# Supplementary material for: MHIF-MSEA: a novel model of miRNA set enrichment analysis based on multi-source heterogeneous information fusion
Source: Front Genet. 2024 Mar 22;15:1375148. doi: 10.3389/fgene.2024.1375148 (PMC10995286; doi:10.3389/fgene.2024.1375148)
Supplement: Supplementary file 1 [file Table2.XLSX]

## Sheet: go_simliar
	hsa-let-7a-2	hsa-let-7a	hsa-let-7b	hsa-let-7c	hsa-let-7d	hsa-let-7e	hsa-let-7f-1	hsa-let-7f-2	hsa-let-7f	hsa-let-7g	hsa-let-7i	hsa-mir-1	hsa-mir-100	hsa-mir-101	hsa-mir-103a-2	hsa-mir-103a	hsa-mir-103b	hsa-mir-105	hsa-mir-106a	hsa-mir-106b	hsa-mir-107	hsa-mir-10a	hsa-mir-10b	hsa-mir-1178	hsa-mir-1179	hsa-mir-1180	hsa-mir-1181	hsa-mir-1182	hsa-mir-1183	hsa-mir-1184	hsa-mir-1185-1	hsa-mir-1185	hsa-mir-1193	hsa-mir-1197	hsa-mir-1202	hsa-mir-1203	hsa-mir-1204	hsa-mir-1206	hsa-mir-1207	hsa-mir-122	hsa-mir-1224	hsa-mir-1225	hsa-mir-1226	hsa-mir-1227	hsa-mir-1228	hsa-mir-1229	hsa-mir-1231	hsa-mir-1233	hsa-mir-1234
hsa-let-7a-2	1	0.898067	0.896957	0.89683	0.609405	0.591875	0.896715	0.900109	0.875976	1	0.641649	0.883398	0.83278	0.906514	0.861896	0.89955	0.780883	0.585612	0.845951	0.498546	0.89955	0.58191	0.851262	0.839945	0.887935	0.626633	0.144685	0.811181	0.848285	0.886591	0.902229	0.792239	0.808176	0.891667	0.854877	0.546435	0.586515	0.833965	0.893042	0.674	0.859864	0.859001	0.8521	0.834039	0.838407	0.857864	0.824907	0.830802	0.66394
hsa-let-7a	0.898067	1	0.997936	0.958986	0.612817	0.57455	0.997901	0.939958	0.899476	0.940733	0.661558	0.914116	0.841914	0.931993	0.884252	0.926409	0.771673	0.594136	0.858778	0.500901	0.926409	0.570218	0.859647	0.844829	0.892217	0.622899	0.167647	0.820088	0.852149	0.910676	0.94164	0.788148	0.816232	0.895633	0.864906	0.549507	0.598906	0.833237	0.915555	0.691234	0.865997	0.863683	0.871654	0.833309	0.848677	0.859468	0.832386	0.828211	0.651521
hsa-let-7b	0.896957	0.997936	1	0.960366	0.612131	0.574339	0.999221	0.940445	0.90046	0.941634	0.661387	0.916001	0.842592	0.933666	0.884805	0.926641	0.772108	0.593122	0.859014	0.500926	0.926641	0.569296	0.86022	0.845654	0.893894	0.622851	0.167039	0.820792	0.852606	0.910119	0.942012	0.786836	0.817481	0.896216	0.864895	0.54885	0.598738	0.834695	0.915661	0.691628	0.866285	0.863838	0.873026	0.833525	0.848575	0.861156	0.832797	0.827381	0.651604
hsa-let-7c	0.89683	0.958986	0.960366	1	0.608646	0.57138	0.951297	0.935406	0.897817	0.932571	0.658341	0.918	0.839541	0.927967	0.878909	0.919514	0.775974	0.582675	0.860321	0.495462	0.919514	0.564817	0.857265	0.843999	0.894407	0.621831	0.152964	0.815812	0.847632	0.909417	0.936679	0.777279	0.809147	0.897163	0.863169	0.547101	0.596118	0.830391	0.915164	0.689802	0.864819	0.865089	0.87232	0.83056	0.846261	0.863935	0.824335	0.820114	0.646855
hsa-let-7d	0.609405	0.612817	0.612131	0.608646	1	0.591728	0.614296	0.623889	0.657154	0.643082	0.625466	0.624246	0.643499	0.624257	0.619927	0.637151	0.648494	0.582543	0.6302	0.535051	0.637151	0.576624	0.651296	0.618427	0.628051	0.642494	0.167568	0.644965	0.627829	0.642351	0.625284	0.680047	0.616961	0.641398	0.625229	0.575979	0.607246	0.637145	0.652716	0.632024	0.656798	0.649299	0.628043	0.657338	0.65194	0.668799	0.632242	0.628476	0.620453
hsa-let-7e	0.591875	0.57455	0.574339	0.57138	0.591728	1	0.563544	0.570159	0.584525	0.609126	0.603576	0.58024	0.586177	0.571426	0.586762	0.596034	0.597026	0.584448	0.597347	0.569212	0.596034	0.537374	0.578915	0.558018	0.593554	0.604843	0.185277	0.596261	0.566186	0.58963	0.57293	0.6182	0.587812	0.589131	0.569616	0.563598	0.547337	0.642256	0.590951	0.604356	0.602054	0.602731	0.589759	0.601492	0.592427	0.61912	0.583904	0.579624	0.627987
hsa-let-7f-1	0.896715	0.997901	0.999221	0.951297	0.614296	0.563544	1	0.940328	0.900207	0.941586	0.661969	0.914961	0.841856	0.934008	0.884497	0.926601	0.771272	0.593406	0.85909	0.500114	0.926601	0.56855	0.861189	0.845817	0.892249	0.622699	0.166996	0.820579	0.852752	0.910436	0.941813	0.787556	0.816642	0.896433	0.866098	0.548368	0.599018	0.833121	0.916539	0.690508	0.865752	0.86417	0.872691	0.832929	0.849023	0.861373	0.831838	0.828012	0.649638
hsa-let-7f-2	0.900109	0.939958	0.940445	0.935406	0.623889	0.570159	0.940328	1	0.894331	0.940477	0.660372	0.916911	0.840112	0.932258	0.875555	0.924906	0.778007	0.601102	0.860462	0.514146	0.924906	0.564678	0.871306	0.854153	0.901446	0.630291	0.16249	0.831083	0.852737	0.901872	0.999251	0.796195	0.823956	0.899316	0.858268	0.551789	0.601146	0.839495	0.915634	0.687513	0.862049	0.874556	0.876948	0.846558	0.853128	0.869245	0.839167	0.819838	0.658802
hsa-let-7f	0.875976	0.899476	0.90046	0.897817	0.657154	0.584525	0.900207	0.894331	1	0.888737	0.656522	0.872871	0.818585	0.889873	0.846327	0.878527	0.778987	0.590292	0.831275	0.496766	0.878527	0.569293	0.830352	0.83205	0.859031	0.613598	0.148138	0.803245	0.831826	0.873254	0.86927	0.78765	0.817568	0.873123	0.837521	0.530242	0.606476	0.833061	0.871531	0.672827	0.849426	0.844626	0.854959	0.828806	0.830363	0.843038	0.817333	0.814161	0.655775
hsa-let-7g	1	0.940733	0.941634	0.932571	0.643082	0.609126	0.941586	0.940477	0.888737	1	0.641568	0.883547	0.832493	0.90596	0.861153	0.899675	0.780219	0.584608	0.846013	0.497778	0.899675	0.580588	0.850082	0.839045	0.887171	0.625507	0.143601	0.810883	0.847377	0.886533	0.902471	0.791326	0.806658	0.891679	0.855856	0.546408	0.586133	0.832846	0.893186	0.673265	0.858861	0.858673	0.852374	0.83292	0.838102	0.856575	0.824358	0.82982	0.663484
hsa-let-7i	0.641649	0.661558	0.661387	0.658341	0.625466	0.603576	0.661969	0.660372	0.656522	0.641568	1	0.672199	0.674619	0.669163	0.688121	0.708129	0.690816	0.658884	0.669605	0.587339	0.708129	0.613474	0.706311	0.653583	0.678005	0.640945	0.213009	0.684236	0.689122	0.695166	0.665941	0.688873	0.665339	0.683828	0.649489	0.644314	0.636191	0.693158	0.678361	0.688166	0.674646	0.703712	0.675784	0.691489	0.697037	0.68919	0.682833	0.668686	0.643965
hsa-mir-1	0.883398	0.914116	0.916001	0.918	0.624246	0.58024	0.914961	0.916911	0.872871	0.883547	0.672199	1	0.840397	0.909004	0.873935	0.919889	0.784919	0.608151	0.868185	0.512857	0.919889	0.577214	0.858932	0.84702	0.889482	0.642587	0.157439	0.829398	0.856309	0.90654	0.920334	0.791894	0.830566	0.908122	0.872762	0.551417	0.606305	0.850289	0.905567	0.694447	0.874055	0.867425	0.885756	0.846256	0.851787	0.863095	0.839537	0.842651	0.681781
hsa-mir-100	0.83278	0.841914	0.842592	0.839541	0.643499	0.586177	0.841856	0.840112	0.818585	0.832493	0.674619	0.840397	1	0.858327	0.844175	0.863294	0.790661	0.615673	0.841846	0.512337	0.863294	0.591778	0.840212	0.851937	0.862562	0.627711	0.15491	0.841626	0.841873	0.851906	0.847806	0.804979	0.812626	0.867131	0.837696	0.553278	0.637702	0.834003	0.856128	0.70712	0.850738	0.846233	0.830978	0.833663	0.839145	0.858334	0.826437	0.822967	0.659623
hsa-mir-101	0.906514	0.931993	0.933666	0.927967	0.624257	0.571426	0.934008	0.932258	0.889873	0.90596	0.669163	0.909004	0.858327	1	0.869044	0.911661	0.787138	0.593255	0.854257	0.502804	0.911661	0.569086	0.85597	0.856609	0.885474	0.623092	0.156281	0.816378	0.854592	0.910451	0.922594	0.796264	0.828198	0.900388	0.865236	0.537158	0.596137	0.84155	0.898797	0.683647	0.86471	0.869324	0.879685	0.840836	0.851526	0.864371	0.827361	0.822002	0.657741
hsa-mir-103a-2	0.861896	0.884252	0.884805	0.878909	0.619927	0.586762	0.884497	0.875555	0.846327	0.861153	0.688121	0.873935	0.844175	0.869044	1	0.895557	0.800137	0.614945	0.835218	0.517387	0.895557	0.584845	0.848189	0.836647	0.87151	0.630152	0.168017	0.804539	0.843944	0.874185	0.867269	0.78078	0.799697	0.87254	0.851598	0.558459	0.587573	0.834438	0.864491	0.701667	0.839518	0.854947	0.855884	0.826746	0.837542	0.843257	0.822602	0.842454	0.653745
hsa-mir-103a	0.89955	0.926409	0.926641	0.919514	0.637151	0.596034	0.926601	0.924906	0.878527	0.899675	0.708129	0.919889	0.863294	0.911661	0.895557	1	0.801863	0.621453	0.854726	0.500369	1	0.591642	0.863234	0.851203	0.884453	0.62361	0.161171	0.812642	0.849579	0.905109	0.902577	0.79677	0.813883	0.887035	0.861232	0.554423	0.61501	0.839327	0.895987	0.682294	0.860216	0.87671	0.877826	0.850329	0.841147	0.861025	0.833506	0.844848	0.687601
hsa-mir-103b	0.780883	0.771673	0.772108	0.775974	0.648494	0.597026	0.771272	0.778007	0.778987	0.780219	0.690816	0.784919	0.790661	0.787138	0.800137	0.801863	1	0.609313	0.764078	0.511739	0.805903	0.551201	0.771004	0.768127	0.787951	0.618452	0.145055	0.737237	0.789088	0.790887	0.762632	0.765851	0.768161	0.805473	0.766796	0.534726	0.619258	0.791035	0.78579	0.657961	0.787433	0.81301	0.778665	0.781872	0.757126	0.808372	0.756657	0.782203	0.693049
hsa-mir-105	0.585612	0.594136	0.593122	0.582675	0.582543	0.584448	0.593406	0.601102	0.590292	0.584608	0.658884	0.608151	0.615673	0.593255	0.614945	0.621453	0.609313	1	0.567238	0.532073	0.591747	0.57859	0.591064	0.562836	0.565439	0.560834	0.282841	0.572133	0.578818	0.562917	0.558396	0.591386	0.577764	0.568936	0.555238	0.580053	0.591963	0.583405	0.56075	0.589604	0.57507	0.588883	0.569868	0.564381	0.576175	0.588816	0.586528	0.555003	0.611123
hsa-mir-106a	0.845951	0.858778	0.859014	0.860321	0.6302	0.597347	0.85909	0.860462	0.831275	0.846013	0.669605	0.868185	0.841846	0.854257	0.835218	0.854726	0.764078	0.567238	1	0.540571	0.871923	0.577511	0.835581	0.837116	0.853659	0.636731	0.1669	0.813066	0.838221	0.865995	0.859273	0.796696	0.820831	0.862133	0.835225	0.556453	0.605495	0.839698	0.859656	0.721607	0.841527	0.853528	0.851284	0.825787	0.841083	0.844697	0.829269	0.827681	0.664848
hsa-mir-106b	0.498546	0.500901	0.500926	0.495462	0.535051	0.569212	0.500114	0.514146	0.496766	0.497778	0.587339	0.512857	0.512337	0.502804	0.517387	0.500369	0.511739	0.532073	0.540571	1	0.559722	0.563353	0.588387	0.563763	0.560226	0.599584	0.257276	0.594296	0.548013	0.541926	0.56152	0.59328	0.573166	0.559052	0.563402	0.588679	0.521306	0.568939	0.568807	0.60669	0.566739	0.584109	0.567152	0.562788	0.587942	0.605693	0.553901	0.551093	0.61143
hsa-mir-107	0.89955	0.926409	0.926641	0.919514	0.637151	0.596034	0.926601	0.924906	0.878527	0.899675	0.708129	0.919889	0.863294	0.911661	0.895557	1	0.805903	0.591747	0.871923	0.559722	1	0.591642	0.863234	0.851203	0.884453	0.62361	0.161171	0.812642	0.849579	0.905109	0.902577	0.79677	0.813883	0.887035	0.861232	0.554423	0.61501	0.839327	0.895987	0.682294	0.860216	0.87671	0.877826	0.850329	0.841147	0.861025	0.833506	0.844848	0.687601
hsa-mir-10a	0.58191	0.570218	0.569296	0.564817	0.576624	0.537374	0.56855	0.564678	0.569293	0.580588	0.613474	0.577214	0.591778	0.569086	0.584845	0.591642	0.551201	0.57859	0.577511	0.563353	0.591642	1	0.609994	0.578688	0.596548	0.576593	0.208691	0.582853	0.586083	0.594736	0.564897	0.616449	0.586256	0.597156	0.57911	0.571533	0.5579	0.610816	0.585548	0.597372	0.596047	0.615238	0.576226	0.586189	0.570192	0.597387	0.593382	0.622909	0.609063
hsa-mir-10b	0.851262	0.859647	0.86022	0.857265	0.651296	0.578915	0.861189	0.871306	0.830352	0.850082	0.706311	0.858932	0.840212	0.85597	0.848189	0.863234	0.771004	0.591064	0.835581	0.588387	0.863234	0.609994	1	0.8401	0.8781	0.623857	0.170176	0.818111	0.849439	0.869002	0.872765	0.794802	0.818079	0.87317	0.845896	0.567156	0.632396	0.849739	0.866275	0.698293	0.854518	0.860736	0.854873	0.842648	0.838999	0.854252	0.834942	0.820622	0.694098
hsa-mir-1178	0.839945	0.844829	0.845654	0.843999	0.618427	0.558018	0.845817	0.854153	0.83205	0.839045	0.653583	0.84702	0.851937	0.856609	0.836647	0.851203	0.768127	0.562836	0.837116	0.563763	0.851203	0.578688	0.8401	1	0.878828	0.63931	0.155608	0.816084	0.866933	0.869656	0.873442	0.811449	0.825386	0.881221	0.845065	0.54651	0.613629	0.855765	0.875944	0.715192	0.865876	0.871943	0.864994	0.853371	0.842253	0.876973	0.832029	0.832115	0.679999
hsa-mir-1179	0.887935	0.892217	0.893894	0.894407	0.628051	0.593554	0.892249	0.901446	0.859031	0.887171	0.678005	0.889482	0.862562	0.885474	0.87151	0.884453	0.787951	0.565439	0.853659	0.560226	0.884453	0.596548	0.8781	0.878828	1	0.637787	0.167112	0.818981	0.839768	0.873489	0.888548	0.812051	0.829741	0.887433	0.847913	0.551919	0.620211	0.854904	0.886323	0.704484	0.85739	0.867248	0.871203	0.848436	0.823076	0.866844	0.831578	0.825984	0.664897
hsa-mir-1180	0.626633	0.622899	0.622851	0.621831	0.642494	0.604843	0.622699	0.630291	0.613598	0.625507	0.640945	0.642587	0.627711	0.623092	0.630152	0.62361	0.618452	0.560834	0.636731	0.599584	0.62361	0.576593	0.623857	0.63931	0.637787	1	0.191461	0.604454	0.610019	0.599315	0.599327	0.613199	0.626596	0.604824	0.595873	0.535805	0.569242	0.59732	0.602362	0.626907	0.617129	0.633153	0.603416	0.618678	0.591772	0.622062	0.596	0.639286	0.607233
hsa-mir-1181	0.144685	0.167647	0.167039	0.152964	0.167568	0.185277	0.166996	0.16249	0.148138	0.143601	0.213009	0.157439	0.15491	0.156281	0.168017	0.161171	0.145055	0.282841	0.1669	0.257276	0.161171	0.208691	0.170176	0.155608	0.167112	0.191461	1	0.209551	0.192196	0.188809	0.191966	0.192948	0.225707	0.17224	0.195457	0.338077	0.249191	0.207059	0.178779	0.278488	0.190938	0.184563	0.188876	0.183318	0.195823	0.179223	0.191624	0.188747	0.20122
hsa-mir-1182	0.811181	0.820088	0.820792	0.815812	0.644965	0.596261	0.820579	0.831083	0.803245	0.810883	0.684236	0.829398	0.841626	0.816378	0.804539	0.812642	0.737237	0.572133	0.813066	0.594296	0.812642	0.582853	0.818111	0.816084	0.818981	0.604454	0.209551	1	0.825294	0.823966	0.838484	0.799302	0.821542	0.839982	0.811179	0.578673	0.640413	0.807523	0.830681	0.699007	0.818813	0.824338	0.821441	0.816272	0.842941	0.847358	0.809103	0.80414	0.683266
hsa-mir-1183	0.848285	0.852149	0.852606	0.847632	0.627829	0.566186	0.852752	0.852737	0.831826	0.847377	0.689122	0.856309	0.841873	0.854592	0.843944	0.849579	0.789088	0.578818	0.838221	0.548013	0.849579	0.586083	0.849439	0.866933	0.839768	0.610019	0.192196	0.825294	1	0.85451	0.83773	0.799459	0.808366	0.844138	0.830052	0.542566	0.596081	0.825327	0.843881	0.683922	0.832783	0.839372	0.827066	0.837018	0.818944	0.831226	0.811562	0.830724	0.673333
hsa-mir-1184	0.886591	0.910676	0.910119	0.909417	0.642351	0.58963	0.910436	0.901872	0.873254	0.886533	0.695166	0.90654	0.851906	0.910451	0.874185	0.905109	0.790887	0.562917	0.865995	0.541926	0.905109	0.594736	0.869002	0.869656	0.873489	0.599315	0.188809	0.823966	0.85451	1	0.89154	0.802049	0.827637	0.889615	0.860967	0.531817	0.59943	0.844214	0.899393	0.677906	0.873928	0.871469	0.866409	0.842403	0.846256	0.855333	0.828708	0.838484	0.676593
hsa-mir-1185-1	0.902229	0.94164	0.942012	0.936679	0.625284	0.57293	0.941813	0.999251	0.86927	0.902471	0.665941	0.920334	0.847806	0.922594	0.867269	0.902577	0.762632	0.558396	0.859273	0.56152	0.902577	0.564897	0.872765	0.873442	0.888548	0.599327	0.191966	0.838484	0.83773	0.89154	1	0.797147	0.824504	0.900111	0.858273	0.553247	0.601175	0.840259	0.91581	0.690415	0.861663	0.875198	0.877458	0.846848	0.854368	0.869314	0.83987	0.820635	0.659917
hsa-mir-1185	0.792239	0.788148	0.786836	0.777279	0.680047	0.6182	0.787556	0.796195	0.78765	0.791326	0.688873	0.791894	0.804979	0.796264	0.78078	0.79677	0.765851	0.591386	0.796696	0.59328	0.79677	0.616449	0.794802	0.811449	0.812051	0.613199	0.192948	0.799302	0.799459	0.802049	0.797147	1	0.767645	0.783721	0.763908	0.555421	0.626416	0.764698	0.774256	0.671236	0.768328	0.777907	0.760209	0.777723	0.759185	0.767705	0.766838	0.755233	0.662727
hsa-mir-1193	0.808176	0.816232	0.817481	0.809147	0.616961	0.587812	0.816642	0.823956	0.817568	0.806658	0.665339	0.830566	0.812626	0.828198	0.799697	0.813883	0.768161	0.577764	0.820831	0.573166	0.813883	0.586256	0.818079	0.825386	0.829741	0.626596	0.225707	0.821542	0.808366	0.827637	0.824504	0.767645	1	0.832158	0.824315	0.555614	0.609814	0.814737	0.812631	0.716573	0.801686	0.831407	0.814461	0.814057	0.823566	0.821869	0.816518	0.81495	0.685084
hsa-mir-1197	0.891667	0.895633	0.896216	0.897163	0.641398	0.589131	0.896433	0.899316	0.873123	0.891679	0.683828	0.908122	0.867131	0.900388	0.87254	0.887035	0.805473	0.568936	0.862133	0.559052	0.887035	0.597156	0.87317	0.881221	0.887433	0.604824	0.17224	0.839982	0.844138	0.889615	0.900111	0.783721	0.832158	1	0.859701	0.539604	0.611185	0.844557	0.883698	0.690624	0.863512	0.871175	0.870452	0.835392	0.836833	0.859423	0.82694	0.837045	0.67811
hsa-mir-1202	0.854877	0.864906	0.864895	0.863169	0.625229	0.569616	0.866098	0.858268	0.837521	0.855856	0.649489	0.872762	0.837696	0.865236	0.851598	0.861232	0.766796	0.555238	0.835225	0.563402	0.861232	0.57911	0.845896	0.845065	0.847913	0.595873	0.195457	0.811179	0.830052	0.860967	0.858273	0.763908	0.824315	0.859701	1	0.536386	0.608242	0.823053	0.863621	0.68015	0.845508	0.852403	0.846125	0.825486	0.826853	0.845378	0.812024	0.816607	0.675759
hsa-mir-1203	0.546435	0.549507	0.54885	0.547101	0.575979	0.563598	0.548368	0.551789	0.530242	0.546408	0.644314	0.551417	0.553278	0.537158	0.558459	0.554423	0.534726	0.580053	0.556453	0.588679	0.554423	0.571533	0.567156	0.54651	0.551919	0.535805	0.338077	0.578673	0.542566	0.531817	0.553247	0.555421	0.555614	0.539604	0.536386	1	0.610634	0.575594	0.540483	0.581032	0.550575	0.582358	0.54298	0.548029	0.55443	0.55911	0.559514	0.592083	0.544956
hsa-mir-1204	0.586515	0.598906	0.598738	0.596118	0.607246	0.547337	0.599018	0.601146	0.606476	0.586133	0.636191	0.606305	0.637702	0.596137	0.587573	0.61501	0.619258	0.591963	0.605495	0.521306	0.61501	0.5579	0.632396	0.613629	0.620211	0.569242	0.249191	0.640413	0.596081	0.59943	0.601175	0.626416	0.609814	0.611185	0.608242	0.610634	1	0.623511	0.593819	0.602397	0.609665	0.622088	0.592858	0.599315	0.570317	0.614511	0.600093	0.590245	0.573241
hsa-mir-1206	0.833965	0.833237	0.834695	0.830391	0.637145	0.642256	0.833121	0.839495	0.833061	0.832846	0.693158	0.850289	0.834003	0.84155	0.834438	0.839327	0.791035	0.583405	0.839698	0.568939	0.839327	0.610816	0.849739	0.855765	0.854904	0.59732	0.207059	0.807523	0.825327	0.844214	0.840259	0.764698	0.814737	0.844557	0.823053	0.575594	0.623511	1	0.828887	0.687977	0.84447	0.854515	0.850269	0.832843	0.814716	0.832624	0.805345	0.816565	0.685005
hsa-mir-1207	0.893042	0.915555	0.915661	0.915164	0.652716	0.590951	0.916539	0.915634	0.871531	0.893186	0.678361	0.905567	0.856128	0.898797	0.864491	0.895987	0.78579	0.56075	0.859656	0.568807	0.895987	0.585548	0.866275	0.875944	0.886323	0.602362	0.178779	0.830681	0.843881	0.899393	0.91581	0.774256	0.812631	0.883698	0.863621	0.540483	0.593819	0.828887	1	0.684886	0.888921	0.87832	0.867263	0.849167	0.844033	0.864904	0.838227	0.828436	0.691765
hsa-mir-122	0.674	0.691234	0.691628	0.689802	0.632024	0.604356	0.690508	0.687513	0.672827	0.673265	0.688166	0.694447	0.70712	0.683647	0.701667	0.682294	0.657961	0.589604	0.721607	0.60669	0.682294	0.597372	0.698293	0.715192	0.704484	0.626907	0.278488	0.699007	0.683922	0.677906	0.690415	0.671236	0.716573	0.690624	0.68015	0.581032	0.602397	0.687977	0.684886	1	0.727496	0.724036	0.696319	0.710319	0.730398	0.733639	0.692223	0.725757	0.652156
hsa-mir-1224	0.859864	0.865997	0.866285	0.864819	0.656798	0.602054	0.865752	0.862049	0.849426	0.858861	0.674646	0.874055	0.850738	0.86471	0.839518	0.860216	0.787433	0.57507	0.841527	0.566739	0.860216	0.596047	0.854518	0.865876	0.85739	0.617129	0.190938	0.818813	0.832783	0.873928	0.861663	0.768328	0.801686	0.863512	0.845508	0.550575	0.609665	0.84447	0.888921	0.727496	1	0.849148	0.839244	0.830149	0.817549	0.855235	0.804825	0.80471	0.665282
hsa-mir-1225	0.859001	0.863683	0.863838	0.865089	0.649299	0.602731	0.86417	0.874556	0.844626	0.858673	0.703712	0.867425	0.846233	0.869324	0.854947	0.87671	0.81301	0.588883	0.853528	0.584109	0.87671	0.615238	0.860736	0.871943	0.867248	0.633153	0.184563	0.824338	0.839372	0.871469	0.875198	0.777907	0.831407	0.871175	0.852403	0.582358	0.622088	0.854515	0.87832	0.724036	0.849148	1	0.850289	0.820575	0.815016	0.84102	0.803339	0.812009	0.699395
hsa-mir-1226	0.8521	0.871654	0.873026	0.87232	0.628043	0.589759	0.872691	0.876948	0.854959	0.852374	0.675784	0.885756	0.830978	0.879685	0.855884	0.877826	0.778665	0.569868	0.851284	0.567152	0.877826	0.576226	0.854873	0.864994	0.871203	0.603416	0.188876	0.821441	0.827066	0.866409	0.877458	0.760209	0.814461	0.870452	0.846125	0.54298	0.592858	0.850269	0.867263	0.696319	0.839244	0.850289	1	0.838245	0.8452	0.871252	0.839816	0.826771	0.68913
hsa-mir-1227	0.834039	0.833309	0.833525	0.83056	0.657338	0.601492	0.832929	0.846558	0.828806	0.83292	0.691489	0.846256	0.833663	0.840836	0.826746	0.850329	0.781872	0.564381	0.825787	0.562788	0.850329	0.586189	0.842648	0.853371	0.848436	0.618678	0.183318	0.816272	0.837018	0.842403	0.846848	0.777723	0.814057	0.835392	0.825486	0.548029	0.599315	0.832843	0.849167	0.710319	0.830149	0.820575	0.838245	1	0.817336	0.818071	0.808636	0.809995	0.672093
hsa-mir-1228	0.838407	0.848677	0.848575	0.846261	0.65194	0.592427	0.849023	0.853128	0.830363	0.838102	0.697037	0.851787	0.839145	0.851526	0.837542	0.841147	0.757126	0.576175	0.841083	0.587942	0.841147	0.570192	0.838999	0.842253	0.823076	0.591772	0.195823	0.842941	0.818944	0.846256	0.854368	0.759185	0.823566	0.836833	0.826853	0.55443	0.570317	0.814716	0.844033	0.730398	0.817549	0.815016	0.8452	0.817336	1	0.837679	0.827609	0.819396	0.670723
hsa-mir-1229	0.857864	0.859468	0.861156	0.863935	0.668799	0.61912	0.861373	0.869245	0.843038	0.856575	0.68919	0.863095	0.858334	0.864371	0.843257	0.861025	0.808372	0.588816	0.844697	0.605693	0.861025	0.597387	0.854252	0.876973	0.866844	0.622062	0.179223	0.847358	0.831226	0.855333	0.869314	0.767705	0.821869	0.859423	0.845378	0.55911	0.614511	0.832624	0.864904	0.733639	0.855235	0.84102	0.871252	0.818071	0.837679	1	0.819713	0.809095	0.685014
hsa-mir-1231	0.824907	0.832386	0.832797	0.824335	0.632242	0.583904	0.831838	0.839167	0.817333	0.824358	0.682833	0.839537	0.826437	0.827361	0.822602	0.833506	0.756657	0.586528	0.829269	0.553901	0.833506	0.593382	0.834942	0.832029	0.831578	0.596	0.191624	0.809103	0.811562	0.828708	0.83987	0.766838	0.816518	0.82694	0.812024	0.559514	0.600093	0.805345	0.838227	0.692223	0.804825	0.803339	0.839816	0.808636	0.827609	0.819713	1	0.815638	0.65261
hsa-mir-1233	0.830802	0.828211	0.827381	0.820114	0.628476	0.579624	0.828012	0.819838	0.814161	0.82982	0.668686	0.842651	0.822967	0.822002	0.842454	0.844848	0.782203	0.555003	0.827681	0.551093	0.844848	0.622909	0.820622	0.832115	0.825984	0.639286	0.188747	0.80414	0.830724	0.838484	0.820635	0.755233	0.81495	0.837045	0.816607	0.592083	0.590245	0.816565	0.828436	0.725757	0.80471	0.812009	0.826771	0.809995	0.819396	0.809095	0.815638	1	0.676432
hsa-mir-1234	0.66394	0.651521	0.651604	0.646855	0.620453	0.627987	0.649638	0.658802	0.655775	0.663484	0.643965	0.681781	0.659623	0.657741	0.653745	0.687601	0.693049	0.611123	0.664848	0.61143	0.687601	0.609063	0.694098	0.679999	0.664897	0.607233	0.20122	0.683266	0.673333	0.676593	0.659917	0.662727	0.685084	0.67811	0.675759	0.544956	0.573241	0.685005	0.691765	0.652156	0.665282	0.699395	0.68913	0.672093	0.670723	0.685014	0.65261	0.676432	1
hsa-mir-1236	0.892317	0.907588	0.90853	0.898997	0.660875	0.589517	0.909414	0.912249	0.875469	0.892993	0.682035	0.905458	0.867799	0.900526	0.873117	0.897826	0.79657	0.564738	0.859878	0.550381	0.897826	0.601868	0.880164	0.87147	0.890119	0.621595	0.180014	0.836815	0.872345	0.900508	0.911827	0.785587	0.835663	0.895375	0.877553	0.547836	0.600378	0.853202	0.907965	0.718376	0.86131	0.86432	0.886738	0.851144	0.873519	0.865351	0.856093	0.824294	0.695043
hsa-mir-1237	0.871048	0.87518	0.875026	0.880345	0.651707	0.607527	0.874786	0.876999	0.850372	0.871078	0.68389	0.889203	0.869228	0.86792	0.880434	0.866273	0.793271	0.581119	0.862972	0.571051	0.866273	0.601545	0.874589	0.863392	0.867178	0.609719	0.181935	0.8433	0.845757	0.87905	0.87646	0.778445	0.8223	0.861566	0.858342	0.546414	0.61291	0.851291	0.884697	0.725563	0.857038	0.840351	0.878643	0.830652	0.854465	0.835199	0.835113	0.802717	0.677348
hsa-mir-1238	0.589713	0.592358	0.592804	0.589397	0.577299	0.559375	0.593205	0.600627	0.595261	0.588406	0.558184	0.622948	0.612536	0.592825	0.589308	0.60351	0.625367	0.556787	0.623853	0.59799	0.60351	0.549659	0.612786	0.621356	0.613351	0.600559	0.205869	0.624622	0.6013	0.59645	0.599423	0.586797	0.6146	0.603608	0.598669	0.515457	0.569925	0.650772	0.609664	0.606724	0.614738	0.602366	0.634759	0.609823	0.617137	0.615365	0.623347	0.627739	0.637313
hsa-mir-124	0.907719	0.949896	0.951169	0.945013	0.625622	0.574644	0.951838	0.93493	0.891414	0.907383	0.659936	0.933093	0.846173	0.925978	0.882776	0.908157	0.777229	0.566229	0.868741	0.556743	0.908157	0.580147	0.87315	0.880445	0.882342	0.606016	0.18779	0.825131	0.843116	0.905221	0.934833	0.763617	0.828946	0.89817	0.878056	0.547545	0.581432	0.84565	0.904364	0.696411	0.861099	0.860542	0.905042	0.827447	0.848732	0.850494	0.835867	0.809638	0.696627
hsa-mir-1244	0.837398	0.846749	0.846524	0.836122	0.662166	0.597842	0.846078	0.837527	0.823067	0.837116	0.691729	0.833475	0.828932	0.844819	0.838859	0.845285	0.77652	0.582412	0.83157	0.577894	0.845285	0.587446	0.832864	0.845647	0.82488	0.606988	0.196951	0.817337	0.805896	0.844449	0.836977	0.76551	0.801399	0.833746	0.81407	0.548737	0.602363	0.812126	0.84911	0.708215	0.821044	0.809003	0.83566	0.80431	0.837122	0.818698	0.818673	0.775632	0.693137
hsa-mir-1245a	0.81028	0.806236	0.805547	0.806888	0.629798	0.584683	0.806998	0.813631	0.787915	0.80969	0.654972	0.810393	0.80669	0.817513	0.790666	0.814164	0.771945	0.568692	0.800674	0.569804	0.814164	0.590569	0.8248	0.827466	0.810245	0.606189	0.175509	0.799622	0.801006	0.810015	0.814887	0.749223	0.806047	0.823373	0.808622	0.533693	0.575603	0.798972	0.815061	0.724171	0.792291	0.789854	0.80434	0.788245	0.80679	0.812274	0.804219	0.76651	0.680363
hsa-mir-1245b	0.87387	0.871374	0.872257	0.868248	0.629062	0.605696	0.870162	0.875396	0.855993	0.87353	0.659874	0.878622	0.852623	0.870983	0.863623	0.867655	0.775949	0.56248	0.854758	0.558808	0.867655	0.58119	0.863488	0.847485	0.872153	0.573712	0.164823	0.81578	0.828028	0.871136	0.877851	0.765971	0.815846	0.868661	0.840105	0.542864	0.594589	0.850115	0.873128	0.708924	0.844299	0.830504	0.867313	0.828788	0.826523	0.828348	0.824635	0.798925	0.673772
hsa-mir-1246	0.802787	0.80441	0.804278	0.798893	0.655657	0.608281	0.804357	0.814177	0.790431	0.802405	0.674412	0.822905	0.822566	0.815616	0.81473	0.828891	0.773634	0.570734	0.812455	0.564668	0.828891	0.58897	0.833765	0.819082	0.81453	0.62295	0.190351	0.805631	0.806921	0.815429	0.815124	0.752182	0.796172	0.819067	0.801552	0.576849	0.591096	0.811015	0.82109	0.699315	0.827489	0.798986	0.831658	0.808338	0.820651	0.806908	0.810463	0.785386	0.692562
hsa-mir-1247	0.711129	0.72044	0.721142	0.72531	0.61295	0.594219	0.721627	0.722193	0.711612	0.709457	0.674513	0.74609	0.711477	0.721407	0.716756	0.719205	0.712226	0.566416	0.725298	0.602473	0.719205	0.577263	0.714166	0.730429	0.725489	0.610068	0.228321	0.737404	0.710738	0.724638	0.721557	0.690057	0.736714	0.725604	0.708009	0.559336	0.583835	0.725961	0.725111	0.690376	0.721843	0.711155	0.749659	0.713374	0.730754	0.707503	0.72206	0.712769	0.672715
hsa-mir-1248	0.867967	0.885968	0.886547	0.886717	0.65278	0.602509	0.886185	0.883718	0.859456	0.86785	0.694214	0.892912	0.849589	0.892541	0.862491	0.883213	0.793433	0.573639	0.871426	0.591862	0.883213	0.58937	0.858437	0.864605	0.885081	0.618808	0.204019	0.847544	0.837391	0.877388	0.884796	0.783219	0.830895	0.877759	0.857829	0.566495	0.619321	0.835037	0.887862	0.748544	0.845454	0.843423	0.883152	0.827457	0.842905	0.84293	0.831624	0.823098	0.688751
hsa-mir-1249	0.638348	0.626361	0.625917	0.636791	0.648842	0.597057	0.625728	0.628782	0.631765	0.636931	0.627123	0.641378	0.648605	0.631671	0.634939	0.643141	0.613491	0.592422	0.643309	0.617067	0.643141	0.603687	0.625641	0.647397	0.636838	0.624321	0.201433	0.649912	0.61729	0.631469	0.630737	0.662095	0.630891	0.629856	0.629943	0.571333	0.56701	0.640207	0.636676	0.63655	0.622585	0.639408	0.637995	0.637949	0.634813	0.630055	0.632126	0.615839	0.658871
hsa-mir-1251	0.876888	0.881231	0.881722	0.880087	0.627998	0.60478	0.881369	0.877534	0.846282	0.876025	0.661211	0.879465	0.854823	0.875044	0.864088	0.872655	0.787818	0.572049	0.867133	0.568254	0.872655	0.587346	0.871344	0.863941	0.882991	0.603843	0.175414	0.838008	0.849136	0.863184	0.878529	0.768045	0.830327	0.872351	0.851731	0.531599	0.602326	0.843683	0.876343	0.741574	0.8497	0.841886	0.877404	0.845367	0.836074	0.842716	0.842059	0.807521	0.674526
hsa-mir-1252	0.908208	0.940214	0.941066	0.942022	0.642731	0.582078	0.941341	0.933624	0.889822	0.907837	0.672324	0.915622	0.877576	0.930442	0.885402	0.916682	0.798995	0.566311	0.873895	0.549658	0.916682	0.577572	0.879324	0.872921	0.890251	0.609732	0.185872	0.843667	0.857765	0.919367	0.935582	0.770264	0.828376	0.899123	0.863575	0.546289	0.590935	0.853418	0.92252	0.696636	0.869105	0.8578	0.906787	0.837967	0.854394	0.859287	0.851323	0.81296	0.676698
hsa-mir-1253	0.900315	0.932344	0.93269	0.916111	0.632077	0.584664	0.932445	0.918734	0.874705	0.90071	0.671789	0.905992	0.844313	0.911626	0.877291	0.904235	0.785165	0.556292	0.854988	0.555451	0.904235	0.582205	0.875074	0.87602	0.888135	0.591369	0.180388	0.826443	0.8531	0.909223	0.919865	0.756305	0.819519	0.886924	0.865351	0.53984	0.588859	0.834914	0.908774	0.706989	0.865438	0.848476	0.88823	0.838079	0.838881	0.845022	0.83907	0.806139	0.676754
hsa-mir-1254	0.876137	0.8718	0.872798	0.881425	0.650182	0.594155	0.873146	0.881633	0.858585	0.876619	0.694048	0.887947	0.856411	0.88123	0.85211	0.887114	0.800858	0.559895	0.849374	0.579686	0.887114	0.609745	0.870051	0.860805	0.870453	0.600416	0.183311	0.834919	0.84564	0.890787	0.880722	0.776515	0.826476	0.884884	0.868255	0.566069	0.611981	0.841689	0.882497	0.718422	0.854302	0.848219	0.879657	0.83559	0.837238	0.845651	0.845623	0.812368	0.675627
hsa-mir-1255a	0.831461	0.828112	0.829259	0.816664	0.630096	0.587164	0.827761	0.834309	0.817223	0.831171	0.68413	0.832438	0.817201	0.825198	0.827604	0.830473	0.760364	0.563436	0.810965	0.579459	0.830473	0.581121	0.831774	0.830269	0.827455	0.603596	0.205902	0.810218	0.788512	0.818054	0.834096	0.750396	0.796716	0.827126	0.803779	0.554099	0.592547	0.815473	0.822502	0.701587	0.797506	0.810111	0.832877	0.813372	0.825654	0.812508	0.819113	0.793903	0.680365
hsa-mir-1256	0.802663	0.800845	0.799953	0.796188	0.647424	0.606781	0.801429	0.802804	0.788491	0.801227	0.698679	0.814428	0.809848	0.809083	0.799442	0.813849	0.790116	0.587394	0.815066	0.584494	0.813849	0.615221	0.824355	0.823701	0.812407	0.624281	0.201359	0.806383	0.81072	0.818666	0.802682	0.767548	0.808993	0.813166	0.80157	0.566265	0.600507	0.816561	0.807504	0.70517	0.794724	0.823761	0.831161	0.793197	0.8015	0.786396	0.79394	0.798919	0.692487
hsa-mir-1258	0.833892	0.850931	0.852249	0.852546	0.647678	0.584365	0.851882	0.857079	0.834322	0.833622	0.69808	0.85913	0.858563	0.855037	0.839956	0.854748	0.777802	0.569518	0.825416	0.584644	0.854748	0.574323	0.850236	0.85269	0.855642	0.619639	0.194488	0.83469	0.824951	0.843557	0.85716	0.780851	0.801019	0.850689	0.827483	0.55412	0.6238	0.813211	0.844947	0.719665	0.820734	0.809269	0.853118	0.814502	0.826744	0.825556	0.816399	0.797811	0.682633
hsa-mir-125a	0.86158	0.88411	0.885281	0.879408	0.643076	0.592529	0.884664	0.892728	0.85848	0.861116	0.688131	0.887626	0.851274	0.888416	0.869434	0.877152	0.788607	0.575889	0.857787	0.571813	0.877152	0.57908	0.87143	0.874071	0.887889	0.580708	0.185714	0.828973	0.827056	0.867687	0.892268	0.779537	0.836806	0.876918	0.859573	0.542779	0.606182	0.84304	0.882022	0.735855	0.842226	0.841989	0.877929	0.830904	0.854218	0.842491	0.830964	0.803521	0.679627
hsa-mir-125b-1	0.616934	0.595147	0.595391	0.59424	0.588906	0.579949	0.596137	0.602455	0.603298	0.61779	0.580665	0.61235	0.623229	0.617018	0.604329	0.612172	0.625318	0.572936	0.618628	0.541073	0.612172	0.56676	0.622879	0.618873	0.612404	0.598025	0.178868	0.604757	0.610724	0.620376	0.60298	0.609885	0.612294	0.623869	0.614068	0.520457	0.57091	0.599303	0.631239	0.603535	0.625148	0.610238	0.614969	0.63049	0.604765	0.623048	0.635926	0.626365	0.595574
hsa-mir-125b-2	0.879133	0.890995	0.890982	0.889234	0.664491	0.60453	0.891303	0.890122	0.869663	0.878193	0.695324	0.887061	0.85981	0.895358	0.85081	0.881977	0.803748	0.57811	0.854451	0.584681	0.881977	0.591197	0.862326	0.879373	0.883996	0.609077	0.180502	0.850294	0.855153	0.88165	0.891406	0.789766	0.842777	0.884567	0.859964	0.560132	0.611414	0.83652	0.884612	0.721069	0.849955	0.855431	0.872388	0.833899	0.861038	0.847869	0.833827	0.815372	0.672598
hsa-mir-125b	0.861214	0.870702	0.87044	0.862644	0.640524	0.57635	0.871295	0.87339	0.85282	0.860716	0.682958	0.877861	0.841121	0.867012	0.859705	0.870901	0.780774	0.547564	0.841755	0.55234	0.870901	0.590731	0.859788	0.852001	0.848338	0.600924	0.168671	0.819076	0.835057	0.88498	0.874392	0.784782	0.812139	0.871926	0.858663	0.535278	0.583534	0.821434	0.874036	0.697606	0.860546	0.827916	0.871751	0.829242	0.832091	0.826516	0.814564	0.801513	0.673014
hsa-mir-126	0.414843	0.390977	0.392391	0.395563	0.444215	0.388041	0.392526	0.385869	0.408921	0.414595	0.362102	0.403775	0.405399	0.39594	0.399114	0.37949	0.385838	0.303569	0.39038	0.366077	0.37949	0.405098	0.40559	0.405207	0.384789	0.375507	0.149076	0.413068	0.371671	0.383513	0.387548	0.414204	0.387557	0.423455	0.36586	0.344798	0.319594	0.358977	0.409515	0.3546	0.394573	0.386911	0.370491	0.400806	0.411903	0.414367	0.38173	0.34902	0.407478
hsa-mir-1260a	0.888452	0.905355	0.905464	0.905136	0.649046	0.600497	0.904992	0.903835	0.877021	0.889202	0.671398	0.904493	0.853917	0.9039	0.884509	0.884324	0.789984	0.571811	0.858906	0.567436	0.884324	0.588863	0.863654	0.874477	0.875974	0.614233	0.188476	0.85033	0.850432	0.900737	0.905525	0.762545	0.82404	0.878647	0.868758	0.551683	0.589607	0.852001	0.899788	0.715536	0.88318	0.843841	0.883705	0.825677	0.861069	0.84753	0.838535	0.810503	0.68491
hsa-mir-1260b	0.888452	0.905355	0.905464	0.905136	0.649046	0.600497	0.904992	0.903835	0.877021	0.889202	0.671398	0.904493	0.853917	0.9039	0.884509	0.884324	0.789984	0.571811	0.858906	0.567436	0.884324	0.588863	0.863654	0.874477	0.875974	0.614233	0.188476	0.85033	0.850432	0.900737	0.905525	0.762545	0.82404	0.878647	0.868758	0.551683	0.589607	0.852001	0.899788	0.715536	0.88318	0.843841	0.883705	0.825677	0.861069	0.84753	0.838535	0.810503	0.68491
hsa-mir-1261	0.857847	0.87384	0.876365	0.875031	0.643158	0.60326	0.874225	0.872006	0.858296	0.857725	0.697215	0.874266	0.853443	0.876806	0.855086	0.874664	0.801338	0.570595	0.847321	0.572731	0.874664	0.603287	0.867741	0.871509	0.869354	0.619192	0.181134	0.8244	0.842669	0.860788	0.875053	0.773321	0.819614	0.869612	0.8424	0.552791	0.620166	0.846744	0.870735	0.755905	0.837294	0.843296	0.865718	0.833491	0.859366	0.83251	0.827933	0.804459	0.685016
hsa-mir-1262	0.82352	0.826084	0.826457	0.825728	0.6122	0.558253	0.827173	0.836833	0.816577	0.823226	0.663484	0.840512	0.820121	0.831494	0.832824	0.830817	0.765217	0.564391	0.812684	0.540001	0.830817	0.591112	0.853657	0.837345	0.82776	0.586328	0.19177	0.788762	0.802627	0.823405	0.836971	0.747042	0.793358	0.838533	0.815807	0.535401	0.592124	0.817961	0.843517	0.68845	0.817656	0.818676	0.83499	0.801026	0.805487	0.834516	0.802142	0.778456	0.667373
hsa-mir-1264	0.897008	0.910762	0.911585	0.905078	0.638647	0.605911	0.91145	0.902437	0.871212	0.896462	0.697937	0.906114	0.871689	0.905447	0.889657	0.904787	0.77916	0.573465	0.868009	0.574583	0.904787	0.587366	0.875521	0.879173	0.886294	0.620893	0.193752	0.84122	0.857063	0.894315	0.90328	0.776104	0.833142	0.894253	0.864676	0.555951	0.587474	0.847021	0.894045	0.722329	0.864142	0.846869	0.884975	0.840225	0.861646	0.844794	0.846918	0.832524	0.6905
hsa-mir-1265	0.831833	0.849602	0.849896	0.84943	0.639221	0.603627	0.850043	0.85674	0.839253	0.831287	0.678483	0.858924	0.826619	0.855991	0.825505	0.849485	0.780058	0.558132	0.835639	0.564778	0.849485	0.581361	0.832703	0.846565	0.840132	0.595031	0.183546	0.813136	0.817032	0.850746	0.856786	0.758108	0.814963	0.849057	0.822354	0.542071	0.599371	0.837191	0.844439	0.697095	0.821106	0.844169	0.848423	0.817056	0.825392	0.81671	0.814253	0.799183	0.686756
hsa-mir-1266	0.824238	0.823147	0.824723	0.825622	0.647785	0.603104	0.823375	0.832805	0.815937	0.824361	0.709088	0.838176	0.827801	0.822497	0.820351	0.837501	0.795407	0.592259	0.814083	0.598832	0.837501	0.623394	0.828381	0.830507	0.822346	0.627321	0.185281	0.817634	0.823516	0.814804	0.835428	0.762657	0.803475	0.840529	0.807844	0.595763	0.615019	0.82442	0.839138	0.756011	0.808653	0.812622	0.827413	0.799671	0.830519	0.812197	0.821026	0.796177	0.703923
hsa-mir-1267	0.835981	0.842949	0.843458	0.838064	0.639966	0.572315	0.843722	0.852698	0.815581	0.835076	0.6864	0.855872	0.847161	0.852327	0.838576	0.840938	0.796689	0.571779	0.827612	0.568514	0.840938	0.590976	0.842343	0.850691	0.850464	0.605027	0.183387	0.822436	0.817	0.841105	0.852657	0.749897	0.807009	0.862157	0.838826	0.534324	0.592382	0.821015	0.852927	0.713608	0.822259	0.821868	0.840308	0.805448	0.816464	0.835143	0.808838	0.79906	0.689466
hsa-mir-1268a	0.671949	0.6833	0.683014	0.678631	0.631489	0.562904	0.682901	0.689394	0.679009	0.67241	0.652331	0.699427	0.712057	0.681192	0.686638	0.699806	0.699327	0.593652	0.703467	0.570871	0.699806	0.586164	0.709295	0.714532	0.713034	0.625813	0.227697	0.729579	0.704044	0.696199	0.689115	0.672649	0.708917	0.686807	0.689802	0.58452	0.625305	0.710291	0.697497	0.703035	0.704431	0.697783	0.706337	0.702132	0.694013	0.704234	0.693026	0.708398	0.64991
hsa-mir-1268b	0.671949	0.6833	0.683014	0.678631	0.631489	0.562904	0.682901	0.689394	0.679009	0.67241	0.652331	0.699427	0.712057	0.681192	0.686638	0.699806	0.699327	0.593652	0.703467	0.570871	0.699806	0.586164	0.709295	0.714532	0.713034	0.625813	0.227697	0.729579	0.704044	0.696199	0.689115	0.672649	0.708917	0.686807	0.689802	0.58452	0.625305	0.710291	0.697497	0.703035	0.704431	0.697783	0.706337	0.702132	0.694013	0.704234	0.693026	0.708398	0.64991
hsa-mir-1269a	0.85247	0.856211	0.856697	0.857094	0.643371	0.582677	0.856206	0.847269	0.841287	0.851647	0.669169	0.872591	0.838144	0.843712	0.850431	0.854717	0.773109	0.560524	0.83995	0.562645	0.854717	0.605981	0.838598	0.853684	0.844942	0.608508	0.180143	0.849437	0.821509	0.842207	0.847617	0.765433	0.821398	0.854972	0.834781	0.573225	0.592161	0.817004	0.860328	0.730734	0.824577	0.824755	0.845288	0.828023	0.833377	0.83238	0.842387	0.825811	0.675016
hsa-mir-1269b	0.852725	0.853921	0.854427	0.853897	0.642638	0.584208	0.853923	0.846585	0.841103	0.851748	0.666557	0.872247	0.836937	0.841594	0.850395	0.85431	0.771914	0.561881	0.839333	0.561439	0.85431	0.608162	0.841465	0.855511	0.843629	0.612053	0.178215	0.847722	0.822341	0.839958	0.846801	0.765298	0.820654	0.854619	0.832883	0.56878	0.594272	0.813958	0.860722	0.727786	0.825198	0.821919	0.842402	0.829183	0.834169	0.832589	0.842582	0.827148	0.67356
hsa-mir-127	0.590174	0.59955	0.599343	0.59523	0.582301	0.527983	0.598398	0.617708	0.600645	0.589233	0.594898	0.626159	0.626604	0.605788	0.625796	0.616883	0.640921	0.604895	0.61256	0.530163	0.616883	0.597999	0.652211	0.641245	0.640536	0.557812	0.288554	0.616625	0.627157	0.617603	0.617678	0.608184	0.625633	0.616395	0.602773	0.555864	0.588195	0.67179	0.617845	0.600753	0.621706	0.635337	0.628665	0.612391	0.587337	0.623782	0.627212	0.606344	0.612876
hsa-mir-1270	0.830793	0.821426	0.82222	0.832082	0.659434	0.600338	0.822242	0.833149	0.823466	0.830441	0.694537	0.829822	0.833868	0.83727	0.827956	0.839112	0.784943	0.578161	0.821194	0.571886	0.839112	0.597651	0.83703	0.831403	0.84573	0.614617	0.21115	0.85652	0.822044	0.832441	0.834093	0.766285	0.827398	0.841596	0.836966	0.615289	0.629008	0.841514	0.846728	0.721751	0.818629	0.818716	0.832158	0.82272	0.82999	0.813659	0.802613	0.801524	0.68889
hsa-mir-1271	0.844561	0.838653	0.839341	0.839062	0.640505	0.602181	0.838477	0.849192	0.827961	0.843678	0.685955	0.848978	0.834629	0.842314	0.841558	0.854065	0.794802	0.575981	0.832866	0.562209	0.854065	0.589102	0.850356	0.846205	0.83829	0.610288	0.177199	0.816845	0.805639	0.848907	0.849879	0.742828	0.820388	0.843781	0.826895	0.553906	0.597109	0.827931	0.852611	0.700047	0.836162	0.845447	0.838694	0.819796	0.819865	0.840793	0.820202	0.794663	0.657292
hsa-mir-1273a	0.635626	0.636518	0.636253	0.634464	0.585027	0.518374	0.636128	0.64628	0.64388	0.635174	0.615769	0.649395	0.654798	0.637446	0.656507	0.653006	0.651161	0.524383	0.664488	0.554244	0.653006	0.538144	0.662799	0.673913	0.667223	0.554704	0.197759	0.658541	0.664535	0.657401	0.64891	0.650589	0.645873	0.663889	0.654974	0.511827	0.580254	0.652049	0.655788	0.713597	0.643783	0.639145	0.664783	0.654702	0.657935	0.642916	0.656382	0.648525	0.604546
hsa-mir-1273c	0.712493	0.715605	0.715691	0.71855	0.621001	0.584688	0.715799	0.724543	0.709661	0.711944	0.685068	0.731845	0.723406	0.718883	0.725074	0.728994	0.686388	0.586057	0.754633	0.60945	0.728994	0.539864	0.728341	0.734002	0.740322	0.598491	0.245423	0.728346	0.69838	0.718363	0.725451	0.700751	0.726081	0.723851	0.713312	0.5804	0.645264	0.710506	0.723011	0.795071	0.695306	0.727787	0.733035	0.705075	0.724589	0.716769	0.711609	0.704834	0.649263
hsa-mir-1273d	0.830455	0.836021	0.836021	0.829425	0.67163	0.61161	0.834364	0.828958	0.824454	0.829157	0.70911	0.844232	0.845953	0.832556	0.833144	0.848235	0.798897	0.57865	0.819731	0.566175	0.848235	0.612421	0.829973	0.847904	0.823792	0.612795	0.184492	0.826015	0.833156	0.859367	0.832067	0.772419	0.811601	0.838057	0.82098	0.564119	0.624856	0.813559	0.847078	0.711163	0.829677	0.829457	0.82872	0.809874	0.837443	0.814557	0.826769	0.791268	0.698243
hsa-mir-1273e	0.860672	0.867561	0.867601	0.865391	0.657022	0.591026	0.867614	0.86616	0.848021	0.860083	0.696684	0.870007	0.863422	0.866718	0.866913	0.866993	0.80321	0.578375	0.865306	0.582179	0.866993	0.5878	0.863179	0.872597	0.86516	0.62182	0.182978	0.844343	0.846989	0.872877	0.868263	0.788182	0.820402	0.872284	0.852392	0.56209	0.607572	0.838095	0.881108	0.736666	0.843974	0.844289	0.871458	0.840038	0.852688	0.836799	0.835678	0.818627	0.695016
hsa-mir-1273g	0.864058	0.893613	0.894659	0.879682	0.650766	0.590974	0.893912	0.900719	0.870155	0.863573	0.671334	0.88972	0.854324	0.886183	0.859261	0.881122	0.791229	0.565263	0.846286	0.563678	0.881122	0.576745	0.866158	0.863785	0.867154	0.584217	0.191945	0.843404	0.840964	0.888481	0.901103	0.775555	0.831419	0.871627	0.8583	0.545251	0.601125	0.840272	0.891965	0.720244	0.851246	0.839701	0.879703	0.838758	0.845646	0.851024	0.84027	0.799122	0.676601
hsa-mir-1275	0.886151	0.946494	0.947786	0.94188	0.608676	0.557066	0.948933	0.924856	0.868757	0.886667	0.640055	0.909822	0.828623	0.91269	0.852898	0.882926	0.755924	0.540431	0.832936	0.535566	0.882926	0.570602	0.855006	0.858412	0.867932	0.581327	0.17052	0.800294	0.824768	0.879123	0.924028	0.738185	0.791014	0.874785	0.843072	0.51781	0.569282	0.811935	0.901093	0.685889	0.837889	0.837221	0.870629	0.803213	0.819011	0.826958	0.813735	0.785347	0.646141
hsa-mir-1276	0.881894	0.902594	0.904464	0.903506	0.625181	0.576207	0.904164	0.907557	0.875634	0.881523	0.674964	0.900764	0.851703	0.901751	0.863382	0.886942	0.764011	0.560716	0.856171	0.560695	0.886942	0.584824	0.860157	0.870871	0.871042	0.597743	0.188915	0.834582	0.836904	0.878381	0.907077	0.756547	0.80993	0.871782	0.853239	0.546297	0.590025	0.831117	0.896806	0.719131	0.841531	0.839653	0.874891	0.820261	0.852429	0.846461	0.828207	0.804439	0.670901
hsa-mir-1277	0.681673	0.674704	0.6733	0.668506	0.641746	0.603984	0.673941	0.680248	0.681508	0.681411	0.690353	0.670915	0.693472	0.676436	0.694475	0.701052	0.679482	0.595472	0.685158	0.619269	0.701052	0.618947	0.698177	0.709847	0.692778	0.620549	0.239036	0.692142	0.702199	0.685948	0.681444	0.684453	0.699139	0.680635	0.687728	0.587202	0.625098	0.681866	0.688859	0.693011	0.679028	0.713554	0.689046	0.694513	0.675532	0.684581	0.683997	0.696495	0.708719
hsa-mir-1278	0.778101	0.799547	0.799626	0.794329	0.656333	0.596872	0.798253	0.810414	0.792033	0.776934	0.68738	0.799603	0.808011	0.79391	0.787264	0.806991	0.727267	0.584581	0.806185	0.56797	0.806991	0.569361	0.799552	0.81287	0.809951	0.600061	0.217061	0.807439	0.776112	0.792012	0.811145	0.766883	0.798533	0.797832	0.779249	0.573623	0.607332	0.808456	0.80281	0.726448	0.793305	0.779675	0.812053	0.783239	0.807929	0.786952	0.795983	0.747683	0.667516
hsa-mir-128-1	0.726698	0.727618	0.728151	0.710826	0.608101	0.608426	0.727296	0.726286	0.725411	0.725675	0.652289	0.742668	0.735467	0.731054	0.728978	0.743549	0.721586	0.573334	0.740123	0.578388	0.743549	0.590939	0.734891	0.7528	0.741736	0.598147	0.222233	0.74095	0.721972	0.73049	0.728472	0.700808	0.748978	0.740849	0.734135	0.550841	0.589175	0.750205	0.737068	0.692602	0.728098	0.728478	0.736819	0.721311	0.738948	0.727622	0.721363	0.728251	0.711663
hsa-mir-128-2	0.730618	0.73099	0.73148	0.714712	0.606006	0.614739	0.730629	0.729319	0.726704	0.729573	0.654525	0.74549	0.738789	0.733702	0.731239	0.742821	0.722054	0.572482	0.742111	0.579114	0.742821	0.590294	0.733981	0.754616	0.744081	0.599357	0.220162	0.7448	0.725687	0.732932	0.731651	0.702095	0.751436	0.740183	0.73577	0.553515	0.586211	0.752292	0.740366	0.698466	0.729851	0.730801	0.735733	0.723761	0.742702	0.727413	0.725973	0.731537	0.708671
hsa-mir-128	0.90381	0.93747	0.938472	0.930277	0.640004	0.584746	0.938866	0.933006	0.88628	0.903249	0.661937	0.921125	0.859601	0.926573	0.868978	0.90153	0.787942	0.563358	0.863522	0.563955	0.90153	0.578321	0.86974	0.876994	0.88915	0.605279	0.178575	0.84161	0.852591	0.901642	0.933103	0.767282	0.838738	0.898575	0.864813	0.534253	0.573017	0.848958	0.913888	0.712305	0.862976	0.8526	0.898435	0.837503	0.86343	0.845372	0.841352	0.809748	0.688396
hsa-mir-1281	0.828563	0.842951	0.843965	0.848163	0.619425	0.559486	0.844367	0.853686	0.823155	0.829318	0.657359	0.848714	0.813152	0.843806	0.826515	0.834833	0.750955	0.5396	0.82195	0.570886	0.834833	0.567593	0.828926	0.835148	0.83634	0.595976	0.193721	0.820073	0.799699	0.833718	0.853471	0.732389	0.788041	0.840431	0.820421	0.55626	0.575521	0.807301	0.841178	0.693354	0.797691	0.818852	0.845729	0.787852	0.813759	0.826795	0.805627	0.769098	0.645777
hsa-mir-1282	0.734925	0.723489	0.723914	0.725387	0.666939	0.625505	0.723154	0.742964	0.718139	0.733235	0.711086	0.74763	0.745657	0.747903	0.72476	0.752782	0.746042	0.620287	0.736825	0.673379	0.752782	0.615288	0.760357	0.757444	0.742199	0.630269	0.215292	0.785917	0.744868	0.745515	0.743269	0.724901	0.759921	0.730134	0.744825	0.59461	0.617733	0.731845	0.758493	0.706009	0.719922	0.75031	0.753032	0.726483	0.762153	0.735049	0.741806	0.718244	0.804972
hsa-mir-1283	0.905048	0.953063	0.953833	0.950675	0.637296	0.581291	0.954375	0.936497	0.882959	0.905078	0.688411	0.922293	0.875189	0.931696	0.884406	0.905862	0.766642	0.556528	0.874336	0.56118	0.905862	0.565403	0.877522	0.879102	0.887849	0.601838	0.184287	0.848308	0.845892	0.901837	0.937941	0.763161	0.830523	0.897063	0.871807	0.551613	0.591449	0.841929	0.909877	0.724916	0.855603	0.85038	0.892451	0.835321	0.859558	0.855724	0.839153	0.800935	0.656325
hsa-mir-1284	0.894731	0.927188	0.9282	0.911776	0.643831	0.587638	0.927791	0.920107	0.883622	0.894281	0.675514	0.909107	0.862621	0.904396	0.878006	0.897621	0.780361	0.562718	0.868363	0.557263	0.897621	0.588517	0.886072	0.874178	0.891507	0.594722	0.175766	0.837116	0.853482	0.899681	0.920593	0.780434	0.832799	0.895371	0.867729	0.545562	0.57605	0.843492	0.898809	0.719083	0.865784	0.850435	0.89596	0.832693	0.864146	0.844322	0.838506	0.808856	0.679334
hsa-mir-1285	0.901335	0.940789	0.941714	0.93821	0.631919	0.575433	0.94269	0.930673	0.883567	0.901306	0.667104	0.92675	0.855531	0.92116	0.876306	0.899014	0.780559	0.56131	0.872388	0.561846	0.899014	0.580884	0.877807	0.87827	0.886247	0.602011	0.178771	0.826056	0.852802	0.90665	0.932319	0.766407	0.82329	0.895915	0.875627	0.535942	0.581652	0.841375	0.911127	0.712846	0.862756	0.849843	0.89022	0.831387	0.852695	0.847367	0.841355	0.800784	0.673494
hsa-mir-1286	0.848006	0.853754	0.854891	0.855076	0.638163	0.560778	0.855262	0.856146	0.832715	0.847146	0.661458	0.855849	0.833958	0.860465	0.855413	0.871161	0.77422	0.556275	0.854398	0.562901	0.871161	0.584311	0.862459	0.850719	0.851847	0.581546	0.169441	0.804463	0.824844	0.858412	0.856222	0.763424	0.803608	0.857942	0.839956	0.532012	0.589406	0.817806	0.867581	0.713763	0.850599	0.840028	0.861019	0.825047	0.818785	0.825669	0.819176	0.797592	0.658839
hsa-mir-1287	0.77377	0.756175	0.756875	0.763027	0.646632	0.580497	0.757685	0.764326	0.762691	0.773087	0.664505	0.781374	0.794453	0.76094	0.784949	0.772122	0.758947	0.561041	0.769062	0.550567	0.772122	0.594372	0.782465	0.777028	0.792961	0.628363	0.158689	0.774964	0.791445	0.770685	0.766527	0.723619	0.748465	0.785183	0.77524	0.560263	0.600994	0.792294	0.783203	0.686351	0.778065	0.762329	0.786388	0.780382	0.752899	0.756316	0.773235	0.77702	0.694503
hsa-mir-1288	0.802746	0.813355	0.812899	0.80809	0.623421	0.620263	0.812948	0.819651	0.799606	0.801774	0.683741	0.823074	0.812259	0.805093	0.800771	0.810893	0.751849	0.595326	0.803629	0.589018	0.810893	0.579728	0.812913	0.808306	0.810012	0.609549	0.203915	0.826935	0.782733	0.803794	0.821	0.749787	0.784565	0.809425	0.806578	0.553577	0.613875	0.801594	0.815089	0.703424	0.790905	0.796782	0.814852	0.805072	0.810497	0.796424	0.786604	0.765379	0.692764
hsa-mir-129-1	0.84704	0.866293	0.865989	0.857838	0.661308	0.577668	0.865671	0.867904	0.856125	0.846089	0.686442	0.865984	0.853334	0.867071	0.864531	0.865843	0.797238	0.582004	0.84633	0.562413	0.865843	0.600855	0.855631	0.860253	0.854011	0.603745	0.181662	0.829967	0.838653	0.866474	0.868814	0.777988	0.811939	0.865804	0.847824	0.565119	0.610155	0.820759	0.872747	0.714931	0.851244	0.831201	0.867934	0.818856	0.83065	0.839357	0.843716	0.817328	0.674338
hsa-mir-129-2	0.84704	0.866293	0.865989	0.857838	0.661308	0.577668	0.865671	0.867904	0.856125	0.846089	0.686442	0.865984	0.853334	0.867071	0.864531	0.865843	0.797238	0.582004	0.84633	0.562413	0.865843	0.600855	0.855631	0.860253	0.854011	0.603745	0.181662	0.829967	0.838653	0.866474	0.868814	0.777988	0.811939	0.865804	0.847824	0.565119	0.610155	0.820759	0.872747	0.714931	0.851244	0.831201	0.867934	0.818856	0.83065	0.839357	0.843716	0.817328	0.674338
hsa-mir-129	0.914939	0.947508	0.949164	0.946361	0.631721	0.582259	0.948724	0.933439	0.886856	0.914132	0.668213	0.923674	0.858537	0.92365	0.87309	0.904322	0.77856	0.563388	0.859769	0.558076	0.904322	0.592044	0.881348	0.880984	0.883219	0.598041	0.169035	0.844758	0.84384	0.903006	0.935786	0.768258	0.823825	0.903153	0.870715	0.535343	0.585746	0.835787	0.916016	0.704115	0.864658	0.851207	0.886837	0.828613	0.839797	0.865053	0.834817	0.799829	0.685999
hsa-mir-1290	0.878952	0.886502	0.887476	0.888517	0.644984	0.618318	0.887099	0.893762	0.857834	0.878934	0.683166	0.888625	0.867585	0.88881	0.873946	0.881626	0.80077	0.570739	0.856181	0.569351	0.881626	0.603891	0.870857	0.880016	0.883383	0.617169	0.161241	0.832582	0.84003	0.880149	0.894888	0.771772	0.819652	0.881398	0.866174	0.553567	0.615123	0.85413	0.891628	0.709439	0.859533	0.845291	0.889317	0.844548	0.852418	0.847282	0.842671	0.801109	0.695332
hsa-mir-1291	0.884404	0.908448	0.909595	0.907268	0.646236	0.593491	0.907987	0.910914	0.866814	0.884107	0.683596	0.912845	0.865412	0.901912	0.884306	0.895996	0.79683	0.572341	0.871009	0.56927	0.895996	0.603905	0.884389	0.880991	0.890198	0.607631	0.187089	0.842241	0.855496	0.894669	0.910864	0.773645	0.81354	0.888344	0.868417	0.563399	0.607606	0.846617	0.905517	0.738987	0.870632	0.86539	0.891839	0.844402	0.848918	0.84301	0.842877	0.826154	0.718077
hsa-mir-1292	0.469573	0.467843	0.466886	0.46404	0.509776	0.519199	0.466882	0.466058	0.471506	0.469588	0.512479	0.475417	0.488363	0.467898	0.463917	0.476646	0.470683	0.451863	0.490378	0.452163	0.476646	0.509689	0.468479	0.486166	0.478854	0.501851	0.256989	0.490817	0.468883	0.477692	0.467616	0.489384	0.464051	0.482193	0.472709	0.509366	0.474899	0.489555	0.475287	0.471825	0.481559	0.486796	0.476639	0.49165	0.474118	0.500768	0.468552	0.485399	0.530151
hsa-mir-1293	0.828943	0.832821	0.835582	0.833428	0.644233	0.578599	0.834372	0.838609	0.829376	0.82915	0.685669	0.843999	0.839497	0.838511	0.83185	0.828783	0.791248	0.586895	0.815607	0.572295	0.828783	0.615726	0.846461	0.846998	0.838265	0.598719	0.187265	0.830903	0.819178	0.827087	0.837683	0.754634	0.787021	0.841422	0.810688	0.555344	0.618483	0.823584	0.853421	0.722037	0.822865	0.823561	0.83815	0.798879	0.807753	0.828412	0.823104	0.774503	0.668719
hsa-mir-1294	0.854243	0.852372	0.853136	0.860349	0.652708	0.584078	0.853902	0.86345	0.874351	0.854539	0.678675	0.873954	0.84673	0.874167	0.846781	0.855042	0.791833	0.566419	0.835938	0.548077	0.855042	0.587896	0.848459	0.847351	0.867315	0.597633	0.172963	0.83223	0.832492	0.863662	0.863844	0.764632	0.820413	0.867532	0.848123	0.522792	0.588268	0.830423	0.874643	0.706479	0.853169	0.834581	0.86263	0.834154	0.82457	0.84154	0.823513	0.803065	0.684306
hsa-mir-1295a	0.444218	0.453295	0.452631	0.446973	0.463413	0.416833	0.452283	0.45938	0.439613	0.446638	0.497131	0.467862	0.459933	0.44462	0.455372	0.461073	0.477141	0.433933	0.474324	0.479353	0.461073	0.453038	0.463781	0.472137	0.470102	0.50192	0.240889	0.482166	0.459813	0.450704	0.460363	0.462545	0.49123	0.455835	0.47588	0.53019	0.534422	0.469915	0.460085	0.524005	0.454815	0.470807	0.465483	0.46546	0.449972	0.467321	0.466505	0.484577	0.512105
hsa-mir-1295b	0.72092	0.715745	0.716827	0.713188	0.608055	0.543062	0.716878	0.734812	0.716757	0.720075	0.635928	0.734836	0.748873	0.720257	0.728158	0.723175	0.701243	0.571859	0.737945	0.557926	0.723175	0.574003	0.742806	0.731977	0.735897	0.593306	0.203152	0.755921	0.718579	0.722048	0.734367	0.718686	0.734189	0.735599	0.725992	0.532231	0.614112	0.71893	0.733954	0.661715	0.717138	0.717991	0.72603	0.721027	0.714212	0.719354	0.724612	0.69426	0.62642
hsa-mir-1296	0.866354	0.876464	0.876914	0.8767	0.642533	0.582268	0.876889	0.881523	0.873541	0.866253	0.665285	0.887732	0.846321	0.886992	0.856482	0.877452	0.808159	0.565667	0.841278	0.564752	0.877452	0.601123	0.870952	0.878965	0.874078	0.606887	0.165861	0.816954	0.830781	0.880313	0.880021	0.775502	0.82545	0.87205	0.852238	0.532967	0.583606	0.831529	0.883062	0.716775	0.855576	0.854579	0.881547	0.834553	0.839093	0.842696	0.833864	0.799125	0.711022
hsa-mir-1297	0.917618	0.965023	0.966233	0.956902	0.648808	0.589069	0.966979	0.948447	0.901124	0.917602	0.680505	0.932353	0.87729	0.940098	0.887657	0.91692	0.790355	0.568739	0.867938	0.541522	0.91692	0.586984	0.886691	0.879372	0.893259	0.603579	0.180591	0.850097	0.85637	0.912411	0.950085	0.767782	0.828881	0.91378	0.870317	0.552212	0.587694	0.848039	0.918579	0.704164	0.871803	0.856313	0.898238	0.846132	0.860825	0.862204	0.845676	0.820956	0.663486
hsa-mir-1298	0.850608	0.863691	0.863459	0.861454	0.659154	0.618566	0.862978	0.857917	0.829652	0.850618	0.694255	0.860698	0.859584	0.851346	0.848676	0.860988	0.788966	0.572274	0.85094	0.592361	0.860988	0.610205	0.863629	0.855578	0.863531	0.610541	0.190667	0.847153	0.838148	0.867905	0.859015	0.77731	0.829172	0.863356	0.84698	0.566006	0.617147	0.830018	0.864932	0.752582	0.848127	0.837571	0.860056	0.838511	0.851928	0.835218	0.851613	0.804296	0.70957
hsa-mir-1299	0.89318	0.927841	0.928874	0.929746	0.62321	0.56604	0.928412	0.922017	0.873876	0.892972	0.669971	0.907921	0.853923	0.920856	0.870168	0.894163	0.774171	0.557286	0.861459	0.558546	0.894163	0.576371	0.868127	0.871317	0.881285	0.592226	0.183084	0.819669	0.843593	0.893058	0.921389	0.763937	0.809672	0.89064	0.865704	0.527024	0.589021	0.840545	0.896607	0.705328	0.847385	0.83728	0.877032	0.827508	0.848125	0.840978	0.834389	0.79713	0.651537
hsa-mir-1301	0.866061	0.873952	0.87393	0.870366	0.636508	0.586569	0.874149	0.874256	0.847212	0.865885	0.663237	0.881135	0.852191	0.870259	0.847834	0.868282	0.784313	0.550302	0.837714	0.538066	0.868282	0.581242	0.851757	0.853671	0.864785	0.595082	0.17083	0.819256	0.831917	0.882397	0.875174	0.753919	0.814828	0.880365	0.845419	0.535214	0.59574	0.822326	0.879155	0.707139	0.852251	0.839682	0.851977	0.824995	0.831282	0.832039	0.841464	0.793575	0.668703
hsa-mir-1302	0.849364	0.846031	0.845956	0.848154	0.63724	0.580243	0.846626	0.859927	0.823477	0.849295	0.663004	0.853899	0.843933	0.855008	0.840674	0.85412	0.795201	0.553716	0.836232	0.562234	0.85412	0.579857	0.846609	0.849849	0.84836	0.575745	0.178574	0.814579	0.821273	0.85338	0.860106	0.764597	0.81936	0.857779	0.838871	0.543033	0.59989	0.822505	0.857671	0.701875	0.837293	0.831196	0.847365	0.822461	0.828966	0.820993	0.825016	0.792079	0.677107
hsa-mir-1303	0.8783	0.883527	0.88577	0.890933	0.619058	0.589395	0.884231	0.889979	0.877076	0.878704	0.653309	0.895797	0.851278	0.891587	0.85281	0.893569	0.789397	0.535625	0.859561	0.559522	0.893569	0.594635	0.872133	0.858728	0.865631	0.613987	0.167979	0.828996	0.845752	0.895851	0.891062	0.781602	0.834992	0.885741	0.854926	0.556404	0.576677	0.857952	0.888474	0.698297	0.851353	0.84192	0.884571	0.836013	0.852727	0.849953	0.82798	0.800288	0.685711
hsa-mir-1304	0.869345	0.876337	0.877903	0.871172	0.683108	0.610018	0.87632	0.876314	0.867717	0.86777	0.691724	0.884052	0.883515	0.875604	0.865984	0.880622	0.819643	0.575086	0.872626	0.598341	0.880622	0.604946	0.870124	0.892525	0.888977	0.635801	0.210915	0.859352	0.850621	0.881576	0.877559	0.80604	0.843631	0.875807	0.873931	0.583416	0.617813	0.861579	0.887401	0.745236	0.876126	0.852336	0.888325	0.842087	0.862301	0.856338	0.858544	0.823208	0.694794
hsa-mir-1305	0.914829	0.931052	0.93159	0.932695	0.640858	0.596424	0.931264	0.93082	0.896271	0.91426	0.687124	0.923164	0.872595	0.932331	0.883362	0.908989	0.801453	0.562584	0.873646	0.569987	0.908989	0.597672	0.882152	0.897568	0.905392	0.622242	0.180861	0.856453	0.871809	0.909874	0.931535	0.789082	0.848903	0.908531	0.885775	0.556794	0.59381	0.853154	0.918297	0.738164	0.874904	0.863335	0.900425	0.862669	0.872302	0.850087	0.860985	0.814056	0.679102
hsa-mir-1306	0.609972	0.608987	0.608762	0.605568	0.618251	0.633091	0.607688	0.611824	0.594942	0.609433	0.612736	0.633204	0.615098	0.597431	0.612857	0.621925	0.614472	0.629954	0.617811	0.586062	0.621925	0.604052	0.616528	0.623813	0.62552	0.630624	0.249905	0.620736	0.629122	0.635002	0.613588	0.588595	0.622996	0.605686	0.610314	0.561023	0.575966	0.609877	0.627094	0.642114	0.60682	0.620229	0.630826	0.613036	0.595361	0.603674	0.607102	0.639748	0.679785
hsa-mir-1307	0.212796	0.204558	0.204876	0.206293	0.235164	0.219605	0.204286	0.200966	0.214699	0.212848	0.18828	0.20606	0.208932	0.198581	0.203501	0.202413	0.202085	0.18434	0.198862	0.182947	0.202413	0.219136	0.211868	0.20643	0.201386	0.191882	0.101637	0.198686	0.197181	0.2041	0.203147	0.225209	0.200596	0.212584	0.194083	0.188678	0.17711	0.185885	0.215138	0.185081	0.208169	0.203289	0.194089	0.208737	0.207481	0.211972	0.199019	0.179893	0.235395
hsa-mir-130a	0.907502	0.949166	0.949977	0.947257	0.643052	0.591874	0.949581	0.945484	0.88501	0.907561	0.679856	0.926038	0.863167	0.930476	0.881731	0.913759	0.775559	0.569206	0.86341	0.551941	0.913759	0.587349	0.877332	0.88427	0.886674	0.5989	0.181891	0.838525	0.838985	0.910081	0.945166	0.768514	0.828177	0.89274	0.873074	0.544238	0.587876	0.844288	0.921587	0.707512	0.863696	0.857921	0.89462	0.848393	0.858333	0.856504	0.839252	0.80288	0.679574
hsa-mir-130b	0.907628	0.949465	0.950528	0.949292	0.644005	0.590905	0.949905	0.946751	0.883566	0.907831	0.68193	0.92846	0.862821	0.928738	0.881778	0.916016	0.774765	0.568265	0.861101	0.552715	0.916016	0.590389	0.877401	0.885447	0.887281	0.597564	0.183861	0.837787	0.841323	0.911935	0.946733	0.768691	0.823968	0.893135	0.873236	0.54852	0.589055	0.844951	0.923389	0.705544	0.86405	0.858814	0.893501	0.847893	0.857341	0.856077	0.840132	0.802122	0.680121
hsa-mir-132	0.896458	0.910641	0.911794	0.911198	0.658795	0.60507	0.911444	0.917425	0.886189	0.896186	0.69669	0.919609	0.86864	0.912003	0.87007	0.900918	0.790728	0.576746	0.862451	0.570259	0.900918	0.585246	0.881984	0.874613	0.88571	0.621536	0.179519	0.852973	0.848529	0.904153	0.917936	0.776252	0.84277	0.890657	0.867322	0.54308	0.600955	0.848037	0.902898	0.726387	0.861146	0.855784	0.886814	0.837258	0.872884	0.862946	0.856455	0.810838	0.684389
hsa-mir-1321	0.904633	0.94832	0.948045	0.944343	0.619021	0.576663	0.949273	0.934461	0.879437	0.904752	0.672445	0.932949	0.852007	0.926518	0.881262	0.909458	0.786122	0.567018	0.868016	0.550452	0.909458	0.592134	0.877658	0.880247	0.889559	0.599042	0.183545	0.827462	0.847747	0.911265	0.935172	0.763664	0.829621	0.89712	0.873182	0.540063	0.582026	0.848856	0.916166	0.708299	0.86273	0.858218	0.902476	0.840764	0.848782	0.845708	0.833675	0.813072	0.68445
hsa-mir-1322	0.846959	0.858914	0.859465	0.856891	0.64236	0.585038	0.858625	0.860987	0.845755	0.846217	0.659574	0.876472	0.846785	0.86074	0.863085	0.855034	0.794834	0.566619	0.848217	0.575832	0.855034	0.598163	0.861257	0.861436	0.862296	0.615085	0.180689	0.824457	0.842842	0.849863	0.86219	0.777091	0.827983	0.861589	0.861943	0.554114	0.587687	0.833429	0.868047	0.72742	0.846958	0.829673	0.86049	0.825006	0.834216	0.84373	0.831622	0.805442	0.697908
hsa-mir-1323	0.902228	0.938714	0.939118	0.938996	0.64992	0.591413	0.939002	0.93008	0.893581	0.901766	0.687124	0.920967	0.86568	0.925934	0.880252	0.902279	0.780128	0.566761	0.864726	0.561357	0.902279	0.574229	0.877807	0.883208	0.894968	0.608349	0.186637	0.848805	0.846681	0.897868	0.92979	0.757698	0.831529	0.896037	0.870309	0.549479	0.577524	0.84555	0.912425	0.715017	0.864204	0.851017	0.897357	0.831309	0.857997	0.853794	0.840853	0.803241	0.673135
hsa-mir-1324	0.867916	0.893739	0.89372	0.891496	0.634231	0.597109	0.893193	0.896892	0.858962	0.867372	0.684329	0.881578	0.850785	0.886567	0.870587	0.894835	0.767255	0.572776	0.861402	0.577859	0.894835	0.59659	0.870602	0.865358	0.875862	0.597014	0.192493	0.820853	0.837918	0.88434	0.897697	0.758811	0.80882	0.867256	0.855577	0.547404	0.590484	0.838991	0.885036	0.71096	0.842289	0.834902	0.87419	0.832025	0.846241	0.838524	0.850382	0.818118	0.675459
hsa-mir-133a	0.867274	0.880482	0.879672	0.869552	0.635015	0.574331	0.88024	0.876782	0.843252	0.866997	0.682861	0.887173	0.858122	0.873372	0.856795	0.887979	0.773239	0.570678	0.860036	0.556184	0.887979	0.604209	0.866278	0.866193	0.860341	0.626266	0.18622	0.841284	0.849462	0.871927	0.878298	0.787522	0.820061	0.86995	0.849573	0.566396	0.585516	0.821505	0.867727	0.728217	0.848561	0.841478	0.867349	0.843113	0.861096	0.838356	0.841784	0.816736	0.688742
hsa-mir-133b	0.867274	0.880482	0.879672	0.869552	0.635015	0.574331	0.88024	0.876782	0.843252	0.866997	0.682861	0.887173	0.858122	0.873372	0.856795	0.887979	0.773239	0.570678	0.860036	0.556184	0.887979	0.604209	0.866278	0.866193	0.860341	0.626266	0.18622	0.841284	0.849462	0.871927	0.878298	0.787522	0.820061	0.86995	0.849573	0.566396	0.585516	0.821505	0.867727	0.728217	0.848561	0.841478	0.867349	0.843113	0.861096	0.838356	0.841784	0.816736	0.688742
hsa-mir-134	0.86485	0.862123	0.86236	0.860299	0.625973	0.589003	0.861371	0.871867	0.853844	0.865363	0.655243	0.873062	0.838953	0.866751	0.855529	0.864444	0.789914	0.559846	0.850298	0.556774	0.864444	0.592251	0.855161	0.8713	0.876743	0.606531	0.19122	0.818096	0.824926	0.856214	0.872808	0.766694	0.812676	0.850121	0.834496	0.551826	0.593019	0.833419	0.8638	0.731976	0.842134	0.846369	0.870089	0.819848	0.839337	0.839499	0.825244	0.798638	0.692223
hsa-mir-1343	0.900305	0.924638	0.92551	0.91906	0.627667	0.574508	0.926125	0.925783	0.882513	0.900034	0.681118	0.923727	0.856328	0.916243	0.876581	0.901897	0.785942	0.572493	0.852932	0.548284	0.901897	0.599591	0.883832	0.884767	0.889647	0.594644	0.1886	0.824679	0.842729	0.90942	0.925705	0.765827	0.820889	0.895148	0.860437	0.546544	0.593998	0.845843	0.913843	0.710844	0.870136	0.85165	0.897285	0.834626	0.846012	0.850623	0.831477	0.811045	0.684752
hsa-mir-135a	0.811262	0.795547	0.797229	0.7988	0.661025	0.608306	0.796377	0.811959	0.7851	0.810133	0.702221	0.818089	0.806921	0.824261	0.80565	0.82083	0.792583	0.617264	0.813532	0.575424	0.82083	0.593016	0.833956	0.816866	0.80881	0.624308	0.206062	0.803533	0.791067	0.815705	0.812666	0.749206	0.80926	0.811303	0.82118	0.57761	0.622377	0.819592	0.811371	0.717138	0.805752	0.802611	0.822482	0.806464	0.808586	0.803614	0.793893	0.799998	0.704444
hsa-mir-135b	0.801017	0.779507	0.7816	0.782845	0.635187	0.618144	0.779702	0.800882	0.790042	0.800782	0.660405	0.799504	0.804384	0.789445	0.79153	0.796785	0.75523	0.586853	0.797585	0.576821	0.796785	0.574764	0.790896	0.807274	0.79	0.61361	0.173465	0.786788	0.778152	0.771724	0.801603	0.718605	0.772277	0.792472	0.788487	0.550807	0.589963	0.77583	0.804347	0.707573	0.777297	0.793529	0.793644	0.771472	0.786964	0.794731	0.783337	0.752315	0.679763
hsa-mir-136	0.653962	0.661756	0.662215	0.656958	0.621201	0.585807	0.661631	0.674744	0.656268	0.653294	0.702923	0.684062	0.668107	0.666945	0.678765	0.66422	0.625995	0.597682	0.682037	0.622409	0.66422	0.58277	0.672187	0.673187	0.665327	0.606974	0.314009	0.706872	0.663946	0.666933	0.675882	0.674247	0.680744	0.656983	0.667696	0.586172	0.621938	0.654013	0.659465	0.719799	0.658431	0.677174	0.674396	0.679117	0.694915	0.64882	0.668396	0.665478	0.676904
hsa-mir-137	0.892449	0.931646	0.933289	0.928247	0.629087	0.58323	0.93371	0.921258	0.875707	0.892645	0.673809	0.920094	0.859659	0.920477	0.882871	0.901488	0.769018	0.570319	0.846355	0.570518	0.901488	0.574546	0.878271	0.875695	0.87899	0.592108	0.19433	0.845166	0.828883	0.895842	0.920491	0.753402	0.820762	0.891149	0.864824	0.552619	0.59263	0.831761	0.911388	0.714399	0.850618	0.850287	0.892088	0.816957	0.854196	0.848568	0.846375	0.801536	0.659015
hsa-mir-138-1	0.792912	0.79601	0.797156	0.79273	0.62735	0.565264	0.796431	0.810294	0.784039	0.792747	0.647535	0.813645	0.8108	0.806256	0.795031	0.803596	0.769113	0.545828	0.788874	0.536473	0.803596	0.558575	0.821581	0.80395	0.821271	0.58988	0.169099	0.790833	0.785582	0.803402	0.811748	0.725487	0.81639	0.817029	0.78921	0.528682	0.5867	0.799009	0.802586	0.670597	0.788813	0.789737	0.819095	0.775688	0.774058	0.801574	0.782342	0.769647	0.668181
hsa-mir-138-2	0.877147	0.877105	0.877306	0.878885	0.662578	0.598577	0.877043	0.892311	0.860561	0.876316	0.686855	0.88819	0.860014	0.882078	0.867343	0.885459	0.801575	0.565603	0.867784	0.591767	0.885459	0.609455	0.876862	0.883005	0.878061	0.610956	0.170618	0.837676	0.84886	0.873254	0.89288	0.780234	0.823254	0.8851	0.865194	0.548476	0.598073	0.847549	0.891225	0.722999	0.866455	0.853967	0.884189	0.848312	0.855654	0.853403	0.847717	0.813813	0.703865
hsa-mir-138	0.897107	0.912582	0.913896	0.916647	0.647004	0.612083	0.913241	0.912544	0.880827	0.895914	0.674816	0.914852	0.856657	0.906311	0.878584	0.893546	0.786944	0.562695	0.859217	0.566253	0.893546	0.597174	0.870881	0.869879	0.895507	0.617889	0.177842	0.859896	0.853055	0.89755	0.911651	0.770918	0.825767	0.89964	0.860559	0.555817	0.587688	0.844038	0.912006	0.722276	0.859577	0.854222	0.889877	0.832309	0.859828	0.851773	0.840181	0.810625	0.694352
hsa-mir-139	0.654077	0.63489	0.634292	0.63357	0.62432	0.556146	0.634157	0.641829	0.639497	0.654338	0.614724	0.669408	0.65477	0.645021	0.638132	0.656667	0.68245	0.541088	0.670799	0.542195	0.656667	0.553437	0.655918	0.672348	0.670637	0.602154	0.169067	0.651892	0.660929	0.66855	0.642923	0.649599	0.661825	0.653007	0.645488	0.530711	0.539549	0.657865	0.662481	0.605226	0.650474	0.668053	0.679493	0.671654	0.651105	0.663369	0.664223	0.662971	0.668197
hsa-mir-140	0.904793	0.934396	0.934555	0.930453	0.648292	0.598262	0.934745	0.931929	0.88503	0.904899	0.684189	0.918564	0.867251	0.924406	0.880045	0.908344	0.782057	0.565765	0.862596	0.563765	0.908344	0.587146	0.883621	0.885249	0.886987	0.605716	0.175466	0.843027	0.851431	0.905347	0.932661	0.761605	0.830182	0.897363	0.868859	0.555479	0.592156	0.84586	0.914865	0.714454	0.87276	0.862141	0.893004	0.84948	0.860211	0.863013	0.843116	0.811939	0.685843
hsa-mir-141	0.912678	0.947959	0.949223	0.952165	0.628557	0.582176	0.949035	0.947231	0.897393	0.913079	0.660159	0.92345	0.853576	0.931371	0.880868	0.905508	0.784281	0.553287	0.855536	0.553357	0.905508	0.569561	0.874461	0.870364	0.890487	0.598502	0.180182	0.837592	0.839728	0.904755	0.946508	0.757905	0.824125	0.899742	0.877664	0.537912	0.591206	0.840942	0.919973	0.698292	0.863844	0.851857	0.897093	0.828206	0.851208	0.854783	0.83743	0.797448	0.68093
hsa-mir-142	0.871973	0.870504	0.871066	0.870983	0.658048	0.596227	0.870194	0.876253	0.852909	0.871547	0.687423	0.869076	0.849772	0.870574	0.852883	0.868211	0.794802	0.567455	0.840772	0.557566	0.868211	0.590799	0.859066	0.870238	0.865751	0.623288	0.188609	0.829477	0.849189	0.864715	0.877237	0.768422	0.835811	0.855825	0.851862	0.562478	0.596361	0.833505	0.878531	0.707924	0.837657	0.843023	0.85353	0.84387	0.837894	0.842831	0.83988	0.811577	0.688846
hsa-mir-143	0.884244	0.897623	0.899922	0.894462	0.643886	0.593896	0.899127	0.899763	0.87529	0.883839	0.677371	0.902421	0.86356	0.894556	0.869638	0.890319	0.800213	0.584612	0.857502	0.584213	0.890319	0.59789	0.870243	0.874658	0.880406	0.623896	0.183473	0.843229	0.861082	0.891526	0.901004	0.757275	0.831996	0.889469	0.868968	0.5604	0.615947	0.853641	0.899062	0.725845	0.850572	0.860127	0.897744	0.839508	0.858174	0.853193	0.837992	0.813736	0.709558
hsa-mir-144	0.913062	0.932422	0.932912	0.933997	0.622519	0.576937	0.932964	0.933988	0.880933	0.912685	0.669411	0.921703	0.852002	0.921729	0.87311	0.913596	0.777511	0.571399	0.854408	0.557457	0.913596	0.569705	0.8784	0.86751	0.88319	0.595559	0.193084	0.822972	0.839105	0.899693	0.934043	0.751874	0.824265	0.891262	0.866863	0.540264	0.594228	0.841227	0.905864	0.708898	0.846892	0.846468	0.87614	0.824976	0.849934	0.837639	0.840098	0.794785	0.672418
hsa-mir-145	0.805372	0.814886	0.815575	0.814065	0.642853	0.578155	0.814383	0.823941	0.797208	0.803926	0.690334	0.81966	0.809276	0.813058	0.82714	0.8232	0.756394	0.577281	0.796759	0.577278	0.8232	0.57026	0.826958	0.814075	0.821883	0.577657	0.220199	0.81608	0.788215	0.825131	0.823111	0.723243	0.783121	0.808484	0.796407	0.554813	0.608674	0.804453	0.81722	0.706275	0.790239	0.804396	0.82423	0.794279	0.79771	0.793089	0.793134	0.757703	0.642679
hsa-mir-1468	0.916759	0.951885	0.953027	0.943424	0.646166	0.594344	0.952324	0.950773	0.889947	0.916277	0.684988	0.939864	0.87897	0.937142	0.890189	0.92249	0.797238	0.570268	0.878823	0.555516	0.92249	0.599351	0.882671	0.894485	0.90168	0.618474	0.178597	0.848964	0.86424	0.918087	0.952048	0.777304	0.832275	0.919081	0.881608	0.557669	0.600996	0.858163	0.923747	0.720751	0.885008	0.866611	0.902812	0.849316	0.857894	0.86688	0.858004	0.822317	0.681342
hsa-mir-1469	0.512323	0.516159	0.516665	0.513061	0.518443	0.615648	0.516033	0.528019	0.504536	0.511825	0.643441	0.526652	0.529624	0.509629	0.535401	0.508175	0.505479	0.536316	0.54892	0.699945	0.508175	0.505998	0.539218	0.513347	0.525442	0.527278	0.38521	0.553958	0.500994	0.502688	0.529681	0.53397	0.558092	0.517477	0.495093	0.576667	0.516711	0.546547	0.511034	0.660787	0.512037	0.527759	0.534789	0.497515	0.552637	0.540338	0.50535	0.475819	0.521718
hsa-mir-146a	0.898874	0.926328	0.926958	0.924852	0.642011	0.576527	0.927207	0.929324	0.882555	0.898966	0.674186	0.919259	0.863882	0.920361	0.879783	0.897601	0.793834	0.555144	0.878188	0.571322	0.897601	0.58321	0.882771	0.880604	0.890992	0.608933	0.169426	0.837813	0.859131	0.900594	0.929801	0.77463	0.83563	0.898237	0.870673	0.541199	0.580123	0.834603	0.913726	0.735235	0.859389	0.843072	0.890436	0.830647	0.844519	0.856417	0.83561	0.808592	0.676968
hsa-mir-146b	0.81831	0.827803	0.829073	0.827584	0.657814	0.571509	0.829328	0.839233	0.805688	0.818474	0.689139	0.826611	0.837921	0.833453	0.820139	0.828834	0.752646	0.56369	0.815884	0.567987	0.828834	0.58287	0.845947	0.837437	0.831869	0.586071	0.176376	0.824663	0.826021	0.829886	0.838704	0.754011	0.786384	0.827148	0.810522	0.528593	0.606436	0.803424	0.83907	0.709935	0.799063	0.803762	0.824353	0.796235	0.805262	0.815646	0.806219	0.780473	0.659897
hsa-mir-1471	0.342864	0.335383	0.335106	0.330071	0.340514	0.324663	0.336065	0.319772	0.339333	0.342328	0.288725	0.329843	0.347087	0.34342	0.315774	0.331563	0.348345	0.301344	0.335567	0.259716	0.331563	0.326395	0.339288	0.336852	0.331179	0.362379	0.304363	0.313128	0.345219	0.335041	0.320154	0.354721	0.342025	0.351874	0.313112	0.309492	0.324472	0.31202	0.342891	0.326184	0.361276	0.337011	0.315891	0.351258	0.361413	0.337446	0.338778	0.31982	0.333871
hsa-mir-147a	0.827968	0.84044	0.841578	0.846233	0.61722	0.560797	0.840133	0.850778	0.830065	0.827911	0.666015	0.850176	0.824639	0.837152	0.820555	0.836515	0.759148	0.544052	0.812374	0.557559	0.836515	0.581174	0.829173	0.846794	0.83645	0.579609	0.191966	0.826162	0.796972	0.83908	0.851903	0.739062	0.781077	0.839471	0.806431	0.53781	0.589685	0.801476	0.846225	0.687828	0.819829	0.813309	0.831011	0.794829	0.807651	0.813885	0.790376	0.766009	0.638649
hsa-mir-147b	0.550896	0.527452	0.526902	0.527707	0.545321	0.547717	0.526205	0.536677	0.531972	0.550714	0.526365	0.54391	0.543527	0.529875	0.528236	0.536432	0.551821	0.567026	0.553899	0.527488	0.536432	0.54126	0.559704	0.536909	0.537086	0.536672	0.272561	0.540134	0.539834	0.540275	0.537909	0.566848	0.554	0.549027	0.521749	0.544415	0.50785	0.537389	0.55082	0.57926	0.545562	0.537985	0.534757	0.542362	0.548803	0.56065	0.551851	0.488225	0.564346
hsa-mir-148a	0.887121	0.929041	0.929567	0.923358	0.624093	0.578704	0.92942	0.925237	0.87307	0.887089	0.672957	0.909841	0.852868	0.917863	0.871777	0.898428	0.769905	0.556982	0.854609	0.552434	0.898428	0.572421	0.864895	0.868979	0.880865	0.590414	0.19329	0.820804	0.833756	0.895393	0.925408	0.764003	0.812096	0.879858	0.869075	0.529642	0.582637	0.832289	0.902782	0.711083	0.849305	0.840227	0.893153	0.838171	0.847638	0.835184	0.820254	0.786934	0.661088
hsa-mir-148b	0.885685	0.928611	0.929087	0.922642	0.620669	0.574149	0.928924	0.9233	0.870617	0.885648	0.668947	0.90726	0.850635	0.915139	0.86873	0.89549	0.767459	0.552676	0.851181	0.548657	0.89549	0.569828	0.861671	0.864842	0.877587	0.588005	0.191729	0.818165	0.829941	0.892509	0.923418	0.759997	0.807742	0.87831	0.867208	0.527376	0.578547	0.83057	0.901592	0.707144	0.847115	0.838333	0.891631	0.83402	0.846775	0.83361	0.817144	0.782451	0.657828
hsa-mir-149	0.898137	0.953824	0.954613	0.945677	0.607438	0.562621	0.955045	0.932025	0.870659	0.898186	0.645022	0.916526	0.833691	0.91675	0.859302	0.894138	0.766345	0.547513	0.847562	0.535039	0.894138	0.571016	0.858307	0.8627	0.877453	0.585788	0.176787	0.806172	0.831948	0.891787	0.931165	0.739822	0.805658	0.879576	0.852064	0.521568	0.567679	0.828972	0.905395	0.693142	0.847532	0.844404	0.885511	0.816856	0.828825	0.832484	0.817147	0.791202	0.660352
hsa-mir-150	0.870336	0.885518	0.886458	0.882132	0.639183	0.615042	0.886569	0.887009	0.857392	0.869653	0.692503	0.894372	0.86522	0.888148	0.877099	0.879015	0.797098	0.572775	0.860487	0.580466	0.879015	0.589853	0.870475	0.864816	0.87707	0.61765	0.196186	0.84027	0.8481	0.869523	0.887125	0.763653	0.827236	0.870902	0.868976	0.549872	0.600005	0.863381	0.88194	0.719619	0.844483	0.851425	0.894308	0.841034	0.8536	0.842106	0.836539	0.800134	0.681125
hsa-mir-151a	0.779468	0.799413	0.80096	0.797626	0.639402	0.570392	0.798724	0.800265	0.772989	0.779359	0.722625	0.80433	0.796868	0.804577	0.78652	0.803725	0.763297	0.56815	0.804174	0.573716	0.803725	0.585457	0.820516	0.807744	0.78802	0.596132	0.196238	0.782509	0.782038	0.801547	0.801645	0.720317	0.785012	0.803591	0.779333	0.548658	0.586489	0.800255	0.799695	0.705891	0.791341	0.794397	0.807498	0.773282	0.807734	0.787499	0.78023	0.745419	0.658765
hsa-mir-151b	0.739946	0.746193	0.74713	0.744401	0.63011	0.606736	0.746703	0.753882	0.746282	0.739167	0.694749	0.761918	0.757325	0.756256	0.750545	0.767232	0.722199	0.576837	0.76624	0.608418	0.767232	0.586973	0.776002	0.776064	0.760438	0.603424	0.249043	0.754068	0.73423	0.749481	0.75389	0.712286	0.758699	0.748466	0.748789	0.580509	0.61942	0.763335	0.752355	0.726046	0.748944	0.762788	0.77567	0.735215	0.745109	0.75832	0.753924	0.729553	0.702712
hsa-mir-152	0.886844	0.929197	0.929719	0.924059	0.624027	0.577136	0.929571	0.925961	0.872911	0.886829	0.672532	0.910214	0.851963	0.918563	0.87097	0.898249	0.7687	0.557029	0.853848	0.55157	0.898249	0.572362	0.865453	0.867545	0.881245	0.589893	0.194429	0.820836	0.833495	0.89589	0.92613	0.763722	0.811724	0.879643	0.868466	0.531702	0.583995	0.83154	0.902743	0.709976	0.848897	0.839626	0.893483	0.83683	0.847196	0.834781	0.820139	0.786206	0.660887
hsa-mir-153	0.884755	0.896462	0.898489	0.901084	0.632564	0.567024	0.897935	0.899846	0.868767	0.885127	0.66198	0.896047	0.848582	0.89797	0.856968	0.890115	0.77797	0.563895	0.859275	0.548703	0.890115	0.575212	0.859713	0.866982	0.88615	0.591566	0.196986	0.811633	0.83156	0.884947	0.899291	0.76244	0.820168	0.878363	0.859013	0.533346	0.592368	0.828186	0.886609	0.718472	0.839304	0.839093	0.880468	0.819992	0.837944	0.84411	0.82889	0.792365	0.666622
hsa-mir-1538	0.697752	0.699947	0.701339	0.693618	0.621613	0.575831	0.701385	0.709283	0.699755	0.698034	0.652718	0.730469	0.729197	0.713307	0.709124	0.712305	0.691027	0.555699	0.732393	0.564021	0.712305	0.56955	0.711894	0.738194	0.709087	0.605052	0.23159	0.749843	0.712872	0.711452	0.710825	0.702483	0.71851	0.714631	0.717876	0.539313	0.575973	0.718269	0.717896	0.717755	0.704571	0.706659	0.720457	0.709694	0.723947	0.725017	0.708784	0.689637	0.651496
hsa-mir-1539	0.612133	0.604868	0.604704	0.603717	0.602206	0.552038	0.604776	0.618396	0.611922	0.611014	0.635449	0.620687	0.644355	0.615296	0.60578	0.609381	0.609137	0.573628	0.633918	0.577704	0.609381	0.593746	0.642998	0.628247	0.597364	0.569984	0.296207	0.660522	0.609273	0.611194	0.617477	0.648705	0.632023	0.620201	0.598711	0.543646	0.547478	0.60913	0.625369	0.687298	0.642279	0.615496	0.619973	0.614606	0.655332	0.628348	0.62793	0.587818	0.603339
hsa-mir-154	0.840039	0.84675	0.846858	0.852977	0.632087	0.581449	0.847011	0.853482	0.824319	0.840046	0.664948	0.843082	0.850296	0.843038	0.827698	0.838387	0.773966	0.53144	0.828483	0.538697	0.838387	0.562098	0.83204	0.84622	0.843324	0.601242	0.160945	0.821996	0.809746	0.831842	0.854238	0.738996	0.81182	0.852806	0.815071	0.53461	0.591537	0.816443	0.851597	0.706878	0.821024	0.822032	0.829291	0.809085	0.825446	0.823156	0.822974	0.773643	0.645169
hsa-mir-155	0.8323	0.857559	0.859055	0.859434	0.641751	0.584263	0.85783	0.856692	0.831753	0.831264	0.690672	0.869624	0.845457	0.852736	0.855514	0.849601	0.774607	0.572099	0.842672	0.563415	0.849601	0.569877	0.852385	0.856932	0.865692	0.585473	0.189024	0.818628	0.839201	0.847551	0.859825	0.76566	0.794821	0.843132	0.813289	0.557491	0.600566	0.824078	0.856292	0.722576	0.8284	0.821783	0.841895	0.807404	0.825326	0.817489	0.827115	0.784936	0.666288
hsa-mir-15a	0.83062	0.837821	0.837602	0.838583	0.644173	0.598955	0.837308	0.852339	0.841842	0.829833	0.676656	0.848028	0.845848	0.84753	0.844044	0.83991	0.78572	0.550211	0.830356	0.547366	0.83991	0.60076	0.835901	0.843216	0.838039	0.60118	0.179572	0.837541	0.836131	0.846023	0.854309	0.778862	0.813664	0.855097	0.828774	0.57067	0.618946	0.843571	0.852408	0.729243	0.826876	0.822069	0.828568	0.828212	0.816901	0.821936	0.829357	0.796404	0.655599
hsa-mir-15b	0.837672	0.837455	0.837983	0.847126	0.629453	0.58679	0.838227	0.855372	0.833895	0.836791	0.672016	0.861015	0.828947	0.839101	0.831591	0.839017	0.784025	0.546134	0.84547	0.577622	0.839017	0.586098	0.851468	0.841966	0.848541	0.604124	0.172911	0.814025	0.828178	0.841564	0.856663	0.755215	0.814922	0.850996	0.843396	0.542543	0.580763	0.832489	0.85694	0.719688	0.814317	0.823961	0.854451	0.808866	0.834632	0.82895	0.823739	0.787639	0.699494
hsa-mir-16-1	0.88589	0.910537	0.912201	0.905944	0.619202	0.570773	0.912304	0.908476	0.867046	0.885918	0.669029	0.902207	0.85506	0.908503	0.859845	0.9035	0.775775	0.557854	0.854999	0.534258	0.9035	0.567941	0.869868	0.881266	0.882917	0.597883	0.187638	0.826495	0.841501	0.8863	0.909676	0.743964	0.817984	0.88131	0.863627	0.543203	0.593792	0.831732	0.901635	0.703619	0.851091	0.845455	0.883215	0.831382	0.844481	0.83702	0.834337	0.801111	0.663004
hsa-mir-16-2	0.890781	0.906418	0.907622	0.904371	0.634632	0.579906	0.907878	0.905181	0.869758	0.890788	0.665141	0.896124	0.846247	0.900402	0.85155	0.896323	0.766684	0.548248	0.860771	0.54835	0.896323	0.552827	0.860086	0.86207	0.87083	0.584312	0.18704	0.815134	0.840852	0.884736	0.905112	0.752953	0.80963	0.869204	0.86457	0.544525	0.598578	0.836782	0.892059	0.701014	0.838506	0.846175	0.88431	0.819792	0.838642	0.831306	0.818521	0.79508	0.670077
hsa-mir-16	0.907095	0.959846	0.960813	0.950931	0.619565	0.580308	0.961818	0.944908	0.877044	0.907311	0.68171	0.924965	0.85147	0.929705	0.880632	0.925803	0.777848	0.567093	0.864652	0.541928	0.925803	0.592482	0.871046	0.874965	0.884461	0.591323	0.192315	0.823834	0.844889	0.908057	0.945629	0.76018	0.824531	0.896856	0.871895	0.553283	0.588901	0.84685	0.917784	0.702741	0.861836	0.860805	0.904424	0.835439	0.846318	0.849898	0.832636	0.809112	0.679399
hsa-mir-17	0.867346	0.87773	0.877093	0.873303	0.638411	0.595727	0.87697	0.880311	0.85043	0.867243	0.694771	0.888541	0.863545	0.883129	0.864646	0.881085	0.8039	0.576933	0.859443	0.554507	0.881085	0.590264	0.862425	0.868414	0.867972	0.601234	0.183795	0.831447	0.85207	0.888298	0.881633	0.769356	0.813323	0.872976	0.849402	0.553437	0.603088	0.847802	0.894013	0.710881	0.851725	0.841304	0.874298	0.829712	0.841819	0.841845	0.830309	0.805126	0.681578
hsa-mir-181a-2	0.861893	0.872394	0.873772	0.865181	0.623138	0.581168	0.874351	0.879153	0.864311	0.862149	0.663198	0.890208	0.844847	0.873625	0.850273	0.869613	0.770499	0.556723	0.83765	0.546105	0.869613	0.577024	0.847264	0.849319	0.855706	0.58015	0.179793	0.819467	0.822255	0.860165	0.879428	0.765726	0.802712	0.8645	0.85525	0.525039	0.588261	0.830657	0.874625	0.70744	0.841357	0.825416	0.870037	0.819114	0.835822	0.830535	0.81805	0.788294	0.682432
hsa-mir-181a	0.52616	0.507319	0.508007	0.505021	0.603968	0.526739	0.50622	0.522288	0.552652	0.527405	0.510665	0.527635	0.548978	0.523787	0.516386	0.535717	0.55068	0.546461	0.52636	0.499758	0.535717	0.516598	0.545167	0.541582	0.51564	0.517529	0.169285	0.546914	0.510736	0.52397	0.523838	0.54179	0.538338	0.557444	0.522637	0.486336	0.507521	0.523449	0.541048	0.53116	0.531869	0.539711	0.536311	0.532629	0.529746	0.559491	0.524164	0.524181	0.584498
hsa-mir-181b-2	0.899317	0.925963	0.925775	0.915962	0.633832	0.595893	0.926179	0.925289	0.879241	0.899863	0.690345	0.918379	0.871606	0.911678	0.888064	0.910392	0.789293	0.579677	0.875513	0.548553	0.910392	0.604812	0.887892	0.889314	0.894726	0.597476	0.193072	0.840572	0.873772	0.912608	0.926421	0.772858	0.827813	0.897895	0.878828	0.555573	0.610744	0.861981	0.913757	0.723045	0.865573	0.867028	0.89361	0.846989	0.863312	0.847111	0.850009	0.81724	0.675645
hsa-mir-181b	0.899317	0.925963	0.925775	0.915962	0.633832	0.595893	0.926179	0.925289	0.879241	0.899863	0.690345	0.918379	0.871606	0.911678	0.888064	0.910392	0.789293	0.579677	0.875513	0.548553	0.910392	0.604812	0.887892	0.889314	0.894726	0.597476	0.193072	0.840572	0.873772	0.912608	0.926421	0.772858	0.827813	0.897895	0.878828	0.555573	0.610744	0.861981	0.913757	0.723045	0.865573	0.867028	0.89361	0.846989	0.863312	0.847111	0.850009	0.81724	0.675645
hsa-mir-181c	0.577158	0.578415	0.579554	0.578214	0.630938	0.555133	0.577744	0.581986	0.60599	0.576447	0.608752	0.590561	0.624046	0.586996	0.586812	0.584517	0.598325	0.565986	0.581535	0.558488	0.584517	0.618635	0.614668	0.606417	0.601867	0.555129	0.22261	0.61775	0.580279	0.587967	0.583568	0.58414	0.609552	0.598121	0.568338	0.529524	0.539528	0.60169	0.595767	0.617939	0.60081	0.586945	0.589995	0.576218	0.583107	0.592962	0.594325	0.554188	0.583487
hsa-mir-181d	0.621626	0.61218	0.611553	0.61467	0.643763	0.534496	0.611914	0.62965	0.626307	0.622533	0.598585	0.645421	0.647705	0.627332	0.624754	0.623326	0.649351	0.524777	0.64352	0.551549	0.623326	0.545491	0.630206	0.647185	0.640848	0.587738	0.189436	0.657867	0.633445	0.635108	0.630022	0.629188	0.641974	0.638994	0.648941	0.528212	0.554792	0.643117	0.646285	0.646449	0.632434	0.637642	0.647104	0.655082	0.635412	0.649013	0.630393	0.636301	0.649166
hsa-mir-182	0.757677	0.750402	0.748889	0.750834	0.661186	0.560361	0.750495	0.753208	0.750963	0.75742	0.665695	0.760632	0.763335	0.763496	0.756348	0.762546	0.734883	0.565343	0.776912	0.557083	0.762546	0.581196	0.76495	0.767149	0.763122	0.606201	0.178783	0.765993	0.779431	0.755648	0.756214	0.73803	0.767129	0.768698	0.762695	0.575089	0.589887	0.73882	0.768298	0.711364	0.765818	0.752365	0.771228	0.76444	0.777523	0.765525	0.763768	0.767691	0.674108
hsa-mir-1825	0.86814	0.885485	0.88605	0.88339	0.637437	0.608187	0.885946	0.89362	0.86577	0.868205	0.682004	0.890523	0.858927	0.876208	0.870306	0.880513	0.785774	0.592126	0.851877	0.580406	0.880513	0.61034	0.862519	0.873563	0.882136	0.612353	0.202274	0.832057	0.835046	0.876662	0.893772	0.774451	0.8338	0.877998	0.857802	0.554111	0.621075	0.857263	0.888474	0.727611	0.86022	0.853195	0.890449	0.835736	0.852123	0.850278	0.850716	0.798268	0.694769
hsa-mir-1827	0.900925	0.94339	0.944693	0.940305	0.63436	0.574777	0.944668	0.929834	0.890284	0.901044	0.658326	0.91774	0.844611	0.917089	0.864608	0.897227	0.772644	0.553365	0.857312	0.538497	0.897227	0.579063	0.866637	0.870926	0.87882	0.589661	0.172999	0.822873	0.838537	0.903853	0.928747	0.763086	0.815254	0.893593	0.859634	0.532626	0.582974	0.830536	0.910452	0.688422	0.85827	0.849203	0.88751	0.831873	0.836355	0.833305	0.825571	0.800349	0.66763
hsa-mir-183	0.870657	0.889903	0.890337	0.883479	0.620898	0.575981	0.890031	0.884865	0.850465	0.869878	0.686472	0.879309	0.859053	0.878077	0.861487	0.889764	0.777392	0.558817	0.841802	0.563138	0.889764	0.576634	0.855258	0.850893	0.862356	0.599817	0.199078	0.832339	0.837057	0.872802	0.885834	0.752932	0.809795	0.854483	0.856097	0.557089	0.597556	0.82858	0.874961	0.720079	0.838068	0.837884	0.869004	0.823213	0.833826	0.823508	0.821433	0.801217	0.672071
hsa-mir-184	0.696186	0.703562	0.704032	0.698654	0.627532	0.588288	0.70334	0.695828	0.697764	0.696523	0.673239	0.711544	0.712344	0.695179	0.702925	0.708644	0.678807	0.581908	0.716162	0.573475	0.708644	0.563684	0.685063	0.707477	0.697862	0.620353	0.224558	0.729475	0.680869	0.708375	0.696272	0.67375	0.708117	0.701938	0.702204	0.54527	0.601106	0.702942	0.702782	0.724151	0.690371	0.706153	0.712056	0.701756	0.7121	0.732362	0.706336	0.691103	0.658014
hsa-mir-185	0.885742	0.920963	0.922109	0.922379	0.609871	0.574132	0.92246	0.915648	0.866206	0.886434	0.646717	0.905084	0.843677	0.907164	0.864025	0.890501	0.783248	0.553283	0.847068	0.546821	0.890501	0.580255	0.866137	0.862497	0.875447	0.57884	0.167846	0.810691	0.837642	0.890083	0.915278	0.747528	0.807134	0.884157	0.858222	0.516221	0.583093	0.829835	0.904132	0.696774	0.851854	0.843227	0.881823	0.811064	0.827433	0.844053	0.828217	0.799733	0.674286
hsa-mir-186	0.879091	0.915601	0.91666	0.907286	0.614073	0.578312	0.915812	0.904823	0.872738	0.878734	0.676417	0.903541	0.836425	0.901252	0.860429	0.889578	0.767327	0.536748	0.84436	0.547011	0.889578	0.578655	0.851376	0.861767	0.866342	0.593943	0.186064	0.83976	0.836319	0.885698	0.904811	0.761747	0.813931	0.887495	0.853184	0.542154	0.576919	0.821953	0.892831	0.703123	0.852984	0.834154	0.871735	0.822637	0.842644	0.836793	0.819035	0.792018	0.660172
hsa-mir-187	0.646622	0.635114	0.633783	0.633316	0.621895	0.559896	0.63428	0.644259	0.64696	0.645961	0.606752	0.648996	0.65695	0.634518	0.659739	0.654995	0.659978	0.586269	0.650689	0.584194	0.654995	0.607024	0.652313	0.664052	0.666792	0.617417	0.194439	0.647	0.672829	0.647645	0.64532	0.666979	0.665019	0.658315	0.65154	0.53291	0.563464	0.649418	0.655224	0.664553	0.640494	0.65575	0.658512	0.65488	0.644815	0.644562	0.650594	0.65242	0.660551
hsa-mir-188	0.886511	0.89999	0.8999	0.902275	0.66629	0.596102	0.899774	0.901846	0.869932	0.886518	0.716669	0.900855	0.874142	0.898172	0.876681	0.891569	0.78511	0.569796	0.869107	0.555545	0.891569	0.605834	0.884133	0.870702	0.874848	0.607923	0.187332	0.859221	0.865222	0.90195	0.903803	0.792781	0.844162	0.884874	0.869557	0.584514	0.60971	0.846076	0.899541	0.716363	0.863942	0.854187	0.892498	0.84452	0.860854	0.855348	0.856376	0.821615	0.685523
hsa-mir-18a	0.880237	0.912537	0.913097	0.904203	0.633005	0.591179	0.91336	0.913321	0.875155	0.880384	0.690664	0.906054	0.859148	0.903324	0.869054	0.903131	0.763131	0.565637	0.85595	0.575604	0.903131	0.586933	0.880174	0.870184	0.869231	0.599475	0.198265	0.838108	0.830828	0.892542	0.912672	0.766133	0.824928	0.872579	0.850626	0.545712	0.57382	0.819293	0.894682	0.726911	0.854093	0.837565	0.887935	0.83031	0.859824	0.834031	0.838498	0.792199	0.678804
hsa-mir-18b	0.775154	0.77999	0.778577	0.771488	0.632879	0.581679	0.779364	0.779279	0.772967	0.775623	0.651483	0.793495	0.796706	0.790842	0.771557	0.810121	0.756828	0.568381	0.767936	0.547773	0.810121	0.58959	0.783914	0.796342	0.783188	0.619222	0.186251	0.773343	0.790374	0.79159	0.779731	0.758592	0.783686	0.78728	0.79094	0.544614	0.592283	0.783733	0.791241	0.70249	0.76925	0.778982	0.808579	0.781293	0.78726	0.768246	0.7833	0.758561	0.705434
hsa-mir-1908	0.541525	0.539265	0.539222	0.545097	0.565921	0.528169	0.538792	0.543878	0.555215	0.540929	0.579156	0.553375	0.559524	0.549206	0.549945	0.545628	0.545366	0.545184	0.559724	0.531142	0.545628	0.523716	0.559759	0.557545	0.554364	0.541824	0.329699	0.592729	0.549129	0.564073	0.543752	0.580368	0.580227	0.552575	0.529048	0.529768	0.546595	0.555178	0.546889	0.639105	0.566523	0.559751	0.54751	0.566741	0.575707	0.569898	0.555522	0.525621	0.529804
hsa-mir-1909	0.889459	0.926869	0.927121	0.922943	0.618592	0.57211	0.927759	0.922378	0.867634	0.889652	0.654081	0.912518	0.843074	0.902194	0.863815	0.895685	0.766433	0.556404	0.85537	0.568489	0.895685	0.569816	0.864337	0.86745	0.872329	0.582396	0.186006	0.828738	0.827523	0.900743	0.922894	0.756733	0.810003	0.875611	0.854118	0.535396	0.578008	0.830189	0.902475	0.691008	0.845653	0.840184	0.882989	0.820052	0.836971	0.83758	0.826573	0.796419	0.668126
hsa-mir-190a	0.900513	0.959225	0.959526	0.955856	0.613931	0.570294	0.960278	0.947348	0.87375	0.900959	0.662953	0.924261	0.846149	0.923835	0.867071	0.902915	0.764577	0.557647	0.849505	0.539644	0.902915	0.566351	0.864178	0.86862	0.880952	0.58673	0.188093	0.816519	0.838672	0.895203	0.947007	0.744526	0.811258	0.890745	0.852222	0.534771	0.578611	0.832257	0.910362	0.712018	0.848546	0.840233	0.879798	0.823765	0.836011	0.839044	0.823472	0.788507	0.652516
hsa-mir-190b	0.810552	0.824776	0.824366	0.825338	0.647724	0.585346	0.825033	0.830561	0.805609	0.809276	0.707069	0.831463	0.828505	0.824007	0.824251	0.843238	0.779598	0.591131	0.821943	0.571571	0.843238	0.580311	0.821371	0.822393	0.822641	0.603617	0.19319	0.811415	0.819579	0.836071	0.829401	0.751484	0.792288	0.828099	0.828518	0.547246	0.609137	0.827897	0.831464	0.717531	0.813793	0.810313	0.830534	0.811917	0.816197	0.820635	0.812423	0.782893	0.665619
hsa-mir-191	0.612407	0.625695	0.624235	0.621083	0.62368	0.610681	0.625485	0.622994	0.610168	0.611132	0.675591	0.623143	0.634682	0.615203	0.63175	0.638096	0.595672	0.661752	0.628337	0.587702	0.638096	0.635663	0.644455	0.620665	0.629469	0.602997	0.329815	0.64858	0.611957	0.616105	0.624043	0.61594	0.635369	0.613941	0.614597	0.68744	0.578249	0.618307	0.625316	0.684415	0.62089	0.623924	0.630033	0.601699	0.62739	0.61723	0.61487	0.642254	0.650918
hsa-mir-1910	0.894112	0.93832	0.939711	0.937669	0.625938	0.566151	0.93949	0.93191	0.876765	0.894283	0.668392	0.920019	0.849433	0.916829	0.863025	0.897453	0.778378	0.5475	0.859951	0.544727	0.897453	0.572895	0.869264	0.859011	0.8825	0.579813	0.178497	0.822908	0.836426	0.893818	0.931625	0.756219	0.823697	0.885689	0.854194	0.539929	0.579456	0.839089	0.902258	0.702858	0.850865	0.847261	0.880629	0.823195	0.842592	0.839093	0.830252	0.794226	0.663591
hsa-mir-1911	0.83789	0.831228	0.830979	0.823719	0.645741	0.597058	0.831562	0.83717	0.814909	0.837417	0.662431	0.839473	0.825152	0.831578	0.829539	0.836457	0.78112	0.567992	0.826799	0.570596	0.836457	0.589964	0.830554	0.844191	0.836663	0.589905	0.187354	0.801919	0.811708	0.839466	0.83825	0.788009	0.811697	0.836313	0.835457	0.553345	0.612654	0.817958	0.854296	0.714257	0.840694	0.828148	0.851851	0.805334	0.819838	0.826744	0.816668	0.78345	0.685262
hsa-mir-1912	0.873134	0.888637	0.890091	0.892961	0.628778	0.58997	0.889621	0.892215	0.858852	0.872276	0.678416	0.894233	0.858553	0.891925	0.869851	0.88105	0.789703	0.554658	0.872558	0.561216	0.88105	0.583334	0.860347	0.867522	0.877008	0.616937	0.197004	0.824316	0.842452	0.871805	0.891052	0.759492	0.833866	0.877482	0.85802	0.558944	0.58548	0.837398	0.881798	0.745206	0.858835	0.835557	0.875937	0.831569	0.848118	0.846598	0.840677	0.8268	0.677915
hsa-mir-1913	0.891379	0.906399	0.906681	0.905545	0.651939	0.589769	0.906983	0.915009	0.867735	0.891314	0.684455	0.90894	0.845765	0.896614	0.868528	0.891095	0.779368	0.576762	0.845552	0.565332	0.891095	0.589423	0.865772	0.868195	0.883125	0.606922	0.178921	0.839919	0.839136	0.886062	0.914798	0.767379	0.820327	0.881359	0.871548	0.538224	0.586968	0.846405	0.908998	0.710383	0.871973	0.861814	0.896688	0.838119	0.849752	0.847365	0.825738	0.814142	0.682277
hsa-mir-1914	0.831554	0.842984	0.843824	0.841748	0.648599	0.564097	0.842824	0.850074	0.838102	0.831655	0.675777	0.852773	0.834753	0.857137	0.833026	0.850172	0.787209	0.561884	0.822977	0.554862	0.850172	0.604008	0.84964	0.848382	0.852101	0.621604	0.183216	0.820903	0.816948	0.846674	0.849089	0.75724	0.808668	0.853288	0.841061	0.547495	0.597599	0.824104	0.860062	0.718362	0.848758	0.842303	0.863836	0.814684	0.810315	0.843036	0.826341	0.795116	0.685038
hsa-mir-1915	0.896849	0.935706	0.93667	0.937945	0.634112	0.566625	0.937174	0.930705	0.886182	0.897264	0.657026	0.927693	0.855517	0.921417	0.87416	0.903119	0.77431	0.552175	0.857663	0.555116	0.903119	0.582939	0.876199	0.878527	0.884104	0.584507	0.174831	0.827597	0.829032	0.913471	0.930199	0.762022	0.814259	0.897296	0.857699	0.53657	0.578317	0.839071	0.912419	0.710412	0.861356	0.866812	0.893241	0.829751	0.849813	0.854533	0.838037	0.798503	0.664127
hsa-mir-192	0.858875	0.863455	0.86418	0.864542	0.656869	0.586733	0.864441	0.867361	0.840276	0.857968	0.692595	0.869262	0.858315	0.85666	0.851866	0.860625	0.785534	0.575014	0.828458	0.569354	0.860625	0.589284	0.858068	0.851501	0.862308	0.600987	0.187573	0.823718	0.839054	0.859867	0.868081	0.762943	0.816455	0.862926	0.831563	0.562048	0.61572	0.829944	0.874268	0.696181	0.834351	0.826779	0.86232	0.826124	0.826055	0.818148	0.837079	0.802341	0.670658
hsa-mir-193a	0.8693	0.88189	0.882066	0.884736	0.647944	0.599301	0.881706	0.898608	0.853703	0.868533	0.69806	0.891616	0.857957	0.892722	0.880044	0.87899	0.796042	0.575749	0.845312	0.568055	0.87899	0.597304	0.874405	0.87555	0.862218	0.613219	0.192982	0.843805	0.847877	0.890216	0.899554	0.772346	0.834942	0.881349	0.857062	0.559256	0.61192	0.839671	0.880172	0.727919	0.850705	0.849191	0.874917	0.832836	0.858023	0.838303	0.840405	0.821534	0.688619
hsa-mir-193b	0.866433	0.877943	0.878104	0.880748	0.649942	0.598602	0.877252	0.893807	0.852035	0.865667	0.695573	0.888888	0.856072	0.888539	0.875426	0.875761	0.792722	0.577914	0.843607	0.570553	0.875761	0.595221	0.870253	0.873027	0.858311	0.611129	0.197348	0.842238	0.845431	0.886557	0.894983	0.7741	0.83292	0.879292	0.855023	0.560404	0.612628	0.836827	0.875779	0.728034	0.846638	0.847109	0.873734	0.829301	0.857091	0.833841	0.834107	0.817492	0.690998
hsa-mir-194	0.889431	0.905172	0.905431	0.901763	0.63695	0.603734	0.90557	0.907621	0.881123	0.888604	0.67995	0.903202	0.85965	0.898292	0.872749	0.897527	0.802836	0.573254	0.861715	0.558961	0.897527	0.621583	0.881023	0.883096	0.884451	0.624863	0.181199	0.843619	0.853788	0.902067	0.909045	0.782689	0.844099	0.896423	0.879868	0.565727	0.598763	0.854008	0.900225	0.724285	0.867124	0.862867	0.895641	0.846153	0.861568	0.849619	0.84925	0.82712	0.73341
hsa-mir-195	0.890857	0.906464	0.907668	0.904404	0.634765	0.580025	0.907933	0.905233	0.869739	0.890863	0.665167	0.896327	0.846129	0.900472	0.851518	0.896401	0.766706	0.548334	0.860855	0.548259	0.896401	0.552773	0.86017	0.862034	0.870908	0.584245	0.186963	0.815052	0.840955	0.884814	0.905164	0.752892	0.809559	0.869297	0.864563	0.544446	0.598453	0.836887	0.892075	0.700857	0.838544	0.846268	0.884401	0.819931	0.838621	0.831347	0.818537	0.795093	0.669966
hsa-mir-196a	0.885868	0.905982	0.907421	0.902221	0.641546	0.591083	0.90634	0.908296	0.872373	0.8854	0.681439	0.906586	0.855037	0.899891	0.873128	0.894177	0.79698	0.582811	0.87958	0.561524	0.894177	0.587033	0.877053	0.875891	0.889253	0.612942	0.197404	0.834198	0.85001	0.89948	0.908874	0.762917	0.83119	0.885155	0.867815	0.55676	0.608696	0.849294	0.904713	0.724423	0.863593	0.854105	0.882788	0.840655	0.848275	0.849989	0.840604	0.811154	0.672663
hsa-mir-196b	0.670025	0.668028	0.667293	0.666842	0.637668	0.579525	0.667665	0.667998	0.66462	0.670085	0.690173	0.676548	0.688993	0.66027	0.683594	0.687051	0.672842	0.542377	0.693088	0.601826	0.687051	0.56286	0.692627	0.704029	0.673094	0.567621	0.176017	0.68478	0.690437	0.678164	0.67024	0.658962	0.677022	0.677302	0.672821	0.562945	0.599844	0.680443	0.690617	0.700159	0.674646	0.686991	0.687875	0.676214	0.693093	0.662371	0.672781	0.693955	0.668899
hsa-mir-197	0.857515	0.860345	0.860593	0.85305	0.669242	0.624955	0.860593	0.856987	0.845038	0.855969	0.715129	0.867121	0.855584	0.852675	0.846766	0.869285	0.801411	0.598087	0.84746	0.585304	0.869285	0.603555	0.875478	0.851414	0.867507	0.623786	0.184713	0.833679	0.830911	0.858361	0.85814	0.778336	0.826908	0.869546	0.840134	0.567015	0.59793	0.845775	0.872238	0.715271	0.846616	0.848139	0.86437	0.839907	0.852579	0.838391	0.839665	0.809668	0.697586
hsa-mir-1972	0.872791	0.903692	0.904094	0.891972	0.624889	0.573674	0.902788	0.904385	0.864068	0.872755	0.684071	0.888785	0.845393	0.889534	0.870044	0.877821	0.778294	0.56668	0.844172	0.557394	0.877821	0.586203	0.861529	0.873336	0.866526	0.595187	0.193203	0.819878	0.844634	0.884615	0.905294	0.753201	0.816393	0.870106	0.85199	0.535773	0.592625	0.843898	0.896527	0.714358	0.859936	0.852086	0.880678	0.835715	0.8499	0.828366	0.8306	0.807189	0.676007
hsa-mir-1973	0.654255	0.643408	0.641895	0.636388	0.633853	0.580219	0.642155	0.64493	0.637439	0.653717	0.66771	0.662257	0.659562	0.646887	0.660942	0.661189	0.650693	0.632987	0.649698	0.609213	0.661189	0.620405	0.669561	0.671388	0.642291	0.625756	0.228026	0.668785	0.641237	0.658711	0.64623	0.631178	0.649537	0.652371	0.65766	0.58829	0.598785	0.652775	0.651981	0.674648	0.636779	0.658434	0.660941	0.654856	0.682365	0.661709	0.660643	0.653322	0.690047
hsa-mir-1976	0.890323	0.905466	0.906841	0.903096	0.65772	0.579621	0.906401	0.914146	0.882318	0.889941	0.680607	0.913908	0.86261	0.909525	0.870122	0.891787	0.775045	0.572641	0.848332	0.57664	0.891787	0.611477	0.876202	0.87519	0.880634	0.594245	0.19244	0.844091	0.842863	0.894252	0.912704	0.777918	0.832467	0.889667	0.871092	0.556661	0.583489	0.843645	0.901842	0.7128	0.860409	0.857667	0.893784	0.839947	0.855557	0.856007	0.848843	0.803373	0.694403
hsa-mir-198	0.852002	0.85355	0.854197	0.85452	0.643533	0.59423	0.854032	0.858852	0.842287	0.85111	0.683004	0.870094	0.840889	0.859495	0.853805	0.857163	0.793342	0.565525	0.841359	0.580675	0.857163	0.593476	0.859578	0.858512	0.856674	0.605736	0.189933	0.831813	0.8396	0.857127	0.85943	0.780104	0.81634	0.8599	0.844869	0.538011	0.580051	0.826819	0.870426	0.736617	0.848977	0.837869	0.864058	0.838706	0.848913	0.843112	0.831165	0.791495	0.697477
hsa-mir-199a	0.869363	0.877146	0.876234	0.880467	0.630499	0.582294	0.87728	0.880566	0.854494	0.868827	0.671699	0.884071	0.851044	0.886849	0.847306	0.882469	0.787377	0.581073	0.850304	0.550949	0.882469	0.602638	0.869789	0.866415	0.873203	0.598445	0.196084	0.817378	0.836349	0.879858	0.880948	0.771934	0.814614	0.866203	0.850358	0.548101	0.589289	0.847056	0.886554	0.701912	0.855952	0.854719	0.876833	0.83003	0.840796	0.847046	0.830963	0.801661	0.695405
hsa-mir-199b	0.869363	0.877146	0.876234	0.880467	0.630499	0.582294	0.87728	0.880566	0.854494	0.868827	0.671699	0.884071	0.851044	0.886849	0.847306	0.882469	0.787377	0.581073	0.850304	0.550949	0.882469	0.602638	0.869789	0.866415	0.873203	0.598445	0.196084	0.817378	0.836349	0.879858	0.880948	0.771934	0.814614	0.866203	0.850358	0.548101	0.589289	0.847056	0.886554	0.701912	0.855952	0.854719	0.876833	0.83003	0.840796	0.847046	0.830963	0.801661	0.695405
hsa-mir-19a	0.89786	0.945599	0.947603	0.94321	0.625658	0.563059	0.946847	0.936493	0.877391	0.897443	0.657639	0.920691	0.860081	0.920876	0.877182	0.904012	0.774393	0.558107	0.856371	0.52776	0.904012	0.58369	0.870848	0.872783	0.876748	0.583188	0.173576	0.816905	0.84253	0.901493	0.935713	0.759341	0.819757	0.886787	0.860716	0.525177	0.574869	0.841887	0.914194	0.688623	0.861439	0.843284	0.884768	0.833025	0.847167	0.844572	0.83512	0.803702	0.668061
hsa-mir-19b-1	0.865774	0.882321	0.884907	0.882887	0.652258	0.603314	0.88444	0.880813	0.863011	0.865749	0.71494	0.88637	0.863314	0.865439	0.882257	0.880773	0.786447	0.590034	0.853186	0.591474	0.880773	0.602771	0.880618	0.865712	0.878231	0.618332	0.192946	0.847482	0.842507	0.861777	0.880364	0.765027	0.828226	0.860216	0.845829	0.574819	0.608719	0.835874	0.879843	0.741029	0.842656	0.845564	0.867501	0.820842	0.853738	0.850404	0.846062	0.813262	0.681284
hsa-mir-19b-2	0.865774	0.882321	0.884907	0.882887	0.652258	0.603314	0.88444	0.880813	0.863011	0.865749	0.71494	0.88637	0.863314	0.865439	0.882257	0.880773	0.786447	0.590034	0.853186	0.591474	0.880773	0.602771	0.880618	0.865712	0.878231	0.618332	0.192946	0.847482	0.842507	0.861777	0.880364	0.765027	0.828226	0.860216	0.845829	0.574819	0.608719	0.835874	0.879843	0.741029	0.842656	0.845564	0.867501	0.820842	0.853738	0.850404	0.846062	0.813262	0.681284
hsa-mir-19b	0.897988	0.945719	0.947726	0.94336	0.625937	0.563387	0.946969	0.936521	0.87738	0.897565	0.65781	0.920662	0.860176	0.921042	0.87758	0.904336	0.774629	0.558529	0.856509	0.528206	0.904336	0.584059	0.871246	0.873154	0.876801	0.583789	0.174033	0.817382	0.842919	0.901522	0.935741	0.759332	0.819918	0.886956	0.860108	0.525705	0.575014	0.84178	0.914216	0.68915	0.861572	0.843492	0.885055	0.833257	0.847461	0.84457	0.835009	0.803533	0.668501
hsa-mir-200a	0.911806	0.94675	0.947997	0.951002	0.629237	0.581973	0.947831	0.9461	0.895342	0.912213	0.661588	0.92384	0.853834	0.930787	0.881455	0.905099	0.784324	0.553404	0.855076	0.553794	0.905099	0.568688	0.874464	0.869718	0.889828	0.598912	0.179338	0.837561	0.838851	0.903945	0.945292	0.757542	0.822911	0.898537	0.876744	0.537985	0.590659	0.840779	0.920042	0.697682	0.863106	0.85072	0.897371	0.827704	0.850246	0.853569	0.837031	0.796675	0.680225
hsa-mir-200b	0.907364	0.9589	0.959385	0.951448	0.636797	0.585423	0.959539	0.945519	0.890701	0.907911	0.682267	0.926022	0.867714	0.937841	0.881896	0.914721	0.783554	0.571584	0.862831	0.554757	0.914721	0.580272	0.875993	0.87795	0.891594	0.604736	0.188549	0.843455	0.850906	0.909925	0.944245	0.771082	0.836868	0.895956	0.867947	0.545253	0.588595	0.843322	0.921577	0.714492	0.873178	0.849229	0.892517	0.826225	0.861735	0.856583	0.840026	0.812574	0.675698
hsa-mir-200c	0.907463	0.958997	0.959481	0.951729	0.637442	0.585897	0.959599	0.945858	0.890747	0.908009	0.682788	0.926415	0.867709	0.93835	0.881877	0.914699	0.78429	0.571822	0.862891	0.555414	0.914699	0.580223	0.875761	0.878383	0.891623	0.60484	0.188981	0.843629	0.85094	0.909914	0.944571	0.770699	0.836812	0.896092	0.867883	0.544829	0.589338	0.843092	0.922214	0.714281	0.87357	0.849448	0.8926	0.826647	0.861706	0.856641	0.840312	0.812657	0.676924
hsa-mir-202	0.863572	0.883814	0.884406	0.875696	0.648169	0.580569	0.884582	0.874193	0.854908	0.863449	0.687742	0.867022	0.85129	0.872129	0.863588	0.87215	0.797833	0.566922	0.848747	0.569517	0.87215	0.585812	0.854169	0.85717	0.854746	0.613298	0.188179	0.838831	0.840622	0.868818	0.87317	0.77163	0.820126	0.856995	0.849377	0.563878	0.602967	0.816697	0.872407	0.74911	0.851867	0.849715	0.859478	0.83439	0.832826	0.83536	0.836498	0.800837	0.682988
hsa-mir-203a	0.915177	0.954205	0.95484	0.950241	0.637103	0.596003	0.955161	0.940951	0.898943	0.915157	0.682552	0.933934	0.860398	0.937228	0.883959	0.917509	0.784987	0.566435	0.877645	0.552495	0.917509	0.583794	0.887901	0.885395	0.897509	0.600248	0.180455	0.840351	0.859435	0.9089	0.941189	0.760573	0.827706	0.896108	0.871677	0.546246	0.581922	0.853105	0.92085	0.718412	0.868123	0.856154	0.899604	0.842907	0.860271	0.860668	0.853042	0.811199	0.669609
hsa-mir-203b	0.819692	0.828618	0.828634	0.823986	0.651993	0.609289	0.828483	0.833157	0.802238	0.818581	0.680609	0.838023	0.836515	0.83278	0.832014	0.843057	0.76926	0.574597	0.831048	0.585836	0.843057	0.577633	0.819862	0.833196	0.834282	0.621864	0.191202	0.8217	0.822496	0.837302	0.834277	0.772724	0.802453	0.829876	0.813852	0.57243	0.606315	0.83376	0.834404	0.71078	0.82299	0.809974	0.828362	0.819815	0.808702	0.815991	0.833915	0.796036	0.667195
hsa-mir-204	0.906428	0.921089	0.920557	0.9136	0.627344	0.572928	0.921743	0.928523	0.876256	0.906664	0.663226	0.911143	0.863028	0.915435	0.880053	0.900368	0.798803	0.556637	0.860965	0.546322	0.900368	0.584205	0.873605	0.8852	0.890366	0.595926	0.174193	0.838188	0.849326	0.898726	0.929105	0.763695	0.816787	0.899684	0.869111	0.535382	0.583091	0.843983	0.910764	0.698001	0.868843	0.856391	0.898877	0.834738	0.832588	0.862662	0.839571	0.799371	0.67522
hsa-mir-205	0.893802	0.925149	0.925609	0.919698	0.62776	0.576347	0.925748	0.92459	0.872304	0.893141	0.669523	0.911819	0.857375	0.911898	0.87158	0.904144	0.793718	0.54834	0.869707	0.536262	0.904144	0.577493	0.862533	0.877058	0.881696	0.599029	0.179221	0.829362	0.84651	0.896937	0.925485	0.764501	0.816636	0.892229	0.855399	0.534207	0.588052	0.842096	0.899387	0.697412	0.866328	0.843648	0.876956	0.847187	0.839705	0.85275	0.83701	0.804171	0.661246
hsa-mir-2052	0.880115	0.900258	0.90064	0.899882	0.647726	0.587789	0.90074	0.895719	0.857202	0.880009	0.666326	0.889697	0.845914	0.886651	0.863368	0.88693	0.775689	0.564314	0.849151	0.564431	0.88693	0.572814	0.864729	0.861498	0.862283	0.591608	0.184047	0.828689	0.835838	0.87133	0.896205	0.75123	0.799793	0.876832	0.853172	0.554441	0.585495	0.836773	0.890034	0.706213	0.844431	0.837337	0.877184	0.828742	0.856167	0.847106	0.832982	0.803421	0.683498
hsa-mir-206	0.883619	0.913472	0.915352	0.916979	0.6207	0.578652	0.914275	0.915525	0.873104	0.883781	0.669188	0.997746	0.847369	0.898352	0.862817	0.896004	0.770505	0.56569	0.863193	0.556001	0.896004	0.577279	0.860198	0.865412	0.876591	0.60902	0.186268	0.831865	0.840875	0.894326	0.916647	0.754565	0.823197	0.891811	0.865268	0.545664	0.582101	0.834386	0.897801	0.711026	0.853647	0.837962	0.890653	0.822857	0.841722	0.838453	0.832986	0.806051	0.680952
hsa-mir-208a	0.658065	0.651399	0.652776	0.659129	0.63009	0.609071	0.651233	0.653443	0.651124	0.655488	0.621542	0.677541	0.674682	0.662572	0.649426	0.668126	0.666177	0.579436	0.655122	0.549606	0.668126	0.595638	0.658891	0.675958	0.675377	0.690957	0.216926	0.674909	0.644781	0.661901	0.653418	0.6789	0.671043	0.656959	0.665732	0.545617	0.580969	0.673693	0.661244	0.692833	0.683988	0.668319	0.666836	0.675591	0.660252	0.681942	0.667337	0.660922	0.641693
hsa-mir-208b	0.659974	0.652298	0.653547	0.660258	0.630186	0.6145	0.652131	0.653423	0.650477	0.657387	0.614685	0.677065	0.676258	0.662725	0.650621	0.665986	0.667025	0.576685	0.655519	0.550092	0.665986	0.596515	0.658231	0.67551	0.677419	0.692014	0.214062	0.676789	0.64725	0.661964	0.653401	0.683117	0.670768	0.658327	0.666967	0.542106	0.581673	0.673602	0.661129	0.695912	0.6846	0.667906	0.666014	0.676211	0.661777	0.68214	0.665783	0.661907	0.641658
hsa-mir-20a	0.875155	0.901334	0.902615	0.901997	0.623501	0.577871	0.902093	0.898387	0.869741	0.875398	0.682372	0.893324	0.857502	0.897682	0.868361	0.894683	0.785021	0.542958	0.847078	0.541341	0.894683	0.565632	0.859017	0.871992	0.873028	0.602977	0.17612	0.818046	0.840464	0.880109	0.898436	0.740812	0.811732	0.885066	0.850197	0.535901	0.580073	0.828833	0.884887	0.702877	0.837399	0.838316	0.874048	0.827779	0.846316	0.834546	0.822578	0.80976	0.660324
hsa-mir-20b	0.843751	0.862167	0.863329	0.853997	0.626768	0.591316	0.862641	0.86506	0.834457	0.842922	0.702852	0.853436	0.855778	0.861766	0.866057	0.861473	0.783668	0.592739	0.836173	0.588524	0.861473	0.600027	0.855979	0.869682	0.856594	0.633258	0.206907	0.844545	0.867773	0.850528	0.865588	0.778635	0.827549	0.846684	0.835263	0.572197	0.611334	0.840315	0.865486	0.771398	0.824674	0.838702	0.85098	0.834778	0.844851	0.831973	0.833279	0.811298	0.686661
hsa-mir-21	0.919539	0.919188	0.919846	0.921185	0.649076	0.605851	0.920166	0.922061	0.89567	0.918729	0.670359	0.921352	0.880247	0.921821	0.882637	0.900284	0.815575	0.567019	0.877102	0.564225	0.900284	0.606487	0.894333	0.89388	0.889908	0.613657	0.170118	0.851671	0.870092	0.914164	0.924693	0.787011	0.853834	0.910987	0.887639	0.548012	0.592127	0.862235	0.923168	0.718914	0.879273	0.874521	0.899861	0.865636	0.873856	0.864411	0.861151	0.833406	0.718545
hsa-mir-210	0.683487	0.668145	0.667983	0.672701	0.656029	0.572455	0.667297	0.678277	0.664179	0.682856	0.649699	0.683122	0.694395	0.673817	0.670153	0.690401	0.715421	0.544819	0.681542	0.525485	0.690401	0.576262	0.690099	0.699973	0.696624	0.611735	0.182901	0.699914	0.674686	0.692361	0.678393	0.679718	0.711337	0.687456	0.683525	0.551294	0.581368	0.70319	0.697597	0.65881	0.708282	0.694225	0.691133	0.68976	0.671095	0.687226	0.699123	0.682667	0.639227
hsa-mir-211	0.899998	0.894797	0.896102	0.897981	0.660649	0.605384	0.895943	0.90236	0.883977	0.899284	0.683266	0.908823	0.867457	0.903587	0.868707	0.896885	0.818818	0.582537	0.864078	0.577007	0.896885	0.599791	0.880682	0.880546	0.885863	0.613682	0.177097	0.852997	0.851309	0.895353	0.901651	0.797048	0.833841	0.902239	0.880163	0.568081	0.616801	0.860879	0.90321	0.704302	0.870594	0.854752	0.897956	0.839058	0.859714	0.867923	0.838484	0.813728	0.712443
hsa-mir-2110	0.910534	0.940548	0.941954	0.937393	0.653206	0.600176	0.942025	0.934819	0.893318	0.911125	0.690072	0.922498	0.870081	0.926137	0.876507	0.905429	0.789122	0.569675	0.862534	0.561671	0.905429	0.587014	0.881764	0.878862	0.890817	0.604626	0.175318	0.84333	0.861723	0.903785	0.935107	0.766992	0.833146	0.899868	0.872857	0.549137	0.601529	0.847233	0.915066	0.713358	0.867921	0.851608	0.900682	0.849583	0.859583	0.850351	0.845891	0.816446	0.679889
hsa-mir-2113	0.895516	0.91666	0.918577	0.914109	0.622842	0.599209	0.918622	0.916946	0.876255	0.8951	0.673584	0.915852	0.86844	0.901247	0.87395	0.899009	0.786358	0.566492	0.880869	0.561051	0.899009	0.572109	0.881126	0.878605	0.886452	0.584639	0.185528	0.830373	0.843951	0.892315	0.916532	0.763459	0.817491	0.879084	0.857028	0.547741	0.590583	0.856699	0.898877	0.722735	0.846519	0.842256	0.886468	0.829461	0.852389	0.850911	0.830829	0.796156	0.666046
hsa-mir-2114	0.825207	0.821395	0.823064	0.824807	0.655724	0.59737	0.823559	0.832164	0.80988	0.82496	0.687868	0.845613	0.829519	0.823978	0.833186	0.833981	0.780303	0.584247	0.847297	0.575187	0.833981	0.589769	0.84464	0.835906	0.847264	0.613303	0.167284	0.811636	0.81165	0.825329	0.834865	0.759105	0.791315	0.840555	0.814597	0.561353	0.601839	0.820597	0.846808	0.726434	0.812515	0.824312	0.839963	0.804889	0.814266	0.823039	0.830144	0.815387	0.660424
hsa-mir-2115	0.900181	0.93544	0.936308	0.928109	0.624839	0.57097	0.935945	0.926926	0.872343	0.899934	0.667236	0.914586	0.854226	0.91899	0.87916	0.904232	0.782865	0.556422	0.86	0.546617	0.904232	0.572994	0.875119	0.870346	0.882138	0.596128	0.179603	0.83163	0.856713	0.895806	0.928124	0.76136	0.825276	0.898787	0.861817	0.543495	0.581376	0.846041	0.910128	0.697222	0.857285	0.849372	0.891714	0.830968	0.845841	0.846973	0.845789	0.808269	0.663425
hsa-mir-2116	0.844494	0.848618	0.850444	0.848205	0.6434	0.598758	0.849741	0.850575	0.83236	0.843799	0.681548	0.858692	0.839009	0.847359	0.832755	0.845564	0.75855	0.558185	0.84421	0.56356	0.845564	0.579918	0.8393	0.834903	0.836777	0.612391	0.191051	0.835864	0.827138	0.844534	0.851404	0.756562	0.805926	0.857311	0.832889	0.555243	0.602772	0.820627	0.832668	0.727097	0.818487	0.812271	0.844295	0.81522	0.833061	0.815289	0.820251	0.789325	0.67189
hsa-mir-2117	0.859496	0.851945	0.852636	0.848471	0.638816	0.602067	0.852825	0.873746	0.837826	0.858475	0.680644	0.866493	0.855984	0.873063	0.856533	0.860773	0.77947	0.586385	0.862218	0.593492	0.860773	0.599179	0.857241	0.860442	0.856293	0.619537	0.210087	0.841873	0.82274	0.866145	0.875667	0.772098	0.835057	0.870126	0.842068	0.559008	0.608488	0.848894	0.86838	0.730453	0.840206	0.848818	0.876998	0.814997	0.84429	0.827536	0.822279	0.798677	0.694245
hsa-mir-212	0.896635	0.911648	0.912801	0.912323	0.65902	0.605266	0.912438	0.918366	0.887573	0.896495	0.697894	0.920645	0.869749	0.911938	0.871376	0.901242	0.79178	0.577681	0.86274	0.570349	0.901242	0.585733	0.883423	0.876115	0.886951	0.62285	0.180767	0.854211	0.849492	0.904623	0.918909	0.776822	0.844273	0.891373	0.868038	0.544503	0.602087	0.84924	0.904094	0.728382	0.862327	0.856973	0.888027	0.838191	0.873908	0.862641	0.857383	0.811916	0.686229
hsa-mir-214	0.895813	0.938061	0.93886	0.927582	0.623051	0.576498	0.939375	0.934616	0.873255	0.895643	0.670682	0.914927	0.856575	0.920655	0.870317	0.903048	0.772998	0.569115	0.866072	0.550505	0.903048	0.599944	0.881799	0.876526	0.88264	0.600721	0.19433	0.83472	0.840827	0.908773	0.933914	0.763027	0.830929	0.888361	0.865642	0.537665	0.599492	0.85103	0.905399	0.707924	0.869249	0.856021	0.897242	0.841643	0.848072	0.849825	0.849099	0.799914	0.688393
hsa-mir-215	0.855396	0.859364	0.859763	0.865704	0.64823	0.589422	0.859479	0.871518	0.847581	0.855166	0.725474	0.865787	0.836898	0.876543	0.860237	0.862518	0.803885	0.57395	0.836877	0.564715	0.862518	0.588864	0.864151	0.871276	0.871403	0.598948	0.19151	0.8411	0.837069	0.862607	0.871591	0.760336	0.822245	0.861165	0.845567	0.578983	0.620058	0.840687	0.859154	0.707954	0.833129	0.850727	0.864095	0.824228	0.836493	0.8363	0.8305	0.810024	0.665502
hsa-mir-216a	0.905502	0.941775	0.942589	0.934251	0.642614	0.586043	0.942985	0.935202	0.888019	0.904899	0.666318	0.92302	0.85979	0.928866	0.871944	0.904595	0.790515	0.56665	0.863099	0.563696	0.904595	0.57809	0.870928	0.878196	0.891931	0.604181	0.181871	0.840282	0.851246	0.903226	0.935385	0.768164	0.837497	0.901557	0.863928	0.53385	0.574948	0.849956	0.916712	0.713158	0.865775	0.85587	0.899644	0.839842	0.86355	0.848869	0.84379	0.812284	0.688636
hsa-mir-216b	0.864534	0.88629	0.886973	0.875171	0.658371	0.598608	0.886446	0.881126	0.859868	0.864639	0.71443	0.881581	0.861925	0.880074	0.865381	0.886581	0.796652	0.581393	0.848829	0.571404	0.886581	0.612155	0.871996	0.863386	0.876097	0.625154	0.195029	0.847023	0.8543	0.882687	0.882871	0.791667	0.835432	0.886907	0.864379	0.587462	0.623969	0.842619	0.879753	0.741012	0.846675	0.84367	0.872333	0.846492	0.850417	0.855819	0.843749	0.823273	0.701323
hsa-mir-217	0.87463	0.897307	0.897431	0.904259	0.625965	0.580339	0.897197	0.905227	0.862485	0.874466	0.675971	0.885861	0.844412	0.895496	0.872488	0.879422	0.776311	0.546461	0.851451	0.54788	0.879422	0.576094	0.865474	0.864417	0.867925	0.592708	0.174141	0.838081	0.841977	0.880984	0.906442	0.762201	0.809488	0.878551	0.851588	0.539281	0.576294	0.823512	0.886435	0.706474	0.847517	0.837628	0.868877	0.829038	0.835482	0.830471	0.820273	0.792462	0.664675
hsa-mir-218-1	0.841302	0.856063	0.85683	0.851335	0.650467	0.589283	0.855162	0.854232	0.840097	0.841252	0.686247	0.850236	0.834813	0.84695	0.831855	0.854821	0.770811	0.590567	0.836469	0.572781	0.854821	0.584601	0.847894	0.850659	0.850735	0.614162	0.212931	0.830376	0.823285	0.846214	0.854726	0.74578	0.805607	0.84405	0.835588	0.570778	0.609015	0.823758	0.858584	0.732596	0.819919	0.823599	0.850698	0.817096	0.825659	0.821112	0.822985	0.79243	0.678798
hsa-mir-218-2	0.807002	0.818409	0.819633	0.822956	0.610403	0.582872	0.819053	0.8214	0.807976	0.806668	0.674491	0.837537	0.810271	0.82937	0.813068	0.837448	0.755191	0.546553	0.812431	0.581977	0.837448	0.567432	0.833981	0.840987	0.823832	0.598751	0.196047	0.810924	0.805074	0.825656	0.821269	0.746398	0.811048	0.832174	0.828959	0.565548	0.598048	0.809293	0.823569	0.702645	0.796249	0.806078	0.842774	0.781283	0.81689	0.798122	0.808499	0.793719	0.677038
hsa-mir-218	0.903946	0.92774	0.928935	0.927751	0.617608	0.607121	0.928451	0.926388	0.875011	0.902738	0.696245	0.921724	0.863249	0.909967	0.900806	0.910504	0.796907	0.57153	0.87236	0.564895	0.910504	0.58847	0.879489	0.881388	0.900334	0.610692	0.2026	0.835109	0.857919	0.896596	0.92563	0.763065	0.827012	0.897392	0.87239	0.565678	0.602142	0.854255	0.91086	0.741415	0.866591	0.856694	0.899002	0.849325	0.858119	0.853321	0.837585	0.824974	0.674179
hsa-mir-219a-2	0.795831	0.791877	0.792108	0.800311	0.631932	0.56621	0.792087	0.80189	0.785308	0.795081	0.655315	0.807684	0.802432	0.794267	0.803589	0.806765	0.761096	0.561611	0.804205	0.568285	0.806765	0.569623	0.806764	0.813083	0.821716	0.604298	0.186961	0.78782	0.804712	0.798474	0.801218	0.756281	0.80523	0.82315	0.806814	0.540528	0.59138	0.814637	0.80873	0.746132	0.807749	0.796953	0.810832	0.787456	0.791912	0.804873	0.792385	0.771069	0.660351
hsa-mir-219a	0.824081	0.827909	0.827837	0.831052	0.628702	0.587506	0.827697	0.830245	0.796386	0.822917	0.686173	0.833585	0.825128	0.83735	0.813102	0.836311	0.760996	0.566483	0.818526	0.572981	0.836311	0.550624	0.812987	0.83404	0.851511	0.601828	0.224932	0.815175	0.798848	0.826531	0.830073	0.761203	0.797362	0.825555	0.803852	0.556803	0.598484	0.816644	0.83061	0.733828	0.80278	0.812853	0.831857	0.799737	0.813441	0.8141	0.809003	0.763996	0.662997
hsa-mir-22	0.88345	0.901275	0.902889	0.900445	0.630995	0.575615	0.90204	0.909045	0.869463	0.883507	0.664759	0.902797	0.848606	0.907057	0.856876	0.890409	0.77755	0.572321	0.847128	0.550946	0.890409	0.579832	0.866342	0.861005	0.874963	0.596694	0.183116	0.824362	0.839643	0.884874	0.907764	0.756862	0.823568	0.884824	0.854524	0.530344	0.585051	0.836856	0.891341	0.708322	0.840813	0.835803	0.87794	0.821149	0.839819	0.833578	0.813721	0.796555	0.67011
hsa-mir-221	0.897332	0.907991	0.9095	0.904759	0.659823	0.614298	0.908221	0.9065	0.879688	0.89725	0.676007	0.916263	0.881783	0.907144	0.883275	0.910597	0.805514	0.593076	0.893838	0.597588	0.910597	0.616113	0.886709	0.89565	0.89261	0.632196	0.190286	0.869963	0.869902	0.899886	0.907013	0.783049	0.86784	0.896676	0.877988	0.574938	0.605527	0.8533	0.909435	0.739362	0.86273	0.850889	0.894663	0.84605	0.87739	0.872678	0.870152	0.837638	0.706903
hsa-mir-222	0.892991	0.903035	0.904557	0.898257	0.661215	0.611484	0.903268	0.901593	0.877574	0.892764	0.674278	0.911101	0.878347	0.902574	0.880452	0.904541	0.800932	0.592778	0.888382	0.596099	0.904541	0.614834	0.885839	0.892475	0.887942	0.627517	0.190028	0.86393	0.863645	0.896042	0.902142	0.77933	0.865164	0.894043	0.876502	0.570158	0.604005	0.85124	0.906489	0.735103	0.858727	0.847963	0.892506	0.841541	0.872748	0.868439	0.865418	0.833414	0.705182
hsa-mir-223	0.852773	0.876715	0.876639	0.871389	0.631138	0.568389	0.876788	0.871656	0.847512	0.852992	0.68917	0.869958	0.850741	0.872015	0.852702	0.876009	0.79232	0.571364	0.844574	0.55991	0.876009	0.578441	0.862535	0.855836	0.866541	0.591034	0.186155	0.830051	0.832552	0.853773	0.872113	0.771724	0.817065	0.865115	0.843025	0.539107	0.597542	0.827032	0.875631	0.738512	0.847138	0.829742	0.87939	0.812739	0.840117	0.828631	0.832955	0.777583	0.658012
hsa-mir-224	0.900915	0.922197	0.922433	0.918747	0.636298	0.580508	0.922525	0.925922	0.870644	0.900818	0.6789	0.913106	0.86798	0.907637	0.885207	0.907674	0.791517	0.568739	0.873267	0.558285	0.907674	0.576604	0.874108	0.88622	0.900046	0.605781	0.183441	0.834457	0.853993	0.896524	0.928262	0.768151	0.815761	0.904791	0.862446	0.555467	0.591723	0.839858	0.904671	0.727197	0.857213	0.842627	0.888924	0.844092	0.857169	0.850766	0.839377	0.806253	0.658196
hsa-mir-2277	0.664965	0.64484	0.645511	0.648649	0.647632	0.567996	0.645833	0.663226	0.672872	0.665165	0.622847	0.675786	0.664015	0.665805	0.656954	0.668911	0.686261	0.591422	0.658989	0.548558	0.668911	0.574924	0.671456	0.66491	0.67115	0.579894	0.196563	0.663075	0.655638	0.662029	0.664107	0.633723	0.671371	0.67507	0.665246	0.517175	0.545695	0.646993	0.673085	0.620651	0.650991	0.666418	0.677916	0.676636	0.684614	0.661081	0.672886	0.658804	0.654769
hsa-mir-2278	0.903356	0.920119	0.920901	0.912986	0.639448	0.593756	0.920106	0.91423	0.877971	0.902201	0.687201	0.910157	0.859883	0.910008	0.881154	0.905256	0.798015	0.57761	0.867381	0.566719	0.905256	0.599175	0.880235	0.883825	0.88237	0.611508	0.186527	0.834247	0.853935	0.909381	0.916214	0.769246	0.829571	0.889581	0.86788	0.543315	0.602695	0.859027	0.909372	0.716211	0.878315	0.859917	0.897736	0.854191	0.858893	0.850116	0.839376	0.811659	0.702536
hsa-mir-2355	0.843527	0.847514	0.847807	0.847171	0.623968	0.572684	0.848175	0.854672	0.824571	0.844516	0.655986	0.850351	0.826821	0.849151	0.828935	0.852842	0.794637	0.556022	0.840174	0.549099	0.852842	0.57066	0.835036	0.841532	0.843797	0.579323	0.163836	0.803033	0.825418	0.835208	0.856666	0.761737	0.806953	0.847635	0.83066	0.523022	0.588192	0.826886	0.85616	0.691481	0.819989	0.810059	0.841895	0.797095	0.80376	0.835215	0.813297	0.780666	0.656907
hsa-mir-2392	0.84402	0.85174	0.853161	0.856539	0.625972	0.5768	0.853438	0.860858	0.840837	0.844191	0.656683	0.858765	0.844691	0.855082	0.849867	0.860196	0.787445	0.547147	0.846979	0.56753	0.860196	0.604349	0.856564	0.858587	0.856907	0.602719	0.191791	0.819317	0.819807	0.868929	0.862366	0.763592	0.836847	0.865221	0.83747	0.555437	0.587288	0.828685	0.872605	0.752456	0.850099	0.831012	0.850213	0.826123	0.833745	0.839061	0.827622	0.793778	0.68466
hsa-mir-23a	0.91575	0.953554	0.954849	0.954485	0.644302	0.587571	0.954589	0.949422	0.891586	0.916026	0.690053	0.925452	0.87154	0.945165	0.892659	0.908973	0.788428	0.558506	0.880278	0.568108	0.908973	0.586166	0.882865	0.889826	0.898429	0.610751	0.173216	0.843182	0.860758	0.906079	0.949878	0.771517	0.846389	0.905527	0.87756	0.554737	0.584896	0.841511	0.918698	0.729841	0.865881	0.854378	0.891743	0.852601	0.86589	0.858002	0.845504	0.814901	0.673474
hsa-mir-23b	0.91575	0.953554	0.954849	0.954485	0.644302	0.587571	0.954589	0.949422	0.891586	0.916026	0.690053	0.925452	0.87154	0.945165	0.892659	0.908973	0.788428	0.558506	0.880278	0.568108	0.908973	0.586166	0.882865	0.889826	0.898429	0.610751	0.173216	0.843182	0.860758	0.906079	0.949878	0.771517	0.846389	0.905527	0.87756	0.554737	0.584896	0.841511	0.918698	0.729841	0.865881	0.854378	0.891743	0.852601	0.86589	0.858002	0.845504	0.814901	0.673474
hsa-mir-23c	0.912882	0.95338	0.954616	0.951776	0.643433	0.584873	0.954374	0.946911	0.890772	0.913155	0.687838	0.924345	0.869002	0.942329	0.890727	0.908388	0.784671	0.558507	0.877495	0.565866	0.908388	0.586262	0.881754	0.887697	0.894791	0.607208	0.175635	0.84173	0.858534	0.904109	0.947453	0.769142	0.844382	0.903879	0.876571	0.551967	0.585181	0.838943	0.916972	0.728502	0.863886	0.853456	0.890566	0.850875	0.862932	0.856113	0.841511	0.812015	0.671307
hsa-mir-24-1	0.773284	0.750195	0.752012	0.754032	0.652604	0.594683	0.751707	0.76412	0.751846	0.771899	0.67854	0.755574	0.803571	0.766817	0.757895	0.756848	0.750315	0.545735	0.784472	0.616018	0.756848	0.58679	0.772951	0.782036	0.764225	0.623282	0.162864	0.767367	0.759575	0.775277	0.764454	0.739426	0.770912	0.774443	0.749445	0.553395	0.607651	0.74208	0.780653	0.708982	0.766995	0.750534	0.755151	0.785734	0.757479	0.778145	0.752472	0.750077	0.664641
hsa-mir-24-2	0.765152	0.743461	0.74528	0.746932	0.649458	0.59234	0.744904	0.757304	0.74466	0.763783	0.6749	0.74887	0.796761	0.76031	0.750347	0.751376	0.746292	0.541645	0.777549	0.607317	0.751376	0.585904	0.765175	0.773423	0.75779	0.62078	0.162261	0.758418	0.752679	0.766969	0.757561	0.730214	0.762896	0.767288	0.741342	0.55061	0.599262	0.732709	0.775068	0.707213	0.758248	0.742105	0.748282	0.77661	0.751846	0.772655	0.746338	0.744151	0.657428
hsa-mir-24	0.898093	0.904053	0.904432	0.903917	0.648635	0.58171	0.905028	0.912587	0.888083	0.898979	0.654144	0.914917	0.855682	0.904597	0.871386	0.891648	0.808239	0.580952	0.86972	0.560313	0.891648	0.580471	0.867032	0.870593	0.879318	0.60753	0.179422	0.836834	0.842984	0.894172	0.911161	0.780247	0.825085	0.89934	0.878766	0.541553	0.582623	0.837709	0.913381	0.703087	0.864456	0.85765	0.899977	0.837277	0.865062	0.857002	0.841929	0.805186	0.702961
hsa-mir-2467	0.893947	0.934864	0.935473	0.935061	0.63137	0.582941	0.935404	0.931411	0.879115	0.893837	0.673993	0.918394	0.852446	0.924306	0.876684	0.90203	0.783349	0.562972	0.853201	0.549933	0.90203	0.589439	0.878311	0.872862	0.878455	0.596197	0.18782	0.827429	0.834665	0.912993	0.929941	0.774093	0.832174	0.890305	0.869973	0.543765	0.592244	0.849015	0.91453	0.708031	0.871799	0.859631	0.901071	0.831659	0.84842	0.846676	0.831875	0.798972	0.684726
hsa-mir-25	0.898202	0.918661	0.919615	0.92097	0.625008	0.582483	0.918649	0.922443	0.878241	0.898073	0.673705	0.912769	0.870108	0.915184	0.877418	0.903966	0.778028	0.564484	0.865496	0.55645	0.903966	0.584607	0.865542	0.8792	0.889404	0.597022	0.181372	0.824605	0.85339	0.899477	0.921703	0.765914	0.81811	0.884791	0.867392	0.544597	0.595031	0.839516	0.90482	0.716981	0.854536	0.848936	0.895867	0.837771	0.853756	0.854816	0.82902	0.804635	0.686247
hsa-mir-2681	0.789574	0.781542	0.781819	0.77817	0.677871	0.591049	0.781216	0.792148	0.780379	0.788681	0.715347	0.798463	0.809144	0.782753	0.782443	0.788528	0.768445	0.588517	0.795367	0.59195	0.788528	0.602864	0.792906	0.801915	0.786838	0.602814	0.17677	0.798027	0.780403	0.786991	0.793262	0.766482	0.78873	0.793188	0.768758	0.567513	0.629938	0.797766	0.805837	0.734815	0.770571	0.78027	0.788931	0.775889	0.796918	0.78005	0.794113	0.757766	0.694423
hsa-mir-2682	0.816679	0.823019	0.824386	0.82821	0.608227	0.564243	0.824428	0.832465	0.814798	0.815727	0.656952	0.832856	0.827167	0.845689	0.809816	0.831177	0.788376	0.561855	0.819741	0.546294	0.831177	0.561752	0.828223	0.85055	0.836179	0.583228	0.166134	0.802522	0.804159	0.822872	0.832121	0.757414	0.784858	0.837271	0.812496	0.528863	0.589242	0.805969	0.840227	0.692377	0.815716	0.807348	0.839351	0.79485	0.800523	0.797623	0.798304	0.766151	0.662118
hsa-mir-26a-1	0.818539	0.803004	0.804472	0.80552	0.637159	0.577224	0.805053	0.81585	0.798031	0.817471	0.65615	0.821596	0.823092	0.808963	0.793757	0.807342	0.765429	0.570995	0.817425	0.545765	0.807342	0.573686	0.824864	0.828651	0.822375	0.606451	0.182633	0.812997	0.802888	0.814357	0.816765	0.756271	0.782171	0.818501	0.781793	0.541828	0.600432	0.795634	0.826948	0.692887	0.794315	0.788404	0.824031	0.777669	0.794151	0.805509	0.79385	0.774156	0.67479
hsa-mir-26a-2	0.812773	0.79892	0.800272	0.800905	0.639675	0.576744	0.800156	0.811955	0.794092	0.81172	0.656494	0.816489	0.819499	0.805588	0.790569	0.800547	0.760899	0.569947	0.815027	0.550275	0.800547	0.574034	0.819433	0.822568	0.819273	0.611897	0.184698	0.814292	0.798743	0.810807	0.812853	0.755644	0.780729	0.816424	0.780106	0.547279	0.593183	0.790629	0.821698	0.690007	0.791105	0.785912	0.825095	0.773588	0.794653	0.797877	0.789827	0.769007	0.679784
hsa-mir-26a	0.90803	0.938536	0.939463	0.932047	0.641229	0.593914	0.940047	0.935014	0.892186	0.907867	0.686801	0.921399	0.877737	0.928226	0.884622	0.912524	0.795204	0.580755	0.864859	0.545214	0.912524	0.586409	0.896069	0.887228	0.895361	0.601001	0.19396	0.851235	0.849945	0.908249	0.936521	0.770289	0.84135	0.906161	0.873629	0.554599	0.600292	0.847484	0.909676	0.724271	0.865803	0.86037	0.900924	0.851054	0.862608	0.86325	0.845685	0.812627	0.675093
hsa-mir-26b	0.862266	0.876356	0.876954	0.881326	0.642953	0.603553	0.876212	0.891318	0.847543	0.861753	0.702161	0.889953	0.831275	0.873878	0.852672	0.871123	0.772813	0.557251	0.843892	0.584998	0.871123	0.566381	0.852318	0.843713	0.858544	0.595319	0.191079	0.833856	0.822966	0.865208	0.891211	0.766552	0.815206	0.86978	0.85195	0.558168	0.602014	0.837655	0.876343	0.716838	0.839934	0.835675	0.870648	0.812418	0.843598	0.832314	0.818886	0.79714	0.693155
hsa-mir-27a	0.907537	0.947274	0.949602	0.942758	0.623319	0.584168	0.949533	0.93929	0.884896	0.907519	0.676728	0.926088	0.857724	0.928117	0.880574	0.912969	0.779522	0.56355	0.864176	0.551911	0.912969	0.575688	0.880376	0.881025	0.894096	0.594571	0.183425	0.830107	0.847871	0.907695	0.938337	0.75868	0.830423	0.890459	0.866848	0.538494	0.587937	0.846998	0.914396	0.709735	0.854558	0.850767	0.894547	0.832594	0.865419	0.848569	0.833601	0.801032	0.67186
hsa-mir-27b	0.907537	0.947274	0.949602	0.942758	0.623319	0.584168	0.949533	0.93929	0.884896	0.907519	0.676728	0.926088	0.857724	0.928117	0.880574	0.912969	0.779522	0.56355	0.864176	0.551911	0.912969	0.575688	0.880376	0.881025	0.894096	0.594571	0.183425	0.830107	0.847871	0.907695	0.938337	0.75868	0.830423	0.890459	0.866848	0.538494	0.587937	0.846998	0.914396	0.709735	0.854558	0.850767	0.894547	0.832594	0.865419	0.848569	0.833601	0.801032	0.67186
hsa-mir-28	0.780058	0.778824	0.779042	0.776193	0.637727	0.579589	0.778906	0.788196	0.7732	0.779487	0.668435	0.789206	0.798198	0.78567	0.787245	0.79185	0.775261	0.571018	0.783994	0.57248	0.79185	0.56819	0.800268	0.805934	0.785117	0.605483	0.202206	0.794034	0.797091	0.788814	0.78949	0.757467	0.770916	0.798874	0.769271	0.554524	0.601304	0.785692	0.806416	0.688292	0.798565	0.785423	0.78987	0.791663	0.771214	0.786505	0.786082	0.757569	0.653027
hsa-mir-2861	0.877045	0.882884	0.88332	0.882229	0.632231	0.585499	0.88348	0.887104	0.849798	0.876058	0.668752	0.901489	0.860589	0.881705	0.860918	0.883707	0.787039	0.568266	0.859626	0.572938	0.883707	0.612481	0.875745	0.863174	0.883646	0.612502	0.177153	0.823604	0.839215	0.893186	0.889541	0.773633	0.828975	0.879417	0.87201	0.559876	0.590994	0.848078	0.889219	0.715568	0.858392	0.842426	0.884496	0.83401	0.840952	0.853296	0.83599	0.809521	0.692405
hsa-mir-2909	0.799069	0.802365	0.80337	0.799923	0.654331	0.584875	0.802709	0.810546	0.793281	0.798819	0.675248	0.808444	0.807992	0.797633	0.805996	0.81871	0.775704	0.578169	0.823643	0.56167	0.81871	0.604031	0.819642	0.819693	0.81291	0.623406	0.188285	0.79538	0.815493	0.825944	0.813817	0.7449	0.798894	0.807885	0.815365	0.574032	0.620904	0.799909	0.831057	0.723747	0.805925	0.807498	0.80821	0.791412	0.806395	0.807061	0.810065	0.788202	0.69548
hsa-mir-296	0.780531	0.767997	0.768549	0.770813	0.64723	0.595362	0.76808	0.782201	0.771639	0.778775	0.670996	0.792191	0.804894	0.774458	0.777993	0.775326	0.782798	0.575595	0.785816	0.593117	0.775326	0.61384	0.790454	0.795102	0.793876	0.623312	0.163454	0.78489	0.786711	0.786223	0.783477	0.757275	0.770671	0.793546	0.778247	0.539455	0.589391	0.790786	0.802186	0.707255	0.789995	0.766493	0.785926	0.783738	0.779249	0.782045	0.767038	0.7741	0.713452
hsa-mir-297	0.880943	0.883882	0.883773	0.884601	0.628356	0.583359	0.88355	0.887888	0.852141	0.880195	0.683971	0.892018	0.840542	0.88586	0.864966	0.878713	0.778312	0.562762	0.857701	0.564496	0.878713	0.583484	0.858748	0.867552	0.883142	0.590394	0.189788	0.823674	0.83542	0.885565	0.890176	0.756523	0.806872	0.87836	0.860451	0.549475	0.596444	0.840699	0.884805	0.724825	0.845799	0.83656	0.869587	0.822483	0.841022	0.827122	0.824329	0.809469	0.669116
hsa-mir-298	0.883608	0.910825	0.912286	0.908255	0.628266	0.582261	0.910825	0.904843	0.874216	0.883378	0.672233	0.905856	0.851307	0.909111	0.878083	0.897886	0.789466	0.56671	0.855311	0.560922	0.897886	0.597196	0.871247	0.877361	0.89509	0.596485	0.187006	0.838499	0.840999	0.897339	0.907036	0.770796	0.818237	0.897822	0.860874	0.559222	0.590331	0.837654	0.897293	0.716434	0.861579	0.844063	0.885305	0.822757	0.844942	0.847096	0.836361	0.802819	0.670223
hsa-mir-299	0.82757	0.840332	0.841111	0.837644	0.649527	0.613187	0.83974	0.83022	0.828271	0.827147	0.722771	0.85886	0.834672	0.833494	0.862794	0.845045	0.784805	0.585153	0.829994	0.596136	0.845045	0.601509	0.853531	0.834585	0.856172	0.635211	0.218872	0.825694	0.827945	0.839338	0.829922	0.768027	0.813164	0.839836	0.840582	0.588425	0.624328	0.83755	0.84086	0.73305	0.819301	0.826282	0.850174	0.814596	0.822323	0.823806	0.819722	0.808417	0.707519
hsa-mir-29a	0.894932	0.923215	0.924582	0.921782	0.611286	0.563533	0.924486	0.92406	0.881632	0.895368	0.642015	0.915354	0.847904	0.918543	0.849994	0.890934	0.776063	0.53472	0.850236	0.534839	0.890934	0.566458	0.849676	0.874954	0.873437	0.60074	0.179489	0.82077	0.841112	0.89744	0.922161	0.76157	0.823658	0.890572	0.856451	0.523619	0.56571	0.81786	0.90573	0.705123	0.847913	0.845891	0.881133	0.819873	0.845829	0.839167	0.822743	0.78615	0.674693
hsa-mir-29b-1	0.8918	0.902428	0.902883	0.903183	0.647894	0.616417	0.903832	0.902187	0.883755	0.891156	0.702672	0.907302	0.870028	0.909142	0.879982	0.896807	0.799706	0.577632	0.861075	0.577827	0.896807	0.596296	0.87584	0.881396	0.877999	0.620471	0.180511	0.843791	0.848795	0.892655	0.90182	0.799297	0.822776	0.895315	0.873647	0.561904	0.612415	0.847089	0.901739	0.726025	0.870756	0.853273	0.891545	0.84548	0.867869	0.855412	0.84011	0.821988	0.675185
hsa-mir-29b-2	0.883852	0.9017	0.901895	0.901274	0.639116	0.580768	0.902424	0.905406	0.866915	0.883828	0.685832	0.909261	0.858959	0.899537	0.873395	0.88723	0.777254	0.572056	0.861178	0.561675	0.88723	0.592885	0.862355	0.875977	0.880697	0.589372	0.197988	0.849203	0.842584	0.886764	0.90697	0.780139	0.831211	0.896303	0.860773	0.552908	0.597569	0.840918	0.896555	0.718262	0.857456	0.861621	0.893198	0.827453	0.859697	0.857188	0.843466	0.797076	0.669508
hsa-mir-29b	0.894805	0.923133	0.924499	0.921635	0.611155	0.563439	0.924404	0.923853	0.881484	0.89524	0.641905	0.915167	0.847739	0.918527	0.84985	0.890945	0.776215	0.534521	0.850078	0.534765	0.890945	0.566355	0.849842	0.874737	0.873282	0.600636	0.179414	0.820674	0.840972	0.897479	0.921955	0.761454	0.823681	0.890381	0.856294	0.523561	0.565658	0.817706	0.905591	0.70493	0.847815	0.845779	0.880945	0.819688	0.845658	0.83904	0.822587	0.78608	0.674721
hsa-mir-29c	0.894805	0.923133	0.924499	0.921635	0.611155	0.563439	0.924404	0.923853	0.881484	0.89524	0.641905	0.915167	0.847739	0.918527	0.84985	0.890945	0.776215	0.534521	0.850078	0.534765	0.890945	0.566355	0.849842	0.874737	0.873282	0.600636	0.179414	0.820674	0.840972	0.897479	0.921955	0.761454	0.823681	0.890381	0.856294	0.523561	0.565658	0.817706	0.905591	0.70493	0.847815	0.845779	0.880945	0.819688	0.845658	0.83904	0.822587	0.78608	0.674721
hsa-mir-300	0.895731	0.932336	0.933455	0.926929	0.65439	0.584309	0.933662	0.919583	0.88055	0.89591	0.691659	0.90945	0.862939	0.906308	0.874378	0.894938	0.773758	0.557624	0.864475	0.557101	0.894938	0.577935	0.867153	0.873339	0.886128	0.615716	0.182619	0.843143	0.850749	0.892627	0.920599	0.762991	0.818338	0.886622	0.853026	0.566074	0.577487	0.844899	0.902856	0.712518	0.857925	0.85146	0.882262	0.834199	0.862166	0.852731	0.83923	0.792653	0.665287
hsa-mir-301a	0.905284	0.946924	0.947873	0.945546	0.641674	0.590362	0.947451	0.943896	0.884494	0.905391	0.680202	0.924585	0.862213	0.92761	0.883525	0.913073	0.77308	0.567939	0.862661	0.551212	0.913073	0.586916	0.876439	0.88449	0.887039	0.59923	0.181935	0.839235	0.839643	0.908247	0.943671	0.76824	0.825929	0.892822	0.872435	0.544688	0.5874	0.843223	0.917766	0.707256	0.862742	0.857655	0.893738	0.848669	0.857578	0.855363	0.837642	0.802761	0.678398
hsa-mir-301b	0.904773	0.946756	0.947606	0.945958	0.64194	0.589953	0.947182	0.943916	0.883926	0.904903	0.680688	0.924786	0.861407	0.927403	0.883765	0.913322	0.77337	0.567284	0.862505	0.551641	0.913322	0.585692	0.875943	0.883912	0.886579	0.598706	0.181927	0.838927	0.839605	0.90837	0.943781	0.766857	0.825218	0.892446	0.872391	0.545499	0.587923	0.843213	0.917951	0.708007	0.862533	0.857927	0.894065	0.848735	0.857567	0.855233	0.837342	0.803006	0.678052
hsa-mir-302a	0.920622	0.945744	0.947146	0.945059	0.674506	0.613609	0.946837	0.946071	0.916408	0.920619	0.696423	0.939345	0.891806	0.942917	0.911122	0.93249	0.810784	0.583734	0.886026	0.573398	0.93249	0.616378	0.905184	0.903549	0.91133	0.626788	0.190927	0.864546	0.87334	0.929566	0.945257	0.796673	0.861352	0.917667	0.891955	0.569932	0.620174	0.873885	0.935121	0.753141	0.892602	0.873487	0.911697	0.86924	0.874577	0.864775	0.867347	0.843059	0.696005
hsa-mir-302b	0.920622	0.945744	0.947146	0.945059	0.674506	0.613609	0.946837	0.946071	0.916408	0.920619	0.696423	0.939345	0.891806	0.942917	0.911122	0.93249	0.810784	0.583734	0.886026	0.573398	0.93249	0.616378	0.905184	0.903549	0.91133	0.626788	0.190927	0.864546	0.87334	0.929566	0.945257	0.796673	0.861352	0.917667	0.891955	0.569932	0.620174	0.873885	0.935121	0.753141	0.892602	0.873487	0.911697	0.86924	0.874577	0.864775	0.867347	0.843059	0.696005
hsa-mir-302c	0.918577	0.945765	0.946838	0.94515	0.672825	0.617334	0.946555	0.946963	0.913374	0.91866	0.698063	0.938978	0.888449	0.943301	0.910618	0.933929	0.812728	0.584693	0.885024	0.574895	0.933929	0.619239	0.905004	0.903178	0.912901	0.627418	0.19465	0.862816	0.874072	0.928857	0.946106	0.79647	0.862114	0.920003	0.891982	0.56925	0.621581	0.873321	0.933554	0.756158	0.892718	0.872689	0.91023	0.871324	0.873689	0.866924	0.869957	0.848194	0.696568
hsa-mir-302d	0.920857	0.945061	0.946065	0.945254	0.677404	0.61582	0.945776	0.945572	0.917626	0.920938	0.697806	0.939942	0.891482	0.943869	0.911022	0.93327	0.813586	0.586632	0.885246	0.574289	0.93327	0.617174	0.906042	0.902903	0.912608	0.628008	0.192651	0.865558	0.87648	0.930593	0.944658	0.799597	0.863844	0.920912	0.894001	0.570874	0.623325	0.873899	0.934122	0.756086	0.893197	0.875102	0.91274	0.870732	0.874659	0.86683	0.868797	0.846258	0.698352
hsa-mir-302e	0.909675	0.964053	0.965816	0.955429	0.638514	0.580692	0.966141	0.942781	0.896418	0.909516	0.658379	0.926314	0.860704	0.932076	0.876963	0.905404	0.783559	0.555223	0.857439	0.555132	0.905404	0.594328	0.878171	0.880537	0.888378	0.5998	0.17124	0.833372	0.849365	0.906613	0.942537	0.76819	0.829854	0.898038	0.873711	0.53899	0.58306	0.837597	0.923857	0.700657	0.868695	0.850032	0.88739	0.835286	0.843037	0.851009	0.839419	0.808313	0.677069
hsa-mir-302f	0.908445	0.946395	0.946778	0.948094	0.636211	0.581184	0.947706	0.943107	0.88005	0.908312	0.680363	0.921661	0.867535	0.925263	0.883735	0.910487	0.799031	0.557954	0.868406	0.569886	0.910487	0.592677	0.887467	0.897029	0.900666	0.60982	0.186776	0.83537	0.8603	0.914678	0.943028	0.777086	0.843558	0.908157	0.877269	0.556723	0.58711	0.852144	0.91275	0.719686	0.861088	0.859141	0.905564	0.842055	0.866771	0.867612	0.847744	0.816889	0.675826
hsa-mir-3064	0.889211	0.907469	0.90847	0.903545	0.640407	0.585594	0.908691	0.907959	0.878431	0.889874	0.67351	0.906306	0.850544	0.908383	0.876893	0.895507	0.786124	0.568183	0.867534	0.561589	0.895507	0.588087	0.874999	0.875035	0.867657	0.61724	0.183093	0.825978	0.842076	0.892303	0.907816	0.772478	0.814959	0.893357	0.867945	0.532844	0.587524	0.839464	0.902641	0.711054	0.858177	0.843919	0.889121	0.866468	0.857895	0.841873	0.836531	0.811636	0.689092
hsa-mir-3065	0.896227	0.914459	0.914527	0.908039	0.641409	0.59364	0.914528	0.915366	0.891455	0.895807	0.682324	0.916674	0.87193	0.914371	0.879147	0.909972	0.792488	0.559603	0.87996	0.558499	0.909972	0.606779	0.878687	0.890522	0.896737	0.621174	0.187421	0.84313	0.86407	0.911133	0.916042	0.7873	0.853621	0.888203	0.874074	0.551944	0.59011	0.854364	0.904074	0.726374	0.865934	0.865829	0.898845	0.846134	0.860284	0.865431	0.84955	0.833493	0.695675
hsa-mir-3074	0.835426	0.845771	0.846148	0.840177	0.636504	0.581009	0.844845	0.843704	0.817434	0.834961	0.678868	0.843204	0.837461	0.836882	0.836048	0.846421	0.787598	0.560711	0.835066	0.565374	0.846421	0.614923	0.845805	0.839415	0.843745	0.610027	0.194871	0.823807	0.828784	0.842864	0.843402	0.759452	0.810272	0.838449	0.824121	0.55625	0.607912	0.847898	0.848437	0.705388	0.825351	0.822646	0.846484	0.810108	0.827833	0.826383	0.822679	0.806615	0.696578
hsa-mir-30a	0.902697	0.941384	0.942257	0.941408	0.629812	0.576695	0.942668	0.928923	0.872874	0.902511	0.665311	0.912013	0.843755	0.923087	0.872564	0.90113	0.779986	0.548507	0.858221	0.547883	0.90113	0.574277	0.864916	0.861962	0.878924	0.584178	0.179704	0.8204	0.840946	0.89435	0.929143	0.758485	0.820427	0.888956	0.859517	0.53091	0.586228	0.831994	0.902326	0.706158	0.854239	0.846465	0.876072	0.831095	0.842223	0.839837	0.826066	0.802673	0.653975
hsa-mir-30b	0.907344	0.932359	0.933195	0.934682	0.632297	0.570084	0.933445	0.924866	0.886244	0.907416	0.660236	0.924666	0.86259	0.917216	0.871842	0.898462	0.798092	0.572528	0.858395	0.547039	0.898462	0.592332	0.877036	0.88633	0.891658	0.599308	0.163515	0.828208	0.859257	0.912811	0.925775	0.771292	0.830807	0.899591	0.877422	0.525499	0.578411	0.843362	0.91885	0.694317	0.86395	0.8591	0.898603	0.834651	0.847081	0.855013	0.845315	0.810683	0.686764
hsa-mir-30c-1	0.899592	0.916038	0.9168	0.912325	0.627407	0.582758	0.916818	0.918439	0.877397	0.898513	0.666063	0.916346	0.857497	0.908193	0.868812	0.902112	0.787313	0.566562	0.867767	0.551728	0.902112	0.605801	0.892524	0.886243	0.887604	0.607782	0.18064	0.828137	0.854919	0.909729	0.918041	0.767818	0.829034	0.898107	0.86828	0.549177	0.582073	0.848867	0.910795	0.702136	0.865747	0.867576	0.895474	0.841431	0.847277	0.857729	0.84827	0.818075	0.683459
hsa-mir-30c-2	0.896725	0.915237	0.916089	0.910741	0.625907	0.57953	0.916151	0.918196	0.876773	0.895586	0.663335	0.914688	0.857747	0.907067	0.870384	0.902087	0.787176	0.565053	0.866869	0.550944	0.902087	0.606622	0.889888	0.885002	0.887457	0.60842	0.177638	0.827431	0.851918	0.908878	0.917595	0.767952	0.828035	0.89747	0.866379	0.548226	0.578854	0.848968	0.907009	0.701544	0.863734	0.86614	0.893979	0.841053	0.848801	0.856041	0.849371	0.819103	0.683649
hsa-mir-30c	0.901163	0.943303	0.943158	0.942096	0.631002	0.574474	0.943648	0.931553	0.885901	0.900866	0.676827	0.918042	0.866666	0.926911	0.865877	0.904664	0.774413	0.553255	0.861411	0.535872	0.904664	0.584179	0.874433	0.867874	0.885259	0.586844	0.180598	0.827504	0.845028	0.904918	0.931148	0.75564	0.823758	0.895052	0.863171	0.546961	0.591188	0.835107	0.906939	0.704508	0.855418	0.846563	0.879213	0.831726	0.846129	0.849323	0.834226	0.804722	0.65299
hsa-mir-30d	0.902498	0.941342	0.942184	0.941677	0.629279	0.577501	0.942595	0.928761	0.873089	0.902312	0.665571	0.911999	0.843835	0.922863	0.872597	0.90128	0.780156	0.548862	0.85826	0.546935	0.90128	0.573558	0.864239	0.862047	0.878669	0.584567	0.180066	0.820135	0.840862	0.89369	0.928987	0.758092	0.820414	0.888637	0.858273	0.530905	0.585997	0.831983	0.902182	0.707178	0.85429	0.846109	0.875772	0.830622	0.842366	0.839586	0.825768	0.803073	0.653283
hsa-mir-30e	0.902033	0.940999	0.941872	0.94098	0.6286	0.576493	0.94226	0.928119	0.87221	0.901849	0.665504	0.912089	0.843354	0.922605	0.872057	0.900758	0.779006	0.54833	0.85817	0.546292	0.900758	0.574369	0.86464	0.861292	0.878147	0.583322	0.179964	0.820128	0.840748	0.893891	0.928364	0.757111	0.819942	0.888536	0.85876	0.531539	0.58655	0.831455	0.901683	0.706483	0.853513	0.846012	0.875438	0.830566	0.842002	0.838889	0.82572	0.802518	0.653109
hsa-mir-31	0.804448	0.805262	0.805299	0.802534	0.658614	0.564675	0.805122	0.810674	0.800227	0.803241	0.661042	0.824305	0.804383	0.812828	0.791233	0.808436	0.758895	0.550359	0.811077	0.594648	0.808436	0.609636	0.82704	0.821336	0.801198	0.614129	0.177434	0.809757	0.80623	0.810281	0.812949	0.755515	0.817994	0.818039	0.809781	0.527966	0.598802	0.788021	0.819556	0.716074	0.796242	0.792983	0.805582	0.799105	0.808297	0.796776	0.799562	0.770485	0.679688
hsa-mir-3117	0.788033	0.776698	0.776128	0.769339	0.62688	0.604367	0.776255	0.782782	0.7875	0.788613	0.648017	0.789284	0.791249	0.786606	0.777708	0.785718	0.774683	0.556239	0.789592	0.541796	0.785718	0.558741	0.771254	0.792339	0.784263	0.606126	0.179884	0.787917	0.773959	0.779544	0.784146	0.735443	0.777037	0.801208	0.779897	0.568762	0.627906	0.792765	0.789273	0.699493	0.778405	0.776532	0.807626	0.75622	0.785304	0.787939	0.782829	0.778163	0.688278
hsa-mir-3118	0.834285	0.838464	0.839095	0.844147	0.635148	0.557692	0.839396	0.850313	0.834787	0.833734	0.678251	0.859458	0.840257	0.848914	0.840863	0.833966	0.779699	0.562031	0.818837	0.566934	0.833966	0.561432	0.840828	0.853425	0.837982	0.607292	0.1882	0.816645	0.803726	0.827535	0.849221	0.754842	0.795912	0.851611	0.837169	0.54705	0.587595	0.826256	0.852498	0.705684	0.818501	0.829401	0.853931	0.805529	0.830522	0.81456	0.807435	0.774066	0.676174
hsa-mir-3120	0.906242	0.951338	0.953146	0.945397	0.627006	0.573883	0.95277	0.94264	0.885003	0.906185	0.668173	0.923712	0.853961	0.923808	0.871986	0.905259	0.781892	0.573595	0.868133	0.555093	0.905259	0.589312	0.87398	0.879039	0.890601	0.600084	0.187694	0.829665	0.848047	0.902352	0.943217	0.764166	0.820888	0.897439	0.860531	0.536148	0.588982	0.835769	0.913753	0.708806	0.865398	0.858436	0.889754	0.832335	0.845005	0.851978	0.836073	0.804406	0.672179
hsa-mir-3121	0.90525	0.9529	0.954395	0.955138	0.636976	0.590616	0.953867	0.935552	0.890803	0.904652	0.678608	0.925474	0.863666	0.928122	0.866989	0.904268	0.774127	0.557726	0.862717	0.553845	0.904268	0.582301	0.871927	0.864861	0.894698	0.591457	0.181844	0.840039	0.83603	0.900393	0.936667	0.77162	0.831984	0.900954	0.873311	0.555252	0.595539	0.834408	0.91793	0.711871	0.859015	0.850049	0.897285	0.824553	0.842699	0.845917	0.835737	0.80225	0.667141
hsa-mir-3125	0.900812	0.946901	0.947674	0.945774	0.636891	0.569527	0.947195	0.932034	0.886057	0.900705	0.664663	0.915712	0.853971	0.917344	0.872851	0.902883	0.775383	0.556121	0.85941	0.548301	0.902883	0.583953	0.872549	0.86965	0.879252	0.592621	0.18769	0.836391	0.839891	0.904479	0.932776	0.764392	0.819041	0.89082	0.863558	0.549601	0.585148	0.830528	0.908659	0.690937	0.85544	0.850036	0.886365	0.826946	0.845307	0.844922	0.832135	0.790417	0.660541
hsa-mir-3126	0.834151	0.846489	0.84776	0.836463	0.643398	0.579103	0.847553	0.850993	0.833665	0.834247	0.692724	0.853032	0.832278	0.84901	0.842483	0.853976	0.785139	0.572987	0.837371	0.580217	0.853976	0.559124	0.850485	0.845851	0.837076	0.603878	0.177628	0.829543	0.816643	0.850297	0.851597	0.758763	0.814774	0.846423	0.834289	0.551138	0.602183	0.818892	0.864508	0.70582	0.820854	0.821116	0.861894	0.80352	0.836185	0.821683	0.814269	0.804337	0.702648
hsa-mir-3127	0.851938	0.878593	0.879012	0.875265	0.630174	0.601155	0.878877	0.872546	0.851279	0.851476	0.699202	0.870635	0.838309	0.873663	0.854428	0.864234	0.771475	0.573394	0.845769	0.58325	0.864234	0.57046	0.853244	0.859406	0.855409	0.60209	0.21432	0.829287	0.824348	0.861868	0.872079	0.766923	0.817321	0.865899	0.85426	0.56951	0.611881	0.826934	0.871154	0.768135	0.843801	0.847044	0.866021	0.820718	0.845396	0.831494	0.82483	0.812125	0.670236
hsa-mir-3129	0.837922	0.835856	0.835074	0.8349	0.630655	0.551431	0.834786	0.832627	0.829358	0.837395	0.645279	0.829205	0.828819	0.840225	0.823388	0.817174	0.741516	0.531167	0.820755	0.541231	0.817174	0.540441	0.81108	0.844448	0.83421	0.592486	0.159077	0.803038	0.80034	0.817821	0.833335	0.750457	0.785011	0.827924	0.814493	0.526743	0.581463	0.792872	0.841356	0.679045	0.815388	0.803721	0.837211	0.783037	0.804772	0.804858	0.804746	0.782217	0.611371
hsa-mir-3130	0.825574	0.836985	0.837328	0.834123	0.648881	0.574659	0.837408	0.849117	0.822166	0.824979	0.692012	0.845762	0.838058	0.838492	0.821344	0.845455	0.774805	0.606204	0.820773	0.554336	0.845455	0.592947	0.845485	0.844484	0.836877	0.60014	0.198728	0.823935	0.83424	0.847722	0.849866	0.753997	0.819073	0.836349	0.816633	0.565295	0.586603	0.827611	0.845343	0.696677	0.827791	0.814494	0.846094	0.808238	0.824923	0.816969	0.818067	0.781132	0.686248
hsa-mir-3131	0.677418	0.669783	0.668382	0.664181	0.639253	0.581437	0.667242	0.684368	0.666577	0.677215	0.659276	0.696843	0.710413	0.674237	0.676204	0.689117	0.675372	0.59951	0.682007	0.572882	0.689117	0.614048	0.693028	0.703896	0.688358	0.610996	0.207069	0.691501	0.678773	0.683984	0.686451	0.657437	0.694085	0.684115	0.673925	0.569916	0.572576	0.681913	0.688299	0.672403	0.67557	0.69872	0.700186	0.670702	0.679079	0.706884	0.691116	0.681804	0.695092
hsa-mir-3133	0.88622	0.945933	0.946756	0.943867	0.640132	0.571303	0.946485	0.929859	0.883361	0.886035	0.670892	0.917169	0.860708	0.918736	0.866271	0.900714	0.76768	0.549657	0.854731	0.547743	0.900714	0.566059	0.857162	0.872175	0.890078	0.588371	0.182794	0.828771	0.836912	0.896361	0.929962	0.762039	0.813388	0.880455	0.857955	0.534065	0.582875	0.822798	0.910551	0.706929	0.846797	0.846361	0.879505	0.83409	0.845464	0.840739	0.834353	0.788619	0.651343
hsa-mir-3134	0.832583	0.824293	0.823779	0.818569	0.671075	0.634916	0.823818	0.828802	0.813247	0.83157	0.718844	0.827315	0.848986	0.814104	0.841082	0.833438	0.784613	0.616581	0.820728	0.593453	0.833438	0.658933	0.836047	0.832265	0.824119	0.656178	0.201315	0.828276	0.834611	0.826969	0.831881	0.775661	0.824053	0.836803	0.81941	0.621629	0.620075	0.818947	0.837266	0.761183	0.826141	0.819841	0.829387	0.826806	0.836312	0.80684	0.821334	0.829934	0.730866
hsa-mir-3135b	0.875047	0.891066	0.89235	0.893285	0.626036	0.577196	0.892279	0.900483	0.861453	0.875905	0.663642	0.896225	0.845409	0.885285	0.859763	0.881159	0.78498	0.571772	0.843082	0.558414	0.881159	0.579391	0.867462	0.873275	0.869103	0.594341	0.18714	0.823681	0.829061	0.887122	0.900186	0.76351	0.802066	0.874835	0.845572	0.531554	0.583666	0.83382	0.900205	0.716924	0.849921	0.844692	0.881471	0.830843	0.844263	0.838638	0.831978	0.804653	0.673778
hsa-mir-3138	0.789437	0.787631	0.788679	0.794549	0.650862	0.568074	0.788244	0.801678	0.779763	0.789257	0.668407	0.805102	0.811502	0.805781	0.79808	0.805344	0.746897	0.557617	0.802817	0.542443	0.805344	0.575163	0.823101	0.838134	0.806242	0.584547	0.195754	0.79588	0.779504	0.81346	0.803498	0.749472	0.804648	0.804825	0.798254	0.545024	0.592878	0.790131	0.807212	0.707637	0.778724	0.789467	0.810605	0.78604	0.809476	0.791055	0.788715	0.770432	0.669705
hsa-mir-3139	0.869593	0.877962	0.879015	0.880689	0.658531	0.594935	0.880193	0.877898	0.853616	0.868525	0.697222	0.873557	0.87144	0.885645	0.858901	0.878775	0.800702	0.591314	0.868502	0.59532	0.878775	0.594067	0.878258	0.870285	0.869846	0.62801	0.193926	0.844339	0.843788	0.871547	0.878069	0.762717	0.820654	0.872282	0.857162	0.549248	0.60781	0.845816	0.883185	0.733639	0.848869	0.854487	0.88004	0.831826	0.849883	0.858356	0.82547	0.807832	0.692596
hsa-mir-3140	0.872279	0.890448	0.891344	0.890236	0.642062	0.602865	0.891783	0.894616	0.856378	0.87211	0.684548	0.893222	0.852133	0.882049	0.860438	0.898912	0.788381	0.567176	0.851025	0.570504	0.898912	0.597896	0.88224	0.859089	0.87054	0.6149	0.196119	0.831798	0.857822	0.880844	0.894726	0.774271	0.837636	0.86902	0.860533	0.559292	0.614078	0.83733	0.893486	0.714042	0.854248	0.851896	0.877443	0.826393	0.850895	0.843076	0.842321	0.81018	0.691264
hsa-mir-3142	0.835265	0.850179	0.850249	0.839423	0.64208	0.579574	0.84927	0.854327	0.824779	0.834511	0.698263	0.859516	0.839875	0.850453	0.835568	0.842845	0.790535	0.57291	0.837769	0.560342	0.842845	0.570457	0.829111	0.839261	0.839998	0.620479	0.186547	0.837115	0.826846	0.839662	0.855194	0.781329	0.822335	0.843449	0.835196	0.552203	0.592605	0.828207	0.845988	0.734831	0.8093	0.820828	0.848175	0.818225	0.834555	0.816704	0.814362	0.8055	0.689443
hsa-mir-3144	0.816775	0.83209	0.831467	0.823856	0.634176	0.585601	0.831619	0.826851	0.814729	0.817088	0.702179	0.824682	0.839926	0.821171	0.833893	0.831545	0.769999	0.586941	0.818589	0.570085	0.831545	0.568327	0.830043	0.832725	0.834433	0.635093	0.214358	0.840692	0.815405	0.824226	0.829865	0.760232	0.797172	0.835315	0.811305	0.583549	0.594875	0.821144	0.829767	0.781591	0.807016	0.809989	0.8223	0.81727	0.830613	0.812684	0.812607	0.795104	0.672796
hsa-mir-3145	0.870418	0.895032	0.895778	0.891998	0.624262	0.555426	0.895493	0.903661	0.86967	0.870357	0.666521	0.89471	0.841669	0.881128	0.85541	0.889609	0.778668	0.560986	0.855846	0.550093	0.889609	0.58663	0.874179	0.858709	0.872574	0.594524	0.193102	0.827954	0.851358	0.883938	0.903766	0.769225	0.812194	0.877031	0.853062	0.538715	0.592423	0.833379	0.885606	0.700091	0.842714	0.839082	0.886399	0.815358	0.840242	0.853469	0.84046	0.793739	0.671018
hsa-mir-3146	0.803497	0.809455	0.808915	0.801486	0.625999	0.583324	0.809502	0.812118	0.784581	0.80194	0.688799	0.817317	0.821854	0.815369	0.810393	0.817582	0.765763	0.563729	0.794984	0.544778	0.817582	0.57946	0.813804	0.819573	0.80948	0.606374	0.201883	0.796791	0.799944	0.813186	0.814386	0.742117	0.78488	0.815856	0.805247	0.552862	0.592088	0.794619	0.821817	0.688711	0.806244	0.806903	0.811735	0.789414	0.777929	0.792594	0.798999	0.775761	0.646321
hsa-mir-3147	0.775174	0.771828	0.772546	0.769487	0.610671	0.560484	0.77129	0.777497	0.767797	0.774741	0.652914	0.780574	0.772	0.780358	0.756943	0.782132	0.740814	0.536286	0.777394	0.534049	0.782132	0.56176	0.781155	0.794455	0.770961	0.591375	0.17728	0.771975	0.758255	0.780535	0.778281	0.713326	0.76821	0.781592	0.775725	0.521763	0.594751	0.767625	0.791611	0.676367	0.766759	0.768839	0.772247	0.762399	0.764802	0.775093	0.772052	0.734624	0.65196
hsa-mir-3148	0.891562	0.958165	0.959794	0.95056	0.602007	0.562064	0.959941	0.927703	0.86396	0.891612	0.646691	0.908856	0.83082	0.91303	0.852688	0.885204	0.748966	0.536002	0.840701	0.536937	0.885204	0.559133	0.847298	0.850447	0.863931	0.584224	0.184742	0.804875	0.821178	0.885494	0.928813	0.731765	0.795105	0.874696	0.847529	0.526685	0.560869	0.812975	0.898319	0.687206	0.840559	0.827221	0.869548	0.80169	0.827192	0.824706	0.806897	0.776561	0.644012
hsa-mir-3149	0.835785	0.83813	0.839051	0.832701	0.634435	0.592166	0.838	0.837927	0.810072	0.835603	0.675178	0.844813	0.83149	0.838524	0.819868	0.846586	0.782663	0.551147	0.829275	0.553657	0.846586	0.564137	0.82475	0.833362	0.832469	0.600398	0.166371	0.835962	0.824995	0.831907	0.840617	0.752589	0.793656	0.837929	0.810563	0.549484	0.603577	0.819706	0.835612	0.705879	0.806911	0.806795	0.834885	0.79847	0.813878	0.828331	0.807818	0.792318	0.664367
hsa-mir-3150a	0.904429	0.934507	0.935276	0.929292	0.63494	0.572024	0.934775	0.925963	0.89247	0.904699	0.663659	0.923791	0.852665	0.924748	0.877026	0.911766	0.786349	0.55105	0.872839	0.549074	0.911766	0.600996	0.877632	0.891765	0.888649	0.600013	0.185887	0.825336	0.851271	0.910985	0.927071	0.777067	0.836984	0.900687	0.874538	0.553242	0.576349	0.848063	0.924146	0.709613	0.871061	0.854376	0.9035	0.832614	0.850644	0.855699	0.848549	0.819721	0.683578
hsa-mir-3150b	0.90203	0.932003	0.933379	0.929221	0.63453	0.596081	0.932663	0.921246	0.880295	0.901349	0.672325	0.919521	0.864836	0.913971	0.87467	0.913669	0.783741	0.563947	0.870363	0.565618	0.913669	0.584845	0.878911	0.877355	0.88537	0.61507	0.193812	0.839286	0.852507	0.901795	0.922747	0.766198	0.826808	0.892626	0.869336	0.568721	0.598909	0.853829	0.912559	0.71176	0.863231	0.849287	0.892619	0.838944	0.853506	0.864552	0.841759	0.806549	0.686035
hsa-mir-3151	0.798712	0.805332	0.806188	0.806578	0.617814	0.589736	0.80653	0.811804	0.790032	0.798644	0.675892	0.820043	0.80473	0.808834	0.81139	0.815146	0.752052	0.552636	0.809436	0.570819	0.815146	0.57235	0.81095	0.812573	0.816582	0.588437	0.210351	0.807458	0.789404	0.808133	0.811485	0.7451	0.790916	0.819722	0.794471	0.549872	0.585883	0.800623	0.820834	0.736192	0.782547	0.788348	0.80542	0.779462	0.799536	0.792661	0.789092	0.767861	0.655774
hsa-mir-3152	0.802824	0.812838	0.814531	0.813749	0.614172	0.555767	0.812626	0.813699	0.815822	0.801453	0.686452	0.833283	0.827725	0.816768	0.819956	0.812989	0.757654	0.56755	0.813977	0.569882	0.812989	0.609577	0.825823	0.837357	0.827256	0.623444	0.215373	0.791447	0.797804	0.811414	0.814166	0.771809	0.811275	0.815089	0.794523	0.58084	0.599156	0.80901	0.817082	0.730973	0.802052	0.804361	0.836096	0.802323	0.798151	0.803175	0.79948	0.789058	0.66803
hsa-mir-3153	0.912196	0.934849	0.935389	0.938256	0.637741	0.597529	0.935834	0.93888	0.879155	0.912573	0.681256	0.923524	0.869662	0.925318	0.880546	0.911418	0.79376	0.574018	0.872195	0.569854	0.911418	0.594626	0.887627	0.890942	0.899519	0.606721	0.188312	0.837423	0.861635	0.902108	0.938864	0.759777	0.83223	0.904376	0.873414	0.546155	0.598521	0.853833	0.916676	0.721318	0.872422	0.854328	0.894042	0.838333	0.860693	0.859253	0.845488	0.809909	0.693726
hsa-mir-3156	0.841874	0.852554	0.853458	0.851605	0.629995	0.59974	0.853476	0.849937	0.827707	0.841235	0.711407	0.848228	0.83967	0.85104	0.850259	0.856729	0.771026	0.560151	0.840478	0.569265	0.856729	0.568711	0.844291	0.835017	0.862842	0.59595	0.214228	0.813379	0.806542	0.860429	0.851014	0.756709	0.812489	0.852029	0.825374	0.557076	0.590164	0.827361	0.850119	0.73181	0.808438	0.83215	0.84943	0.808364	0.827441	0.820925	0.808451	0.779734	0.66811
hsa-mir-3157	0.80426	0.792892	0.792876	0.787633	0.650845	0.593326	0.793547	0.795379	0.77163	0.803987	0.649813	0.803349	0.812301	0.78943	0.789548	0.80554	0.76842	0.573427	0.802397	0.577479	0.80554	0.599956	0.802218	0.803452	0.800809	0.616982	0.180941	0.785344	0.796311	0.798618	0.795233	0.741015	0.78023	0.783972	0.803608	0.576034	0.613144	0.798858	0.802767	0.702264	0.795301	0.79439	0.802168	0.782132	0.780198	0.786507	0.783103	0.767775	0.678604
hsa-mir-3158	0.833996	0.854105	0.856127	0.843563	0.633782	0.576418	0.855536	0.848367	0.820479	0.83363	0.666259	0.848247	0.844106	0.849712	0.835795	0.845036	0.773258	0.545378	0.8145	0.555552	0.845036	0.584619	0.855474	0.853815	0.847943	0.597474	0.167224	0.817738	0.833207	0.843607	0.850308	0.765315	0.78785	0.841361	0.826863	0.5262	0.582404	0.821929	0.856605	0.699438	0.837327	0.816096	0.852161	0.814067	0.807804	0.830445	0.820164	0.781624	0.678998
hsa-mir-3160	0.860378	0.868813	0.868743	0.868884	0.633299	0.567639	0.869286	0.864766	0.842357	0.860112	0.663433	0.867937	0.842281	0.867767	0.845717	0.87903	0.785494	0.564177	0.840296	0.555102	0.87903	0.599063	0.849724	0.849869	0.854427	0.619402	0.185149	0.826093	0.83895	0.872763	0.864415	0.778586	0.819602	0.857287	0.854868	0.572903	0.599518	0.825098	0.866753	0.703071	0.836229	0.841651	0.862038	0.83498	0.838509	0.840282	0.83785	0.823022	0.697547
hsa-mir-3161	0.806062	0.81209	0.812544	0.815115	0.661996	0.593108	0.812332	0.817503	0.801265	0.804509	0.703613	0.82131	0.824433	0.814862	0.816866	0.81995	0.771384	0.592634	0.800607	0.606525	0.81995	0.601946	0.819425	0.823595	0.822525	0.625641	0.205647	0.800072	0.795356	0.80381	0.816626	0.754256	0.809256	0.812271	0.806846	0.575619	0.622359	0.803704	0.821122	0.726523	0.805596	0.810712	0.817586	0.798308	0.810991	0.803623	0.787958	0.779338	0.692915
hsa-mir-3162	0.781817	0.785294	0.78526	0.779337	0.617689	0.592735	0.785837	0.792801	0.771975	0.782302	0.675115	0.796153	0.779768	0.793189	0.786922	0.793796	0.727435	0.568645	0.778371	0.553998	0.793796	0.590427	0.775235	0.797417	0.784881	0.603692	0.223244	0.790361	0.775789	0.780186	0.793478	0.739531	0.782887	0.777916	0.775966	0.544015	0.594182	0.766905	0.795474	0.709095	0.771204	0.775763	0.780057	0.775993	0.782062	0.770659	0.800205	0.746926	0.662181
hsa-mir-3163	0.908151	0.968912	0.970088	0.964207	0.634906	0.572636	0.970872	0.945694	0.88802	0.908105	0.663866	0.92294	0.851241	0.933512	0.879652	0.906054	0.774623	0.554395	0.854763	0.544775	0.906054	0.579922	0.866539	0.870314	0.882535	0.597094	0.180251	0.824208	0.84491	0.910894	0.945972	0.753193	0.820248	0.899426	0.867561	0.541683	0.576093	0.83439	0.916872	0.701264	0.859488	0.848524	0.89125	0.821462	0.845319	0.845723	0.829509	0.797253	0.66273
hsa-mir-3164	0.831856	0.834698	0.835303	0.831695	0.636267	0.577815	0.835888	0.835968	0.822622	0.831383	0.659015	0.838077	0.832311	0.843084	0.824413	0.843596	0.781935	0.555378	0.833568	0.541365	0.843596	0.594968	0.829105	0.869909	0.841705	0.59132	0.173234	0.814382	0.815025	0.835185	0.836799	0.756241	0.803777	0.842268	0.823789	0.547117	0.593742	0.827114	0.842388	0.685485	0.827101	0.825466	0.843037	0.821463	0.817034	0.83545	0.816184	0.796736	0.67149
hsa-mir-3167	0.839708	0.857509	0.857299	0.848969	0.657748	0.600117	0.856078	0.857642	0.83978	0.838276	0.710804	0.857009	0.857493	0.85138	0.853217	0.857853	0.796466	0.612771	0.844668	0.590284	0.857853	0.587264	0.857286	0.848893	0.856469	0.606929	0.219785	0.831634	0.825621	0.852619	0.858407	0.764908	0.818481	0.854577	0.846208	0.572017	0.617948	0.837885	0.863343	0.74833	0.84036	0.843475	0.866699	0.828579	0.833581	0.837649	0.829537	0.790033	0.690868
hsa-mir-3170	0.851574	0.859776	0.860024	0.851509	0.625606	0.618927	0.859075	0.873501	0.848961	0.851529	0.684576	0.879879	0.828486	0.868609	0.851371	0.87347	0.785505	0.575711	0.849762	0.584734	0.87347	0.592813	0.855129	0.856404	0.852569	0.589636	0.188239	0.832789	0.832897	0.866632	0.872447	0.750859	0.816434	0.854241	0.838148	0.542349	0.604823	0.843261	0.870994	0.727767	0.826559	0.839134	0.865767	0.829746	0.831054	0.846767	0.813771	0.814568	0.693772
hsa-mir-3171	0.818409	0.816377	0.816257	0.816063	0.636875	0.657061	0.815063	0.825984	0.804739	0.817354	0.691396	0.831297	0.812625	0.812531	0.839801	0.836153	0.793776	0.596094	0.814879	0.572453	0.836153	0.588538	0.809899	0.817722	0.819601	0.635706	0.199316	0.794215	0.807212	0.825321	0.826651	0.738708	0.791322	0.823663	0.798421	0.560677	0.601379	0.835034	0.822149	0.732893	0.8052	0.803388	0.827666	0.796323	0.811349	0.805435	0.79914	0.795174	0.697573
hsa-mir-3173	0.901307	0.924623	0.92566	0.925251	0.635755	0.587115	0.924908	0.923902	0.885019	0.900773	0.673861	0.917901	0.862297	0.917919	0.869546	0.908168	0.792408	0.569529	0.861534	0.563402	0.908168	0.57829	0.87465	0.878953	0.892216	0.603485	0.180278	0.826218	0.850328	0.896194	0.922784	0.780104	0.828471	0.892498	0.864684	0.533069	0.586705	0.848926	0.911374	0.708955	0.870981	0.854289	0.901505	0.840061	0.857377	0.848324	0.844052	0.806691	0.686429
hsa-mir-3174	0.781045	0.766663	0.767037	0.760182	0.671691	0.58933	0.765661	0.763726	0.756745	0.779628	0.666584	0.767016	0.777661	0.752174	0.764149	0.764862	0.748419	0.561652	0.761723	0.570843	0.764862	0.592157	0.770908	0.778823	0.779067	0.624037	0.204386	0.767792	0.787611	0.772661	0.76452	0.735963	0.776647	0.768297	0.790736	0.562076	0.592881	0.772658	0.772435	0.695933	0.760809	0.767955	0.770384	0.768804	0.764777	0.773903	0.746977	0.743724	0.69
hsa-mir-3175	0.903023	0.940859	0.941724	0.933387	0.62652	0.583645	0.941687	0.933023	0.882047	0.903319	0.675226	0.915647	0.86578	0.925731	0.878893	0.909824	0.784851	0.559487	0.867749	0.554586	0.909824	0.596133	0.875116	0.884241	0.884892	0.612994	0.190336	0.826874	0.854705	0.907017	0.933296	0.763235	0.822003	0.898091	0.872856	0.557467	0.598867	0.83991	0.915153	0.714221	0.863595	0.858224	0.899733	0.842562	0.843113	0.843252	0.844717	0.818448	0.66929
hsa-mir-3176	0.851849	0.86484	0.865763	0.867196	0.637516	0.593199	0.866222	0.880411	0.850041	0.851669	0.677127	0.878138	0.828735	0.862632	0.848028	0.867687	0.789233	0.584671	0.838837	0.566601	0.867687	0.599333	0.860182	0.849669	0.852608	0.613342	0.200787	0.835829	0.81964	0.865337	0.879719	0.761108	0.809281	0.863741	0.840748	0.568825	0.616898	0.827014	0.869542	0.711608	0.851582	0.838855	0.873306	0.819167	0.828736	0.829707	0.834669	0.803062	0.685211
hsa-mir-3177	0.697598	0.684801	0.684249	0.694526	0.608269	0.624227	0.68415	0.695071	0.698497	0.697873	0.655371	0.704758	0.723344	0.696956	0.699606	0.703874	0.68597	0.548017	0.707783	0.579688	0.703874	0.557253	0.714161	0.717636	0.718491	0.578263	0.215872	0.722755	0.683038	0.698084	0.696948	0.653596	0.722369	0.703116	0.697481	0.576307	0.577417	0.740733	0.70857	0.688926	0.676554	0.722655	0.72883	0.707175	0.696724	0.715314	0.688447	0.667835	0.660198
hsa-mir-3178	0.751272	0.737114	0.738172	0.744794	0.642822	0.593807	0.737655	0.753093	0.733497	0.75027	0.686979	0.766227	0.770903	0.751388	0.75626	0.752972	0.763665	0.610216	0.751114	0.595479	0.752972	0.607273	0.787967	0.772633	0.763435	0.632321	0.205539	0.761242	0.744701	0.757814	0.75382	0.743389	0.739524	0.746375	0.746731	0.573355	0.629104	0.767639	0.750962	0.720008	0.742829	0.760289	0.756519	0.750855	0.740988	0.749655	0.740387	0.755685	0.676912
hsa-mir-3179	0.902322	0.928786	0.929348	0.93029	0.638497	0.588206	0.929965	0.931213	0.885455	0.902918	0.67114	0.923058	0.856991	0.913576	0.88297	0.909337	0.79745	0.573359	0.86357	0.563433	0.909337	0.606499	0.884145	0.883463	0.894647	0.60242	0.171285	0.840914	0.852191	0.908955	0.930827	0.771544	0.833308	0.899554	0.875445	0.545529	0.594063	0.848829	0.920924	0.721539	0.865026	0.861443	0.899151	0.831544	0.857611	0.859992	0.848355	0.811688	0.693993
hsa-mir-3180	0.773419	0.77557	0.775332	0.77593	0.64166	0.607854	0.774183	0.780003	0.773278	0.772911	0.723832	0.784387	0.773063	0.787473	0.780599	0.800476	0.744473	0.593921	0.784525	0.664328	0.800476	0.589609	0.808828	0.792954	0.774989	0.597387	0.219929	0.78551	0.756385	0.791982	0.781072	0.722152	0.760845	0.780403	0.75422	0.601404	0.625011	0.797789	0.780529	0.723612	0.778468	0.785049	0.787677	0.771478	0.798792	0.769385	0.783887	0.751649	0.686325
hsa-mir-3182	0.915003	0.959711	0.960464	0.955259	0.623612	0.583024	0.961627	0.948433	0.892055	0.915267	0.665321	0.939481	0.861916	0.934512	0.893278	0.913032	0.787069	0.563856	0.878572	0.552373	0.913032	0.590771	0.878084	0.883406	0.89374	0.607316	0.179305	0.843932	0.862639	0.914285	0.94886	0.772326	0.83467	0.910118	0.88196	0.54907	0.581181	0.837589	0.923072	0.715781	0.866355	0.858237	0.894588	0.837268	0.86111	0.85805	0.850166	0.805766	0.663293
hsa-mir-3184	0.841796	0.852891	0.854558	0.850935	0.635166	0.5848	0.854154	0.851452	0.840875	0.84124	0.700565	0.859453	0.857108	0.854033	0.848757	0.849185	0.778548	0.572061	0.838259	0.570859	0.849185	0.591347	0.846898	0.848416	0.846236	0.586714	0.186902	0.829237	0.812133	0.836868	0.850843	0.764459	0.824988	0.852642	0.844228	0.568398	0.601957	0.835111	0.851091	0.730372	0.8371	0.838277	0.843288	0.814128	0.831844	0.828762	0.829438	0.80026	0.6658
hsa-mir-3185	0.867071	0.886432	0.887158	0.879871	0.626247	0.58566	0.88665	0.883029	0.852593	0.866907	0.660793	0.888146	0.849733	0.861781	0.868869	0.87	0.772919	0.561621	0.849021	0.576445	0.87	0.575229	0.853488	0.865042	0.863124	0.601294	0.193192	0.833514	0.819821	0.865893	0.883463	0.749786	0.794069	0.866647	0.837024	0.552479	0.582553	0.823502	0.867509	0.71745	0.825309	0.833247	0.87456	0.799874	0.82814	0.838723	0.813046	0.792859	0.667672
hsa-mir-3186	0.566919	0.555515	0.556789	0.550604	0.519536	0.528392	0.556535	0.554592	0.550959	0.566602	0.586707	0.561538	0.577176	0.562469	0.567855	0.572229	0.595751	0.522753	0.576203	0.564574	0.572229	0.612	0.58639	0.591213	0.574159	0.556527	0.17665	0.559678	0.580992	0.565296	0.553173	0.57376	0.578169	0.574344	0.575552	0.481472	0.535824	0.591662	0.5733	0.594714	0.591738	0.572694	0.555377	0.582702	0.567536	0.587309	0.591994	0.571183	0.544836
hsa-mir-3187	0.82377	0.837248	0.836412	0.836729	0.644015	0.593426	0.836818	0.836709	0.826523	0.822878	0.675228	0.842143	0.834747	0.834123	0.824687	0.851582	0.783215	0.577495	0.826686	0.559225	0.851582	0.607356	0.858244	0.845062	0.838814	0.614967	0.197966	0.8258	0.822329	0.831577	0.835259	0.76015	0.800734	0.837219	0.821137	0.562943	0.607016	0.827233	0.84212	0.709332	0.822825	0.834059	0.847683	0.816689	0.822049	0.822853	0.809145	0.791599	0.690645
hsa-mir-3188	0.849234	0.850083	0.850667	0.849587	0.637501	0.58987	0.850846	0.852892	0.843052	0.849282	0.673219	0.872373	0.852851	0.863017	0.849667	0.85817	0.811051	0.571332	0.847116	0.579791	0.85817	0.623876	0.860213	0.863774	0.871285	0.633437	0.185076	0.828381	0.829572	0.86204	0.852627	0.781045	0.831049	0.856733	0.854516	0.573716	0.611815	0.84986	0.869433	0.719772	0.837304	0.847193	0.877552	0.826052	0.826833	0.842976	0.84434	0.807336	0.711002
hsa-mir-3189	0.887369	0.903682	0.904063	0.903412	0.630868	0.598663	0.903863	0.909782	0.882883	0.887045	0.679442	0.905108	0.861579	0.896169	0.872949	0.89508	0.799689	0.572263	0.850369	0.581439	0.89508	0.600603	0.874946	0.885057	0.879094	0.602123	0.193156	0.851586	0.846017	0.890333	0.91098	0.785396	0.834615	0.888196	0.87798	0.570882	0.611908	0.833726	0.906072	0.719964	0.862942	0.863388	0.887798	0.844723	0.865699	0.851561	0.852977	0.803808	0.714839
hsa-mir-3192	0.811669	0.81875	0.818653	0.817477	0.637696	0.573074	0.819417	0.830566	0.802755	0.811143	0.697831	0.827902	0.831007	0.826807	0.829327	0.822568	0.761446	0.562835	0.824571	0.566313	0.822568	0.563847	0.827066	0.833305	0.820232	0.59988	0.207943	0.819006	0.815401	0.825091	0.830568	0.766226	0.812619	0.814124	0.807331	0.576608	0.591407	0.823936	0.820954	0.737549	0.807321	0.813458	0.825756	0.801194	0.808408	0.81716	0.809886	0.776553	0.647813
hsa-mir-3194	0.872872	0.886278	0.887552	0.8773	0.63523	0.601783	0.887807	0.888031	0.857172	0.873094	0.688237	0.890399	0.852534	0.891593	0.876229	0.891079	0.791299	0.577119	0.863106	0.579145	0.891079	0.588865	0.865726	0.877748	0.878509	0.612976	0.193115	0.829841	0.852161	0.881937	0.888229	0.777309	0.842015	0.879358	0.869981	0.5459	0.604159	0.847992	0.897521	0.746204	0.862432	0.862223	0.868909	0.837751	0.847623	0.849118	0.846531	0.814778	0.683546
hsa-mir-3195	0.746842	0.750633	0.7491	0.745524	0.636125	0.615071	0.749207	0.753225	0.739931	0.746314	0.710125	0.747839	0.75539	0.749024	0.753979	0.753813	0.718084	0.573676	0.771065	0.631709	0.753813	0.582673	0.749952	0.745331	0.754823	0.633242	0.227078	0.765847	0.750817	0.749543	0.755001	0.745153	0.763694	0.756751	0.751216	0.588306	0.593735	0.750407	0.749076	0.73107	0.744086	0.756542	0.76618	0.758459	0.77303	0.759346	0.754473	0.720431	0.67864
hsa-mir-3196	0.80613	0.805587	0.80588	0.803086	0.628741	0.59579	0.803712	0.810528	0.792444	0.806292	0.694998	0.811101	0.795696	0.809702	0.811241	0.814674	0.751113	0.586007	0.798317	0.636983	0.814674	0.588313	0.82135	0.81363	0.801997	0.601557	0.210206	0.796689	0.781229	0.811165	0.812553	0.739567	0.780649	0.805418	0.788199	0.590308	0.600103	0.819249	0.809753	0.736313	0.781449	0.80084	0.812936	0.775645	0.813152	0.789301	0.795652	0.756262	0.670853
hsa-mir-3198	0.805257	0.810728	0.81022	0.812917	0.642251	0.584343	0.810427	0.810112	0.809322	0.804152	0.697184	0.820534	0.837384	0.818875	0.805605	0.82543	0.772058	0.574338	0.801235	0.55314	0.82543	0.611328	0.841023	0.829535	0.828646	0.598292	0.190525	0.808542	0.813093	0.826787	0.80988	0.769468	0.805993	0.81892	0.804009	0.586814	0.615783	0.80796	0.824357	0.723882	0.82264	0.817929	0.817414	0.818405	0.794124	0.818175	0.808872	0.795931	0.682447
hsa-mir-32	0.868803	0.885812	0.886629	0.891639	0.633992	0.576432	0.886528	0.883218	0.863526	0.869242	0.670917	0.885236	0.875861	0.885038	0.861452	0.871309	0.77682	0.543068	0.847049	0.548514	0.871309	0.572096	0.857363	0.862563	0.869915	0.60507	0.175391	0.839349	0.837519	0.868987	0.882839	0.748847	0.803397	0.876094	0.838195	0.553134	0.589666	0.837762	0.882451	0.688778	0.843431	0.830854	0.864135	0.819454	0.847803	0.830324	0.831212	0.783117	0.653086
hsa-mir-3200	0.769982	0.777488	0.777435	0.774194	0.621744	0.600708	0.777289	0.769228	0.767951	0.769334	0.671252	0.791013	0.795731	0.778191	0.780931	0.789397	0.759614	0.593914	0.788608	0.586806	0.789397	0.590232	0.777979	0.791806	0.781854	0.635756	0.232128	0.784543	0.761706	0.784856	0.770359	0.720636	0.788283	0.776064	0.783113	0.588549	0.606313	0.780511	0.774759	0.720396	0.765526	0.783353	0.783067	0.756091	0.791524	0.782417	0.780018	0.760874	0.669328
hsa-mir-3201	0.862675	0.859744	0.860347	0.862177	0.641814	0.578018	0.860964	0.87335	0.856005	0.861995	0.676146	0.859141	0.829391	0.868196	0.850757	0.862639	0.779585	0.56114	0.836278	0.565122	0.862639	0.59397	0.851186	0.853962	0.85752	0.587782	0.184253	0.810434	0.816944	0.86654	0.872709	0.778362	0.818922	0.858087	0.84552	0.549287	0.583795	0.821593	0.864966	0.700324	0.836194	0.834246	0.864506	0.804338	0.820758	0.839173	0.824116	0.783552	0.668398
hsa-mir-320a	0.894844	0.925232	0.926374	0.923886	0.640123	0.584718	0.926301	0.921466	0.880883	0.893998	0.683458	0.908117	0.853213	0.912983	0.880272	0.899675	0.781555	0.551331	0.867809	0.553759	0.899675	0.587349	0.875906	0.874992	0.888029	0.599374	0.186618	0.83475	0.847054	0.905568	0.922545	0.777628	0.815654	0.886066	0.867785	0.557514	0.586287	0.844088	0.901851	0.698439	0.856255	0.842452	0.8957	0.83785	0.857785	0.845525	0.833285	0.792949	0.665965
hsa-mir-320b	0.894844	0.925232	0.926374	0.923886	0.640123	0.584718	0.926301	0.921466	0.880883	0.893998	0.683458	0.908117	0.853213	0.912983	0.880272	0.899675	0.781555	0.551331	0.867809	0.553759	0.899675	0.587349	0.875906	0.874992	0.888029	0.599374	0.186618	0.83475	0.847054	0.905568	0.922545	0.777628	0.815654	0.886066	0.867785	0.557514	0.586287	0.844088	0.901851	0.698439	0.856255	0.842452	0.8957	0.83785	0.857785	0.845525	0.833285	0.792949	0.665965
hsa-mir-320c	0.894844	0.925232	0.926374	0.923886	0.640123	0.584718	0.926301	0.921466	0.880883	0.893998	0.683458	0.908117	0.853213	0.912983	0.880272	0.899675	0.781555	0.551331	0.867809	0.553759	0.899675	0.587349	0.875906	0.874992	0.888029	0.599374	0.186618	0.83475	0.847054	0.905568	0.922545	0.777628	0.815654	0.886066	0.867785	0.557514	0.586287	0.844088	0.901851	0.698439	0.856255	0.842452	0.8957	0.83785	0.857785	0.845525	0.833285	0.792949	0.665965
hsa-mir-320d	0.894844	0.925232	0.926374	0.923886	0.640123	0.584718	0.926301	0.921466	0.880883	0.893998	0.683458	0.908117	0.853213	0.912983	0.880272	0.899675	0.781555	0.551331	0.867809	0.553759	0.899675	0.587349	0.875906	0.874992	0.888029	0.599374	0.186618	0.83475	0.847054	0.905568	0.922545	0.777628	0.815654	0.886066	0.867785	0.557514	0.586287	0.844088	0.901851	0.698439	0.856255	0.842452	0.8957	0.83785	0.857785	0.845525	0.833285	0.792949	0.665965
hsa-mir-320e	0.858334	0.883618	0.884874	0.879872	0.653355	0.593261	0.884508	0.881894	0.854659	0.858652	0.690041	0.879656	0.851818	0.872444	0.856116	0.870506	0.774252	0.570804	0.843476	0.568281	0.870506	0.589188	0.866084	0.854586	0.86919	0.612708	0.188969	0.821164	0.82829	0.880359	0.883513	0.76504	0.813733	0.863769	0.839551	0.575204	0.596621	0.842655	0.886438	0.703366	0.852772	0.836294	0.86639	0.825128	0.83569	0.830625	0.822822	0.795848	0.656459
hsa-mir-323a	0.883518	0.896044	0.896653	0.89111	0.629903	0.585274	0.896855	0.900689	0.860135	0.882634	0.677807	0.897313	0.850308	0.890853	0.875901	0.879429	0.786266	0.583152	0.85182	0.571619	0.879429	0.601106	0.874164	0.869943	0.881688	0.598786	0.180574	0.837263	0.842184	0.8714	0.901603	0.772441	0.820657	0.88296	0.850962	0.559023	0.584959	0.846452	0.882798	0.712878	0.849626	0.839572	0.875009	0.823213	0.842679	0.842418	0.837548	0.797612	0.674136
hsa-mir-323b	0.833235	0.840375	0.840076	0.835899	0.637818	0.621551	0.839967	0.835544	0.818715	0.832108	0.708279	0.83908	0.826499	0.842592	0.834705	0.844221	0.785755	0.591848	0.824899	0.583612	0.844221	0.621187	0.838955	0.83024	0.836554	0.626271	0.211804	0.839031	0.815012	0.837207	0.83617	0.768522	0.810075	0.843786	0.818087	0.598276	0.603092	0.83353	0.824681	0.733744	0.809134	0.809544	0.854046	0.801266	0.850119	0.814519	0.822704	0.807106	0.715805
hsa-mir-324	0.889428	0.903467	0.903746	0.902572	0.650078	0.587935	0.904106	0.9131	0.865504	0.889421	0.682571	0.907528	0.846718	0.895456	0.867813	0.889766	0.778973	0.576958	0.843111	0.562904	0.889766	0.589338	0.865884	0.868717	0.881767	0.607429	0.179236	0.8392	0.836943	0.883135	0.912908	0.767823	0.82052	0.880644	0.870332	0.536372	0.586124	0.846335	0.907104	0.708502	0.870851	0.861445	0.89695	0.837928	0.847662	0.846824	0.826543	0.812218	0.679244
hsa-mir-325	0.70574	0.702626	0.701763	0.701855	0.668451	0.582798	0.700979	0.712665	0.724282	0.705245	0.683418	0.71613	0.740812	0.712004	0.713019	0.713669	0.736066	0.594914	0.710895	0.539928	0.713669	0.605144	0.736397	0.74595	0.734866	0.616909	0.210626	0.722239	0.720017	0.729743	0.715156	0.682464	0.72355	0.732285	0.728076	0.554516	0.630431	0.73544	0.736962	0.65088	0.75087	0.74295	0.736319	0.715015	0.698763	0.71953	0.720345	0.723618	0.69789
hsa-mir-326	0.88836	0.904942	0.905402	0.905589	0.633232	0.586188	0.905911	0.915024	0.87549	0.888212	0.659009	0.912601	0.858568	0.901226	0.863506	0.881403	0.786461	0.572568	0.856922	0.573773	0.881403	0.582484	0.863453	0.866241	0.87983	0.602172	0.185024	0.827052	0.841022	0.88867	0.914142	0.771273	0.823534	0.887248	0.88081	0.551906	0.593547	0.842909	0.906281	0.719397	0.859674	0.852854	0.894017	0.833372	0.855948	0.841547	0.830386	0.807163	0.709438
hsa-mir-328	0.843566	0.859165	0.860003	0.853363	0.629043	0.587007	0.860776	0.862676	0.834876	0.843205	0.680799	0.868719	0.82637	0.855905	0.840725	0.859801	0.785699	0.561162	0.831888	0.572676	0.859801	0.582286	0.836488	0.831746	0.844583	0.607789	0.20117	0.830365	0.82502	0.854133	0.862401	0.765365	0.814859	0.846001	0.842013	0.556252	0.594677	0.818824	0.857566	0.720221	0.819198	0.826051	0.845661	0.806918	0.830601	0.826082	0.839598	0.805315	0.696001
hsa-mir-329	0.86274	0.873024	0.873621	0.879886	0.635534	0.578617	0.873349	0.882027	0.842375	0.861925	0.685572	0.882001	0.836587	0.867825	0.860191	0.880188	0.780636	0.567615	0.853975	0.547959	0.880188	0.599717	0.865688	0.864444	0.871722	0.604034	0.181068	0.818484	0.822192	0.870663	0.882239	0.756571	0.813789	0.87344	0.852994	0.542236	0.58455	0.82538	0.880515	0.721588	0.849179	0.851057	0.871406	0.830187	0.841559	0.841745	0.830985	0.807047	0.697511
hsa-mir-330	0.905879	0.953276	0.95543	0.950695	0.624751	0.590818	0.954528	0.937894	0.880891	0.905634	0.665812	0.923848	0.852729	0.923215	0.872065	0.906853	0.769416	0.549276	0.857806	0.558895	0.906853	0.576632	0.863196	0.867973	0.889256	0.603857	0.179269	0.832619	0.830592	0.895443	0.93837	0.755239	0.825803	0.888948	0.866324	0.544339	0.575622	0.829449	0.91141	0.713254	0.855291	0.844036	0.880788	0.824007	0.854092	0.840759	0.826628	0.793106	0.666118
hsa-mir-331	0.868724	0.867878	0.86851	0.870366	0.623784	0.588084	0.86796	0.877329	0.870535	0.868937	0.651764	0.887148	0.853626	0.875145	0.850932	0.867007	0.788008	0.576377	0.856076	0.548305	0.867007	0.587539	0.858434	0.874938	0.867093	0.593691	0.172198	0.845952	0.835598	0.863394	0.877925	0.760834	0.816678	0.881089	0.859589	0.533599	0.588233	0.847319	0.883998	0.707185	0.859118	0.837175	0.88264	0.824618	0.835977	0.844217	0.840327	0.809239	0.688541
hsa-mir-335	0.917911	0.959065	0.960841	0.959887	0.634662	0.597201	0.961307	0.951451	0.887728	0.918398	0.671447	0.928369	0.867875	0.939004	0.883851	0.914541	0.799088	0.566353	0.875537	0.566265	0.914541	0.597514	0.884193	0.890114	0.891867	0.607234	0.176844	0.841675	0.857127	0.916731	0.951279	0.767888	0.835157	0.911795	0.883434	0.549093	0.596347	0.852704	0.927643	0.711285	0.867793	0.85942	0.904122	0.843554	0.860281	0.860665	0.850637	0.809448	0.68598
hsa-mir-337	0.843707	0.847951	0.847686	0.841803	0.647614	0.598964	0.847081	0.848971	0.839993	0.843027	0.664123	0.845945	0.826314	0.848201	0.837411	0.844579	0.787863	0.549164	0.836779	0.571437	0.844579	0.582028	0.82132	0.837758	0.840048	0.612689	0.169063	0.821561	0.819838	0.833517	0.849201	0.750705	0.816089	0.848689	0.833589	0.545607	0.582954	0.818051	0.845802	0.7105	0.811237	0.823776	0.855397	0.822995	0.826446	0.830211	0.823768	0.786984	0.673656
hsa-mir-338	0.841175	0.858715	0.860108	0.861557	0.619538	0.589834	0.859259	0.860937	0.834619	0.840743	0.682585	0.874833	0.841771	0.861161	0.851985	0.854788	0.780012	0.585949	0.854358	0.577727	0.854788	0.577796	0.856825	0.849316	0.861373	0.614143	0.206731	0.808073	0.824796	0.850797	0.860521	0.750741	0.808156	0.852277	0.851899	0.548848	0.595109	0.839959	0.854125	0.718755	0.832298	0.82792	0.873742	0.822605	0.825591	0.838091	0.823882	0.798155	0.693784
hsa-mir-339	0.616061	0.601309	0.599623	0.607059	0.567996	0.611316	0.601165	0.594955	0.603119	0.614832	0.635577	0.595353	0.616606	0.609126	0.612233	0.603549	0.597481	0.553342	0.615627	0.550157	0.603549	0.603301	0.622999	0.618261	0.614115	0.610432	0.219561	0.619932	0.617479	0.599475	0.594902	0.626645	0.609033	0.611669	0.60928	0.541829	0.553567	0.617098	0.609667	0.622082	0.618153	0.615882	0.608298	0.627459	0.622248	0.610731	0.622218	0.608793	0.589393
hsa-mir-33a	0.91243	0.964245	0.96578	0.951247	0.635548	0.581941	0.965435	0.947614	0.901672	0.912466	0.677836	0.934417	0.869862	0.931691	0.886905	0.912367	0.770466	0.558301	0.883881	0.550832	0.912367	0.587951	0.874269	0.890283	0.892412	0.61497	0.185461	0.848832	0.854904	0.916721	0.947831	0.779187	0.832199	0.906322	0.877241	0.553877	0.585932	0.839246	0.922165	0.722194	0.868594	0.860434	0.89082	0.838847	0.859138	0.852324	0.846427	0.81855	0.680606
hsa-mir-33b	0.864697	0.858598	0.860894	0.86558	0.639081	0.613373	0.859324	0.863665	0.826429	0.862979	0.695212	0.876933	0.853914	0.860909	0.85983	0.865395	0.790709	0.592384	0.841751	0.585709	0.865395	0.59495	0.861762	0.865785	0.860311	0.614584	0.18571	0.8366	0.834785	0.861441	0.863104	0.772918	0.839991	0.869459	0.842963	0.550598	0.610453	0.845114	0.86126	0.719961	0.839237	0.840322	0.860814	0.837732	0.835614	0.83979	0.836708	0.830119	0.680325
hsa-mir-340	0.783097	0.777485	0.779326	0.779986	0.661756	0.562883	0.778532	0.799597	0.782311	0.783614	0.645931	0.796929	0.802934	0.792493	0.770249	0.784744	0.783686	0.541157	0.778905	0.557177	0.784744	0.58259	0.790565	0.808271	0.79167	0.603716	0.182384	0.795151	0.796782	0.790747	0.800305	0.7549	0.779893	0.803824	0.791846	0.547058	0.60146	0.78467	0.810329	0.673275	0.800303	0.780028	0.793938	0.780274	0.781395	0.795821	0.793123	0.730742	0.673443
hsa-mir-342	0.858088	0.858895	0.859864	0.861171	0.665049	0.604266	0.859046	0.873029	0.843789	0.856502	0.691238	0.868766	0.848786	0.866823	0.856049	0.869535	0.798463	0.573612	0.836421	0.567225	0.869535	0.586148	0.855508	0.859466	0.863653	0.610101	0.175504	0.829584	0.829049	0.868533	0.873394	0.783844	0.834217	0.8608	0.855014	0.558516	0.614342	0.836621	0.869756	0.728283	0.845014	0.841633	0.874044	0.831905	0.82723	0.860733	0.834407	0.820616	0.68086
hsa-mir-345	0.890461	0.911893	0.913289	0.911138	0.628133	0.572065	0.912002	0.911961	0.871097	0.890644	0.673975	0.908742	0.861591	0.902162	0.870412	0.896357	0.778269	0.572255	0.858913	0.556726	0.896357	0.587685	0.876418	0.88035	0.878262	0.60466	0.186341	0.836004	0.851567	0.889994	0.913954	0.761262	0.819951	0.886052	0.863473	0.556579	0.591275	0.841078	0.90221	0.704792	0.86217	0.84774	0.880401	0.823223	0.851925	0.847126	0.838671	0.80376	0.683619
hsa-mir-346	0.767426	0.771224	0.770479	0.766111	0.629059	0.583379	0.770575	0.773542	0.762062	0.767321	0.66152	0.788752	0.78258	0.765047	0.772644	0.784211	0.755083	0.578078	0.774594	0.550272	0.784211	0.569675	0.782006	0.781519	0.768385	0.604529	0.206778	0.796309	0.758869	0.770169	0.774867	0.726444	0.760265	0.773548	0.771511	0.561169	0.602653	0.766624	0.782948	0.711544	0.77742	0.778867	0.788636	0.763385	0.77807	0.781298	0.780972	0.77017	0.68362
hsa-mir-34a	0.834174	0.84281	0.844261	0.851675	0.655528	0.581538	0.845047	0.844155	0.830061	0.833664	0.658245	0.861967	0.844495	0.845192	0.825979	0.837595	0.763821	0.555657	0.815788	0.564865	0.837595	0.567125	0.833175	0.842491	0.841696	0.616071	0.174248	0.817599	0.80433	0.833054	0.845103	0.747372	0.790288	0.833274	0.829905	0.539971	0.598965	0.816173	0.860038	0.705694	0.825575	0.828454	0.844917	0.791601	0.815634	0.833759	0.806357	0.772248	0.656214
hsa-mir-34b	0.871425	0.889182	0.889238	0.881927	0.659129	0.590891	0.88963	0.882493	0.85396	0.87158	0.708928	0.89642	0.857461	0.878375	0.866108	0.895871	0.787549	0.563906	0.854262	0.555962	0.895871	0.592559	0.876376	0.876609	0.863806	0.632162	0.183922	0.839531	0.848157	0.887699	0.883509	0.773745	0.827608	0.869592	0.860294	0.573633	0.607583	0.840917	0.884367	0.725638	0.860207	0.852916	0.885804	0.850253	0.861166	0.847957	0.840326	0.81162	0.691246
hsa-mir-34c	0.849603	0.85641	0.856417	0.846868	0.647786	0.604023	0.856059	0.859205	0.828362	0.849072	0.682952	0.864191	0.838637	0.854352	0.848183	0.856653	0.798907	0.584542	0.821886	0.575851	0.856653	0.569187	0.855614	0.850042	0.834807	0.610345	0.208889	0.825683	0.826706	0.849053	0.859269	0.742461	0.807784	0.848773	0.855186	0.576597	0.623519	0.817707	0.858845	0.703074	0.830295	0.830844	0.84441	0.828525	0.830235	0.828071	0.826348	0.811084	0.673777
hsa-mir-3529	0.912968	0.962557	0.964756	0.953123	0.625594	0.582957	0.963915	0.948716	0.891121	0.913027	0.672944	0.926561	0.856311	0.932837	0.878477	0.911294	0.781719	0.544471	0.864576	0.549702	0.911294	0.579648	0.877639	0.878965	0.895058	0.602233	0.183534	0.839513	0.856939	0.907582	0.949949	0.757594	0.834616	0.902153	0.872233	0.55274	0.577739	0.842581	0.913386	0.723335	0.865103	0.855966	0.886064	0.832687	0.85923	0.851427	0.841185	0.813059	0.670418
hsa-mir-3591	0.919043	0.917988	0.918666	0.920021	0.647097	0.604508	0.918932	0.920278	0.893554	0.918154	0.66916	0.920267	0.879842	0.920181	0.880371	0.898934	0.811906	0.565959	0.876118	0.562671	0.898934	0.605419	0.891275	0.892288	0.888877	0.612	0.168281	0.851526	0.869834	0.910581	0.923077	0.783367	0.85267	0.908554	0.886422	0.548318	0.590531	0.86149	0.918926	0.717103	0.881022	0.873675	0.898538	0.863916	0.874686	0.865272	0.860014	0.830918	0.713522
hsa-mir-3605	0.652239	0.646344	0.646416	0.656032	0.613116	0.619511	0.645726	0.656383	0.643401	0.650793	0.640193	0.66617	0.678612	0.653146	0.660988	0.666585	0.677279	0.579717	0.654983	0.597829	0.666585	0.579321	0.679103	0.671485	0.679216	0.608922	0.177625	0.65906	0.643022	0.655437	0.655808	0.639263	0.635772	0.657858	0.654036	0.567194	0.608611	0.678014	0.663928	0.641229	0.658058	0.665428	0.67702	0.661701	0.645969	0.686078	0.66718	0.659297	0.665111
hsa-mir-3606	0.907139	0.940811	0.941898	0.941726	0.623185	0.576007	0.941785	0.933788	0.873547	0.907215	0.670853	0.91863	0.871778	0.918647	0.876635	0.902392	0.765405	0.54794	0.862957	0.550912	0.902392	0.564251	0.875517	0.877223	0.882946	0.59672	0.165972	0.835005	0.843431	0.892487	0.934025	0.764238	0.825059	0.886877	0.859439	0.540597	0.579152	0.83826	0.901205	0.707366	0.864009	0.848458	0.884987	0.83825	0.853436	0.843461	0.82767	0.806294	0.657863
hsa-mir-3607	0.895768	0.937129	0.93738	0.931273	0.618524	0.575588	0.937571	0.923451	0.879308	0.895343	0.663052	0.912687	0.840523	0.914982	0.86515	0.899533	0.760013	0.549343	0.8526	0.547033	0.899533	0.564222	0.863287	0.867042	0.872063	0.584603	0.182116	0.824556	0.842092	0.894219	0.922444	0.740357	0.809282	0.881191	0.864128	0.534368	0.578358	0.829131	0.899399	0.690214	0.857139	0.838476	0.876217	0.824514	0.841543	0.836352	0.819855	0.795658	0.668332
hsa-mir-361	0.886321	0.91672	0.917742	0.910377	0.64054	0.596337	0.91796	0.913728	0.872453	0.887427	0.681528	0.912975	0.862345	0.907269	0.872332	0.906115	0.774473	0.568925	0.855337	0.556977	0.906115	0.603865	0.870522	0.875428	0.882967	0.596263	0.187711	0.838479	0.846973	0.89876	0.91526	0.753237	0.818529	0.895274	0.862506	0.567562	0.60459	0.84387	0.898191	0.723615	0.851462	0.861525	0.892368	0.828678	0.856637	0.848081	0.83514	0.811558	0.686601
hsa-mir-3610	0.579008	0.577111	0.57666	0.57705	0.616316	0.579538	0.577803	0.584865	0.587469	0.578914	0.570985	0.595789	0.59135	0.584581	0.590624	0.584549	0.599519	0.597943	0.587215	0.571234	0.584549	0.561971	0.606343	0.608609	0.592513	0.62034	0.272077	0.601742	0.594237	0.594002	0.587242	0.593292	0.610207	0.594448	0.586579	0.580616	0.55372	0.595004	0.607221	0.637916	0.598483	0.59907	0.609847	0.586683	0.59862	0.583398	0.586934	0.597942	0.644989
hsa-mir-3611	0.863253	0.877456	0.87691	0.876981	0.652383	0.575432	0.877597	0.877756	0.864133	0.862621	0.680671	0.887064	0.863814	0.887001	0.858291	0.87701	0.780302	0.55302	0.853835	0.579086	0.87701	0.578994	0.859464	0.869696	0.873111	0.611007	0.187464	0.839637	0.83687	0.869898	0.878505	0.773962	0.816702	0.885568	0.857943	0.553341	0.583516	0.836035	0.889078	0.727899	0.858379	0.839698	0.872566	0.831296	0.850329	0.85342	0.835338	0.79737	0.683541
hsa-mir-3612	0.893587	0.924847	0.926737	0.920368	0.613531	0.595248	0.92638	0.922725	0.881512	0.893303	0.666416	0.928107	0.850998	0.909551	0.876731	0.900634	0.789031	0.571738	0.86112	0.556356	0.900634	0.592005	0.872026	0.87202	0.877105	0.604434	0.191284	0.833522	0.839498	0.899597	0.9247	0.76814	0.830453	0.890988	0.869602	0.556986	0.586382	0.844144	0.903691	0.709841	0.856964	0.855895	0.889779	0.843122	0.852025	0.840487	0.835556	0.824318	0.682327
hsa-mir-3613	0.890919	0.960646	0.961836	0.956286	0.616874	0.560543	0.962411	0.936365	0.869938	0.891186	0.65233	0.910586	0.83627	0.918384	0.852068	0.885279	0.749522	0.537782	0.839057	0.535169	0.885279	0.55476	0.846165	0.8523	0.867385	0.582725	0.184349	0.815542	0.820482	0.888464	0.936978	0.738732	0.80411	0.880772	0.847207	0.535677	0.564633	0.813081	0.897596	0.683206	0.838376	0.827282	0.869361	0.803775	0.835204	0.828099	0.812991	0.774122	0.640826
hsa-mir-3614	0.845687	0.841826	0.841766	0.843545	0.663597	0.60271	0.841462	0.844233	0.821179	0.845244	0.703803	0.85581	0.854048	0.827767	0.84608	0.850895	0.798823	0.572846	0.839017	0.573084	0.850895	0.587931	0.844094	0.838759	0.837104	0.606034	0.172405	0.816329	0.809782	0.853947	0.845354	0.778251	0.808158	0.848606	0.834815	0.544677	0.60138	0.818008	0.854865	0.723702	0.817048	0.826122	0.832834	0.828736	0.831728	0.823881	0.829714	0.801771	0.695045
hsa-mir-3617	0.870934	0.880236	0.880283	0.873087	0.658672	0.605064	0.879249	0.878326	0.863403	0.871302	0.685754	0.883945	0.856552	0.883057	0.86005	0.888744	0.797618	0.563789	0.846106	0.558305	0.888744	0.584093	0.854152	0.864294	0.875825	0.619314	0.180175	0.82956	0.849698	0.875747	0.879868	0.767073	0.817114	0.873359	0.850058	0.576575	0.588836	0.840178	0.877489	0.708383	0.857435	0.846228	0.882975	0.836044	0.840881	0.842063	0.831797	0.80665	0.68289
hsa-mir-3619	0.787373	0.791493	0.793185	0.786512	0.624551	0.559726	0.79243	0.792123	0.780449	0.786469	0.630025	0.806769	0.782627	0.789942	0.782049	0.793993	0.762845	0.54319	0.783516	0.549492	0.793993	0.586561	0.807173	0.787625	0.787159	0.613378	0.197864	0.778463	0.770248	0.790111	0.7923	0.738168	0.781335	0.786783	0.786178	0.570975	0.56211	0.788798	0.794386	0.704112	0.786306	0.795518	0.791997	0.756411	0.793686	0.786879	0.769272	0.764473	0.693247
hsa-mir-362	0.866515	0.877687	0.878274	0.883623	0.642398	0.583065	0.877881	0.886227	0.846075	0.8657	0.690766	0.886407	0.839511	0.871308	0.863647	0.883387	0.785493	0.573094	0.857432	0.550392	0.883387	0.60462	0.869681	0.866425	0.876478	0.605539	0.180037	0.821126	0.825094	0.87534	0.886442	0.76072	0.817514	0.876809	0.857226	0.545511	0.588353	0.828728	0.883976	0.725007	0.851912	0.854068	0.875478	0.834635	0.844531	0.84462	0.836064	0.812186	0.702498
hsa-mir-3620	0.827041	0.837735	0.837079	0.832764	0.63578	0.620365	0.837021	0.840087	0.824043	0.827296	0.689374	0.864513	0.828418	0.831112	0.834484	0.843107	0.792215	0.578926	0.824667	0.583324	0.843107	0.599416	0.834681	0.842081	0.835855	0.617323	0.183952	0.815099	0.827955	0.835646	0.842987	0.765853	0.804808	0.842266	0.808977	0.579891	0.611572	0.848089	0.848773	0.737919	0.829046	0.823475	0.850115	0.806772	0.818436	0.80944	0.822003	0.785979	0.693119
hsa-mir-3622a	0.839977	0.849104	0.849781	0.852804	0.654299	0.602276	0.849462	0.853469	0.838149	0.839423	0.682839	0.864741	0.838173	0.851232	0.826044	0.847851	0.774724	0.563181	0.828407	0.553807	0.847851	0.573938	0.844704	0.838937	0.858639	0.602095	0.164051	0.827106	0.82908	0.851172	0.852514	0.756899	0.810693	0.858375	0.824926	0.525708	0.595526	0.837044	0.861128	0.696708	0.840543	0.838122	0.861525	0.839756	0.836496	0.826718	0.822196	0.808328	0.682982
hsa-mir-3622b	0.840957	0.849449	0.850112	0.853124	0.652053	0.603992	0.849803	0.853531	0.837751	0.840399	0.683942	0.86569	0.840467	0.852447	0.82634	0.848897	0.775769	0.563405	0.827794	0.553059	0.848897	0.573907	0.844098	0.838692	0.85901	0.600274	0.164466	0.827335	0.829029	0.852019	0.852588	0.757619	0.812768	0.858459	0.825544	0.525843	0.596757	0.837233	0.861582	0.698157	0.841864	0.837504	0.862346	0.838534	0.837163	0.826551	0.82398	0.808326	0.683246
hsa-mir-363	0.897867	0.918733	0.91966	0.920407	0.625728	0.581567	0.91871	0.922842	0.878853	0.897734	0.67452	0.912557	0.869927	0.914754	0.876849	0.903134	0.776543	0.565673	0.865356	0.556442	0.903134	0.585286	0.866613	0.878462	0.889689	0.597318	0.184061	0.824995	0.853142	0.899172	0.922225	0.766145	0.817146	0.88454	0.866603	0.545587	0.595309	0.840005	0.904062	0.718536	0.854275	0.849377	0.895966	0.83733	0.85335	0.853109	0.828248	0.80469	0.687693
hsa-mir-3646	0.900402	0.956581	0.95863	0.953174	0.618524	0.569863	0.958573	0.932712	0.872965	0.900393	0.656039	0.914587	0.849503	0.922307	0.859833	0.896657	0.764331	0.541125	0.84361	0.532947	0.896657	0.571462	0.857914	0.865271	0.879483	0.587657	0.163011	0.817448	0.839877	0.891988	0.932806	0.738273	0.801093	0.877118	0.850944	0.527526	0.579651	0.830032	0.905924	0.681927	0.85212	0.838848	0.874611	0.816658	0.824984	0.841658	0.821505	0.790897	0.642879
hsa-mir-3648	0.588674	0.588259	0.587067	0.586972	0.631711	0.590406	0.588171	0.584234	0.58593	0.588492	0.637207	0.601836	0.616521	0.583795	0.582722	0.607887	0.599993	0.597702	0.589061	0.569662	0.607887	0.55845	0.595187	0.598603	0.588632	0.573407	0.221734	0.618129	0.582695	0.597527	0.584946	0.615238	0.605295	0.59442	0.600674	0.537319	0.596365	0.580436	0.6018	0.62505	0.600923	0.599981	0.601551	0.601418	0.612375	0.592218	0.59867	0.565257	0.621062
hsa-mir-3649	0.797061	0.803041	0.803677	0.796572	0.663755	0.616778	0.802195	0.808866	0.791323	0.796195	0.696797	0.813505	0.801887	0.8069	0.796314	0.81802	0.771278	0.607275	0.798907	0.618721	0.81802	0.618182	0.829317	0.828242	0.830044	0.634003	0.233798	0.812436	0.784845	0.813153	0.809059	0.760302	0.815504	0.804402	0.788026	0.596706	0.620724	0.80137	0.812285	0.733935	0.794944	0.811762	0.832178	0.793252	0.806853	0.803459	0.790893	0.765745	0.703177
hsa-mir-3651	0.753357	0.757163	0.757385	0.755082	0.633598	0.593689	0.7568	0.773583	0.757952	0.752778	0.673688	0.775057	0.793442	0.767743	0.760362	0.768336	0.751005	0.566553	0.770222	0.578715	0.768336	0.565973	0.76848	0.792637	0.773454	0.583848	0.202782	0.766557	0.760335	0.774934	0.774286	0.74076	0.784832	0.768373	0.746068	0.558656	0.606762	0.780094	0.774717	0.687301	0.754553	0.766937	0.779842	0.753442	0.774862	0.753614	0.761675	0.71774	0.684782
hsa-mir-3653	0.846835	0.846777	0.84663	0.844744	0.645714	0.599032	0.846029	0.846129	0.838189	0.845328	0.686901	0.845572	0.844742	0.852879	0.84793	0.852628	0.789861	0.558078	0.811213	0.574686	0.852628	0.579595	0.838212	0.84923	0.848459	0.588464	0.181313	0.83512	0.814519	0.84199	0.846146	0.793461	0.80205	0.846222	0.840733	0.567853	0.646362	0.832948	0.855868	0.707804	0.840889	0.825798	0.852534	0.829919	0.821508	0.817751	0.81943	0.792997	0.662902
hsa-mir-3654	0.849932	0.854039	0.854358	0.852223	0.630788	0.597716	0.854481	0.856166	0.819288	0.849973	0.673238	0.860667	0.853792	0.856439	0.841231	0.855514	0.773026	0.558622	0.839686	0.56305	0.855514	0.587545	0.848725	0.855269	0.847967	0.603792	0.192491	0.824539	0.82813	0.850348	0.858242	0.763139	0.8197	0.850247	0.839473	0.552499	0.575798	0.814278	0.85336	0.71372	0.840856	0.822966	0.8531	0.830185	0.837635	0.827822	0.820921	0.78908	0.670935
hsa-mir-3656	0.838919	0.837111	0.836149	0.840221	0.642031	0.588157	0.836918	0.834312	0.825324	0.838777	0.674904	0.837377	0.837634	0.83011	0.83432	0.845032	0.784735	0.575772	0.819642	0.579726	0.845032	0.598713	0.842812	0.851257	0.848004	0.607871	0.189127	0.827352	0.826343	0.841966	0.836349	0.758936	0.816718	0.850638	0.830501	0.552533	0.634634	0.823731	0.853821	0.708159	0.831434	0.832547	0.849665	0.819737	0.822261	0.831481	0.821292	0.788341	0.68588
hsa-mir-3658	0.90834	0.959055	0.960212	0.955383	0.624935	0.566106	0.960937	0.948325	0.889442	0.908569	0.668036	0.925174	0.853425	0.930717	0.876407	0.910773	0.780532	0.548326	0.867549	0.540115	0.910773	0.571896	0.87488	0.875372	0.890703	0.600711	0.182751	0.825508	0.855764	0.900615	0.948147	0.764884	0.827127	0.898868	0.870774	0.551639	0.582668	0.840493	0.918995	0.706914	0.859936	0.853412	0.891438	0.836383	0.852797	0.853941	0.844275	0.799412	0.658055
hsa-mir-3659	0.767574	0.769853	0.771262	0.77044	0.609251	0.569262	0.770759	0.781598	0.756346	0.768026	0.642162	0.805956	0.786959	0.779121	0.772841	0.780315	0.744447	0.544375	0.787197	0.552839	0.780315	0.61057	0.791845	0.784576	0.787081	0.628077	0.200437	0.77172	0.776656	0.784249	0.781854	0.733752	0.787654	0.783104	0.80752	0.560441	0.587424	0.787249	0.782281	0.724341	0.775041	0.777047	0.800179	0.762475	0.777034	0.779211	0.765017	0.759495	0.69718
hsa-mir-365a	0.875065	0.879444	0.879071	0.87792	0.672812	0.614665	0.879086	0.885336	0.85917	0.874935	0.715021	0.881771	0.863989	0.890926	0.871719	0.878964	0.819893	0.603332	0.852896	0.591747	0.878964	0.614054	0.863458	0.870464	0.878948	0.607728	0.178721	0.841021	0.840202	0.882206	0.885732	0.770537	0.824951	0.888533	0.85207	0.553835	0.626579	0.858978	0.884976	0.715022	0.871179	0.866159	0.886087	0.82691	0.852296	0.863341	0.845552	0.817678	0.678045
hsa-mir-365b	0.875065	0.879444	0.879071	0.87792	0.672812	0.614665	0.879086	0.885336	0.85917	0.874935	0.715021	0.881771	0.863989	0.890926	0.871719	0.878964	0.819893	0.603332	0.852896	0.591747	0.878964	0.614054	0.863458	0.870464	0.878948	0.607728	0.178721	0.841021	0.840202	0.882206	0.885732	0.770537	0.824951	0.888533	0.85207	0.553835	0.626579	0.858978	0.884976	0.715022	0.871179	0.866159	0.886087	0.82691	0.852296	0.863341	0.845552	0.817678	0.678045
hsa-mir-3662	0.909349	0.967122	0.968505	0.961858	0.631445	0.578704	0.968993	0.941713	0.883611	0.909393	0.665535	0.923359	0.857053	0.931451	0.874995	0.904481	0.770057	0.545627	0.857515	0.548375	0.904481	0.576612	0.871298	0.871612	0.884602	0.59347	0.174238	0.829299	0.847416	0.903198	0.942976	0.754077	0.816158	0.890891	0.869556	0.536317	0.584658	0.83309	0.913801	0.696317	0.854443	0.845257	0.880887	0.82974	0.836821	0.843167	0.834177	0.796679	0.658077
hsa-mir-3663	0.830247	0.839836	0.840202	0.834154	0.649853	0.587662	0.839472	0.846687	0.832606	0.830643	0.670691	0.846721	0.847753	0.854318	0.824956	0.833307	0.790245	0.564906	0.829135	0.552481	0.833307	0.579479	0.841433	0.833095	0.84281	0.608674	0.19143	0.815482	0.820161	0.845369	0.846672	0.762826	0.819643	0.847144	0.82931	0.553466	0.593971	0.815541	0.841085	0.71342	0.822735	0.816385	0.851246	0.812723	0.830932	0.817306	0.811188	0.789659	0.704169
hsa-mir-3664	0.870635	0.870826	0.871194	0.871044	0.639666	0.595209	0.871765	0.885674	0.863217	0.870692	0.655543	0.886207	0.841121	0.875142	0.86006	0.865751	0.793306	0.563906	0.851836	0.581537	0.865751	0.5919	0.863899	0.883947	0.863771	0.61386	0.17314	0.814584	0.832458	0.874377	0.886628	0.780528	0.809422	0.878939	0.860417	0.544439	0.583441	0.827884	0.886793	0.704331	0.85819	0.852404	0.874608	0.830088	0.830732	0.838705	0.818871	0.799727	0.698764
hsa-mir-3666	0.904599	0.94704	0.947919	0.947751	0.641869	0.58811	0.947461	0.944652	0.883927	0.904711	0.678709	0.926079	0.86096	0.926887	0.883336	0.912204	0.775118	0.565756	0.862679	0.551938	0.912204	0.585782	0.876126	0.88292	0.886715	0.596285	0.180305	0.83958	0.839918	0.908373	0.944419	0.768243	0.824928	0.894173	0.873847	0.542756	0.584335	0.843991	0.918338	0.706069	0.862565	0.856537	0.894532	0.845728	0.858992	0.855891	0.837424	0.802538	0.681675
hsa-mir-3667	0.891832	0.9113	0.912452	0.912222	0.639141	0.584315	0.912207	0.925201	0.879934	0.892021	0.68287	0.923451	0.851752	0.912871	0.875287	0.889789	0.784068	0.573295	0.870954	0.574227	0.889789	0.593788	0.883629	0.878952	0.893701	0.612275	0.21012	0.843514	0.848724	0.897312	0.926346	0.768075	0.843165	0.888991	0.865629	0.564439	0.600616	0.852298	0.907167	0.73045	0.850305	0.855519	0.896315	0.826752	0.857787	0.849692	0.847437	0.804426	0.694399
hsa-mir-3668	0.862226	0.879368	0.880837	0.883905	0.619398	0.598153	0.879988	0.885002	0.837724	0.860918	0.693955	0.889115	0.844268	0.872181	0.865704	0.876987	0.771915	0.574982	0.863852	0.563861	0.876987	0.575506	0.87034	0.865319	0.87634	0.596353	0.205463	0.836317	0.832826	0.867472	0.886949	0.772456	0.818559	0.866066	0.849093	0.562865	0.604518	0.848161	0.879114	0.728954	0.84236	0.84018	0.885422	0.819935	0.835383	0.832558	0.826804	0.800675	0.670737
hsa-mir-367	0.898472	0.918892	0.919842	0.9212	0.625134	0.58232	0.918876	0.922731	0.879101	0.89834	0.674772	0.913381	0.871041	0.915374	0.877668	0.904595	0.778694	0.564617	0.866197	0.556447	0.904595	0.585082	0.866605	0.879881	0.89001	0.598008	0.18232	0.825321	0.853402	0.899967	0.922084	0.766726	0.818587	0.885706	0.868054	0.545478	0.595956	0.840542	0.905313	0.717992	0.855234	0.849864	0.896581	0.83867	0.853745	0.855442	0.829446	0.804615	0.68716
hsa-mir-3672	0.814922	0.816744	0.817257	0.825178	0.632419	0.577263	0.817902	0.82402	0.802779	0.814289	0.652531	0.830617	0.821223	0.831316	0.809521	0.827777	0.780563	0.57016	0.817197	0.578591	0.827777	0.590591	0.838305	0.845206	0.825933	0.631627	0.185283	0.80497	0.812102	0.819388	0.826439	0.746134	0.809086	0.82973	0.809577	0.546987	0.587574	0.80517	0.824091	0.711224	0.81643	0.805238	0.820183	0.809196	0.814932	0.821907	0.800103	0.781781	0.678062
hsa-mir-3677	0.696747	0.683143	0.684152	0.680223	0.664183	0.602177	0.682992	0.689433	0.69784	0.696659	0.676409	0.695347	0.707785	0.701215	0.672391	0.695149	0.691452	0.583646	0.675211	0.573414	0.695149	0.583021	0.702457	0.705553	0.706699	0.6177	0.191311	0.71501	0.693485	0.699484	0.689968	0.697778	0.716807	0.717621	0.689421	0.566041	0.595872	0.697077	0.713441	0.688055	0.679239	0.696864	0.691444	0.68949	0.699658	0.694295	0.688826	0.704475	0.6897
hsa-mir-3679	0.891521	0.922464	0.92249	0.91964	0.649691	0.600671	0.923579	0.914975	0.878713	0.890749	0.678905	0.91219	0.854822	0.914239	0.874461	0.898098	0.775434	0.550637	0.860449	0.575654	0.898098	0.590106	0.874599	0.876301	0.875739	0.605065	0.188611	0.848226	0.850186	0.897671	0.915533	0.771373	0.82779	0.882212	0.875491	0.561601	0.589684	0.836632	0.901504	0.725074	0.861451	0.849197	0.890203	0.840729	0.862047	0.845607	0.839985	0.811874	0.682986
hsa-mir-3681	0.903909	0.937026	0.938018	0.92982	0.640937	0.585908	0.938437	0.93217	0.883751	0.90334	0.66234	0.920342	0.860135	0.92599	0.867889	0.90076	0.787416	0.56267	0.863214	0.564577	0.90076	0.577307	0.867487	0.874553	0.888149	0.604797	0.178843	0.839732	0.85053	0.900389	0.932255	0.7673	0.83788	0.898149	0.864318	0.534068	0.574135	0.848504	0.913659	0.712976	0.862981	0.852014	0.898071	0.837894	0.863823	0.845907	0.841188	0.809955	0.687869
hsa-mir-3682	0.787293	0.772813	0.773694	0.774655	0.63233	0.581916	0.773109	0.787712	0.777529	0.7855	0.659802	0.791115	0.82788	0.78427	0.794946	0.791104	0.754411	0.560404	0.794503	0.568777	0.791104	0.585052	0.797562	0.821227	0.795718	0.60038	0.162555	0.765843	0.783533	0.781747	0.787576	0.737057	0.770865	0.793151	0.777858	0.522786	0.590645	0.796538	0.794566	0.704532	0.785774	0.782986	0.782539	0.785035	0.778891	0.805009	0.785314	0.764008	0.661822
hsa-mir-3686	0.907505	0.941596	0.942553	0.937322	0.634182	0.58191	0.94236	0.932433	0.894802	0.907744	0.673941	0.927467	0.866305	0.929066	0.883212	0.904046	0.793904	0.564127	0.867854	0.548531	0.904046	0.577255	0.874394	0.879473	0.898044	0.606171	0.185142	0.854415	0.862505	0.906011	0.932218	0.773846	0.832129	0.907428	0.88764	0.552047	0.599333	0.851278	0.911356	0.704635	0.864758	0.853035	0.899346	0.83877	0.86983	0.844869	0.849131	0.819244	0.682405
hsa-mir-3687	0.642587	0.61689	0.617069	0.622172	0.644068	0.565527	0.618391	0.63069	0.636501	0.642428	0.607331	0.632941	0.63282	0.631753	0.622239	0.64269	0.643195	0.550213	0.647904	0.588252	0.64269	0.599292	0.667284	0.658022	0.622565	0.612944	0.216109	0.631	0.665146	0.659229	0.630784	0.647204	0.646902	0.638385	0.651066	0.53527	0.577345	0.631475	0.650153	0.634305	0.646333	0.63957	0.643702	0.646075	0.640505	0.638004	0.639925	0.647256	0.662408
hsa-mir-3689d	0.8767	0.90685	0.908314	0.908806	0.622906	0.585125	0.908015	0.903582	0.862686	0.876344	0.679994	0.898605	0.851259	0.893815	0.86719	0.889011	0.772048	0.57074	0.859741	0.557103	0.889011	0.595755	0.869398	0.868891	0.882136	0.584019	0.185652	0.827804	0.840185	0.887002	0.903417	0.759152	0.810988	0.87893	0.838838	0.546831	0.595907	0.845236	0.898953	0.715269	0.847486	0.849627	0.882163	0.828983	0.842172	0.841223	0.832448	0.791859	0.656144
hsa-mir-369	0.891854	0.927187	0.927778	0.929169	0.62141	0.578565	0.927325	0.925375	0.876737	0.891578	0.684252	0.919478	0.859268	0.916194	0.880286	0.904947	0.768547	0.57354	0.866472	0.571869	0.904947	0.575257	0.872777	0.878092	0.882548	0.600988	0.206815	0.842668	0.842296	0.898169	0.926489	0.763168	0.827848	0.886901	0.87697	0.553559	0.587772	0.840402	0.908279	0.715799	0.849076	0.855182	0.890272	0.822998	0.855043	0.846217	0.844492	0.795097	0.675577
hsa-mir-3690	0.822825	0.829232	0.82985	0.821863	0.661062	0.621513	0.829865	0.828571	0.820374	0.82259	0.672498	0.847582	0.829924	0.838226	0.835023	0.8401	0.788798	0.602829	0.831401	0.602197	0.8401	0.576384	0.827802	0.838659	0.832927	0.598837	0.201578	0.831544	0.815031	0.828478	0.829863	0.756022	0.815838	0.829591	0.831419	0.549369	0.613389	0.838465	0.842602	0.729294	0.831905	0.820585	0.85443	0.80082	0.826521	0.828193	0.821208	0.790176	0.724243
hsa-mir-3692	0.919501	0.949555	0.950168	0.946345	0.645116	0.59823	0.949778	0.946428	0.894039	0.919358	0.683689	0.939169	0.878522	0.935404	0.897453	0.914119	0.800542	0.576521	0.888217	0.571136	0.914119	0.602171	0.886276	0.896224	0.905242	0.621192	0.169111	0.854606	0.869801	0.917396	0.946947	0.780918	0.851051	0.921465	0.882595	0.551949	0.596074	0.85812	0.930708	0.733094	0.889344	0.872229	0.911989	0.851632	0.863451	0.86256	0.866117	0.82453	0.683513
hsa-mir-370	0.871829	0.90055	0.901951	0.893708	0.659934	0.577217	0.900905	0.896722	0.873716	0.871789	0.68898	0.90271	0.861339	0.895487	0.873382	0.896057	0.787202	0.570612	0.844841	0.552131	0.896057	0.60099	0.877171	0.877377	0.875849	0.600111	0.182814	0.833498	0.852113	0.89571	0.897431	0.778728	0.828456	0.884372	0.861888	0.543356	0.592917	0.840133	0.898235	0.706687	0.860304	0.858689	0.886606	0.832079	0.855516	0.839558	0.842721	0.817573	0.695289
hsa-mir-3714	0.898967	0.950172	0.951465	0.947323	0.634502	0.574129	0.950857	0.941866	0.881333	0.899035	0.668523	0.928146	0.864101	0.930715	0.870478	0.906995	0.77222	0.564567	0.863392	0.552174	0.906995	0.574097	0.877214	0.870413	0.886278	0.593424	0.17931	0.83314	0.84457	0.904281	0.941913	0.763432	0.824649	0.891274	0.858864	0.540021	0.592361	0.836485	0.915304	0.704129	0.859711	0.852967	0.888209	0.830129	0.855282	0.846427	0.838735	0.791192	0.671478
hsa-mir-371a	0.430215	0.421057	0.42042	0.422475	0.486401	0.484516	0.419805	0.420879	0.436696	0.429676	0.457093	0.437565	0.443885	0.4298	0.407629	0.438198	0.440428	0.413571	0.451208	0.431805	0.438198	0.462387	0.426227	0.437893	0.439704	0.455077	0.251458	0.437933	0.423982	0.444746	0.42057	0.436272	0.431276	0.434674	0.433165	0.445653	0.437557	0.465487	0.440648	0.430737	0.452067	0.435511	0.443844	0.45971	0.441215	0.472921	0.4427	0.410193	0.484157
hsa-mir-371b	0.824127	0.802753	0.803151	0.796753	0.64642	0.625112	0.803385	0.813438	0.787576	0.823304	0.685652	0.808659	0.81984	0.804035	0.809813	0.830307	0.77469	0.603348	0.813036	0.578162	0.830307	0.604589	0.822221	0.812798	0.807857	0.645186	0.198186	0.79813	0.788933	0.810365	0.813712	0.761645	0.789734	0.829426	0.820612	0.550553	0.62276	0.799089	0.819263	0.724706	0.812163	0.791194	0.813866	0.802591	0.796646	0.81093	0.801389	0.818282	0.702309
hsa-mir-372	0.918878	0.943681	0.944808	0.943629	0.673909	0.614163	0.94439	0.944878	0.91609	0.918954	0.695434	0.938253	0.889351	0.941485	0.910876	0.933016	0.811446	0.58439	0.885517	0.574159	0.933016	0.618301	0.905132	0.901929	0.91233	0.627907	0.19216	0.861471	0.873436	0.930671	0.943949	0.798928	0.862651	0.919785	0.89312	0.570062	0.621477	0.871869	0.932364	0.75467	0.890759	0.87336	0.91216	0.86714	0.872048	0.864994	0.866926	0.844128	0.698616
hsa-mir-373	0.918859	0.946399	0.947841	0.945548	0.669805	0.612011	0.947758	0.946553	0.915787	0.918923	0.693788	0.938918	0.887144	0.943209	0.907929	0.933499	0.813201	0.579764	0.885178	0.571883	0.933499	0.618098	0.90144	0.903591	0.91179	0.626325	0.189372	0.857725	0.873948	0.929568	0.945686	0.794798	0.860399	0.919245	0.89419	0.564891	0.617788	0.871257	0.935494	0.752502	0.895251	0.874131	0.910421	0.868879	0.873022	0.868487	0.866815	0.844454	0.69642
hsa-mir-374a	0.857068	0.874228	0.874987	0.869767	0.626266	0.583419	0.874269	0.876549	0.836444	0.856648	0.685907	0.870341	0.837108	0.868	0.85854	0.867059	0.773816	0.574327	0.838485	0.57059	0.867059	0.580638	0.852406	0.858087	0.851861	0.582887	0.192082	0.824661	0.829456	0.860425	0.876924	0.750474	0.798354	0.858505	0.82474	0.554722	0.603344	0.834414	0.871576	0.706372	0.838315	0.826408	0.863049	0.814828	0.835989	0.828909	0.838311	0.800557	0.671622
hsa-mir-374b	0.866808	0.884331	0.884725	0.886999	0.628494	0.57727	0.884691	0.893802	0.855793	0.866424	0.688414	0.885837	0.850254	0.879336	0.860895	0.88177	0.781184	0.590532	0.857027	0.577383	0.88177	0.571656	0.863002	0.86522	0.884964	0.600804	0.198463	0.84275	0.828256	0.862807	0.89176	0.755328	0.815144	0.858974	0.852105	0.555196	0.613965	0.828843	0.875165	0.730623	0.841922	0.841405	0.876559	0.823761	0.851575	0.843413	0.835185	0.798775	0.684775
hsa-mir-374c	0.800465	0.80148	0.802439	0.803254	0.639796	0.615947	0.802262	0.801228	0.781984	0.799937	0.686706	0.802454	0.818337	0.802099	0.816917	0.80876	0.77359	0.531248	0.816714	0.542612	0.80876	0.581983	0.796568	0.819529	0.802651	0.624962	0.169587	0.795911	0.80456	0.822631	0.802182	0.74432	0.790066	0.815611	0.807147	0.565416	0.60657	0.788766	0.813451	0.706529	0.810265	0.785955	0.78411	0.790142	0.806119	0.787794	0.808035	0.787722	0.654918
hsa-mir-375	0.629004	0.625752	0.626331	0.631684	0.60607	0.622043	0.626622	0.628979	0.613894	0.6274	0.685639	0.632002	0.64707	0.625969	0.648067	0.627127	0.628733	0.643525	0.639207	0.733667	0.627127	0.623126	0.653709	0.631541	0.627174	0.638586	0.260264	0.656084	0.616793	0.623273	0.628358	0.631307	0.626681	0.626945	0.624094	0.679493	0.573342	0.628108	0.625827	0.64898	0.601297	0.625764	0.636303	0.616613	0.648314	0.635486	0.637964	0.639348	0.614347
hsa-mir-376a-2	0.755887	0.760478	0.761656	0.752728	0.632371	0.612572	0.760353	0.7548	0.756428	0.755771	0.684685	0.774977	0.780294	0.76103	0.775154	0.763384	0.726086	0.58941	0.788075	0.559903	0.763384	0.570802	0.769335	0.777364	0.78488	0.593884	0.21561	0.776546	0.752563	0.764025	0.756377	0.721879	0.749556	0.770889	0.752431	0.573125	0.598101	0.776492	0.759234	0.707899	0.75821	0.746465	0.777186	0.752833	0.761357	0.765596	0.746382	0.760875	0.65827
hsa-mir-376a	0.857872	0.861418	0.862746	0.862075	0.641361	0.608763	0.862403	0.870315	0.851962	0.858387	0.66122	0.872049	0.852086	0.859089	0.853785	0.861976	0.790505	0.557939	0.843842	0.57387	0.861976	0.575707	0.849332	0.854149	0.858781	0.602334	0.180778	0.814087	0.814731	0.847618	0.869424	0.748118	0.826009	0.858033	0.85195	0.536503	0.591724	0.830026	0.87376	0.716169	0.831193	0.835387	0.883026	0.822267	0.82978	0.835133	0.834693	0.781568	0.686587
hsa-mir-376b	0.857872	0.861418	0.862746	0.862075	0.641361	0.608763	0.862403	0.870315	0.851962	0.858387	0.66122	0.872049	0.852086	0.859089	0.853785	0.861976	0.790505	0.557939	0.843842	0.57387	0.861976	0.575707	0.849332	0.854149	0.858781	0.602334	0.180778	0.814087	0.814731	0.847618	0.869424	0.748118	0.826009	0.858033	0.85195	0.536503	0.591724	0.830026	0.87376	0.716169	0.831193	0.835387	0.883026	0.822267	0.82978	0.835133	0.834693	0.781568	0.686587
hsa-mir-376c	0.868432	0.888197	0.888801	0.891568	0.619855	0.58105	0.888444	0.893833	0.852305	0.867977	0.666423	0.881505	0.848132	0.882753	0.866007	0.874353	0.760367	0.570588	0.844624	0.572108	0.874353	0.56675	0.847369	0.850487	0.86983	0.58087	0.205817	0.823018	0.831196	0.863991	0.893272	0.750186	0.804583	0.851092	0.859601	0.541602	0.594044	0.82287	0.880188	0.723892	0.829951	0.829254	0.866345	0.806201	0.82606	0.822689	0.821344	0.788897	0.653628
hsa-mir-377	0.895743	0.930984	0.931701	0.929026	0.634848	0.57218	0.931631	0.928236	0.87814	0.895774	0.675336	0.916978	0.851311	0.919127	0.875103	0.893833	0.767175	0.556563	0.860012	0.543596	0.893833	0.570886	0.870413	0.868372	0.87645	0.592758	0.180114	0.839917	0.838818	0.900923	0.929172	0.759522	0.81876	0.893215	0.852413	0.532507	0.582587	0.833956	0.901009	0.704643	0.858266	0.844277	0.891201	0.827356	0.860677	0.847018	0.83323	0.792648	0.641869
hsa-mir-378a	0.824291	0.826905	0.827146	0.819199	0.645713	0.593268	0.826659	0.825229	0.804193	0.82437	0.651376	0.841847	0.821778	0.830884	0.830327	0.840776	0.786995	0.570288	0.80653	0.544952	0.840776	0.590402	0.837007	0.832685	0.81882	0.601002	0.189315	0.798138	0.811105	0.828278	0.828092	0.739284	0.806193	0.836771	0.821265	0.554697	0.606538	0.827227	0.836435	0.704486	0.81811	0.821182	0.837654	0.785961	0.808545	0.81358	0.822385	0.804928	0.685653
hsa-mir-378b	0.825015	0.828578	0.828762	0.818053	0.648731	0.596659	0.827565	0.824352	0.804431	0.825179	0.658161	0.844568	0.821411	0.832229	0.837552	0.842083	0.789907	0.574913	0.807896	0.545369	0.842083	0.592401	0.836836	0.833295	0.821062	0.602469	0.18732	0.799472	0.812183	0.827542	0.827097	0.742332	0.806265	0.836033	0.8146	0.557257	0.609615	0.828462	0.838773	0.709763	0.82096	0.822989	0.83905	0.784482	0.807617	0.814063	0.823063	0.807105	0.688373
hsa-mir-378c	0.824291	0.826905	0.827146	0.819199	0.645713	0.593268	0.826659	0.825229	0.804193	0.82437	0.651376	0.841847	0.821778	0.830884	0.830327	0.840776	0.786995	0.570288	0.80653	0.544952	0.840776	0.590402	0.837007	0.832685	0.81882	0.601002	0.189315	0.798138	0.811105	0.828278	0.828092	0.739284	0.806193	0.836771	0.821265	0.554697	0.606538	0.827227	0.836435	0.704486	0.81811	0.821182	0.837654	0.785961	0.808545	0.81358	0.822385	0.804928	0.685653
hsa-mir-378d	0.824291	0.826905	0.827146	0.819199	0.645713	0.593268	0.826659	0.825229	0.804193	0.82437	0.651376	0.841847	0.821778	0.830884	0.830327	0.840776	0.786995	0.570288	0.80653	0.544952	0.840776	0.590402	0.837007	0.832685	0.81882	0.601002	0.189315	0.798138	0.811105	0.828278	0.828092	0.739284	0.806193	0.836771	0.821265	0.554697	0.606538	0.827227	0.836435	0.704486	0.81811	0.821182	0.837654	0.785961	0.808545	0.81358	0.822385	0.804928	0.685653
hsa-mir-378e	0.822241	0.824816	0.825093	0.816763	0.645958	0.595593	0.824605	0.82271	0.801965	0.822326	0.650015	0.840305	0.819861	0.829556	0.829544	0.838862	0.785114	0.569546	0.804823	0.541339	0.838862	0.588623	0.834235	0.830415	0.817703	0.601099	0.191145	0.794193	0.809374	0.827383	0.825577	0.735517	0.801509	0.834593	0.817272	0.556086	0.607292	0.825565	0.834464	0.702144	0.814185	0.819017	0.835188	0.784395	0.803637	0.811078	0.82066	0.804076	0.683874
hsa-mir-378f	0.820577	0.824476	0.825006	0.814449	0.644877	0.597978	0.823865	0.821188	0.803959	0.820752	0.653322	0.841275	0.820095	0.827908	0.830078	0.837462	0.785622	0.567838	0.803594	0.5392	0.837462	0.587145	0.833588	0.832214	0.817236	0.606625	0.187827	0.79446	0.806564	0.822936	0.823955	0.738128	0.804834	0.830734	0.811751	0.55667	0.608438	0.826373	0.834766	0.709839	0.815534	0.817481	0.833155	0.783389	0.806111	0.811667	0.824317	0.805033	0.684712
hsa-mir-378g	0.894752	0.908063	0.907713	0.904397	0.638693	0.580469	0.907884	0.90739	0.87363	0.894628	0.682049	0.914038	0.854665	0.90184	0.879219	0.900918	0.789188	0.565437	0.855939	0.550536	0.900918	0.598158	0.873017	0.875956	0.89619	0.610583	0.18862	0.833056	0.844278	0.901094	0.908509	0.769171	0.822248	0.889671	0.848704	0.573723	0.592576	0.842148	0.897142	0.713464	0.852168	0.856121	0.892928	0.828365	0.851522	0.851727	0.843327	0.811626	0.681174
hsa-mir-378h	0.829139	0.832149	0.832667	0.823003	0.64481	0.592788	0.831624	0.830726	0.807208	0.829369	0.650409	0.841949	0.82532	0.834654	0.834774	0.842274	0.792849	0.566175	0.806264	0.546678	0.842274	0.588464	0.83537	0.832165	0.821681	0.600012	0.185385	0.801196	0.811992	0.827888	0.83306	0.742983	0.808154	0.840648	0.821768	0.549967	0.605894	0.828182	0.83925	0.705523	0.820531	0.82001	0.838418	0.788905	0.811825	0.81365	0.823094	0.803331	0.688342
hsa-mir-378i	0.824291	0.826905	0.827146	0.819199	0.645713	0.593268	0.826659	0.825229	0.804193	0.82437	0.651376	0.841847	0.821778	0.830884	0.830327	0.840776	0.786995	0.570288	0.80653	0.544952	0.840776	0.590402	0.837007	0.832685	0.81882	0.601002	0.189315	0.798138	0.811105	0.828278	0.828092	0.739284	0.806193	0.836771	0.821265	0.554697	0.606538	0.827227	0.836435	0.704486	0.81811	0.821182	0.837654	0.785961	0.808545	0.81358	0.822385	0.804928	0.685653
hsa-mir-379	0.862512	0.867738	0.868214	0.861723	0.652689	0.56864	0.868132	0.868319	0.843794	0.862417	0.671289	0.86945	0.852002	0.865756	0.840391	0.860771	0.783218	0.561926	0.841403	0.56727	0.860771	0.582021	0.858063	0.856059	0.866307	0.605018	0.191474	0.833296	0.836821	0.854302	0.87102	0.758321	0.810349	0.864962	0.83988	0.556493	0.591466	0.835851	0.867601	0.714411	0.834005	0.839737	0.860255	0.826474	0.850693	0.843075	0.8257	0.787385	0.671169
hsa-mir-380	0.888833	0.898744	0.898864	0.901414	0.649249	0.620703	0.898846	0.905492	0.870532	0.888598	0.707223	0.903406	0.871912	0.904476	0.880733	0.898196	0.816082	0.58241	0.874789	0.59883	0.898196	0.60817	0.894636	0.898465	0.88988	0.617823	0.195672	0.859719	0.857553	0.895897	0.906645	0.784384	0.844273	0.896716	0.874706	0.567508	0.61384	0.870026	0.898188	0.755611	0.872135	0.858564	0.901399	0.851784	0.87756	0.880858	0.863703	0.838497	0.702691
hsa-mir-381	0.899121	0.935983	0.937075	0.929764	0.652435	0.583119	0.937164	0.922341	0.88272	0.899296	0.69473	0.911135	0.864993	0.90927	0.880521	0.896912	0.776602	0.563005	0.866327	0.559589	0.896912	0.585237	0.868054	0.877121	0.888159	0.616201	0.186048	0.844846	0.856475	0.898057	0.923214	0.768172	0.820262	0.889428	0.858762	0.568685	0.577908	0.845844	0.905777	0.718474	0.859259	0.856122	0.886475	0.836502	0.864642	0.853612	0.841481	0.795243	0.66913
hsa-mir-382	0.843254	0.835541	0.836224	0.834363	0.633374	0.582206	0.83644	0.84174	0.816972	0.842427	0.667487	0.85225	0.832815	0.830073	0.826928	0.840699	0.776261	0.557632	0.828287	0.579702	0.840699	0.568575	0.841284	0.853465	0.846104	0.60684	0.178831	0.812726	0.822238	0.831657	0.842715	0.747088	0.802488	0.836006	0.833957	0.534411	0.599058	0.82321	0.855351	0.706769	0.829686	0.823091	0.839952	0.818688	0.818859	0.818362	0.81408	0.794702	0.684737
hsa-mir-383	0.89571	0.910759	0.912212	0.898646	0.624863	0.594815	0.912402	0.904343	0.872377	0.89542	0.685543	0.894156	0.876639	0.904423	0.874812	0.90136	0.790957	0.565395	0.859056	0.560683	0.90136	0.586421	0.876037	0.881603	0.879088	0.606455	0.184271	0.841049	0.85685	0.884769	0.904664	0.768201	0.836125	0.888689	0.868187	0.538161	0.584535	0.844232	0.898464	0.716102	0.85787	0.851248	0.880351	0.840914	0.854241	0.854552	0.848138	0.823476	0.682448
hsa-mir-384	0.834898	0.843795	0.846151	0.84957	0.626744	0.587037	0.8454	0.848914	0.826467	0.834466	0.679876	0.84699	0.829466	0.857403	0.851163	0.851672	0.780829	0.565456	0.827653	0.570958	0.851672	0.57354	0.857393	0.852179	0.850127	0.58783	0.196815	0.798999	0.816174	0.847135	0.850213	0.755171	0.795822	0.849331	0.836151	0.547486	0.598605	0.822363	0.859694	0.721154	0.83346	0.825126	0.843821	0.811567	0.827991	0.821628	0.815398	0.802582	0.663462
hsa-mir-3908	0.888975	0.88565	0.88852	0.887165	0.629341	0.585502	0.886972	0.897682	0.872873	0.888145	0.678562	0.910222	0.864734	0.898303	0.875159	0.888435	0.813072	0.581065	0.865579	0.568788	0.888435	0.606555	0.874903	0.887796	0.88786	0.632484	0.190507	0.827398	0.85759	0.883874	0.897431	0.794694	0.848095	0.90047	0.87092	0.562499	0.608679	0.870173	0.897982	0.722179	0.872393	0.860375	0.893359	0.858728	0.850298	0.862839	0.857046	0.831227	0.713821
hsa-mir-3909	0.818333	0.832629	0.832985	0.830504	0.611715	0.590283	0.833306	0.827912	0.79969	0.817398	0.70109	0.823103	0.826338	0.830908	0.82112	0.819304	0.738827	0.565889	0.81547	0.559428	0.819304	0.579728	0.844238	0.823629	0.834702	0.574593	0.21677	0.816018	0.806635	0.823178	0.828316	0.759286	0.793929	0.819845	0.813787	0.550657	0.623172	0.808255	0.834823	0.73349	0.797752	0.806702	0.8266	0.808455	0.806424	0.802725	0.813517	0.767258	0.639531
hsa-mir-3911	0.845898	0.853915	0.853934	0.847511	0.612978	0.570807	0.853251	0.851269	0.81983	0.845738	0.669096	0.8527	0.836581	0.847017	0.836204	0.865393	0.775687	0.561614	0.840942	0.569207	0.865393	0.586125	0.847509	0.848993	0.845402	0.586101	0.183004	0.8016	0.82274	0.848183	0.852838	0.758607	0.80034	0.841838	0.83634	0.529721	0.594103	0.817312	0.85181	0.687589	0.823526	0.82984	0.855194	0.810679	0.815447	0.823166	0.821385	0.76837	0.663783
hsa-mir-3913	0.853002	0.86078	0.861032	0.858287	0.631412	0.60533	0.86159	0.86799	0.84815	0.851968	0.676886	0.881507	0.853886	0.869141	0.863387	0.873816	0.791376	0.569537	0.853767	0.56832	0.873816	0.597052	0.85074	0.868795	0.861101	0.609089	0.199885	0.829237	0.83017	0.864357	0.866875	0.761823	0.832604	0.867812	0.854744	0.554275	0.602618	0.832395	0.867754	0.732807	0.844938	0.8401	0.867821	0.82684	0.839519	0.837996	0.824939	0.812696	0.696452
hsa-mir-3914	0.832768	0.835561	0.83551	0.833428	0.621449	0.591319	0.83604	0.851061	0.804943	0.83248	0.676011	0.852967	0.83565	0.831304	0.823064	0.843294	0.77573	0.591247	0.820399	0.547017	0.843294	0.599458	0.838677	0.843265	0.843459	0.597954	0.191536	0.80804	0.804179	0.836356	0.851234	0.741156	0.799985	0.843916	0.819484	0.558429	0.628775	0.828455	0.848618	0.714148	0.812873	0.823929	0.849017	0.810839	0.802466	0.823185	0.813447	0.77783	0.660444
hsa-mir-3915	0.901785	0.917992	0.918913	0.911159	0.639095	0.589431	0.919014	0.916676	0.884448	0.901317	0.663137	0.907098	0.852259	0.906594	0.872191	0.890066	0.780646	0.545682	0.871426	0.553245	0.890066	0.567101	0.8653	0.882789	0.882096	0.584096	0.162389	0.84007	0.842654	0.893107	0.917749	0.76152	0.833726	0.893388	0.86275	0.526869	0.576412	0.839016	0.902596	0.707167	0.862164	0.855662	0.88991	0.834432	0.855937	0.852242	0.839616	0.790483	0.66577
hsa-mir-3916	0.900549	0.947675	0.948317	0.946091	0.639452	0.572115	0.948036	0.933185	0.889867	0.900351	0.665764	0.916673	0.853455	0.914906	0.874973	0.905547	0.775242	0.559032	0.861286	0.548285	0.905547	0.583708	0.871876	0.872315	0.880105	0.595347	0.186791	0.838674	0.840678	0.909664	0.933204	0.766717	0.82347	0.891061	0.863637	0.547341	0.584138	0.831407	0.910922	0.691179	0.858132	0.850283	0.885994	0.827873	0.843898	0.8444	0.836934	0.791658	0.663255
hsa-mir-3918	0.873757	0.90336	0.903759	0.901376	0.623327	0.583362	0.904523	0.905797	0.867354	0.873121	0.656493	0.886709	0.841097	0.896958	0.866733	0.891283	0.771726	0.564902	0.853086	0.560522	0.891283	0.598419	0.86771	0.867739	0.875883	0.581087	0.174655	0.814099	0.822725	0.895276	0.90471	0.75899	0.807659	0.880596	0.854435	0.523969	0.570524	0.839939	0.894529	0.701612	0.855787	0.855793	0.881811	0.829438	0.833499	0.837273	0.828746	0.800843	0.670807
hsa-mir-3923	0.792237	0.799799	0.800237	0.797429	0.658239	0.604987	0.800361	0.799391	0.787295	0.790132	0.687174	0.818322	0.816957	0.809553	0.793415	0.829333	0.769814	0.57428	0.79841	0.555926	0.829333	0.59027	0.825713	0.823281	0.811045	0.600663	0.182779	0.799364	0.811931	0.822406	0.800248	0.748441	0.792757	0.810456	0.794296	0.572034	0.613262	0.813677	0.808716	0.692174	0.797727	0.79842	0.811541	0.825782	0.799987	0.801191	0.78574	0.777697	0.688568
hsa-mir-3924	0.90916	0.931084	0.932592	0.928379	0.635659	0.582218	0.931884	0.929859	0.879012	0.908634	0.670201	0.915454	0.855144	0.915737	0.87334	0.907429	0.785568	0.556807	0.861387	0.559939	0.907429	0.579458	0.886215	0.888601	0.891491	0.598579	0.169512	0.837552	0.847455	0.888678	0.930009	0.762259	0.830941	0.893137	0.870658	0.535693	0.591649	0.833195	0.908874	0.720574	0.865132	0.847572	0.885061	0.840887	0.839993	0.855967	0.834678	0.800785	0.661905
hsa-mir-3925	0.886432	0.904376	0.904666	0.891192	0.652241	0.647648	0.904025	0.892897	0.878008	0.88552	0.717126	0.911196	0.875975	0.901431	0.884719	0.896718	0.814053	0.617251	0.881828	0.625858	0.896718	0.621209	0.868331	0.885786	0.894489	0.654753	0.208942	0.859803	0.853837	0.892486	0.893594	0.796097	0.845812	0.892783	0.879783	0.595553	0.619534	0.876364	0.89886	0.7534	0.879937	0.877343	0.910005	0.853821	0.894317	0.865181	0.858354	0.831833	0.7336
hsa-mir-3926	0.863798	0.885612	0.885616	0.881722	0.647477	0.598741	0.88532	0.882471	0.859261	0.862425	0.689463	0.892483	0.856406	0.877945	0.863465	0.883445	0.777258	0.568511	0.858428	0.568818	0.883445	0.589672	0.856643	0.867552	0.85947	0.599803	0.187632	0.828855	0.840354	0.875771	0.883304	0.770558	0.814275	0.881649	0.854176	0.573636	0.610045	0.842137	0.876984	0.718684	0.847158	0.845602	0.881227	0.825235	0.849309	0.836517	0.846358	0.795694	0.676426
hsa-mir-3928	0.855726	0.86219	0.862827	0.86181	0.629624	0.577526	0.86295	0.868755	0.842772	0.854849	0.67568	0.876511	0.842664	0.866037	0.847209	0.864221	0.780188	0.556573	0.841009	0.563495	0.864221	0.606935	0.859875	0.871625	0.861335	0.609904	0.181222	0.824655	0.842027	0.869436	0.868268	0.771107	0.81733	0.867347	0.845871	0.559447	0.603867	0.836007	0.870135	0.722807	0.846368	0.839092	0.880719	0.82865	0.826088	0.845619	0.827337	0.799544	0.689445
hsa-mir-3940	0.52379	0.512823	0.512907	0.506441	0.615398	0.537351	0.5113	0.52391	0.533345	0.523735	0.552313	0.545898	0.562777	0.523275	0.541276	0.540702	0.577887	0.524399	0.546453	0.495885	0.540702	0.541536	0.550686	0.552996	0.551875	0.531418	0.18313	0.55911	0.538413	0.542342	0.524653	0.535121	0.550131	0.547144	0.530118	0.508495	0.53951	0.567061	0.548597	0.543249	0.540114	0.538673	0.554167	0.556272	0.524323	0.551028	0.541231	0.533912	0.550536
hsa-mir-3941	0.914639	0.932875	0.93375	0.931574	0.634128	0.592244	0.933466	0.931669	0.875776	0.914916	0.660102	0.918478	0.862274	0.919333	0.869303	0.906481	0.779371	0.554226	0.853197	0.55035	0.906481	0.582949	0.869644	0.873091	0.889226	0.598387	0.183031	0.836311	0.852152	0.905046	0.932796	0.767882	0.830511	0.902619	0.875952	0.545456	0.590972	0.836221	0.918424	0.708989	0.872022	0.848653	0.892748	0.833574	0.850009	0.839141	0.841232	0.795386	0.675634
hsa-mir-3942	0.885427	0.914218	0.913798	0.912162	0.677458	0.577796	0.913373	0.921498	0.883065	0.884843	0.71742	0.907951	0.88017	0.911493	0.870072	0.898336	0.797135	0.555206	0.864944	0.56038	0.898336	0.590444	0.873302	0.882879	0.890398	0.618405	0.173045	0.842514	0.855548	0.902657	0.923009	0.78827	0.838171	0.901493	0.870259	0.550703	0.589959	0.84811	0.9072	0.729041	0.875779	0.862642	0.894786	0.852401	0.873094	0.856461	0.845507	0.829275	0.68358
hsa-mir-3944	0.530106	0.518941	0.518418	0.518902	0.535709	0.517941	0.517446	0.526208	0.512278	0.529793	0.559404	0.524896	0.528208	0.518989	0.536425	0.538858	0.544127	0.570115	0.53582	0.645618	0.538858	0.515072	0.537947	0.529136	0.520842	0.559593	0.306619	0.552042	0.518585	0.531499	0.525004	0.525472	0.535427	0.520944	0.52108	0.579655	0.475326	0.51425	0.526172	0.552082	0.508033	0.524711	0.522301	0.522099	0.538304	0.522161	0.521347	0.531713	0.549745
hsa-mir-3945	0.761827	0.768075	0.768698	0.77121	0.641526	0.604883	0.769138	0.769705	0.767887	0.760463	0.693425	0.77887	0.789655	0.773891	0.78602	0.775343	0.771202	0.592176	0.782682	0.582993	0.775343	0.589399	0.787956	0.792997	0.799741	0.59812	0.195401	0.794868	0.753731	0.769496	0.770137	0.739887	0.78307	0.782878	0.753383	0.546099	0.627144	0.768847	0.788447	0.778708	0.7668	0.760106	0.785984	0.770709	0.77349	0.796129	0.785876	0.758024	0.669479
hsa-mir-3960	0.739716	0.742362	0.741399	0.749163	0.656589	0.64768	0.740712	0.740832	0.735386	0.739401	0.702686	0.757428	0.781043	0.749921	0.754883	0.763002	0.751296	0.597262	0.757336	0.630367	0.763002	0.687646	0.771032	0.758644	0.752906	0.66258	0.203855	0.768313	0.749066	0.762837	0.74057	0.72463	0.742554	0.74797	0.741818	0.654473	0.627337	0.766071	0.753828	0.770788	0.76578	0.770933	0.754146	0.745893	0.748387	0.751144	0.748571	0.769005	0.70278
hsa-mir-3974	0.866456	0.883114	0.883747	0.87723	0.617899	0.58972	0.883994	0.882262	0.856981	0.865987	0.689153	0.879605	0.837103	0.881858	0.86502	0.874892	0.754004	0.560601	0.83397	0.56867	0.874892	0.574544	0.856296	0.85901	0.856034	0.602685	0.210309	0.824795	0.83256	0.86371	0.883712	0.744969	0.803363	0.863729	0.839354	0.557778	0.57418	0.822764	0.870621	0.717316	0.844506	0.831442	0.866204	0.823463	0.847465	0.818728	0.815692	0.78532	0.652133
hsa-mir-3976	0.847906	0.841724	0.843792	0.851913	0.639814	0.574238	0.843618	0.853197	0.840302	0.847821	0.665101	0.860131	0.844077	0.851031	0.837652	0.845017	0.763831	0.556443	0.819986	0.561265	0.845017	0.568695	0.829136	0.851921	0.844377	0.600711	0.170984	0.814339	0.806245	0.837746	0.851361	0.739805	0.787128	0.857339	0.826892	0.525573	0.585427	0.822433	0.857954	0.703458	0.835793	0.836347	0.852496	0.806859	0.825151	0.83801	0.816008	0.785664	0.654936
hsa-mir-409	0.839364	0.85192	0.851952	0.856503	0.626069	0.583591	0.850599	0.855217	0.826537	0.838675	0.681425	0.847726	0.839935	0.848561	0.836519	0.844972	0.761894	0.578352	0.838544	0.5796	0.844972	0.570285	0.839123	0.84124	0.842822	0.584995	0.19254	0.812105	0.824827	0.83772	0.856798	0.749968	0.804206	0.84046	0.829904	0.551876	0.598767	0.818339	0.844989	0.729944	0.82311	0.826734	0.847289	0.802162	0.84419	0.823252	0.825237	0.787	0.664792
hsa-mir-410	0.882633	0.89543	0.896474	0.893972	0.635126	0.590403	0.895607	0.89787	0.860401	0.881678	0.684234	0.88288	0.871964	0.899108	0.865039	0.887695	0.789333	0.550078	0.85567	0.548672	0.887695	0.575538	0.867336	0.882296	0.874301	0.600035	0.176833	0.838603	0.841473	0.879272	0.898423	0.767847	0.825807	0.881055	0.864813	0.542467	0.581754	0.835122	0.885822	0.721056	0.858252	0.836246	0.871967	0.825692	0.852693	0.84025	0.830114	0.800291	0.666924
hsa-mir-411	0.861188	0.866154	0.86664	0.860074	0.65005	0.568981	0.866471	0.866086	0.842606	0.861091	0.669465	0.867635	0.852325	0.863436	0.840149	0.860052	0.78205	0.562468	0.840646	0.564825	0.860052	0.581809	0.856684	0.854737	0.866203	0.60169	0.192412	0.833466	0.835492	0.853452	0.868801	0.756851	0.81047	0.864386	0.838976	0.556697	0.590794	0.835248	0.864143	0.715145	0.832623	0.840218	0.857978	0.825486	0.849763	0.842937	0.824252	0.786693	0.66974
hsa-mir-412	0.805042	0.807591	0.807807	0.801514	0.636669	0.576082	0.807316	0.823768	0.804451	0.80525	0.662195	0.827335	0.81732	0.821053	0.803707	0.819174	0.762405	0.572226	0.796708	0.553571	0.819174	0.579542	0.812877	0.825087	0.823871	0.597	0.18469	0.839379	0.810546	0.818105	0.823111	0.754952	0.798498	0.823031	0.809508	0.531653	0.582871	0.812516	0.822064	0.686842	0.808872	0.792102	0.819512	0.804296	0.805816	0.800133	0.809075	0.781528	0.691461
hsa-mir-421	0.892891	0.900033	0.901131	0.905339	0.664214	0.599859	0.902441	0.909483	0.883165	0.892669	0.682366	0.89877	0.868066	0.911962	0.88074	0.886592	0.800107	0.56828	0.857333	0.570438	0.886592	0.582185	0.870708	0.874783	0.892618	0.610201	0.176221	0.846847	0.856654	0.897056	0.909325	0.778465	0.831202	0.897374	0.855088	0.549625	0.58982	0.842829	0.907092	0.717586	0.8677	0.846865	0.883707	0.842957	0.86603	0.859618	0.852087	0.808352	0.667243
hsa-mir-422a	0.820889	0.824427	0.824721	0.814516	0.647335	0.592125	0.823569	0.822121	0.802301	0.821039	0.649471	0.840317	0.819654	0.827494	0.82861	0.83933	0.785938	0.568793	0.805333	0.542076	0.83933	0.589138	0.834658	0.830467	0.818317	0.598908	0.188389	0.796317	0.808713	0.826503	0.825	0.739265	0.80471	0.833197	0.815874	0.554	0.604565	0.827703	0.835498	0.702385	0.819039	0.819695	0.834508	0.785467	0.807518	0.812095	0.81953	0.803123	0.690047
hsa-mir-423	0.668219	0.662816	0.662825	0.661044	0.634529	0.611383	0.662795	0.681219	0.662929	0.668649	0.660112	0.690628	0.684299	0.66635	0.676819	0.677722	0.667327	0.565876	0.678521	0.604889	0.677722	0.560743	0.696801	0.678034	0.662634	0.597607	0.236815	0.712249	0.669455	0.655119	0.68201	0.654078	0.689706	0.671486	0.644767	0.630952	0.585842	0.682824	0.683103	0.701565	0.658851	0.676204	0.689136	0.664737	0.690058	0.666735	0.656331	0.623161	0.67108
hsa-mir-424	0.753846	0.746514	0.746564	0.74974	0.636274	0.563376	0.747482	0.767558	0.751402	0.754086	0.670114	0.762656	0.769568	0.770444	0.749721	0.74856	0.725643	0.560777	0.754088	0.585525	0.74856	0.56944	0.781093	0.774395	0.76335	0.600727	0.173477	0.771034	0.738255	0.743284	0.768924	0.713347	0.745835	0.755932	0.745084	0.54866	0.617755	0.7479	0.769463	0.720173	0.753397	0.757788	0.767679	0.735932	0.764271	0.761074	0.748995	0.711031	0.651026
hsa-mir-425	0.663929	0.658531	0.657988	0.660884	0.612144	0.610721	0.658904	0.671625	0.64533	0.663478	0.65218	0.676209	0.699567	0.673919	0.681198	0.660509	0.680207	0.599496	0.653249	0.562515	0.660509	0.589858	0.698067	0.678309	0.677976	0.585696	0.202791	0.724649	0.657548	0.654376	0.668702	0.65483	0.675179	0.678411	0.649862	0.546778	0.604636	0.697604	0.666154	0.679431	0.687986	0.677465	0.676419	0.681111	0.663893	0.699753	0.698061	0.646147	0.59882
hsa-mir-4257	0.890503	0.900486	0.900957	0.904433	0.655394	0.599731	0.901393	0.903794	0.891988	0.890366	0.705475	0.903188	0.860926	0.897136	0.884488	0.888471	0.808323	0.586715	0.855191	0.586849	0.888471	0.596988	0.865965	0.885246	0.889582	0.623106	0.191877	0.833744	0.84759	0.895058	0.903325	0.777763	0.831078	0.887495	0.862423	0.575996	0.620113	0.848434	0.898671	0.721724	0.859651	0.863307	0.89038	0.834761	0.869178	0.870262	0.839715	0.832836	0.694056
hsa-mir-4258	0.84116	0.838852	0.838517	0.832587	0.669956	0.606218	0.838946	0.851036	0.825782	0.841334	0.690988	0.843389	0.8357	0.837582	0.83328	0.843093	0.799393	0.601174	0.831876	0.591237	0.843093	0.627847	0.840816	0.845526	0.845975	0.637941	0.205346	0.823214	0.83354	0.845148	0.851455	0.79587	0.811584	0.846603	0.840605	0.582245	0.610646	0.820201	0.846839	0.739476	0.813352	0.827409	0.840368	0.832667	0.834018	0.845387	0.852723	0.812108	0.709697
hsa-mir-4262	0.905668	0.968217	0.969123	0.959951	0.62416	0.5743	0.9703	0.941797	0.882366	0.905919	0.656372	0.919978	0.856575	0.926419	0.868466	0.90107	0.772918	0.550681	0.85882	0.543915	0.90107	0.581268	0.864181	0.875476	0.883372	0.590197	0.172107	0.825246	0.842267	0.900913	0.942692	0.759481	0.821092	0.894884	0.863533	0.535368	0.576947	0.837157	0.911471	0.699291	0.862132	0.844494	0.884876	0.831075	0.839001	0.846912	0.833179	0.793498	0.658449
hsa-mir-4268	0.861678	0.86875	0.868654	0.864528	0.662198	0.593861	0.869296	0.872001	0.853997	0.861468	0.685023	0.873185	0.842159	0.870396	0.845374	0.864256	0.78728	0.574291	0.842601	0.572589	0.864256	0.594677	0.86592	0.862602	0.854129	0.602908	0.171081	0.834916	0.829386	0.85942	0.871465	0.77645	0.810989	0.874767	0.846655	0.549756	0.601598	0.831181	0.883488	0.704295	0.844996	0.82907	0.866214	0.827279	0.844878	0.840583	0.834296	0.801939	0.693395
hsa-mir-4270	0.895984	0.930719	0.931755	0.926605	0.636281	0.591846	0.932055	0.922613	0.881295	0.896031	0.683022	0.915089	0.84592	0.916932	0.868981	0.904599	0.77535	0.573972	0.860813	0.562651	0.904599	0.585259	0.876953	0.865827	0.878855	0.605753	0.191306	0.828007	0.834942	0.901152	0.922086	0.767668	0.829432	0.891951	0.871155	0.552807	0.587791	0.850481	0.91063	0.700279	0.862609	0.857965	0.905642	0.835923	0.853919	0.847108	0.840668	0.804963	0.684081
hsa-mir-4271	0.900669	0.944844	0.945901	0.939413	0.613693	0.558515	0.946255	0.937262	0.868483	0.900563	0.656117	0.921103	0.850967	0.921515	0.873218	0.902773	0.773796	0.554747	0.858734	0.545683	0.902773	0.587776	0.876557	0.872886	0.878672	0.597397	0.186756	0.82726	0.846022	0.912668	0.937662	0.762235	0.81842	0.894242	0.864981	0.53991	0.579671	0.832917	0.919884	0.707215	0.864004	0.853037	0.891128	0.831378	0.851299	0.846835	0.844478	0.809392	0.665978
hsa-mir-4274	0.853083	0.873228	0.874004	0.867697	0.627455	0.591889	0.873771	0.877756	0.844692	0.852567	0.679349	0.885667	0.83527	0.860277	0.852157	0.862317	0.776217	0.560664	0.841473	0.580477	0.862317	0.57913	0.853475	0.844172	0.848027	0.600674	0.1975	0.821251	0.824826	0.857581	0.877177	0.751638	0.805026	0.862486	0.840141	0.561738	0.601907	0.826647	0.860428	0.714559	0.834949	0.826947	0.860325	0.809108	0.834499	0.826304	0.822422	0.784292	0.676858
hsa-mir-4279	0.909596	0.945418	0.945994	0.945752	0.637817	0.586513	0.946092	0.929883	0.88944	0.910388	0.670022	0.932401	0.860879	0.930687	0.877768	0.902722	0.787271	0.567519	0.868285	0.563729	0.902722	0.592456	0.878658	0.873277	0.890889	0.60037	0.182864	0.836669	0.853077	0.916356	0.930767	0.767973	0.821213	0.899589	0.87734	0.553238	0.595051	0.843974	0.916297	0.715164	0.866449	0.856091	0.895407	0.832639	0.852098	0.84439	0.837961	0.806973	0.672553
hsa-mir-4281	0.692975	0.675057	0.675232	0.674383	0.656936	0.585206	0.675173	0.681606	0.67645	0.692378	0.65505	0.693813	0.692557	0.684884	0.686595	0.687436	0.68506	0.601819	0.689007	0.586185	0.687436	0.611356	0.70488	0.686904	0.684628	0.611033	0.181594	0.702118	0.674349	0.69178	0.683319	0.655149	0.680934	0.69593	0.668064	0.581834	0.597699	0.686963	0.70032	0.691545	0.688033	0.693808	0.692782	0.664185	0.694898	0.686166	0.672969	0.676831	0.702803
hsa-mir-4282	0.908873	0.963113	0.964215	0.955616	0.62505	0.567546	0.964791	0.937816	0.876235	0.908303	0.654114	0.908354	0.856386	0.923516	0.866045	0.895394	0.766951	0.534627	0.854799	0.536932	0.895394	0.567658	0.859026	0.861696	0.880867	0.589551	0.166515	0.816495	0.835949	0.895133	0.937852	0.750497	0.809391	0.889659	0.858818	0.530987	0.570276	0.815673	0.90551	0.689984	0.848631	0.837582	0.874982	0.81614	0.832092	0.834911	0.821365	0.789797	0.644054
hsa-mir-4284	0.845817	0.851257	0.852898	0.849184	0.637177	0.561329	0.852267	0.853661	0.84525	0.84547	0.665866	0.857292	0.822754	0.856265	0.831725	0.846031	0.777165	0.563676	0.830548	0.560707	0.846031	0.574729	0.838327	0.854499	0.843888	0.589185	0.182797	0.829226	0.817558	0.8526	0.853655	0.763644	0.82974	0.855002	0.828758	0.536381	0.577652	0.810657	0.859666	0.698179	0.831058	0.811704	0.849675	0.804973	0.824659	0.816348	0.825408	0.77862	0.67271
hsa-mir-4286	0.900973	0.940657	0.940922	0.93826	0.639583	0.577802	0.941592	0.928236	0.883572	0.901216	0.664863	0.921653	0.846169	0.920196	0.866958	0.895687	0.774133	0.56418	0.860294	0.553363	0.895687	0.587891	0.868552	0.871677	0.884696	0.587815	0.166118	0.833838	0.84098	0.902403	0.927698	0.764878	0.824588	0.885292	0.870693	0.535772	0.592648	0.837188	0.906296	0.702008	0.859639	0.851	0.888747	0.829751	0.843121	0.852729	0.838982	0.800554	0.668654
hsa-mir-429	0.906264	0.957909	0.958552	0.951235	0.63578	0.584019	0.958516	0.944414	0.89059	0.906784	0.680429	0.925159	0.866368	0.936933	0.881853	0.914528	0.780758	0.571036	0.861828	0.553433	0.914528	0.579852	0.875218	0.877328	0.890832	0.602913	0.189837	0.841425	0.849969	0.90958	0.943055	0.768791	0.834701	0.895577	0.868008	0.544867	0.588695	0.841738	0.920906	0.713737	0.872201	0.848579	0.891533	0.825476	0.860014	0.85574	0.839399	0.810152	0.67408
hsa-mir-4290	0.850358	0.858046	0.85883	0.858903	0.639387	0.582842	0.859305	0.869118	0.83414	0.850678	0.671308	0.863618	0.833813	0.863237	0.841756	0.854914	0.781556	0.568312	0.83496	0.569567	0.854914	0.583046	0.841336	0.848963	0.845445	0.584704	0.185071	0.835686	0.821193	0.852584	0.870359	0.759402	0.815452	0.853761	0.841979	0.549402	0.602845	0.815229	0.858881	0.703264	0.829387	0.826738	0.870235	0.80528	0.825891	0.828016	0.81482	0.801568	0.680366
hsa-mir-4291	0.902728	0.94746	0.948092	0.945405	0.623144	0.570389	0.948147	0.933043	0.880352	0.902866	0.660193	0.912011	0.855026	0.927378	0.86652	0.899481	0.772197	0.553834	0.856318	0.534826	0.899481	0.581262	0.864568	0.874989	0.883262	0.593988	0.175812	0.825444	0.838384	0.912642	0.933409	0.763416	0.817191	0.891634	0.864454	0.5324	0.576912	0.846479	0.905049	0.687602	0.856477	0.845453	0.891725	0.822405	0.839734	0.846101	0.835874	0.811145	0.666272
hsa-mir-4293	0.902934	0.93706	0.937273	0.931591	0.652548	0.580449	0.937308	0.926362	0.883588	0.903348	0.679169	0.914292	0.86417	0.916362	0.87896	0.913696	0.777309	0.566542	0.853074	0.547895	0.913696	0.588395	0.879793	0.87854	0.887661	0.602591	0.171049	0.84455	0.853537	0.91128	0.927181	0.765688	0.819098	0.901138	0.859114	0.543211	0.58904	0.83925	0.90856	0.695156	0.868222	0.84955	0.896369	0.835476	0.849596	0.852191	0.846279	0.814013	0.674103
hsa-mir-4294	0.893308	0.914622	0.915843	0.91405	0.62167	0.573667	0.915868	0.90876	0.882987	0.89297	0.655212	0.918337	0.852299	0.902163	0.863673	0.894255	0.784109	0.5545	0.854715	0.576609	0.894255	0.60427	0.877223	0.879929	0.878881	0.605826	0.173916	0.830693	0.842893	0.895536	0.910076	0.766304	0.824888	0.88973	0.869433	0.551807	0.58186	0.834187	0.905844	0.711429	0.848785	0.862101	0.890853	0.834962	0.853261	0.852933	0.831663	0.801944	0.690282
hsa-mir-4295	0.90375	0.948631	0.949395	0.948443	0.64022	0.58789	0.948875	0.94566	0.884359	0.904024	0.681086	0.927498	0.856497	0.925899	0.882282	0.912549	0.773321	0.566925	0.861225	0.552977	0.912549	0.583847	0.875553	0.882131	0.886127	0.596166	0.186446	0.837642	0.837495	0.907912	0.945576	0.766637	0.823017	0.893632	0.869801	0.545733	0.58815	0.842146	0.915877	0.707944	0.860307	0.856336	0.894715	0.842857	0.855987	0.854643	0.834507	0.80048	0.679087
hsa-mir-4298	0.855163	0.852057	0.851917	0.854154	0.637308	0.580747	0.852662	0.866127	0.826889	0.855162	0.667187	0.859608	0.843171	0.861307	0.843911	0.859272	0.798984	0.554331	0.839573	0.558155	0.859272	0.578423	0.847009	0.851965	0.851186	0.574797	0.174266	0.815334	0.82223	0.861496	0.866679	0.763129	0.81973	0.859919	0.840698	0.544154	0.59863	0.823345	0.861471	0.701157	0.84139	0.836047	0.8551	0.821862	0.833828	0.823844	0.827413	0.792912	0.677203
hsa-mir-4301	0.74633	0.742509	0.742626	0.739891	0.622538	0.579718	0.742779	0.743399	0.74199	0.745268	0.70556	0.741038	0.748801	0.746896	0.757372	0.752473	0.727447	0.552157	0.750121	0.603293	0.752473	0.562192	0.760065	0.762658	0.758083	0.593215	0.201188	0.769137	0.739319	0.757953	0.745142	0.720337	0.76071	0.751464	0.749944	0.551145	0.599923	0.749994	0.742581	0.69988	0.730871	0.751282	0.755433	0.734517	0.760453	0.746182	0.735812	0.71248	0.649213
hsa-mir-4302	0.874656	0.8962	0.898725	0.896103	0.638094	0.601184	0.898052	0.897281	0.866047	0.873645	0.69289	0.897979	0.868069	0.898057	0.880134	0.894975	0.801059	0.577698	0.856901	0.575855	0.894975	0.59975	0.873776	0.872915	0.868502	0.609044	0.202256	0.847712	0.841351	0.896751	0.897327	0.774107	0.833814	0.880644	0.865947	0.575445	0.606243	0.844867	0.89927	0.729047	0.860442	0.847196	0.884844	0.817761	0.850784	0.857068	0.840677	0.813326	0.693215
hsa-mir-4306	0.886205	0.944278	0.945148	0.940028	0.609085	0.554569	0.945924	0.924198	0.864754	0.886746	0.643102	0.911226	0.827909	0.907687	0.854252	0.882654	0.759314	0.542925	0.841673	0.547713	0.882654	0.569596	0.854868	0.856547	0.86683	0.582766	0.173861	0.799769	0.822127	0.888544	0.924707	0.745862	0.798297	0.872718	0.846526	0.519128	0.566903	0.813826	0.89517	0.686815	0.837532	0.834446	0.876754	0.805984	0.824656	0.82515	0.813214	0.777675	0.652833
hsa-mir-431	0.632989	0.645834	0.646225	0.637977	0.598272	0.604779	0.645362	0.642317	0.636238	0.633266	0.671999	0.667945	0.642647	0.623738	0.652079	0.649848	0.633766	0.604885	0.641318	0.576138	0.649848	0.584501	0.641804	0.644995	0.63899	0.619319	0.265592	0.659802	0.631688	0.64482	0.643575	0.638549	0.649427	0.647309	0.629266	0.613788	0.569688	0.644058	0.651144	0.716257	0.650191	0.644556	0.644883	0.636299	0.655283	0.629228	0.642312	0.627987	0.637783
hsa-mir-4310	0.896651	0.952312	0.953404	0.95128	0.619499	0.572386	0.953973	0.93387	0.876945	0.897138	0.667351	0.923199	0.847263	0.920307	0.871546	0.911912	0.765579	0.55329	0.854564	0.547486	0.911912	0.565371	0.863051	0.864673	0.883702	0.587849	0.188756	0.818647	0.832212	0.899842	0.933792	0.755167	0.80876	0.889318	0.864827	0.533835	0.57534	0.825959	0.914267	0.69415	0.846488	0.843916	0.885408	0.824405	0.844882	0.835768	0.82885	0.790635	0.658755
hsa-mir-4317	0.887808	0.903512	0.903593	0.900434	0.666944	0.594118	0.904056	0.901794	0.884954	0.887688	0.694451	0.911325	0.879246	0.909636	0.887197	0.890313	0.811904	0.590759	0.87596	0.563969	0.890313	0.598112	0.882094	0.892345	0.886322	0.635541	0.18055	0.852085	0.863975	0.896388	0.901816	0.795604	0.840419	0.899327	0.869794	0.557163	0.616589	0.863	0.898773	0.718082	0.864688	0.871993	0.898649	0.845209	0.855933	0.857021	0.864307	0.823564	0.690635
hsa-mir-4319	0.890532	0.929854	0.930846	0.920261	0.634208	0.563334	0.931069	0.922438	0.879103	0.891034	0.650113	0.907555	0.847301	0.908524	0.859813	0.895979	0.776509	0.540593	0.847511	0.548967	0.895979	0.577025	0.861781	0.867939	0.872823	0.59579	0.165649	0.822557	0.846491	0.903784	0.922504	0.767286	0.814846	0.891689	0.875596	0.519976	0.571379	0.826869	0.910568	0.678409	0.864876	0.844045	0.89139	0.819429	0.832196	0.838354	0.816849	0.795416	0.673868
hsa-mir-432	0.846877	0.846092	0.846822	0.850383	0.628474	0.571674	0.847034	0.847536	0.840164	0.846021	0.67278	0.858458	0.826406	0.851458	0.842556	0.851542	0.798167	0.564852	0.825584	0.559621	0.851542	0.582099	0.839837	0.85262	0.845118	0.593492	0.176537	0.82647	0.82148	0.847309	0.847438	0.763271	0.807501	0.850344	0.828027	0.536436	0.604822	0.83371	0.858249	0.706363	0.827123	0.825881	0.85312	0.814018	0.827547	0.833696	0.815486	0.775025	0.673281
hsa-mir-4324	0.865318	0.869131	0.869946	0.869425	0.638496	0.583123	0.870724	0.873999	0.859268	0.86502	0.683002	0.884329	0.841411	0.879524	0.857688	0.869135	0.782252	0.55475	0.847838	0.570745	0.869135	0.59244	0.860126	0.850743	0.860665	0.608044	0.181173	0.819118	0.821661	0.876854	0.872971	0.775446	0.814162	0.880117	0.845228	0.534338	0.584408	0.834204	0.882831	0.709275	0.842168	0.838449	0.88419	0.816362	0.841598	0.827707	0.825577	0.794024	0.682315
hsa-mir-4326	0.802024	0.813482	0.814727	0.812486	0.654965	0.611638	0.814313	0.807597	0.794965	0.800596	0.698423	0.807289	0.820587	0.824542	0.811871	0.813095	0.786908	0.59752	0.807693	0.611518	0.813095	0.611957	0.833104	0.815454	0.822608	0.604734	0.228272	0.816889	0.804443	0.826427	0.808376	0.79268	0.820185	0.819999	0.799251	0.60224	0.59443	0.791477	0.818692	0.741386	0.797769	0.80125	0.813901	0.779582	0.816627	0.798645	0.789979	0.7774	0.70959
hsa-mir-433	0.863859	0.879432	0.881614	0.874312	0.62896	0.572482	0.88003	0.882395	0.868021	0.863543	0.659119	0.876397	0.848366	0.879564	0.844937	0.866923	0.789309	0.560896	0.852562	0.54605	0.866923	0.57279	0.854992	0.866114	0.860377	0.595916	0.19526	0.824733	0.82991	0.870853	0.882588	0.755258	0.831571	0.866048	0.850086	0.548169	0.594202	0.834314	0.874138	0.708079	0.842208	0.835543	0.872749	0.833985	0.843752	0.845115	0.828461	0.791076	0.700718
hsa-mir-4417	0.845265	0.856181	0.856378	0.852359	0.640529	0.591007	0.856917	0.857613	0.835033	0.844829	0.691049	0.865875	0.828614	0.850551	0.847074	0.85453	0.771388	0.572064	0.838528	0.602463	0.85453	0.58323	0.855238	0.854337	0.860386	0.612743	0.19775	0.849544	0.833789	0.859076	0.858918	0.757659	0.824978	0.845125	0.845618	0.569394	0.590515	0.822203	0.855099	0.724295	0.828115	0.839594	0.861824	0.815469	0.843362	0.827512	0.815024	0.792213	0.704024
hsa-mir-4419b	0.894957	0.901377	0.902052	0.904543	0.635567	0.562632	0.902531	0.906798	0.877336	0.894956	0.661384	0.90295	0.851713	0.906423	0.870497	0.891931	0.787364	0.550274	0.858617	0.539739	0.891931	0.555706	0.858546	0.876959	0.888288	0.578262	0.174434	0.821327	0.850057	0.895201	0.906554	0.76982	0.822077	0.893456	0.869761	0.523365	0.589169	0.831499	0.903682	0.688663	0.856939	0.842344	0.885089	0.828665	0.843528	0.840564	0.839676	0.807189	0.659318
hsa-mir-4423	0.861169	0.874672	0.87605	0.865848	0.638644	0.583918	0.875601	0.873425	0.850888	0.860976	0.71962	0.877078	0.850308	0.872393	0.875678	0.875039	0.786409	0.58063	0.838526	0.565088	0.875039	0.615057	0.863051	0.868455	0.865281	0.599677	0.21429	0.823891	0.831706	0.863175	0.874168	0.775315	0.819093	0.864444	0.837323	0.557858	0.610839	0.835503	0.867067	0.710745	0.83567	0.835675	0.872109	0.828135	0.84272	0.846104	0.852985	0.800725	0.676062
hsa-mir-4424	0.861416	0.860597	0.859799	0.864165	0.68576	0.606535	0.859814	0.862008	0.866631	0.861685	0.683555	0.869787	0.8582	0.864783	0.861648	0.866767	0.796868	0.577647	0.862578	0.568042	0.866767	0.610201	0.851803	0.863863	0.867487	0.61983	0.187398	0.835681	0.86126	0.851582	0.860305	0.799699	0.835412	0.874215	0.854333	0.583488	0.612396	0.853146	0.865972	0.704267	0.858074	0.851599	0.873163	0.839873	0.835856	0.858485	0.834752	0.822628	0.689158
hsa-mir-4428	0.899297	0.940638	0.941756	0.937818	0.628229	0.582288	0.941831	0.930096	0.886478	0.898654	0.674536	0.928931	0.861945	0.920447	0.890913	0.911245	0.782223	0.559752	0.856493	0.56736	0.911245	0.594602	0.892806	0.885111	0.893269	0.596198	0.186357	0.83793	0.853903	0.896408	0.930495	0.768193	0.825242	0.905961	0.880343	0.55582	0.590972	0.853008	0.91953	0.706847	0.877614	0.854791	0.901329	0.84616	0.858615	0.854937	0.847977	0.811094	0.674628
hsa-mir-4429	0.895454	0.925059	0.926184	0.923351	0.638482	0.581829	0.926113	0.921462	0.879862	0.894605	0.683596	0.908094	0.85412	0.91246	0.879788	0.899542	0.780309	0.550029	0.866739	0.551939	0.899542	0.585703	0.875183	0.874251	0.889024	0.596921	0.188017	0.835366	0.846645	0.906331	0.922536	0.77627	0.814614	0.886412	0.867397	0.557492	0.587521	0.841556	0.901403	0.697518	0.855016	0.841478	0.894441	0.838018	0.856968	0.84427	0.831753	0.791949	0.6643
hsa-mir-4436a	0.90671	0.910413	0.910995	0.904663	0.664224	0.59175	0.910472	0.91435	0.880258	0.906015	0.682773	0.908804	0.87555	0.906512	0.872931	0.905991	0.794391	0.578307	0.871058	0.576808	0.905991	0.612483	0.874537	0.881552	0.894409	0.626194	0.184736	0.851594	0.848351	0.893988	0.915032	0.781142	0.842572	0.891659	0.865769	0.571003	0.594512	0.843086	0.910946	0.72311	0.870614	0.857179	0.88725	0.835767	0.866255	0.857019	0.847423	0.823161	0.700793
hsa-mir-4443	0.896138	0.940743	0.94251	0.934119	0.632407	0.571373	0.942357	0.929897	0.882336	0.896332	0.653273	0.917851	0.840481	0.922326	0.862394	0.891087	0.781906	0.548042	0.85929	0.568712	0.891087	0.581587	0.869124	0.870678	0.879843	0.592909	0.183006	0.825013	0.8371	0.899004	0.928834	0.767598	0.813157	0.896702	0.861294	0.542753	0.576442	0.845128	0.910258	0.692345	0.860562	0.851151	0.89272	0.826784	0.84605	0.847701	0.826469	0.787726	0.674173
hsa-mir-4446	0.910996	0.925979	0.926571	0.924742	0.651637	0.603409	0.926658	0.928472	0.890177	0.910686	0.695913	0.91586	0.870801	0.916921	0.881079	0.912592	0.79642	0.590001	0.877411	0.585628	0.912592	0.611008	0.89075	0.884482	0.898814	0.620642	0.195427	0.847944	0.856015	0.912075	0.92875	0.790299	0.834368	0.893206	0.879316	0.565406	0.604178	0.870985	0.924698	0.727675	0.880911	0.869336	0.904068	0.855	0.866152	0.860988	0.846588	0.828976	0.703871
hsa-mir-4447	0.897046	0.948333	0.948903	0.947559	0.614342	0.56858	0.94992	0.926682	0.874574	0.897557	0.645522	0.910366	0.835654	0.916905	0.859792	0.893083	0.771152	0.54952	0.840913	0.541433	0.893083	0.581613	0.860623	0.859463	0.875169	0.586627	0.173698	0.810566	0.831181	0.891346	0.927196	0.752471	0.800155	0.882919	0.852779	0.524879	0.568482	0.824364	0.90016	0.687258	0.851049	0.845452	0.880843	0.818586	0.82367	0.834862	0.81807	0.794914	0.664809
hsa-mir-4448	0.829164	0.825914	0.826212	0.82353	0.662709	0.614485	0.825729	0.835352	0.810796	0.828466	0.713644	0.847274	0.844114	0.831404	0.833407	0.846028	0.799724	0.614452	0.820296	0.584346	0.846028	0.623202	0.8388	0.840769	0.838245	0.645063	0.210963	0.826214	0.849768	0.840446	0.836471	0.785865	0.809465	0.828738	0.817575	0.599385	0.657755	0.829913	0.850313	0.748065	0.827086	0.821569	0.832229	0.829341	0.827916	0.809374	0.82836	0.816093	0.713598
hsa-mir-4449	0.706784	0.678977	0.679275	0.676065	0.65787	0.639559	0.677784	0.69922	0.683814	0.705865	0.657204	0.706696	0.696433	0.681814	0.69888	0.694229	0.696408	0.661033	0.688741	0.62132	0.694229	0.651851	0.70198	0.688266	0.692705	0.672985	0.223054	0.725096	0.681018	0.686459	0.699794	0.698545	0.712782	0.698961	0.690542	0.640398	0.582369	0.699819	0.706239	0.705293	0.675467	0.680928	0.701142	0.700353	0.703749	0.685716	0.703846	0.691488	0.754265
hsa-mir-4450	0.820824	0.794017	0.79469	0.791522	0.623879	0.611034	0.794056	0.806813	0.793982	0.819903	0.66999	0.816058	0.825224	0.805017	0.792151	0.817186	0.787042	0.581907	0.811848	0.57006	0.817186	0.616928	0.81824	0.822118	0.825905	0.606172	0.181407	0.789018	0.802932	0.807084	0.809053	0.75955	0.818303	0.827563	0.805276	0.556206	0.626424	0.80376	0.8186	0.710643	0.798133	0.804887	0.809804	0.808904	0.799566	0.794648	0.807516	0.775145	0.731531
hsa-mir-4453	0.833331	0.840752	0.841809	0.836584	0.612995	0.587163	0.840388	0.838236	0.80682	0.83165	0.673057	0.841134	0.826397	0.836772	0.812285	0.828469	0.768176	0.569882	0.819986	0.594961	0.828469	0.577272	0.838397	0.834887	0.831978	0.603647	0.211199	0.810133	0.798017	0.827121	0.83825	0.735532	0.79685	0.826582	0.83903	0.560504	0.598551	0.820749	0.842329	0.734303	0.820518	0.818861	0.842751	0.807745	0.81275	0.820838	0.807137	0.796919	0.688305
hsa-mir-4454	0.471571	0.465671	0.465441	0.462718	0.491787	0.493792	0.464506	0.467582	0.475901	0.470767	0.479374	0.482932	0.507167	0.47351	0.470727	0.471377	0.508438	0.465889	0.49301	0.453606	0.471377	0.474964	0.487213	0.492879	0.474537	0.467064	0.182235	0.478885	0.488664	0.484048	0.468825	0.473574	0.475972	0.486124	0.460579	0.433663	0.482568	0.490912	0.476448	0.490222	0.497258	0.461645	0.490724	0.493967	0.480685	0.497587	0.485328	0.469113	0.488754
hsa-mir-4455	0.890466	0.92123	0.920303	0.923769	0.619333	0.566763	0.920824	0.913838	0.882436	0.890136	0.661623	0.899143	0.844186	0.910867	0.857621	0.895334	0.777096	0.557692	0.845398	0.541619	0.895334	0.586952	0.870446	0.865583	0.875197	0.576741	0.188176	0.818953	0.836326	0.902727	0.91243	0.757755	0.813157	0.883197	0.867009	0.541145	0.591558	0.837888	0.897162	0.700198	0.859629	0.856653	0.882859	0.821598	0.832834	0.839631	0.827826	0.793507	0.662826
hsa-mir-4458	0.883561	0.908094	0.909147	0.905721	0.661383	0.591711	0.908758	0.902241	0.999592	0.884159	0.685085	0.90497	0.856641	0.914178	0.868659	0.888094	0.790887	0.56735	0.856248	0.55892	0.888094	0.588595	0.862307	0.880063	0.878915	0.60113	0.181479	0.838228	0.847335	0.892023	0.902815	0.776789	0.842863	0.888961	0.860094	0.545984	0.604554	0.846514	0.896176	0.709807	0.858539	0.843983	0.893043	0.834856	0.85676	0.846818	0.845147	0.809051	0.680185
hsa-mir-4460	0.812174	0.814554	0.815343	0.811607	0.631311	0.594121	0.814748	0.809876	0.791865	0.810754	0.705486	0.813666	0.815182	0.824042	0.809382	0.822398	0.772739	0.54361	0.805936	0.5721	0.822398	0.57407	0.824601	0.81648	0.819921	0.611303	0.213384	0.801597	0.795964	0.823208	0.811591	0.773518	0.807588	0.818889	0.810214	0.556102	0.578488	0.78655	0.807534	0.72451	0.802829	0.791109	0.806124	0.791446	0.816635	0.79894	0.793605	0.768316	0.681938
hsa-mir-4463	0.896912	0.935319	0.935665	0.940782	0.628242	0.576361	0.934982	0.929538	0.879633	0.896767	0.674439	0.924159	0.855675	0.922432	0.881546	0.908767	0.780198	0.564476	0.865699	0.560595	0.908767	0.589729	0.877578	0.882985	0.887247	0.598621	0.1926	0.827982	0.837336	0.904396	0.929423	0.763288	0.822835	0.888772	0.865703	0.552882	0.583799	0.841332	0.912542	0.712555	0.861447	0.854741	0.902237	0.833767	0.853749	0.853694	0.843714	0.804575	0.67995
hsa-mir-4464	0.845046	0.848335	0.847573	0.851604	0.676787	0.574757	0.847824	0.852446	0.828926	0.843535	0.704524	0.857181	0.847184	0.840447	0.850657	0.848505	0.787904	0.577734	0.828219	0.601238	0.848505	0.588727	0.85104	0.863151	0.849146	0.609357	0.172989	0.822806	0.824665	0.852525	0.853679	0.784517	0.809111	0.846654	0.84281	0.567653	0.605106	0.815888	0.857133	0.727147	0.83728	0.821833	0.846681	0.807343	0.830851	0.830431	0.831851	0.808132	0.667207
hsa-mir-4465	0.908192	0.938919	0.93984	0.931592	0.641425	0.59514	0.940421	0.935191	0.89227	0.908037	0.685086	0.921693	0.876709	0.929371	0.884465	0.914067	0.794233	0.577028	0.865414	0.545914	0.914067	0.584842	0.894754	0.886764	0.894488	0.602899	0.192498	0.851869	0.84938	0.908274	0.936699	0.769522	0.84097	0.906445	0.873355	0.556667	0.596918	0.848143	0.909094	0.723702	0.864859	0.860829	0.902065	0.850783	0.863731	0.862666	0.844815	0.813086	0.675033
hsa-mir-4466	0.666562	0.659406	0.658093	0.661814	0.636592	0.614565	0.657645	0.664086	0.656108	0.665951	0.67031	0.669509	0.678124	0.657708	0.672188	0.668109	0.649763	0.614394	0.674899	0.646978	0.668109	0.606632	0.67197	0.672262	0.677102	0.608353	0.296672	0.704273	0.655509	0.669907	0.665121	0.658958	0.679699	0.660276	0.657511	0.653612	0.633214	0.672595	0.66506	0.711216	0.672387	0.670019	0.656588	0.639775	0.669976	0.668481	0.650515	0.673706	0.67091
hsa-mir-4467	0.481157	0.479294	0.479037	0.474337	0.524353	0.546723	0.478493	0.481694	0.503356	0.481269	0.510569	0.502654	0.492205	0.488495	0.489219	0.50998	0.492358	0.526719	0.486808	0.480048	0.50998	0.538079	0.509655	0.50572	0.496937	0.512549	0.261681	0.504959	0.495892	0.500702	0.481411	0.475566	0.505266	0.492348	0.506131	0.514349	0.506599	0.496653	0.509803	0.482018	0.508161	0.503064	0.513419	0.502898	0.458983	0.488857	0.483256	0.490932	0.536093
hsa-mir-4469	0.848162	0.859097	0.85826	0.85479	0.635814	0.578452	0.858502	0.871074	0.834171	0.848348	0.662757	0.870984	0.840706	0.857098	0.836254	0.871669	0.786212	0.565436	0.841928	0.557293	0.871669	0.593934	0.844886	0.852343	0.850385	0.591891	0.193275	0.82391	0.823587	0.867484	0.872864	0.774052	0.815509	0.854711	0.836358	0.546957	0.597967	0.826606	0.874244	0.729354	0.84195	0.831874	0.856833	0.819615	0.842876	0.825216	0.826808	0.798797	0.684014
hsa-mir-4470	0.857097	0.871409	0.871174	0.871972	0.625887	0.570951	0.871064	0.878698	0.836941	0.856717	0.679009	0.876743	0.839178	0.878233	0.847003	0.878273	0.786893	0.56312	0.836257	0.547773	0.878273	0.59921	0.873057	0.86568	0.861287	0.591199	0.184626	0.815106	0.839367	0.867174	0.879936	0.763159	0.809126	0.862631	0.851959	0.533405	0.603585	0.830867	0.871222	0.696136	0.851022	0.841066	0.871958	0.830324	0.835458	0.843524	0.837643	0.789242	0.664594
hsa-mir-4474	0.874623	0.898647	0.899032	0.896006	0.626864	0.580816	0.899191	0.900639	0.849574	0.874185	0.689262	0.887815	0.846837	0.892341	0.866865	0.894878	0.776316	0.56162	0.85969	0.586599	0.894878	0.579259	0.86643	0.861958	0.883211	0.610172	0.198729	0.849013	0.840697	0.871146	0.899272	0.769116	0.813338	0.867056	0.858185	0.558148	0.59837	0.839639	0.886227	0.71522	0.838326	0.840317	0.873767	0.82433	0.846722	0.846795	0.839561	0.801889	0.681597
hsa-mir-4475	0.865556	0.868376	0.86949	0.864242	0.651938	0.587974	0.869312	0.861523	0.843683	0.865241	0.662724	0.876972	0.857699	0.866748	0.865327	0.866633	0.799116	0.572601	0.854578	0.5936	0.866633	0.5967	0.857675	0.867803	0.875098	0.618091	0.199783	0.832918	0.839649	0.863296	0.861376	0.783281	0.826075	0.869352	0.858689	0.550034	0.615273	0.832354	0.873603	0.739327	0.846666	0.852379	0.868122	0.824787	0.840974	0.842678	0.832587	0.799349	0.68727
hsa-mir-4476	0.900323	0.939766	0.940571	0.946373	0.63	0.578363	0.940892	0.928717	0.882054	0.900228	0.660978	0.928491	0.852943	0.922444	0.876403	0.903057	0.775661	0.551752	0.854193	0.556088	0.903057	0.575773	0.872287	0.879294	0.8875	0.589759	0.18351	0.829059	0.841064	0.905605	0.930103	0.76995	0.821453	0.892773	0.870221	0.539391	0.577871	0.835654	0.914012	0.707775	0.859453	0.852781	0.898499	0.823699	0.853531	0.852909	0.83448	0.801143	0.66778
hsa-mir-4478	0.902834	0.944449	0.945369	0.948312	0.62894	0.55087	0.945998	0.933982	0.882406	0.903438	0.643739	0.907736	0.837838	0.920702	0.857816	0.890546	0.773166	0.537107	0.845624	0.531181	0.890546	0.564848	0.852609	0.863547	0.874335	0.580349	0.163961	0.807246	0.838997	0.893489	0.933962	0.75257	0.807582	0.888226	0.860084	0.519251	0.561627	0.828935	0.907099	0.677445	0.853736	0.842948	0.877391	0.815868	0.834456	0.840553	0.82546	0.794161	0.656416
hsa-mir-448	0.899507	0.916552	0.916988	0.916556	0.63905	0.595925	0.916226	0.927242	0.879971	0.899057	0.694591	0.915054	0.862123	0.911966	0.883263	0.903811	0.802097	0.582882	0.872179	0.569114	0.903811	0.602327	0.887261	0.894907	0.897133	0.598521	0.193266	0.834867	0.854918	0.899599	0.928806	0.757611	0.820722	0.894887	0.868112	0.550519	0.610009	0.85824	0.912072	0.733575	0.866629	0.874248	0.897596	0.831631	0.848519	0.852069	0.849921	0.810474	0.684049
hsa-mir-4480	0.823696	0.831153	0.830542	0.821238	0.643747	0.595984	0.828482	0.827087	0.815135	0.823597	0.699726	0.823583	0.824829	0.827551	0.821102	0.83502	0.780043	0.562519	0.815735	0.540315	0.83502	0.573921	0.822454	0.830227	0.828209	0.59088	0.185473	0.821257	0.809057	0.835985	0.828645	0.748796	0.796672	0.830708	0.81016	0.55865	0.616484	0.83249	0.836204	0.707739	0.801601	0.803521	0.828614	0.803223	0.82192	0.816913	0.824679	0.788097	0.67255
hsa-mir-4484	0.704803	0.716176	0.717134	0.702545	0.655111	0.643645	0.716596	0.707832	0.701072	0.703651	0.703962	0.721319	0.733629	0.699387	0.726549	0.730444	0.703737	0.568728	0.727646	0.580481	0.730444	0.585406	0.739711	0.723839	0.721156	0.621038	0.194794	0.736169	0.702534	0.712281	0.708462	0.689454	0.714599	0.717829	0.685166	0.576588	0.605448	0.709756	0.718152	0.72413	0.716382	0.706685	0.718148	0.711775	0.736828	0.713104	0.729293	0.683448	0.641095
hsa-mir-4487	0.888309	0.899638	0.900246	0.897505	0.641972	0.581684	0.9002	0.902799	0.88344	0.887851	0.67657	0.901017	0.846792	0.89998	0.871717	0.889236	0.781084	0.575493	0.862275	0.570371	0.889236	0.603567	0.872872	0.87475	0.875038	0.597987	0.189023	0.845563	0.849515	0.898744	0.904435	0.783186	0.825201	0.883623	0.865967	0.536044	0.593888	0.829441	0.897632	0.715994	0.863879	0.866803	0.874826	0.81932	0.844283	0.853993	0.835734	0.824309	0.691879
hsa-mir-4488	0.811706	0.820023	0.820097	0.815957	0.640664	0.580945	0.819293	0.826716	0.815938	0.811381	0.677726	0.830459	0.823425	0.842693	0.801863	0.827307	0.781034	0.582913	0.816333	0.5798	0.827307	0.625098	0.831585	0.835941	0.82465	0.613691	0.208285	0.810715	0.794783	0.822339	0.826283	0.748557	0.823127	0.824737	0.809482	0.589718	0.598344	0.819138	0.82665	0.749878	0.814396	0.824666	0.829034	0.792907	0.820826	0.813546	0.812793	0.776755	0.689465
hsa-mir-4489	0.810188	0.816363	0.818047	0.816634	0.657039	0.593463	0.818332	0.830105	0.809323	0.809742	0.679983	0.832536	0.835403	0.81649	0.816059	0.825414	0.794249	0.603604	0.826424	0.572205	0.825414	0.610945	0.821586	0.84699	0.820692	0.631698	0.192399	0.817434	0.830111	0.837686	0.830829	0.765133	0.805609	0.821838	0.825017	0.560881	0.626858	0.81309	0.838503	0.725648	0.806154	0.808838	0.822155	0.814855	0.80705	0.805495	0.804658	0.783163	0.718178
hsa-mir-4490	0.865305	0.873816	0.873644	0.877581	0.666171	0.58289	0.873948	0.867863	0.854258	0.865559	0.699951	0.881438	0.857624	0.871321	0.854083	0.873209	0.797172	0.59097	0.851713	0.566997	0.873209	0.602543	0.856689	0.863086	0.853481	0.626799	0.205729	0.853964	0.854691	0.868665	0.86909	0.803482	0.841792	0.868954	0.869474	0.572612	0.604255	0.836627	0.872148	0.7487	0.852697	0.852269	0.871292	0.830744	0.849793	0.841083	0.850567	0.832215	0.71465
hsa-mir-4496	0.897249	0.923943	0.924441	0.920011	0.636342	0.58085	0.924183	0.91342	0.87961	0.897177	0.651429	0.906292	0.870783	0.912556	0.861204	0.891013	0.780995	0.538903	0.856974	0.553898	0.891013	0.580854	0.860897	0.861901	0.871584	0.615772	0.172358	0.837757	0.850621	0.88932	0.914698	0.7694	0.82589	0.889374	0.877281	0.556735	0.590653	0.838019	0.915644	0.70451	0.8688	0.83989	0.874598	0.826643	0.856781	0.839336	0.84202	0.807401	0.678016
hsa-mir-4497	0.798618	0.789018	0.788261	0.788571	0.655381	0.62083	0.789513	0.780075	0.795407	0.797957	0.649324	0.794926	0.813559	0.795068	0.773628	0.797889	0.786774	0.572042	0.795332	0.58185	0.797889	0.58836	0.790117	0.801691	0.801007	0.626235	0.180645	0.792517	0.789154	0.805904	0.782688	0.731519	0.786304	0.797481	0.793792	0.576432	0.621927	0.799586	0.792507	0.72512	0.779564	0.790233	0.810584	0.793233	0.808605	0.796906	0.77961	0.771303	0.737642
hsa-mir-449a	0.889008	0.922917	0.922642	0.909078	0.623138	0.57362	0.923067	0.922224	0.869814	0.889302	0.654293	0.910148	0.84148	0.907514	0.868823	0.898661	0.783979	0.558796	0.857759	0.560089	0.898661	0.584672	0.869454	0.868832	0.883092	0.595347	0.193006	0.82537	0.828171	0.901524	0.922155	0.773721	0.822569	0.877978	0.866558	0.531335	0.572376	0.833331	0.914313	0.702037	0.850688	0.851934	0.888528	0.82599	0.837779	0.841584	0.827307	0.793677	0.679782
hsa-mir-449b	0.898975	0.917099	0.917863	0.910645	0.635543	0.583874	0.918515	0.915519	0.869219	0.898666	0.652779	0.918985	0.863654	0.91457	0.877495	0.900702	0.795879	0.565102	0.875209	0.57134	0.900702	0.585042	0.879805	0.873536	0.879876	0.594671	0.179531	0.831367	0.854162	0.897251	0.916519	0.760159	0.838432	0.889021	0.866901	0.542583	0.57466	0.848517	0.90375	0.732238	0.867223	0.854063	0.874253	0.83634	0.860029	0.858009	0.841535	0.813658	0.686405
hsa-mir-449c	0.824872	0.815649	0.816554	0.817248	0.677768	0.633944	0.816475	0.816345	0.80286	0.82324	0.684639	0.827429	0.833552	0.81323	0.826311	0.822085	0.770238	0.610809	0.828487	0.616447	0.822085	0.610524	0.828061	0.830253	0.82463	0.640766	0.189412	0.818614	0.82332	0.813501	0.816326	0.771328	0.791433	0.819066	0.808348	0.58116	0.613951	0.823426	0.823404	0.741107	0.808791	0.796846	0.818508	0.804843	0.833001	0.80818	0.818418	0.791106	0.68014
hsa-mir-4500	0.901935	0.935946	0.937349	0.936913	0.650956	0.582821	0.938014	0.923836	0.952633	0.902432	0.666632	0.924898	0.852581	0.928887	0.872033	0.894775	0.790718	0.558148	0.860147	0.553913	0.894775	0.582349	0.866607	0.874293	0.887954	0.596358	0.165687	0.831653	0.837272	0.904765	0.924601	0.778817	0.832196	0.901207	0.868571	0.53933	0.589966	0.842516	0.908245	0.697068	0.862655	0.849196	0.905536	0.82907	0.859208	0.848186	0.841205	0.803239	0.6796
hsa-mir-4501	0.829993	0.828819	0.829002	0.826976	0.662191	0.580354	0.829922	0.83114	0.816821	0.829221	0.678487	0.848675	0.829767	0.833301	0.818942	0.845381	0.782041	0.562842	0.830771	0.576937	0.845381	0.587545	0.834016	0.834723	0.834764	0.60818	0.186124	0.811225	0.817347	0.836369	0.832769	0.764113	0.806529	0.837911	0.820261	0.543314	0.594087	0.813027	0.851175	0.707725	0.809259	0.813679	0.841104	0.801064	0.819797	0.812056	0.824987	0.788843	0.702735
hsa-mir-4504	0.853383	0.8735	0.873311	0.869374	0.64447	0.585398	0.874072	0.869132	0.842199	0.853233	0.678839	0.876798	0.847093	0.871093	0.843038	0.868224	0.783005	0.557992	0.856825	0.563343	0.868224	0.568694	0.850735	0.858257	0.842649	0.594227	0.170804	0.826143	0.828699	0.86273	0.869054	0.760983	0.807878	0.866878	0.845443	0.542575	0.596719	0.830244	0.883121	0.689315	0.841446	0.837451	0.870875	0.823626	0.838978	0.831206	0.813547	0.797976	0.685697
hsa-mir-4505	0.893471	0.942726	0.943726	0.938512	0.622935	0.579351	0.944369	0.930066	0.882409	0.8939	0.657175	0.920767	0.853227	0.920864	0.865764	0.898069	0.777382	0.569791	0.856311	0.554097	0.898069	0.590721	0.864906	0.869375	0.882471	0.593285	0.18314	0.818022	0.826251	0.905382	0.929323	0.748571	0.811102	0.885442	0.856805	0.526103	0.583898	0.838308	0.909636	0.695072	0.857722	0.863102	0.893868	0.817979	0.838198	0.851308	0.826908	0.793344	0.673789
hsa-mir-4507	0.793401	0.797799	0.797934	0.786937	0.608778	0.565115	0.797216	0.806897	0.781252	0.792016	0.661102	0.804915	0.79599	0.802661	0.797698	0.807495	0.770554	0.569023	0.796299	0.562898	0.807495	0.59057	0.817234	0.823337	0.820326	0.602559	0.19915	0.797084	0.791359	0.815496	0.807704	0.750617	0.788196	0.80487	0.792957	0.538141	0.592684	0.798217	0.799112	0.732245	0.799534	0.796846	0.803694	0.79114	0.788692	0.802601	0.78733	0.752342	0.700761
hsa-mir-4508	0.831823	0.848691	0.849862	0.841347	0.616613	0.564487	0.849392	0.856295	0.825246	0.831259	0.698316	0.847298	0.803886	0.83794	0.830618	0.852262	0.745218	0.560694	0.828427	0.601252	0.852262	0.588416	0.84506	0.832632	0.837769	0.596596	0.22189	0.815737	0.808774	0.839021	0.856312	0.754623	0.798154	0.827183	0.824239	0.563453	0.60805	0.812377	0.844336	0.72542	0.804153	0.823003	0.840829	0.79609	0.82194	0.811976	0.820616	0.792183	0.665531
hsa-mir-4509	0.825878	0.831911	0.83294	0.829698	0.653304	0.610759	0.832541	0.827789	0.813873	0.824857	0.698993	0.841747	0.848618	0.82707	0.814209	0.843259	0.779715	0.567727	0.814062	0.569813	0.843259	0.593629	0.834121	0.840723	0.838334	0.619094	0.189723	0.817243	0.809723	0.829701	0.828541	0.763307	0.813174	0.846747	0.819744	0.566855	0.619235	0.816999	0.833379	0.727707	0.810999	0.818027	0.826943	0.813795	0.828831	0.813747	0.816216	0.77944	0.705234
hsa-mir-450a-1	0.883933	0.917621	0.917833	0.913616	0.635139	0.58717	0.918128	0.916444	0.865975	0.883974	0.683253	0.903765	0.85714	0.902106	0.871634	0.906981	0.792009	0.56246	0.862035	0.567846	0.906981	0.582574	0.856229	0.875169	0.888385	0.613594	0.183838	0.829376	0.847323	0.884252	0.917913	0.760591	0.813821	0.892118	0.856718	0.550993	0.580048	0.832073	0.905961	0.719008	0.853445	0.857123	0.881865	0.833003	0.856513	0.855467	0.838274	0.810452	0.673485
hsa-mir-450a-2	0.897962	0.909386	0.910517	0.911936	0.658783	0.604778	0.910298	0.914372	0.888934	0.898348	0.675595	0.911481	0.857186	0.903482	0.870408	0.903346	0.805012	0.572371	0.865247	0.583163	0.903346	0.602777	0.880195	0.885826	0.884586	0.608807	0.180236	0.845993	0.850578	0.894846	0.913997	0.777223	0.834136	0.898937	0.873338	0.547711	0.612383	0.84347	0.912587	0.717207	0.876186	0.855527	0.900056	0.850094	0.871459	0.853588	0.843663	0.811992	0.707187
hsa-mir-450a	0.574503	0.565879	0.566007	0.570714	0.570009	0.592933	0.565278	0.582908	0.553078	0.573417	0.62279	0.591299	0.588486	0.565982	0.589444	0.571429	0.578918	0.622981	0.588163	0.646623	0.571429	0.54324	0.597711	0.57444	0.59259	0.553181	0.344003	0.615282	0.54401	0.5522	0.584618	0.575199	0.580664	0.559094	0.583012	0.643836	0.555373	0.596889	0.578206	0.664189	0.573327	0.580288	0.584738	0.559908	0.598073	0.585706	0.58787	0.582211	0.603869
hsa-mir-450b	0.763628	0.771341	0.770471	0.766933	0.64454	0.586972	0.770851	0.764344	0.778152	0.763499	0.641167	0.779793	0.773083	0.774117	0.750521	0.778694	0.728434	0.552822	0.777001	0.517943	0.778694	0.578633	0.782755	0.781135	0.773864	0.579145	0.197683	0.796116	0.765024	0.796555	0.766779	0.759186	0.789406	0.778312	0.766413	0.542183	0.605816	0.763253	0.774977	0.691982	0.767725	0.769234	0.787673	0.762471	0.770536	0.771596	0.772845	0.739972	0.664234
hsa-mir-4510	0.899273	0.935046	0.934752	0.937985	0.638468	0.576669	0.934963	0.931579	0.88081	0.898736	0.68572	0.91974	0.850152	0.922669	0.885775	0.907988	0.784542	0.567722	0.87194	0.571246	0.907988	0.600972	0.880769	0.880288	0.895054	0.602147	0.1926	0.837539	0.856324	0.906938	0.931688	0.769374	0.833238	0.896196	0.874213	0.558293	0.591376	0.844516	0.915969	0.720864	0.865359	0.860893	0.891501	0.834813	0.861933	0.848782	0.834883	0.815066	0.690611
hsa-mir-4511	0.888462	0.921207	0.921302	0.919768	0.635312	0.593545	0.921015	0.912003	0.867611	0.887781	0.696967	0.906452	0.864771	0.901229	0.884206	0.903747	0.774804	0.562177	0.865806	0.561951	0.903747	0.580923	0.875501	0.883497	0.88522	0.596792	0.195017	0.853192	0.848194	0.897607	0.91222	0.766256	0.834493	0.888648	0.863944	0.566938	0.595556	0.841957	0.885175	0.740977	0.859626	0.850379	0.883341	0.842645	0.853912	0.837125	0.839087	0.813995	0.674962
hsa-mir-4513	0.819735	0.799388	0.799175	0.808249	0.648905	0.578465	0.799462	0.813792	0.800781	0.818851	0.679275	0.81665	0.825883	0.818919	0.798953	0.817474	0.770212	0.572946	0.795089	0.549939	0.817474	0.58407	0.808448	0.824249	0.813523	0.60694	0.198645	0.80043	0.799639	0.812333	0.815701	0.768396	0.793319	0.823048	0.798749	0.56332	0.611006	0.802978	0.824931	0.713062	0.798472	0.805646	0.809349	0.806802	0.794	0.789854	0.788177	0.7756	0.670817
hsa-mir-4516	0.904312	0.958414	0.959465	0.956705	0.627642	0.576626	0.960412	0.937498	0.882644	0.904659	0.658609	0.927453	0.849923	0.925201	0.874355	0.907405	0.779334	0.553056	0.855679	0.553657	0.907405	0.587084	0.872547	0.872911	0.886145	0.598282	0.180977	0.827914	0.840995	0.907	0.937981	0.75307	0.817651	0.894694	0.867898	0.540731	0.583712	0.831798	0.914863	0.702992	0.858401	0.854612	0.898275	0.824859	0.839937	0.847189	0.839177	0.805447	0.67543
hsa-mir-4518	0.842011	0.840152	0.840077	0.836412	0.624647	0.568572	0.838779	0.845381	0.822459	0.841527	0.683882	0.845397	0.828803	0.847344	0.851145	0.850261	0.766233	0.567155	0.824198	0.528	0.850261	0.596191	0.830163	0.839986	0.848417	0.597575	0.199898	0.801409	0.814125	0.848035	0.845014	0.755336	0.792226	0.84304	0.819002	0.541788	0.602581	0.81337	0.851831	0.689379	0.818484	0.837173	0.848573	0.807531	0.803354	0.8105	0.815161	0.794157	0.656583
hsa-mir-451a	0.69823	0.711215	0.71089	0.713935	0.626332	0.583011	0.709947	0.7259	0.712274	0.697564	0.719676	0.726442	0.738247	0.726	0.723078	0.732176	0.723162	0.613676	0.726913	0.620761	0.732176	0.568356	0.749388	0.745995	0.724367	0.570788	0.245294	0.747737	0.717253	0.726904	0.726479	0.682762	0.714269	0.724361	0.705316	0.581666	0.623368	0.748467	0.723778	0.729229	0.717551	0.740244	0.752679	0.69258	0.736456	0.733125	0.725117	0.697434	0.678029
hsa-mir-451b	0.896162	0.923586	0.924414	0.919094	0.644885	0.588964	0.925031	0.925915	0.884425	0.8961	0.695957	0.923076	0.86393	0.919778	0.885724	0.909742	0.799283	0.570944	0.875803	0.565678	0.909742	0.596024	0.890245	0.882212	0.891824	0.613309	0.181107	0.844946	0.868969	0.911636	0.927052	0.775122	0.838189	0.8947	0.872736	0.556756	0.605237	0.85925	0.913541	0.71011	0.869679	0.87027	0.898375	0.84049	0.861717	0.859558	0.851063	0.8239	0.699241
hsa-mir-452	0.851453	0.86061	0.862316	0.855713	0.624801	0.573716	0.863318	0.8607	0.840951	0.850885	0.674971	0.864296	0.841323	0.863453	0.84198	0.860938	0.768242	0.567655	0.822899	0.543941	0.860938	0.599702	0.864636	0.852273	0.848883	0.598029	0.183846	0.815003	0.839886	0.860198	0.862067	0.775089	0.815809	0.855249	0.841976	0.544265	0.593509	0.828361	0.862001	0.689894	0.838705	0.817544	0.865138	0.822692	0.817186	0.824822	0.814991	0.80151	0.690008
hsa-mir-4521	0.807948	0.818086	0.818472	0.820654	0.652056	0.590837	0.817728	0.83061	0.80244	0.807163	0.682019	0.837525	0.844708	0.819327	0.811498	0.829796	0.780414	0.571714	0.809174	0.570714	0.829796	0.594789	0.816745	0.834407	0.835351	0.605833	0.188479	0.812798	0.805499	0.81861	0.830534	0.755314	0.809681	0.827829	0.808396	0.554258	0.615578	0.822559	0.828199	0.706017	0.811791	0.814216	0.828915	0.809895	0.813058	0.818817	0.82307	0.790689	0.658586
hsa-mir-4524a	0.888831	0.916373	0.917174	0.916373	0.637315	0.575771	0.918388	0.911448	0.868841	0.889232	0.653719	0.914696	0.847573	0.900981	0.860857	0.895777	0.783625	0.554154	0.852485	0.564432	0.895777	0.583775	0.873041	0.863989	0.878299	0.593178	0.183156	0.826784	0.83247	0.89684	0.912784	0.761851	0.816924	0.885225	0.857147	0.538518	0.580396	0.832164	0.90293	0.698014	0.856497	0.847647	0.88131	0.823254	0.839069	0.848008	0.832042	0.796712	0.685381
hsa-mir-4524b	0.870342	0.886824	0.887633	0.892309	0.653147	0.561055	0.887287	0.89246	0.867794	0.870334	0.676298	0.892869	0.863239	0.889727	0.858652	0.888208	0.78564	0.566205	0.845833	0.528438	0.888208	0.586358	0.860342	0.87714	0.868097	0.588457	0.182557	0.825935	0.846021	0.89119	0.892475	0.765614	0.817415	0.885507	0.848878	0.523682	0.587839	0.837846	0.892251	0.679916	0.85292	0.83747	0.888393	0.832654	0.840103	0.848871	0.824301	0.799689	0.664405
hsa-mir-4525	0.800601	0.792859	0.794547	0.798362	0.633413	0.570112	0.794158	0.792426	0.788269	0.799403	0.667953	0.793752	0.802702	0.805077	0.779681	0.794143	0.772596	0.563304	0.775026	0.548158	0.794143	0.578389	0.790287	0.805995	0.798427	0.596521	0.178696	0.792516	0.788142	0.798275	0.792296	0.741943	0.773257	0.804687	0.785906	0.537348	0.590434	0.783071	0.808529	0.692694	0.796417	0.792793	0.806147	0.780814	0.795818	0.793628	0.779695	0.787039	0.656553
hsa-mir-4530	0.888438	0.909838	0.910955	0.907959	0.624603	0.577862	0.911075	0.910446	0.888206	0.888782	0.667342	0.902449	0.838825	0.907068	0.861771	0.893313	0.777957	0.564112	0.847448	0.548457	0.893313	0.586101	0.85118	0.86273	0.880544	0.582985	0.175602	0.825971	0.835562	0.894629	0.910859	0.755527	0.819962	0.89011	0.866234	0.536435	0.585854	0.836295	0.898368	0.686054	0.860969	0.844165	0.888352	0.821298	0.835109	0.842265	0.834128	0.794342	0.681754
hsa-mir-4531	0.906853	0.956148	0.956777	0.951866	0.630851	0.583565	0.957468	0.935458	0.880586	0.906913	0.666537	0.921571	0.855193	0.923927	0.867634	0.8966	0.773477	0.556679	0.854896	0.557905	0.8966	0.574002	0.864388	0.864629	0.884654	0.599542	0.180603	0.825881	0.832661	0.900373	0.93772	0.756099	0.816644	0.888286	0.861904	0.542485	0.58039	0.834038	0.911846	0.700694	0.85508	0.841386	0.888605	0.825236	0.845307	0.84546	0.823919	0.794324	0.664252
hsa-mir-4532	0.856478	0.867449	0.868379	0.870003	0.633087	0.589424	0.868381	0.876062	0.841368	0.855618	0.682122	0.873579	0.836033	0.871507	0.85728	0.861528	0.765289	0.576956	0.849233	0.595504	0.861528	0.585381	0.852035	0.864219	0.856454	0.596826	0.19577	0.832267	0.826904	0.866146	0.875904	0.765346	0.800535	0.849294	0.833744	0.549699	0.591371	0.827398	0.869397	0.729766	0.838607	0.836253	0.856809	0.817093	0.832899	0.835873	0.822713	0.804711	0.670174
hsa-mir-4534	0.904841	0.946058	0.947233	0.943869	0.621395	0.567663	0.948039	0.931506	0.887649	0.904821	0.666743	0.921439	0.861811	0.926117	0.879113	0.908147	0.788694	0.557489	0.861337	0.548694	0.908147	0.596929	0.884777	0.888597	0.891014	0.588219	0.179444	0.832688	0.843729	0.911459	0.930597	0.769617	0.821516	0.897265	0.86648	0.544266	0.600467	0.844261	0.913177	0.709006	0.863106	0.855599	0.898731	0.83988	0.839459	0.862275	0.840881	0.801108	0.663256
hsa-mir-454	0.905456	0.945645	0.946507	0.945553	0.64333	0.588945	0.946087	0.943053	0.884221	0.905563	0.681086	0.924939	0.86196	0.926496	0.882706	0.913915	0.774976	0.56779	0.862738	0.550648	0.913915	0.587481	0.876702	0.88349	0.885555	0.597357	0.182022	0.839224	0.839695	0.909579	0.942987	0.768562	0.82398	0.892673	0.87211	0.543945	0.586663	0.844327	0.918489	0.706941	0.864289	0.857419	0.894432	0.847954	0.857528	0.855423	0.837083	0.802156	0.679821
hsa-mir-455	0.873052	0.886342	0.88586	0.879685	0.651633	0.583097	0.885941	0.890738	0.859799	0.872677	0.720988	0.888725	0.84621	0.887807	0.865628	0.890083	0.779075	0.575493	0.859003	0.568742	0.890083	0.578543	0.875786	0.864512	0.867597	0.603471	0.188035	0.835317	0.839869	0.883369	0.889927	0.767888	0.825528	0.878358	0.870511	0.548584	0.608941	0.838006	0.875866	0.720827	0.852051	0.847775	0.872801	0.836739	0.859926	0.842614	0.833558	0.8195	0.6767
hsa-mir-4633	0.811897	0.813431	0.814005	0.811469	0.655114	0.56454	0.813802	0.822505	0.817984	0.810922	0.686593	0.822909	0.834814	0.818019	0.809382	0.828443	0.781442	0.581205	0.805774	0.552835	0.828443	0.614674	0.832505	0.823122	0.831065	0.613739	0.189636	0.808146	0.817165	0.823642	0.821876	0.764972	0.801163	0.8274	0.829063	0.567179	0.637826	0.812945	0.83261	0.716571	0.8156	0.816918	0.83316	0.809354	0.786393	0.809398	0.81082	0.800631	0.705638
hsa-mir-4634	0.584074	0.544229	0.544432	0.548561	0.592539	0.540417	0.54444	0.558652	0.548637	0.583688	0.546263	0.555101	0.556757	0.554815	0.558254	0.55847	0.562571	0.541197	0.559387	0.550643	0.55847	0.616564	0.581677	0.568016	0.561903	0.546287	0.204255	0.555157	0.56342	0.560096	0.560266	0.587749	0.569901	0.56761	0.567896	0.510533	0.465844	0.534212	0.575017	0.551681	0.555251	0.580551	0.549855	0.564575	0.554971	0.560948	0.547085	0.559872	0.602608
hsa-mir-4635	0.831925	0.807234	0.807377	0.81778	0.613746	0.557942	0.807551	0.82241	0.798537	0.831454	0.640867	0.818952	0.823715	0.821459	0.821696	0.818393	0.743643	0.521241	0.811464	0.542591	0.818393	0.552476	0.807043	0.837557	0.817981	0.587737	0.151876	0.790989	0.804793	0.825461	0.822818	0.746496	0.769609	0.823288	0.816526	0.523086	0.57855	0.782851	0.837354	0.679158	0.807427	0.792165	0.817852	0.793695	0.826301	0.802431	0.79793	0.775969	0.633738
hsa-mir-4637	0.828361	0.821707	0.825132	0.82888	0.648687	0.595092	0.823317	0.830383	0.816873	0.827974	0.691234	0.85282	0.867862	0.832697	0.823259	0.828589	0.793963	0.557961	0.837171	0.57819	0.828589	0.588039	0.838685	0.855528	0.830925	0.603484	0.176374	0.828505	0.828883	0.831514	0.831318	0.765735	0.824713	0.833956	0.820696	0.568131	0.604771	0.834477	0.828327	0.745784	0.810013	0.808424	0.838434	0.815948	0.831875	0.814455	0.798727	0.786432	0.703487
hsa-mir-4639	0.836487	0.843327	0.843723	0.845995	0.64941	0.608761	0.842994	0.845799	0.820455	0.837643	0.70107	0.849457	0.826159	0.837334	0.824362	0.850277	0.775631	0.576595	0.827064	0.585254	0.850277	0.612422	0.838781	0.835887	0.843039	0.616502	0.171204	0.821485	0.830016	0.85197	0.846279	0.766692	0.805905	0.847573	0.821806	0.545132	0.595548	0.823125	0.851004	0.713878	0.808869	0.830114	0.843144	0.817469	0.811303	0.83016	0.825598	0.786181	0.672953
hsa-mir-4640	0.79237	0.774508	0.774707	0.783306	0.682752	0.619906	0.774863	0.788686	0.759895	0.791252	0.695127	0.790695	0.788617	0.781293	0.775898	0.773634	0.791776	0.590479	0.787283	0.58759	0.773634	0.589263	0.796223	0.805353	0.786425	0.645217	0.20342	0.79573	0.789536	0.790309	0.78965	0.767475	0.785596	0.788175	0.779274	0.571266	0.61811	0.781233	0.796888	0.739598	0.784136	0.783604	0.786177	0.801567	0.792131	0.793804	0.791569	0.760519	0.705196
hsa-mir-4644	0.889254	0.932578	0.933479	0.930889	0.619749	0.564941	0.933432	0.926632	0.875719	0.889085	0.667133	0.922536	0.848502	0.914833	0.87089	0.895407	0.782205	0.561631	0.86046	0.570615	0.895407	0.58805	0.877782	0.866419	0.885509	0.589197	0.187001	0.823987	0.837814	0.89915	0.927318	0.763483	0.831133	0.886017	0.868156	0.543254	0.580088	0.833364	0.90539	0.709449	0.851281	0.846376	0.89573	0.820633	0.841845	0.840819	0.835966	0.789901	0.668947
hsa-mir-4648	0.801112	0.804679	0.80391	0.798666	0.657844	0.612222	0.803442	0.814869	0.792884	0.801117	0.695885	0.813543	0.826305	0.80093	0.814232	0.816547	0.771619	0.6144	0.811526	0.602818	0.816547	0.617474	0.825282	0.810068	0.807475	0.613135	0.227767	0.827868	0.790056	0.819652	0.817318	0.763919	0.800225	0.819986	0.806329	0.587929	0.638444	0.798023	0.822341	0.750881	0.794485	0.788775	0.807304	0.797442	0.815043	0.801283	0.802127	0.762484	0.689113
hsa-mir-4649	0.901052	0.914533	0.915619	0.907874	0.644869	0.576464	0.915502	0.91719	0.889915	0.901003	0.66545	0.904506	0.852557	0.910058	0.888088	0.894928	0.795671	0.556964	0.858482	0.551849	0.894928	0.585585	0.879768	0.894025	0.889989	0.608091	0.170722	0.826539	0.844653	0.903863	0.917663	0.757741	0.820468	0.898353	0.867308	0.533379	0.57694	0.848592	0.91005	0.716453	0.862391	0.855125	0.89091	0.834612	0.854438	0.851711	0.839597	0.813408	0.682515
hsa-mir-4650	0.857905	0.865204	0.865618	0.863029	0.65659	0.589095	0.864757	0.860568	0.866935	0.856743	0.670952	0.859125	0.859115	0.866623	0.846769	0.848946	0.794326	0.552149	0.833293	0.545971	0.848946	0.572999	0.834881	0.847976	0.871747	0.603662	0.171032	0.815699	0.8406	0.844442	0.860849	0.789542	0.824284	0.856394	0.836551	0.545063	0.612104	0.828582	0.863248	0.724378	0.839063	0.825569	0.847223	0.830073	0.837202	0.828978	0.834517	0.815441	0.665188
hsa-mir-4652	0.890981	0.922752	0.923882	0.912026	0.611063	0.566424	0.924812	0.920822	0.867349	0.890712	0.646674	0.908956	0.849281	0.903157	0.861382	0.885672	0.76871	0.543809	0.854039	0.551262	0.885672	0.569092	0.862639	0.868002	0.875677	0.590798	0.177557	0.826212	0.825268	0.88117	0.92189	0.756391	0.808814	0.882738	0.852925	0.538667	0.573962	0.831803	0.897298	0.706977	0.851171	0.831957	0.875523	0.803373	0.835058	0.842788	0.826002	0.780159	0.648044
hsa-mir-4656	0.86752	0.879904	0.879754	0.881411	0.650836	0.595676	0.879965	0.888398	0.860766	0.86724	0.687799	0.890799	0.837108	0.890901	0.860215	0.882017	0.792965	0.585737	0.852261	0.58875	0.882017	0.60436	0.86572	0.865464	0.860687	0.602243	0.197502	0.8205	0.839927	0.879896	0.888282	0.753344	0.805858	0.877434	0.858831	0.55874	0.598979	0.829034	0.896025	0.719949	0.860706	0.853082	0.895185	0.825711	0.832716	0.828786	0.816877	0.801735	0.693023
hsa-mir-4659b	0.9022	0.943184	0.943269	0.94062	0.619381	0.581547	0.943271	0.932495	0.879878	0.902228	0.661373	0.917485	0.85575	0.915826	0.874074	0.901765	0.764684	0.551956	0.86688	0.558833	0.901765	0.574477	0.866457	0.86539	0.876292	0.600173	0.184614	0.822301	0.843471	0.902862	0.933763	0.753519	0.806594	0.889751	0.863186	0.542109	0.578678	0.83563	0.910862	0.707231	0.86117	0.847217	0.888339	0.823519	0.846681	0.843778	0.821879	0.784937	0.662546
hsa-mir-466	0.917553	0.952457	0.953139	0.949685	0.633011	0.592431	0.953539	0.943895	0.884732	0.917541	0.67255	0.930096	0.866023	0.928955	0.890145	0.918574	0.779736	0.566148	0.867062	0.563425	0.918574	0.583803	0.884796	0.880997	0.897923	0.606929	0.18889	0.845409	0.858944	0.909663	0.94433	0.76745	0.829429	0.901807	0.879022	0.554786	0.596671	0.847021	0.919856	0.722923	0.864481	0.856304	0.89473	0.843581	0.860904	0.845291	0.842686	0.815578	0.672205
hsa-mir-4661	0.773973	0.770809	0.770948	0.767248	0.608686	0.586289	0.771679	0.77614	0.760856	0.774032	0.651133	0.786132	0.78169	0.779317	0.749465	0.790015	0.739441	0.510011	0.775452	0.575043	0.790015	0.585701	0.775307	0.781784	0.782715	0.60278	0.169992	0.810522	0.75439	0.782218	0.776871	0.747015	0.790426	0.786278	0.788066	0.546635	0.590289	0.750475	0.787497	0.673581	0.764602	0.773729	0.794239	0.763949	0.759838	0.776996	0.761658	0.746014	0.677526
hsa-mir-4662a	0.817807	0.817514	0.817012	0.822872	0.663146	0.608172	0.81672	0.81802	0.796486	0.816805	0.69898	0.827427	0.844569	0.822756	0.820241	0.81973	0.793603	0.584087	0.828081	0.584448	0.81973	0.589346	0.820204	0.824261	0.813746	0.629781	0.176285	0.823216	0.817485	0.829508	0.820202	0.765176	0.809315	0.849161	0.810354	0.557445	0.604761	0.825576	0.829739	0.723916	0.824082	0.800732	0.826066	0.805769	0.809627	0.808802	0.815093	0.793285	0.680155
hsa-mir-4664	0.588484	0.58381	0.582349	0.579018	0.635135	0.617776	0.58209	0.592326	0.586156	0.587048	0.614351	0.610293	0.623307	0.587635	0.596706	0.601821	0.624679	0.603218	0.601728	0.631733	0.601821	0.586101	0.616935	0.60227	0.602554	0.573308	0.242643	0.612224	0.596681	0.60701	0.593097	0.597752	0.607495	0.593889	0.581308	0.59239	0.583809	0.628922	0.613738	0.603113	0.624388	0.607903	0.596243	0.599185	0.605784	0.619095	0.60517	0.576756	0.617766
hsa-mir-4666a	0.904801	0.957084	0.957334	0.94382	0.628272	0.586748	0.957587	0.943257	0.886196	0.904797	0.665013	0.926505	0.864102	0.933539	0.880954	0.91215	0.787181	0.574392	0.864236	0.549881	0.91215	0.579141	0.874564	0.873338	0.898547	0.604425	0.184773	0.839455	0.848511	0.911413	0.943094	0.759909	0.826931	0.899678	0.87305	0.537152	0.587023	0.848836	0.924263	0.711548	0.857375	0.851758	0.90086	0.8393	0.853811	0.850808	0.840522	0.803877	0.673987
hsa-mir-4668	0.901054	0.93852	0.93961	0.929196	0.636219	0.578792	0.938459	0.924336	0.877481	0.901066	0.688823	0.918574	0.863955	0.920223	0.868027	0.901874	0.761488	0.576129	0.859191	0.556881	0.901874	0.581169	0.867087	0.864338	0.87766	0.602067	0.19893	0.836825	0.840994	0.901877	0.923655	0.759821	0.825983	0.87934	0.863048	0.555408	0.596951	0.83354	0.9062	0.709888	0.85349	0.835471	0.883301	0.820698	0.859458	0.84025	0.833031	0.804428	0.657741
hsa-mir-4672	0.906537	0.940681	0.941585	0.93968	0.634401	0.591187	0.941088	0.941381	0.888776	0.906376	0.682451	0.9212	0.866871	0.926865	0.886312	0.91796	0.77751	0.567354	0.862124	0.551808	0.91796	0.589346	0.883491	0.879308	0.886301	0.599312	0.197128	0.845525	0.840274	0.902158	0.941351	0.774537	0.829312	0.893957	0.871875	0.552012	0.601639	0.850009	0.910022	0.723894	0.868623	0.858915	0.889052	0.843029	0.860705	0.853807	0.848064	0.810493	0.669486
hsa-mir-4674	0.818608	0.836639	0.837093	0.827701	0.677284	0.608758	0.835414	0.842581	0.830969	0.817836	0.684159	0.855783	0.842311	0.836545	0.832661	0.837566	0.788039	0.609449	0.839616	0.57234	0.837566	0.627896	0.851359	0.85156	0.853611	0.615501	0.189623	0.813545	0.813067	0.844203	0.842736	0.776851	0.833676	0.854383	0.839901	0.551082	0.61739	0.828345	0.847591	0.729978	0.837534	0.848632	0.856575	0.805636	0.825831	0.832744	0.84637	0.797171	0.713677
hsa-mir-4676	0.898099	0.930085	0.929782	0.922126	0.647703	0.59731	0.930159	0.920867	0.887585	0.897446	0.682033	0.924456	0.859783	0.917054	0.88782	0.908396	0.788669	0.57375	0.865818	0.560288	0.908396	0.589363	0.883734	0.885542	0.895032	0.604205	0.182331	0.835069	0.858291	0.903234	0.922597	0.773431	0.831888	0.895586	0.867189	0.561993	0.597592	0.847984	0.911499	0.730001	0.866951	0.859226	0.887776	0.840442	0.847438	0.84731	0.838329	0.816487	0.681978
hsa-mir-4677	0.844503	0.840583	0.840626	0.838896	0.645031	0.571749	0.840434	0.848583	0.835815	0.844663	0.691456	0.844616	0.832976	0.839386	0.84075	0.861318	0.791418	0.570101	0.825617	0.56299	0.861318	0.60092	0.846896	0.841703	0.843332	0.584185	0.187332	0.805375	0.809111	0.854104	0.850262	0.774723	0.802515	0.855747	0.832775	0.545808	0.599729	0.845362	0.857603	0.705704	0.832285	0.833642	0.848551	0.814619	0.83014	0.822196	0.801507	0.788391	0.673506
hsa-mir-4678	0.84382	0.852459	0.853508	0.854572	0.66215	0.582624	0.852741	0.856852	0.820463	0.843073	0.686981	0.855255	0.829909	0.844996	0.834511	0.854166	0.768277	0.57396	0.833451	0.602364	0.854166	0.598323	0.848103	0.849471	0.853755	0.619333	0.198199	0.831272	0.815809	0.847848	0.857555	0.766214	0.802857	0.846397	0.831275	0.580846	0.601715	0.805032	0.854233	0.725171	0.824967	0.825252	0.841312	0.820159	0.82034	0.818915	0.809272	0.790284	0.682824
hsa-mir-4680	0.876688	0.896624	0.897255	0.895852	0.638966	0.586234	0.895645	0.902326	0.862433	0.875902	0.697529	0.899313	0.862589	0.891039	0.87418	0.890369	0.787468	0.563369	0.873083	0.581769	0.890369	0.587685	0.872491	0.87631	0.887224	0.606187	0.184638	0.843514	0.855571	0.881551	0.902445	0.780208	0.830201	0.877479	0.880038	0.544434	0.616048	0.852227	0.894361	0.736207	0.862145	0.840958	0.875505	0.833229	0.846058	0.84399	0.837873	0.805822	0.676887
hsa-mir-4687	0.824108	0.828246	0.828668	0.835997	0.64691	0.565318	0.827704	0.832979	0.811702	0.824156	0.64809	0.831761	0.820626	0.834861	0.811851	0.834748	0.75992	0.54109	0.822276	0.570743	0.834748	0.556552	0.80808	0.844779	0.838501	0.60349	0.173647	0.841517	0.805562	0.826392	0.834031	0.765583	0.81447	0.832322	0.822527	0.539481	0.583698	0.801059	0.843177	0.708104	0.819283	0.793282	0.824861	0.80411	0.813327	0.81291	0.784907	0.784081	0.669807
hsa-mir-4693	0.795739	0.789953	0.790861	0.789467	0.611062	0.54908	0.790609	0.799502	0.790635	0.795354	0.642635	0.805569	0.812316	0.795003	0.7829	0.800932	0.759839	0.553212	0.787465	0.54667	0.800932	0.56998	0.806248	0.804694	0.811016	0.582845	0.179706	0.798863	0.767067	0.78542	0.800504	0.745792	0.777188	0.806853	0.792325	0.526484	0.591088	0.793284	0.807057	0.678	0.785291	0.79544	0.79913	0.767954	0.771947	0.805027	0.783403	0.749963	0.656287
hsa-mir-4695	0.817685	0.830643	0.829992	0.826766	0.637132	0.608324	0.82964	0.828326	0.792449	0.816992	0.720754	0.8306	0.828701	0.826076	0.82459	0.835376	0.775774	0.612443	0.807344	0.609738	0.835376	0.607132	0.835147	0.833445	0.822267	0.643306	0.213767	0.813697	0.810425	0.833935	0.828291	0.756203	0.807796	0.80853	0.817686	0.583506	0.627778	0.795234	0.824667	0.720234	0.812358	0.804481	0.828017	0.803845	0.822494	0.817513	0.804923	0.795989	0.683947
hsa-mir-4697	0.855045	0.852975	0.854386	0.854333	0.653197	0.58866	0.853655	0.86055	0.849976	0.854743	0.698804	0.862312	0.852875	0.862621	0.833962	0.857116	0.777606	0.580014	0.839979	0.570821	0.857116	0.597716	0.86121	0.854908	0.875854	0.624917	0.184027	0.826941	0.835027	0.844745	0.861145	0.765663	0.807719	0.858107	0.84412	0.555982	0.62438	0.833953	0.858236	0.706374	0.832483	0.847689	0.865587	0.822533	0.827923	0.84252	0.839613	0.800479	0.666983
hsa-mir-4700	0.862383	0.886346	0.885573	0.876379	0.631897	0.578783	0.88455	0.891225	0.855143	0.861994	0.686641	0.874523	0.853674	0.878723	0.866502	0.879277	0.788844	0.573976	0.856258	0.573608	0.879277	0.592793	0.875979	0.883416	0.874485	0.604657	0.190602	0.8415	0.835002	0.873487	0.891383	0.775514	0.814714	0.863111	0.846999	0.558017	0.607494	0.838443	0.876506	0.733535	0.842888	0.847745	0.87329	0.825983	0.84494	0.840608	0.84182	0.801758	0.668781
hsa-mir-4701	0.828601	0.830933	0.831858	0.831537	0.61635	0.560925	0.832315	0.841465	0.820589	0.828734	0.670621	0.844489	0.825111	0.836853	0.8361	0.835451	0.771341	0.571014	0.815811	0.539959	0.835451	0.601139	0.85682	0.841258	0.831089	0.580095	0.185906	0.796071	0.80932	0.827989	0.841468	0.751135	0.799159	0.846275	0.820016	0.530689	0.596091	0.822613	0.841951	0.689525	0.817409	0.824078	0.848497	0.801724	0.807353	0.838986	0.804677	0.780673	0.667417
hsa-mir-4703	0.711876	0.698224	0.69708	0.694412	0.652685	0.544761	0.696905	0.705245	0.705999	0.711357	0.657792	0.722702	0.734665	0.716773	0.707048	0.724023	0.717039	0.531487	0.708664	0.537587	0.724023	0.564464	0.723193	0.741626	0.717935	0.605099	0.158462	0.703285	0.729306	0.721134	0.707169	0.696532	0.719258	0.720899	0.697809	0.520884	0.571523	0.725266	0.723	0.652358	0.707408	0.714691	0.708959	0.735527	0.726473	0.710338	0.72411	0.703815	0.636481
hsa-mir-4706	0.76992	0.753615	0.753213	0.75954	0.649577	0.612278	0.753734	0.770199	0.773141	0.769549	0.662798	0.781323	0.771351	0.768432	0.769252	0.770479	0.770011	0.580454	0.758585	0.585028	0.770479	0.56894	0.774011	0.769521	0.771818	0.594102	0.211063	0.778856	0.766477	0.778697	0.772313	0.72961	0.758789	0.768718	0.775585	0.576687	0.620869	0.77066	0.784111	0.713488	0.766195	0.779071	0.779588	0.754076	0.766021	0.782372	0.760657	0.763532	0.677113
hsa-mir-4709	0.857653	0.87598	0.875681	0.871085	0.65594	0.588092	0.875635	0.877889	0.847804	0.856337	0.697714	0.878777	0.845998	0.868692	0.859741	0.865522	0.771431	0.572251	0.835091	0.588919	0.865522	0.571828	0.856186	0.860662	0.85079	0.606902	0.211383	0.81694	0.818	0.858498	0.879866	0.757464	0.790962	0.862834	0.839244	0.576082	0.595981	0.824661	0.872582	0.714513	0.834782	0.84018	0.870039	0.825141	0.843844	0.833392	0.827921	0.788107	0.669676
hsa-mir-4712	0.815379	0.807322	0.807444	0.818934	0.654298	0.583377	0.807934	0.818311	0.818886	0.815472	0.664314	0.822375	0.843723	0.817209	0.823317	0.820119	0.773264	0.583842	0.803353	0.574475	0.820119	0.619525	0.839556	0.842762	0.813842	0.59909	0.181691	0.818491	0.816776	0.827807	0.81958	0.768899	0.809277	0.838455	0.814123	0.552536	0.609695	0.79755	0.829983	0.702097	0.811441	0.822004	0.821712	0.789808	0.822473	0.799938	0.840281	0.791167	0.680416
hsa-mir-4716	0.91206	0.950693	0.950783	0.949936	0.648049	0.593988	0.950709	0.93975	0.892654	0.912113	0.687701	0.933487	0.865228	0.931658	0.878807	0.911371	0.777667	0.563942	0.87372	0.567054	0.911371	0.588573	0.886908	0.889209	0.900249	0.602382	0.183207	0.851856	0.84873	0.915082	0.940848	0.777522	0.835911	0.903789	0.877789	0.564124	0.603132	0.842922	0.923528	0.721388	0.866075	0.867241	0.9112	0.841991	0.861457	0.849109	0.851729	0.813462	0.682694
hsa-mir-4717	0.851273	0.857607	0.857431	0.855998	0.641291	0.584922	0.858007	0.861227	0.852817	0.851636	0.688842	0.865564	0.840714	0.872855	0.842636	0.865122	0.768403	0.572662	0.833281	0.564662	0.865122	0.595962	0.858466	0.851428	0.855478	0.590738	0.185579	0.827493	0.826439	0.864633	0.860782	0.75789	0.809306	0.855535	0.836122	0.546556	0.614408	0.829952	0.865126	0.679563	0.830948	0.83547	0.872555	0.813584	0.828055	0.824668	0.822531	0.794881	0.668562
hsa-mir-4720	0.831398	0.826041	0.827135	0.825471	0.634668	0.585477	0.82741	0.830794	0.817203	0.831539	0.677917	0.849886	0.828988	0.828766	0.803008	0.831648	0.770408	0.576274	0.830454	0.574513	0.831648	0.564669	0.830816	0.833291	0.83567	0.631631	0.195838	0.824366	0.796145	0.820161	0.831774	0.751996	0.813117	0.822325	0.830662	0.552717	0.617248	0.795434	0.838231	0.723195	0.804015	0.815455	0.835152	0.797512	0.812156	0.822174	0.808255	0.784603	0.69153
hsa-mir-4721	0.843994	0.861316	0.862457	0.860013	0.642703	0.574494	0.861926	0.856893	0.84265	0.844431	0.669338	0.873704	0.852614	0.852115	0.86952	0.86852	0.808629	0.571196	0.848056	0.560413	0.86852	0.613777	0.872626	0.873845	0.877243	0.624656	0.192169	0.820673	0.853694	0.865821	0.856498	0.771023	0.822923	0.862805	0.851973	0.557585	0.603572	0.849817	0.878628	0.731141	0.863871	0.837659	0.868694	0.828257	0.831331	0.844358	0.845827	0.828922	0.69353
hsa-mir-4723	0.866324	0.8852	0.884901	0.882354	0.637246	0.593548	0.884817	0.888761	0.857911	0.865684	0.675972	0.895205	0.85937	0.881768	0.871177	0.884946	0.78591	0.577546	0.852884	0.576431	0.884946	0.5887	0.873595	0.875193	0.878698	0.605542	0.200992	0.83151	0.831433	0.87497	0.888896	0.769499	0.817926	0.87039	0.849046	0.557577	0.606517	0.829519	0.888388	0.74867	0.863403	0.860765	0.884973	0.825869	0.836235	0.845988	0.8355	0.793502	0.676414
hsa-mir-4726	0.834577	0.84321	0.844322	0.839293	0.624607	0.557628	0.844377	0.855105	0.823818	0.833961	0.66402	0.846434	0.814	0.838803	0.820481	0.85001	0.758156	0.561039	0.820901	0.556932	0.85001	0.576072	0.834098	0.822971	0.828749	0.579058	0.184155	0.833898	0.818242	0.841659	0.855656	0.744505	0.806139	0.828608	0.839911	0.549211	0.58919	0.808881	0.85647	0.676738	0.817028	0.832314	0.854478	0.799146	0.809741	0.817243	0.819942	0.780061	0.679232
hsa-mir-4727	0.801023	0.806674	0.806556	0.803321	0.639954	0.572446	0.806109	0.814637	0.796144	0.800857	0.680383	0.818644	0.81125	0.804103	0.820269	0.829877	0.777359	0.609908	0.811857	0.552803	0.829877	0.590935	0.839946	0.828774	0.820179	0.607782	0.202591	0.784309	0.794691	0.819568	0.816254	0.763562	0.808148	0.828797	0.8009	0.556289	0.603592	0.808967	0.820468	0.726921	0.797924	0.80932	0.833147	0.799859	0.800753	0.800188	0.79583	0.771274	0.690555
hsa-mir-4728	0.880352	0.885832	0.886746	0.893294	0.657813	0.601215	0.887042	0.897949	0.856256	0.88008	0.694752	0.887526	0.847611	0.889817	0.87285	0.876769	0.788193	0.588394	0.860641	0.582478	0.876769	0.597651	0.87126	0.877517	0.877734	0.59342	0.173082	0.832834	0.838668	0.884512	0.898765	0.768839	0.805726	0.87176	0.852923	0.543145	0.599777	0.838157	0.896672	0.701185	0.853508	0.845002	0.88638	0.832191	0.84358	0.864334	0.839021	0.795273	0.670456
hsa-mir-4729	0.911269	0.946019	0.947492	0.943844	0.630505	0.572482	0.948078	0.942252	0.885881	0.911018	0.659531	0.923707	0.85943	0.928186	0.868173	0.903795	0.778586	0.545228	0.864138	0.535073	0.903795	0.578404	0.870829	0.876784	0.888649	0.593979	0.172989	0.837158	0.84567	0.901078	0.942378	0.759273	0.828518	0.895581	0.872933	0.543437	0.581963	0.841413	0.922791	0.708541	0.866359	0.848124	0.892627	0.834996	0.853611	0.852518	0.840219	0.807169	0.682985
hsa-mir-4731	0.901848	0.920339	0.92043	0.912461	0.655651	0.610283	0.920168	0.91226	0.879239	0.90085	0.693458	0.914964	0.874411	0.917211	0.887748	0.909273	0.795975	0.579033	0.883122	0.574334	0.909273	0.598336	0.888471	0.893451	0.89428	0.606889	0.190228	0.848593	0.856302	0.895326	0.912519	0.777862	0.840018	0.893944	0.877522	0.565854	0.606208	0.859004	0.90926	0.752452	0.873845	0.856096	0.878115	0.849566	0.867535	0.855033	0.84698	0.828463	0.677109
hsa-mir-4732	0.816223	0.821835	0.820346	0.818149	0.644948	0.565545	0.820282	0.827286	0.797622	0.81569	0.67308	0.835557	0.836975	0.814	0.814664	0.831149	0.77995	0.556473	0.810563	0.553118	0.831149	0.604728	0.832751	0.832753	0.827164	0.60895	0.175202	0.815658	0.812283	0.829642	0.825678	0.777763	0.809801	0.832703	0.824591	0.540938	0.598594	0.797558	0.835616	0.735702	0.825623	0.802289	0.811671	0.809749	0.82622	0.801403	0.808467	0.791961	0.683813
hsa-mir-4735	0.858598	0.870029	0.87266	0.876232	0.627574	0.563613	0.870746	0.869663	0.850053	0.858689	0.645114	0.874891	0.844672	0.872083	0.858218	0.864811	0.779286	0.552645	0.845663	0.548824	0.864811	0.563734	0.845996	0.864498	0.873431	0.593584	0.181883	0.828779	0.815464	0.854408	0.870384	0.755429	0.807436	0.866408	0.836582	0.533951	0.573216	0.82601	0.871278	0.710594	0.831004	0.82926	0.854267	0.808923	0.826402	0.832947	0.819117	0.782473	0.66031
hsa-mir-4736	0.881312	0.879038	0.879814	0.881114	0.644662	0.578656	0.879623	0.887733	0.874396	0.881176	0.663041	0.89879	0.85925	0.889327	0.860701	0.877518	0.798699	0.557318	0.864355	0.547111	0.877518	0.593596	0.878093	0.875841	0.880452	0.592795	0.167626	0.834636	0.844836	0.880086	0.887889	0.760939	0.822969	0.887165	0.844927	0.535027	0.584516	0.845061	0.882425	0.704097	0.855138	0.844926	0.882004	0.837801	0.84094	0.851259	0.849115	0.807259	0.681106
hsa-mir-4739	0.904852	0.949655	0.949566	0.945409	0.619501	0.577943	0.950427	0.935692	0.880878	0.905016	0.670544	0.934339	0.853605	0.927273	0.88138	0.908818	0.786994	0.568178	0.869726	0.551218	0.908818	0.591602	0.877196	0.880717	0.891559	0.600118	0.183167	0.829723	0.849192	0.9112	0.936384	0.765604	0.831811	0.898782	0.875676	0.539056	0.583083	0.848323	0.916642	0.709177	0.866341	0.858318	0.903618	0.841663	0.849173	0.848826	0.834301	0.81288	0.683787
hsa-mir-4742	0.878556	0.881233	0.882294	0.882461	0.631063	0.598837	0.881219	0.885485	0.860134	0.877755	0.669217	0.887254	0.861596	0.8838	0.861316	0.8727	0.781609	0.574538	0.846116	0.559293	0.8727	0.579643	0.851308	0.864517	0.870152	0.591581	0.181527	0.824912	0.839848	0.861174	0.886998	0.769083	0.826714	0.865864	0.861999	0.540869	0.61289	0.836616	0.878754	0.716466	0.844893	0.835252	0.870399	0.823126	0.83316	0.846459	0.830306	0.799814	0.679622
hsa-mir-4745	0.701228	0.701841	0.703237	0.694578	0.625218	0.58648	0.703269	0.710169	0.703039	0.701555	0.650835	0.730605	0.73252	0.714603	0.711889	0.71352	0.683813	0.555502	0.733261	0.569201	0.71352	0.57439	0.715258	0.737325	0.710684	0.604572	0.227162	0.754955	0.714033	0.712555	0.711847	0.715153	0.724518	0.718989	0.72299	0.546979	0.579709	0.72145	0.717362	0.725223	0.711791	0.706683	0.719177	0.713774	0.724878	0.7217	0.716085	0.694476	0.654334
hsa-mir-4746	0.608548	0.600162	0.600271	0.602922	0.597968	0.58485	0.598817	0.617847	0.608208	0.607975	0.599473	0.624249	0.623398	0.611806	0.600198	0.620101	0.625695	0.584092	0.626784	0.568828	0.620101	0.615835	0.635087	0.636449	0.628262	0.622782	0.210389	0.610934	0.618908	0.630096	0.619664	0.591988	0.62929	0.616491	0.609994	0.552475	0.557956	0.618829	0.630613	0.643937	0.623811	0.635097	0.630937	0.602473	0.60249	0.646032	0.614382	0.618693	0.663088
hsa-mir-4753	0.905647	0.944609	0.946937	0.951567	0.620134	0.57968	0.945528	0.941872	0.882223	0.905207	0.657923	0.927289	0.861506	0.927424	0.880777	0.907225	0.769711	0.556294	0.863853	0.54716	0.907225	0.573926	0.875833	0.882884	0.897143	0.598269	0.178244	0.834585	0.84363	0.902221	0.941526	0.747161	0.820513	0.895349	0.863626	0.539261	0.587456	0.84387	0.917529	0.722178	0.860068	0.854245	0.889087	0.830387	0.849053	0.85358	0.831125	0.796755	0.667183
hsa-mir-4756	0.854376	0.863805	0.864497	0.859443	0.652829	0.571615	0.864051	0.863897	0.837446	0.854703	0.670652	0.865018	0.830753	0.858779	0.856504	0.856256	0.79155	0.559218	0.833757	0.560507	0.856256	0.583009	0.853293	0.861441	0.855804	0.615603	0.178443	0.814517	0.831591	0.855589	0.864053	0.772574	0.79851	0.852173	0.833912	0.568999	0.589358	0.822787	0.867009	0.691545	0.843893	0.828871	0.868454	0.807336	0.817761	0.839869	0.822648	0.791334	0.658534
hsa-mir-4758	0.852918	0.854968	0.855297	0.853326	0.636681	0.575505	0.856222	0.863085	0.843403	0.852345	0.649209	0.868725	0.830541	0.86706	0.845303	0.855707	0.786208	0.567465	0.838308	0.539239	0.855707	0.585847	0.855522	0.86344	0.845507	0.590582	0.188246	0.814934	0.830725	0.867564	0.862796	0.755951	0.819317	0.864349	0.849174	0.534767	0.598052	0.834375	0.862188	0.705007	0.843411	0.85192	0.86846	0.811126	0.824518	0.832303	0.820584	0.798206	0.673661
hsa-mir-4759	0.800464	0.814483	0.814937	0.811149	0.643451	0.610697	0.813604	0.809933	0.796964	0.800262	0.691449	0.816355	0.836254	0.817203	0.811753	0.812986	0.753444	0.573294	0.816773	0.566879	0.812986	0.576196	0.810853	0.820978	0.816448	0.615825	0.196537	0.812797	0.791724	0.808093	0.812676	0.742749	0.768426	0.815542	0.796911	0.563533	0.619036	0.8202	0.806195	0.704948	0.796176	0.797269	0.826886	0.778852	0.816597	0.801524	0.780478	0.774847	0.662599
hsa-mir-4761	0.831708	0.836253	0.8365	0.832768	0.645535	0.596937	0.836071	0.834354	0.826999	0.83121	0.694053	0.841361	0.845555	0.839239	0.846869	0.84677	0.797832	0.586851	0.825466	0.572451	0.84677	0.590957	0.84149	0.844303	0.840262	0.60438	0.195628	0.837526	0.816702	0.833945	0.83601	0.758186	0.811737	0.837728	0.838838	0.556744	0.604663	0.827474	0.847375	0.721735	0.835806	0.830688	0.838319	0.802717	0.844515	0.83114	0.825162	0.794469	0.660157
hsa-mir-4764	0.794206	0.799563	0.799334	0.79094	0.639835	0.614047	0.799514	0.801585	0.78795	0.79254	0.685296	0.822178	0.794591	0.80577	0.801889	0.802861	0.774812	0.613326	0.792179	0.593718	0.802861	0.601983	0.8106	0.80883	0.798896	0.641351	0.226219	0.824928	0.808991	0.804744	0.803054	0.740033	0.816432	0.804678	0.818254	0.595532	0.630695	0.810677	0.801167	0.717274	0.79079	0.809789	0.826651	0.797776	0.818979	0.807017	0.78607	0.779803	0.720841
hsa-mir-4765	0.772974	0.775408	0.776578	0.778159	0.645866	0.572922	0.777574	0.789156	0.76255	0.772667	0.672547	0.783627	0.790668	0.781741	0.768972	0.781135	0.738396	0.557975	0.771191	0.590828	0.781135	0.571979	0.787837	0.785483	0.785475	0.594696	0.177752	0.791185	0.770851	0.780114	0.789989	0.727395	0.762234	0.77564	0.766823	0.5382	0.580939	0.770225	0.788577	0.692066	0.76523	0.763422	0.776629	0.758124	0.762831	0.798317	0.761543	0.73857	0.659826
hsa-mir-4766	0.881438	0.885448	0.886469	0.883281	0.662008	0.589393	0.885808	0.891944	0.861846	0.879421	0.699211	0.896002	0.863197	0.888079	0.869832	0.887898	0.809725	0.562177	0.863031	0.56316	0.887898	0.628764	0.870315	0.875216	0.882004	0.636991	0.200996	0.841113	0.850196	0.883322	0.890837	0.793795	0.851101	0.880127	0.871694	0.598916	0.628655	0.860144	0.884952	0.742817	0.853106	0.859948	0.889051	0.846697	0.846377	0.844255	0.847945	0.829173	0.702145
hsa-mir-4767	0.653037	0.654307	0.653568	0.654224	0.621725	0.613497	0.652919	0.660773	0.657356	0.651535	0.710395	0.665568	0.683759	0.654449	0.681196	0.669408	0.657267	0.631521	0.672726	0.645454	0.669408	0.59236	0.678078	0.689022	0.663913	0.599049	0.253884	0.665881	0.673145	0.666092	0.661726	0.647412	0.678865	0.668788	0.649505	0.574973	0.580555	0.669411	0.664613	0.685542	0.663534	0.678972	0.68674	0.664402	0.689029	0.664176	0.663655	0.657855	0.655194
hsa-mir-4768	0.892679	0.915541	0.916154	0.922502	0.636293	0.583959	0.91619	0.91863	0.878198	0.892088	0.655579	0.909182	0.857158	0.913588	0.866067	0.892652	0.785763	0.556103	0.864326	0.554726	0.892652	0.575926	0.865797	0.874621	0.883493	0.595212	0.181902	0.821666	0.834755	0.894888	0.919438	0.76465	0.832046	0.884365	0.861252	0.537316	0.593216	0.839956	0.907679	0.718841	0.85966	0.844022	0.88736	0.832494	0.846313	0.844491	0.839005	0.78816	0.680939
hsa-mir-4770	0.881907	0.895635	0.897946	0.893088	0.64132	0.591828	0.897154	0.896673	0.872475	0.881499	0.675713	0.900438	0.8625	0.891923	0.868522	0.888316	0.797726	0.582369	0.854539	0.582146	0.888316	0.594766	0.867119	0.872902	0.879332	0.622406	0.183173	0.841325	0.858878	0.889123	0.897839	0.755638	0.82926	0.886958	0.865631	0.558455	0.613391	0.851871	0.896485	0.724676	0.848539	0.857737	0.895926	0.836785	0.856144	0.849947	0.83398	0.812066	0.7075
hsa-mir-4772	0.834133	0.851982	0.853033	0.844228	0.638472	0.566121	0.851796	0.854097	0.818183	0.833537	0.683262	0.849599	0.83973	0.84524	0.830772	0.847205	0.790418	0.559239	0.83505	0.53987	0.847205	0.571297	0.838744	0.841299	0.849804	0.602868	0.186425	0.814961	0.815395	0.839148	0.855699	0.758487	0.800948	0.844974	0.814638	0.556024	0.602801	0.82667	0.856521	0.690111	0.821491	0.82832	0.845931	0.82	0.818681	0.815163	0.827642	0.772779	0.653544
hsa-mir-4773	0.897476	0.933219	0.934632	0.933411	0.634345	0.581913	0.934436	0.926311	0.884195	0.89758	0.675987	0.916778	0.864338	0.918075	0.876279	0.899435	0.776061	0.56492	0.853605	0.551113	0.899435	0.578282	0.870577	0.87988	0.892166	0.579952	0.188664	0.835531	0.848161	0.901827	0.926936	0.760046	0.819578	0.88562	0.865732	0.54481	0.588471	0.837988	0.911998	0.706925	0.854282	0.852265	0.897935	0.84868	0.848004	0.843339	0.838907	0.798724	0.659813
hsa-mir-4774	0.828395	0.835525	0.835374	0.837722	0.64134	0.609483	0.835185	0.842072	0.819079	0.826871	0.701813	0.839163	0.845705	0.824437	0.837148	0.838976	0.772141	0.579905	0.843954	0.571279	0.838976	0.578252	0.840591	0.83664	0.845801	0.599137	0.191487	0.813137	0.807733	0.824888	0.842026	0.758622	0.782379	0.840648	0.811705	0.545002	0.608945	0.829994	0.84011	0.736953	0.827762	0.800811	0.845294	0.819935	0.823387	0.815573	0.819609	0.774508	0.652479
hsa-mir-4775	0.91122	0.966405	0.966952	0.958915	0.629919	0.586741	0.967797	0.945471	0.888782	0.911152	0.669706	0.920942	0.859675	0.931159	0.880314	0.91163	0.778608	0.548235	0.856065	0.541508	0.91163	0.583619	0.865997	0.870919	0.881378	0.588601	0.17478	0.826133	0.847779	0.906917	0.946237	0.762018	0.810361	0.89456	0.858429	0.540874	0.579594	0.840289	0.912178	0.697652	0.862002	0.852529	0.889842	0.83328	0.846427	0.849515	0.838806	0.802018	0.654076
hsa-mir-4777	0.828774	0.843832	0.844306	0.840095	0.645493	0.574771	0.843268	0.837478	0.820713	0.8287	0.67943	0.840324	0.839818	0.82604	0.819705	0.83766	0.770031	0.55089	0.809823	0.545672	0.83766	0.571619	0.825152	0.82726	0.837116	0.601301	0.18696	0.818268	0.816034	0.832433	0.838714	0.752601	0.803718	0.828983	0.818144	0.559771	0.608668	0.810885	0.834454	0.693318	0.816279	0.812266	0.831422	0.817089	0.818483	0.814607	0.821105	0.789459	0.654676
hsa-mir-4778	0.867515	0.881768	0.882408	0.88084	0.635276	0.591969	0.880946	0.881972	0.850244	0.866948	0.674167	0.887841	0.860676	0.875389	0.876908	0.881531	0.777613	0.560404	0.851233	0.56764	0.881531	0.590394	0.858998	0.870683	0.870306	0.599742	0.195146	0.833971	0.832705	0.871959	0.882921	0.774143	0.822603	0.866057	0.848867	0.556074	0.60167	0.831141	0.878505	0.745666	0.850569	0.840408	0.862429	0.8194	0.836626	0.830371	0.826223	0.805285	0.663501
hsa-mir-4779	0.917303	0.950469	0.950685	0.951117	0.64703	0.594126	0.951027	0.948259	0.905655	0.917735	0.685222	0.936188	0.865012	0.934178	0.90099	0.924574	0.80685	0.583095	0.874677	0.569328	0.924574	0.614807	0.899347	0.896935	0.908629	0.620389	0.183232	0.845709	0.874203	0.921598	0.948433	0.786338	0.851618	0.918192	0.891011	0.553465	0.607731	0.864268	0.932621	0.726605	0.886869	0.881331	0.912104	0.862171	0.866725	0.863154	0.858227	0.834196	0.710839
hsa-mir-4782	0.825796	0.829673	0.829614	0.830623	0.628625	0.586649	0.829502	0.831814	0.799808	0.824631	0.686041	0.833883	0.825398	0.841028	0.816335	0.83736	0.762666	0.570012	0.819229	0.576144	0.83736	0.550907	0.815088	0.834041	0.853137	0.602734	0.224447	0.815472	0.801243	0.828372	0.831642	0.762577	0.799409	0.829241	0.806834	0.555683	0.600958	0.817461	0.832171	0.733321	0.804345	0.814887	0.831558	0.800589	0.815395	0.81448	0.810769	0.763988	0.660463
hsa-mir-4784	0.902831	0.932883	0.934264	0.930757	0.634433	0.596827	0.933544	0.921728	0.880928	0.902473	0.671084	0.92035	0.865593	0.915161	0.875069	0.914135	0.790288	0.564636	0.872815	0.565592	0.914135	0.587168	0.877709	0.876663	0.887009	0.616795	0.187677	0.840653	0.854145	0.90488	0.92331	0.765381	0.825503	0.894111	0.869057	0.565444	0.598359	0.854653	0.910898	0.709378	0.861816	0.85164	0.895774	0.840997	0.852717	0.864178	0.843207	0.806101	0.688016
hsa-mir-4787	0.622773	0.617328	0.616834	0.616064	0.6316	0.636079	0.616791	0.634423	0.608907	0.622819	0.631013	0.647466	0.66682	0.617252	0.634815	0.64295	0.679995	0.615062	0.667441	0.60587	0.64295	0.575648	0.654414	0.653205	0.641209	0.60046	0.227027	0.668546	0.623291	0.630751	0.634659	0.645261	0.641979	0.641077	0.622555	0.599824	0.624374	0.680696	0.641171	0.654192	0.640873	0.635122	0.65208	0.647742	0.645682	0.650868	0.661164	0.594275	0.633874
hsa-mir-4791	0.787174	0.784533	0.784117	0.78257	0.637173	0.574237	0.784773	0.788084	0.773715	0.786709	0.661582	0.785103	0.810293	0.790131	0.785407	0.805305	0.754221	0.565585	0.801713	0.562999	0.805305	0.601035	0.794218	0.803218	0.788569	0.600324	0.193062	0.794645	0.786248	0.787383	0.787712	0.750538	0.785439	0.792004	0.803501	0.551879	0.605059	0.785441	0.796792	0.691736	0.78954	0.789705	0.791555	0.765486	0.776921	0.795321	0.778516	0.752551	0.673901
hsa-mir-4792	0.778921	0.777138	0.777014	0.775482	0.611476	0.574561	0.775886	0.790117	0.774047	0.778747	0.644093	0.805159	0.800404	0.782178	0.780789	0.796281	0.779418	0.56403	0.775497	0.556902	0.796281	0.567714	0.792631	0.800839	0.799592	0.609832	0.169712	0.815134	0.782675	0.780803	0.791297	0.729315	0.794216	0.798716	0.783158	0.536962	0.588221	0.789767	0.805813	0.680962	0.788429	0.790471	0.794382	0.785549	0.778603	0.78554	0.77877	0.764632	0.697164
hsa-mir-4793	0.853657	0.858604	0.860217	0.85829	0.660164	0.585252	0.859226	0.859012	0.849097	0.852476	0.677358	0.870845	0.847688	0.857277	0.864759	0.859114	0.784604	0.550553	0.835484	0.568552	0.859114	0.604284	0.846315	0.863429	0.854484	0.615291	0.185537	0.822765	0.832965	0.848875	0.860923	0.780424	0.823718	0.865568	0.845971	0.561544	0.594893	0.830355	0.867529	0.736262	0.837195	0.82105	0.856824	0.816158	0.833359	0.835098	0.824383	0.817117	0.683216
hsa-mir-4795	0.917518	0.944286	0.945245	0.948764	0.636792	0.580382	0.945675	0.942602	0.890192	0.91772	0.679234	0.920916	0.860279	0.935801	0.878755	0.909264	0.785389	0.564034	0.880033	0.569649	0.909264	0.592668	0.879955	0.892087	0.896266	0.616331	0.183492	0.83523	0.857428	0.904097	0.942204	0.768515	0.832916	0.898277	0.873714	0.549918	0.585451	0.845745	0.919859	0.718983	0.874189	0.860104	0.893307	0.842313	0.857118	0.862966	0.848865	0.803671	0.677183
hsa-mir-4796	0.859032	0.874855	0.87556	0.877396	0.646092	0.589517	0.875533	0.877865	0.858387	0.859022	0.696652	0.877997	0.866808	0.877607	0.865674	0.874351	0.794988	0.561996	0.83945	0.555166	0.874351	0.575862	0.860072	0.863003	0.867362	0.601428	0.190946	0.824615	0.847645	0.876735	0.878723	0.77113	0.818658	0.878274	0.852148	0.564159	0.609384	0.836643	0.868948	0.726608	0.841395	0.833389	0.872598	0.825785	0.843845	0.837936	0.822685	0.807129	0.669789
hsa-mir-4797	0.837961	0.837041	0.838668	0.843837	0.641324	0.594251	0.838063	0.837136	0.822044	0.837375	0.694106	0.850027	0.827565	0.845146	0.837988	0.843856	0.776375	0.572471	0.844009	0.565742	0.843856	0.591372	0.841587	0.843994	0.833715	0.590411	0.1773	0.815023	0.814449	0.839241	0.83995	0.745685	0.81173	0.83072	0.83503	0.550772	0.605783	0.8303	0.844127	0.697161	0.821054	0.825168	0.845598	0.815246	0.824498	0.818116	0.822008	0.797347	0.688032
hsa-mir-4804	0.772445	0.763398	0.763549	0.763375	0.66088	0.596519	0.762795	0.766868	0.773003	0.771921	0.663564	0.7802	0.788332	0.767835	0.770701	0.773393	0.743934	0.567929	0.760619	0.567984	0.773393	0.584812	0.774067	0.779334	0.779961	0.599106	0.171783	0.783575	0.764668	0.76744	0.766721	0.71163	0.779502	0.785585	0.766355	0.520749	0.586271	0.768275	0.787168	0.700453	0.770997	0.757578	0.775248	0.761153	0.769841	0.763695	0.777318	0.760776	0.695438
hsa-mir-483	0.842069	0.851058	0.85222	0.844242	0.666838	0.579051	0.85242	0.843735	0.821087	0.841745	0.687113	0.852249	0.847722	0.843858	0.834736	0.854214	0.77512	0.565814	0.827378	0.534975	0.854214	0.602711	0.84148	0.846982	0.839507	0.612003	0.180339	0.840897	0.839451	0.841702	0.845199	0.774739	0.807246	0.8533	0.829755	0.566737	0.612264	0.821713	0.850408	0.723302	0.828159	0.82345	0.830835	0.81322	0.823604	0.828369	0.829649	0.811491	0.663739
hsa-mir-484	0.851177	0.856954	0.857347	0.855143	0.653199	0.583349	0.85656	0.865415	0.85032	0.852786	0.671426	0.875068	0.843036	0.861568	0.847627	0.873512	0.805056	0.577932	0.844598	0.577107	0.873512	0.610884	0.851746	0.858618	0.860326	0.63653	0.196305	0.821691	0.844349	0.867962	0.866854	0.774575	0.828016	0.863076	0.856273	0.566328	0.592693	0.820327	0.878064	0.735136	0.834813	0.837276	0.865619	0.835609	0.844131	0.831757	0.830362	0.823646	0.717904
hsa-mir-485	0.90003	0.923642	0.925034	0.92236	0.623714	0.585989	0.923857	0.925136	0.883597	0.89993	0.659407	0.917041	0.864369	0.90825	0.881549	0.897894	0.785845	0.55323	0.86628	0.55186	0.897894	0.577645	0.859434	0.885336	0.892376	0.606991	0.183109	0.833731	0.85656	0.892104	0.925175	0.756221	0.824412	0.893589	0.868159	0.545891	0.592065	0.850449	0.908113	0.722569	0.857226	0.845244	0.882998	0.836809	0.850207	0.849806	0.844957	0.812753	0.663942
hsa-mir-486	0.89509	0.934122	0.935587	0.931187	0.628135	0.571696	0.93468	0.931825	0.879027	0.895405	0.650694	0.922767	0.844451	0.914671	0.866256	0.898944	0.775578	0.556024	0.855524	0.551106	0.898944	0.577451	0.870394	0.866832	0.872758	0.587773	0.180334	0.813716	0.82901	0.900423	0.931373	0.746134	0.808844	0.888252	0.854993	0.527305	0.574243	0.835035	0.905901	0.696953	0.85757	0.845309	0.8833	0.820123	0.83227	0.847427	0.825509	0.7921	0.685912
hsa-mir-487a	0.843704	0.850344	0.85069	0.85703	0.631392	0.582768	0.850616	0.856093	0.826479	0.843836	0.662541	0.847791	0.848894	0.846058	0.827437	0.840277	0.772402	0.530886	0.833489	0.540077	0.840277	0.559432	0.831693	0.848744	0.845023	0.601236	0.157477	0.822912	0.811356	0.831514	0.856723	0.733837	0.813972	0.853762	0.815663	0.532905	0.590907	0.81734	0.856249	0.70742	0.823502	0.824785	0.833371	0.80852	0.827154	0.824301	0.821989	0.771825	0.644576
hsa-mir-487b	0.66691	0.666262	0.665344	0.656556	0.620851	0.618036	0.666513	0.664928	0.648998	0.665654	0.681944	0.661196	0.668917	0.663276	0.681773	0.673236	0.661579	0.612243	0.691574	0.636185	0.673236	0.599892	0.67631	0.677022	0.667371	0.652189	0.252675	0.699745	0.670081	0.686256	0.667482	0.641826	0.675485	0.669107	0.648621	0.627709	0.580483	0.651375	0.666972	0.701487	0.65694	0.663561	0.672273	0.651183	0.68115	0.674572	0.648651	0.669782	0.675303
hsa-mir-488	0.8816	0.910564	0.910964	0.905045	0.637274	0.5986	0.910868	0.904956	0.88375	0.881908	0.692082	0.917779	0.858014	0.901428	0.873784	0.905612	0.788352	0.57384	0.861788	0.563422	0.905612	0.607259	0.882969	0.876078	0.878152	0.622378	0.195374	0.847541	0.861496	0.894489	0.905411	0.769874	0.824896	0.89428	0.86587	0.58607	0.605793	0.840029	0.900487	0.713441	0.857377	0.846885	0.889339	0.83548	0.860903	0.838649	0.849211	0.824871	0.690135
hsa-mir-489	0.845053	0.859192	0.861093	0.857634	0.654971	0.593451	0.860028	0.857128	0.843253	0.844053	0.703614	0.863651	0.867996	0.85159	0.863129	0.856516	0.816396	0.596796	0.837303	0.590587	0.856516	0.60163	0.857194	0.854488	0.860625	0.635956	0.198635	0.841586	0.843301	0.866637	0.857652	0.804774	0.820846	0.861269	0.840976	0.577384	0.616541	0.83865	0.865814	0.729541	0.834301	0.827379	0.857993	0.817506	0.834922	0.825545	0.823274	0.828809	0.703266
hsa-mir-490	0.836479	0.838506	0.838162	0.836917	0.640727	0.593418	0.838521	0.840667	0.820919	0.835922	0.682669	0.840799	0.83419	0.843977	0.822023	0.84641	0.764258	0.567129	0.829058	0.550788	0.84641	0.567669	0.851716	0.846375	0.827902	0.588672	0.201135	0.820322	0.817294	0.849906	0.841863	0.763041	0.796101	0.837822	0.823528	0.555252	0.59814	0.808187	0.84756	0.718529	0.82147	0.803412	0.832085	0.806326	0.829956	0.811197	0.810233	0.773528	0.673779
hsa-mir-491	0.874242	0.888015	0.888236	0.887321	0.638096	0.572553	0.888406	0.89337	0.86663	0.874032	0.683999	0.885267	0.858924	0.888897	0.870034	0.897104	0.781625	0.558928	0.865225	0.543638	0.897104	0.582306	0.869078	0.8655	0.876331	0.595423	0.184121	0.82568	0.848026	0.885532	0.89368	0.759448	0.827029	0.876544	0.860915	0.545165	0.615099	0.846104	0.892363	0.72155	0.841543	0.84304	0.872798	0.824344	0.843405	0.831532	0.845647	0.8153	0.674028
hsa-mir-492	0.812111	0.804114	0.806099	0.798852	0.632202	0.591791	0.806222	0.805571	0.791817	0.812142	0.674113	0.835339	0.823542	0.819221	0.806036	0.821347	0.766301	0.585981	0.812189	0.561445	0.821347	0.590691	0.810584	0.824342	0.810568	0.637104	0.185627	0.810964	0.805444	0.813027	0.80614	0.743591	0.795741	0.816681	0.805066	0.565541	0.57458	0.803053	0.813285	0.717733	0.814193	0.789629	0.818895	0.791455	0.812187	0.814147	0.79404	0.781057	0.679232
hsa-mir-493	0.827967	0.841289	0.840612	0.819852	0.645168	0.59031	0.840327	0.82965	0.803601	0.827278	0.682857	0.838039	0.839243	0.823369	0.82031	0.838473	0.761199	0.593328	0.826207	0.553231	0.838473	0.603254	0.831265	0.825389	0.819509	0.611177	0.202647	0.81619	0.821806	0.830761	0.830622	0.749387	0.793566	0.827372	0.80656	0.560864	0.613819	0.807991	0.834679	0.728748	0.818687	0.815117	0.826229	0.814347	0.815381	0.811944	0.820767	0.795746	0.6756
hsa-mir-494	0.898564	0.910893	0.911182	0.915448	0.661276	0.607434	0.912199	0.91669	0.877765	0.897873	0.693722	0.907395	0.876	0.911592	0.888413	0.898382	0.794747	0.569104	0.874086	0.577243	0.898382	0.594715	0.869614	0.881711	0.891154	0.618732	0.179617	0.834436	0.855063	0.894173	0.917845	0.769842	0.823086	0.901426	0.877632	0.566612	0.599058	0.856897	0.909224	0.7211	0.868176	0.857614	0.892384	0.84963	0.851834	0.852765	0.839888	0.822422	0.673278
hsa-mir-495	0.906103	0.965952	0.966575	0.958877	0.633861	0.578883	0.966755	0.949751	0.887111	0.90598	0.691007	0.932298	0.866875	0.940713	0.888861	0.919935	0.779936	0.555884	0.863082	0.549939	0.919935	0.583358	0.875488	0.881586	0.888765	0.601417	0.182224	0.843915	0.849144	0.917118	0.950798	0.776411	0.830686	0.899182	0.87128	0.550748	0.583682	0.83906	0.917392	0.714432	0.863027	0.850499	0.889481	0.847906	0.863074	0.849395	0.840488	0.809439	0.662573
hsa-mir-496	0.796856	0.81304	0.812016	0.804482	0.631143	0.569305	0.810624	0.810606	0.773604	0.795403	0.683078	0.805664	0.806377	0.80128	0.809976	0.812595	0.759131	0.570028	0.778472	0.566352	0.812595	0.580792	0.815583	0.805175	0.80509	0.599562	0.203077	0.789717	0.786053	0.813166	0.811241	0.730311	0.781032	0.799357	0.799262	0.540273	0.585936	0.80394	0.805913	0.715596	0.787909	0.78873	0.801059	0.778934	0.794642	0.795881	0.77943	0.748338	0.664364
hsa-mir-497	0.895509	0.929568	0.930645	0.93095	0.628096	0.578154	0.930817	0.922685	0.870063	0.89545	0.665609	0.90405	0.847402	0.908727	0.865748	0.897186	0.770396	0.545243	0.855852	0.547053	0.897186	0.563771	0.873031	0.868007	0.885606	0.594377	0.169898	0.826978	0.833816	0.894336	0.922141	0.749407	0.817502	0.886872	0.862295	0.532561	0.5675	0.83477	0.903594	0.6968	0.860283	0.841844	0.884348	0.825018	0.854841	0.848614	0.825375	0.783464	0.665673
hsa-mir-498	0.85398	0.857715	0.858146	0.860793	0.635904	0.610751	0.857456	0.86645	0.840763	0.853374	0.718848	0.879938	0.84237	0.870976	0.870228	0.874276	0.809603	0.589392	0.840171	0.587108	0.874276	0.596166	0.858256	0.846994	0.869222	0.61459	0.200454	0.853572	0.833605	0.871161	0.866129	0.784371	0.82117	0.865038	0.855708	0.568443	0.620378	0.841989	0.859892	0.723808	0.845655	0.84175	0.876446	0.829336	0.846063	0.831454	0.839645	0.793162	0.6947
hsa-mir-499a	0.893469	0.91893	0.919306	0.91342	0.646805	0.617391	0.918607	0.914339	0.874211	0.89243	0.710816	0.905224	0.872318	0.905764	0.888376	0.909423	0.790915	0.581583	0.862129	0.582819	0.909423	0.598582	0.892439	0.886582	0.887673	0.605232	0.204999	0.844544	0.844104	0.891612	0.914459	0.774125	0.829355	0.892814	0.86858	0.575144	0.622154	0.860027	0.902914	0.722632	0.861547	0.86049	0.900531	0.844	0.867553	0.856627	0.845493	0.824912	0.68642
hsa-mir-499b	0.895576	0.921148	0.921498	0.915432	0.647335	0.61903	0.920828	0.916776	0.876778	0.894533	0.712857	0.907885	0.874899	0.907954	0.889988	0.911712	0.793367	0.582468	0.862853	0.584538	0.911712	0.597964	0.894616	0.888614	0.889284	0.606061	0.204809	0.84612	0.846421	0.893776	0.916897	0.776153	0.831199	0.894397	0.870873	0.576231	0.625292	0.862308	0.90559	0.720016	0.8625	0.86216	0.903045	0.846223	0.867669	0.858083	0.848712	0.826329	0.687477
hsa-mir-5000	0.901256	0.906717	0.906849	0.897821	0.6591	0.589581	0.906379	0.909696	0.874638	0.900561	0.677099	0.904623	0.873273	0.899385	0.87168	0.905461	0.792164	0.571535	0.868066	0.575144	0.905461	0.606354	0.869903	0.877373	0.892651	0.622324	0.183276	0.846209	0.84492	0.889611	0.910484	0.776993	0.84079	0.889165	0.860006	0.5694	0.588751	0.839101	0.903292	0.723953	0.865202	0.852278	0.884123	0.832707	0.860984	0.851949	0.844347	0.820204	0.690868
hsa-mir-5003	0.904998	0.924415	0.924754	0.915858	0.638719	0.591541	0.925175	0.921318	0.880396	0.904328	0.682288	0.911387	0.866565	0.910909	0.878133	0.898139	0.785225	0.564302	0.866488	0.577722	0.898139	0.591292	0.870326	0.884611	0.906074	0.607692	0.195442	0.855984	0.856709	0.907134	0.923017	0.786792	0.840115	0.892299	0.856648	0.557358	0.593157	0.844689	0.901398	0.727227	0.85073	0.840294	0.889059	0.832775	0.863151	0.856199	0.845518	0.825105	0.668628
hsa-mir-5004	0.846634	0.859661	0.859897	0.847684	0.622884	0.599779	0.859179	0.857487	0.830509	0.84586	0.671914	0.851994	0.840014	0.86896	0.841127	0.855374	0.773111	0.56018	0.832503	0.582845	0.855374	0.583713	0.856911	0.858362	0.860721	0.616586	0.204776	0.822213	0.827192	0.849791	0.85732	0.767667	0.826015	0.828535	0.848549	0.547056	0.595288	0.835393	0.848553	0.712084	0.826156	0.830388	0.854345	0.809457	0.829391	0.837842	0.807921	0.789423	0.684142
hsa-mir-5009	0.853434	0.87125	0.871229	0.866842	0.661993	0.598733	0.871559	0.868262	0.847235	0.852781	0.699318	0.874195	0.855016	0.86472	0.843498	0.864787	0.791713	0.58261	0.838862	0.580485	0.864787	0.602233	0.856586	0.867427	0.852307	0.595771	0.180802	0.858551	0.854747	0.865947	0.869045	0.797985	0.826535	0.858899	0.842788	0.570577	0.618059	0.827892	0.880211	0.701956	0.839498	0.844887	0.85711	0.827981	0.839103	0.836925	0.842551	0.794507	0.681897
hsa-mir-500a	0.846017	0.832465	0.831852	0.829647	0.658041	0.641387	0.831932	0.845251	0.817702	0.844545	0.692685	0.83816	0.84305	0.843775	0.839214	0.846861	0.813247	0.625275	0.83504	0.609477	0.846861	0.628741	0.860463	0.847113	0.863009	0.634463	0.224127	0.815746	0.830576	0.851975	0.846382	0.768976	0.820948	0.848809	0.830549	0.576961	0.629124	0.850184	0.858903	0.735206	0.840701	0.832687	0.851975	0.826164	0.826973	0.847379	0.82401	0.809039	0.709512
hsa-mir-500b	0.891121	0.911269	0.911748	0.906191	0.628496	0.588258	0.911017	0.916088	0.870626	0.89142	0.678316	0.911734	0.859741	0.898679	0.879277	0.891049	0.801876	0.560494	0.863328	0.56923	0.891049	0.595451	0.87083	0.875463	0.88921	0.598719	0.175807	0.837897	0.850393	0.890102	0.917466	0.787654	0.830137	0.890595	0.864837	0.540544	0.599279	0.840645	0.90112	0.73858	0.854614	0.852269	0.891308	0.825816	0.863252	0.865137	0.844739	0.812407	0.694306
hsa-mir-501	0.833511	0.842341	0.843047	0.852783	0.647838	0.626082	0.843675	0.852377	0.821442	0.833935	0.687425	0.846998	0.848869	0.846907	0.858724	0.84876	0.778545	0.58443	0.842736	0.57065	0.84876	0.614312	0.870434	0.848613	0.860158	0.604929	0.189988	0.812527	0.825116	0.85462	0.853072	0.766447	0.804124	0.848105	0.832388	0.563676	0.620319	0.849931	0.849544	0.735059	0.830992	0.823474	0.842753	0.811987	0.823485	0.834366	0.842803	0.796474	0.653254
hsa-mir-5010	0.8977	0.933039	0.934221	0.919666	0.631292	0.597428	0.933421	0.929187	0.874808	0.897336	0.678101	0.911412	0.867562	0.923256	0.88621	0.910058	0.792429	0.559679	0.859916	0.545875	0.910058	0.603595	0.882599	0.893382	0.884336	0.605113	0.190105	0.835428	0.859359	0.90295	0.929042	0.766745	0.820652	0.892956	0.873444	0.544219	0.604599	0.852772	0.911398	0.718165	0.863539	0.856637	0.885352	0.849946	0.847959	0.847594	0.857548	0.813936	0.668456
hsa-mir-502	0.833511	0.842341	0.843047	0.852783	0.647838	0.626082	0.843675	0.852377	0.821442	0.833935	0.687425	0.846998	0.848869	0.846907	0.858724	0.84876	0.778545	0.58443	0.842736	0.57065	0.84876	0.614312	0.870434	0.848613	0.860158	0.604929	0.189988	0.812527	0.825116	0.85462	0.853072	0.766447	0.804124	0.848105	0.832388	0.563676	0.620319	0.849931	0.849544	0.735059	0.830992	0.823474	0.842753	0.811987	0.823485	0.834366	0.842803	0.796474	0.653254
hsa-mir-503	0.770696	0.749357	0.749657	0.748832	0.629498	0.56329	0.750056	0.768365	0.748408	0.770216	0.666373	0.768642	0.783831	0.771734	0.745448	0.760914	0.749635	0.560483	0.770853	0.54692	0.760914	0.576074	0.795073	0.775834	0.763707	0.600118	0.178556	0.757837	0.774397	0.772701	0.769508	0.726011	0.753158	0.77268	0.757362	0.530162	0.58469	0.780513	0.778048	0.674403	0.782482	0.773297	0.771883	0.770553	0.759484	0.766607	0.752506	0.744075	0.649949
hsa-mir-504	0.877404	0.886194	0.886167	0.894983	0.655535	0.577999	0.886546	0.888893	0.867084	0.877358	0.669608	0.880416	0.839283	0.88803	0.846939	0.877618	0.786261	0.551913	0.847406	0.571006	0.877618	0.589347	0.853862	0.857296	0.873551	0.594411	0.164438	0.825204	0.838489	0.887107	0.890036	0.772459	0.81865	0.876821	0.844616	0.541399	0.585052	0.832887	0.884141	0.705804	0.849081	0.832659	0.868308	0.819815	0.853106	0.849988	0.830158	0.795664	0.66538
hsa-mir-5047	0.862735	0.867928	0.868325	0.865135	0.634498	0.582317	0.868074	0.868198	0.842889	0.862649	0.65856	0.873375	0.846051	0.865425	0.843364	0.861154	0.780692	0.5434	0.830148	0.533425	0.861154	0.575366	0.845905	0.84834	0.859723	0.589532	0.16878	0.81185	0.824639	0.876057	0.869641	0.752288	0.807444	0.875627	0.839412	0.529473	0.591777	0.816085	0.874008	0.697299	0.844057	0.834608	0.846629	0.8163	0.823525	0.829593	0.837317	0.786406	0.658971
hsa-mir-505	0.87813	0.882781	0.884555	0.877954	0.641935	0.597805	0.884677	0.895039	0.853479	0.876723	0.681436	0.880157	0.85869	0.884505	0.858961	0.882305	0.783397	0.567172	0.859774	0.582699	0.882305	0.591443	0.871673	0.872615	0.874949	0.614882	0.191817	0.846851	0.838137	0.870273	0.895968	0.779562	0.837837	0.875972	0.859699	0.553615	0.601718	0.830139	0.880578	0.722691	0.845151	0.835806	0.868307	0.828039	0.855039	0.839649	0.844045	0.812983	0.679094
hsa-mir-506	0.906686	0.948468	0.949701	0.944124	0.621577	0.571554	0.950382	0.934473	0.889933	0.906331	0.657438	0.93065	0.842687	0.92334	0.880363	0.906203	0.774657	0.564149	0.865589	0.554041	0.906203	0.578087	0.87014	0.875783	0.88009	0.603245	0.188025	0.82179	0.839591	0.904347	0.934611	0.763558	0.825988	0.896087	0.874995	0.546463	0.578765	0.842683	0.902643	0.692445	0.858517	0.85735	0.902563	0.824229	0.846819	0.84812	0.834426	0.805991	0.694187
hsa-mir-507	0.879752	0.898863	0.898895	0.900927	0.627115	0.582394	0.899527	0.901281	0.865978	0.878827	0.694089	0.899518	0.849058	0.889649	0.880177	0.890845	0.776303	0.556892	0.842983	0.571983	0.890845	0.587452	0.875818	0.870246	0.878191	0.593164	0.185137	0.841691	0.82759	0.879137	0.902619	0.757206	0.828869	0.885029	0.853369	0.565743	0.592276	0.828305	0.895851	0.727069	0.85324	0.842077	0.877123	0.821984	0.840781	0.845154	0.832313	0.801063	0.670691
hsa-mir-508	0.807728	0.814519	0.816152	0.803606	0.651018	0.592995	0.814468	0.806329	0.795451	0.807034	0.697019	0.814799	0.828358	0.81209	0.811409	0.822374	0.749696	0.593803	0.800476	0.573954	0.822374	0.588726	0.800731	0.8273	0.800816	0.621914	0.194628	0.806673	0.797904	0.81065	0.807619	0.757468	0.790335	0.817976	0.798621	0.569744	0.614645	0.8068	0.81034	0.722107	0.80196	0.782226	0.7967	0.798921	0.814783	0.800412	0.802757	0.77098	0.689254
hsa-mir-509-3	0.869932	0.89173	0.892687	0.890522	0.645924	0.575532	0.892023	0.89309	0.867389	0.869762	0.682216	0.893758	0.850445	0.884714	0.858373	0.886046	0.78328	0.553535	0.843425	0.541321	0.886046	0.591307	0.865247	0.867041	0.864278	0.61166	0.187555	0.824367	0.855471	0.896127	0.893076	0.766167	0.817658	0.866019	0.854626	0.565397	0.584996	0.824634	0.893697	0.707834	0.866268	0.836151	0.862687	0.825557	0.850318	0.836828	0.827956	0.807023	0.682482
hsa-mir-509	0.815584	0.800127	0.800934	0.807609	0.650432	0.613367	0.801695	0.819884	0.785057	0.814187	0.667249	0.825493	0.814277	0.825888	0.810166	0.823171	0.798133	0.590494	0.816663	0.602794	0.823171	0.596508	0.829114	0.82949	0.81086	0.636438	0.184904	0.804017	0.805413	0.825078	0.821297	0.757374	0.802473	0.808068	0.804232	0.561405	0.591759	0.80676	0.826869	0.724668	0.798277	0.798289	0.818014	0.831794	0.821023	0.809055	0.813487	0.776005	0.695248
hsa-mir-5091	0.655138	0.649104	0.648475	0.64727	0.639196	0.596213	0.648822	0.657372	0.666247	0.655015	0.6326	0.681255	0.684118	0.654837	0.65388	0.676853	0.67784	0.577449	0.658347	0.568238	0.676853	0.582551	0.687714	0.679772	0.66475	0.604449	0.180292	0.667554	0.667138	0.675324	0.65897	0.643175	0.681654	0.672748	0.654114	0.556361	0.612942	0.684203	0.681062	0.642408	0.662656	0.686903	0.687678	0.678091	0.658968	0.674186	0.677721	0.682437	0.693677
hsa-mir-5094	0.845174	0.843196	0.843739	0.851371	0.617192	0.578526	0.844319	0.846774	0.833968	0.844731	0.667314	0.857479	0.825633	0.849404	0.84831	0.842977	0.770035	0.561979	0.838123	0.561221	0.842977	0.566958	0.844226	0.849176	0.844256	0.59786	0.172334	0.811669	0.832718	0.836277	0.847772	0.744476	0.802819	0.851436	0.852174	0.530898	0.576184	0.82998	0.852014	0.705457	0.827776	0.835826	0.868639	0.811496	0.825708	0.834878	0.820447	0.808354	0.681129
hsa-mir-5095	0.893066	0.912733	0.914529	0.913642	0.635941	0.557729	0.914814	0.907094	0.879725	0.893827	0.642639	0.901356	0.846657	0.902342	0.856952	0.882966	0.774643	0.532433	0.843495	0.543849	0.882966	0.574585	0.858714	0.867133	0.870814	0.590717	0.161826	0.826035	0.839297	0.886201	0.907886	0.767458	0.814293	0.886561	0.858133	0.523091	0.572356	0.826382	0.902705	0.690066	0.850004	0.834222	0.874412	0.820696	0.826051	0.845153	0.821766	0.781727	0.673416
hsa-mir-5096	0.886514	0.911612	0.912331	0.907132	0.639232	0.582881	0.912007	0.906205	0.879512	0.88602	0.686123	0.905607	0.86144	0.912533	0.86972	0.89472	0.793272	0.567141	0.863193	0.561484	0.89472	0.582962	0.869167	0.874015	0.895246	0.612993	0.175397	0.848851	0.848671	0.888387	0.906519	0.776337	0.827131	0.89192	0.862987	0.545686	0.601813	0.835028	0.897688	0.70075	0.862259	0.84748	0.888503	0.832808	0.854811	0.863022	0.84046	0.809403	0.679735
hsa-mir-510	0.883632	0.903858	0.904573	0.90592	0.63239	0.607098	0.904395	0.904291	0.869966	0.88292	0.677327	0.913972	0.853872	0.900576	0.876238	0.887452	0.780246	0.550049	0.865987	0.587303	0.887452	0.593053	0.868777	0.871872	0.877717	0.627575	0.182466	0.846299	0.853641	0.887622	0.905724	0.767188	0.82239	0.886367	0.866119	0.566303	0.580321	0.845083	0.896012	0.727124	0.862173	0.839898	0.884071	0.836905	0.856368	0.850532	0.835601	0.808648	0.682111
hsa-mir-5100	0.80089	0.791997	0.792387	0.795668	0.646645	0.587955	0.792879	0.805328	0.790684	0.801444	0.683726	0.811135	0.820318	0.799179	0.807483	0.821773	0.786688	0.570429	0.789454	0.563457	0.821773	0.581957	0.815428	0.823206	0.804349	0.596795	0.173577	0.793498	0.794534	0.805333	0.806693	0.756367	0.789691	0.819171	0.790429	0.554517	0.609758	0.805938	0.809201	0.693823	0.790863	0.801716	0.813766	0.790171	0.791655	0.804615	0.808181	0.777921	0.712449
hsa-mir-511	0.885241	0.895847	0.897393	0.883778	0.636134	0.60982	0.896125	0.885218	0.8685	0.88409	0.682538	0.899194	0.857569	0.881542	0.870222	0.881187	0.802747	0.568147	0.855795	0.573094	0.881187	0.602164	0.878529	0.882033	0.88509	0.613813	0.188233	0.824497	0.850216	0.876764	0.886596	0.754169	0.829091	0.87875	0.866091	0.554398	0.594306	0.858794	0.881963	0.726004	0.855358	0.858494	0.880309	0.847096	0.854297	0.848519	0.838681	0.807262	0.699623
hsa-mir-512	0.864219	0.865559	0.865718	0.863059	0.643067	0.586866	0.86526	0.861096	0.847703	0.864365	0.662007	0.865042	0.853432	0.861647	0.842401	0.860038	0.782818	0.556182	0.857348	0.567813	0.860038	0.593953	0.842359	0.848688	0.850453	0.605367	0.160929	0.844283	0.829598	0.861139	0.863321	0.765236	0.811628	0.864149	0.838895	0.555483	0.585906	0.827905	0.873691	0.700363	0.842878	0.838418	0.861768	0.812642	0.843555	0.837097	0.821682	0.798842	0.693811
hsa-mir-513a	0.907831	0.943842	0.944854	0.94391	0.624606	0.580806	0.944684	0.93461	0.875034	0.90756	0.671984	0.919364	0.871393	0.919913	0.87755	0.902479	0.764494	0.547911	0.864835	0.552159	0.902479	0.56528	0.877624	0.87886	0.881242	0.597407	0.167413	0.835746	0.842378	0.894416	0.934604	0.764155	0.823618	0.883743	0.861425	0.541873	0.580474	0.840537	0.902208	0.709615	0.865869	0.848273	0.884919	0.84017	0.856018	0.845474	0.828731	0.807218	0.656474
hsa-mir-513b	0.915643	0.936774	0.937902	0.931407	0.632188	0.583601	0.936586	0.930544	0.883941	0.915521	0.673088	0.93228	0.864431	0.919068	0.880882	0.910842	0.779856	0.558032	0.869962	0.560422	0.910842	0.581913	0.874035	0.875979	0.893031	0.611069	0.181958	0.839747	0.849167	0.902688	0.932746	0.763267	0.817212	0.899807	0.87349	0.543433	0.58722	0.846812	0.919848	0.707824	0.862558	0.841992	0.89871	0.83506	0.857956	0.854688	0.835641	0.808063	0.67499
hsa-mir-513c	0.907831	0.943842	0.944854	0.94391	0.624606	0.580806	0.944684	0.93461	0.875034	0.90756	0.671984	0.919364	0.871393	0.919913	0.87755	0.902479	0.764494	0.547911	0.864835	0.552159	0.902479	0.56528	0.877624	0.87886	0.881242	0.597407	0.167413	0.835746	0.842378	0.894416	0.934604	0.764155	0.823618	0.883743	0.861425	0.541873	0.580474	0.840537	0.902208	0.709615	0.865869	0.848273	0.884919	0.84017	0.856018	0.845474	0.828731	0.807218	0.656474
hsa-mir-514a	0.85053	0.844091	0.844262	0.849384	0.642092	0.610417	0.843656	0.856824	0.828099	0.850667	0.699791	0.859803	0.845932	0.853086	0.831376	0.86071	0.786296	0.577538	0.842419	0.579691	0.86071	0.595032	0.852581	0.853919	0.845705	0.628776	0.178046	0.828704	0.826141	0.857538	0.857185	0.766516	0.829093	0.849832	0.835995	0.545163	0.605533	0.845145	0.867793	0.719748	0.831128	0.839458	0.85364	0.843086	0.840631	0.816348	0.839253	0.811066	0.712494
hsa-mir-514b	0.85053	0.844091	0.844262	0.849384	0.642092	0.610417	0.843656	0.856824	0.828099	0.850667	0.699791	0.859803	0.845932	0.853086	0.831376	0.86071	0.786296	0.577538	0.842419	0.579691	0.86071	0.595032	0.852581	0.853919	0.845705	0.628776	0.178046	0.828704	0.826141	0.857538	0.857185	0.766516	0.829093	0.849832	0.835995	0.545163	0.605533	0.845145	0.867793	0.719748	0.831128	0.839458	0.85364	0.843086	0.840631	0.816348	0.839253	0.811066	0.712494
hsa-mir-515	0.855364	0.849144	0.850944	0.854889	0.645412	0.61755	0.84917	0.853458	0.816909	0.854108	0.695567	0.867489	0.847504	0.851793	0.853236	0.855345	0.788712	0.59614	0.834502	0.583299	0.855345	0.593619	0.855342	0.850909	0.849923	0.615289	0.185186	0.828814	0.826331	0.853094	0.852368	0.771169	0.822729	0.858577	0.837926	0.550427	0.613163	0.842614	0.85405	0.713822	0.838554	0.831924	0.85567	0.834814	0.829199	0.833168	0.830626	0.828381	0.677784
hsa-mir-516a	0.880425	0.883575	0.883631	0.883178	0.640472	0.601001	0.883348	0.885287	0.860636	0.880091	0.666996	0.881792	0.85389	0.885802	0.839752	0.877205	0.779425	0.562898	0.846712	0.56062	0.877205	0.582941	0.853459	0.86793	0.861234	0.608079	0.175918	0.830084	0.828663	0.871134	0.885414	0.767999	0.815413	0.876083	0.857678	0.549281	0.580966	0.832513	0.893887	0.719454	0.863531	0.844938	0.869045	0.82542	0.834397	0.843545	0.827658	0.79795	0.698351
hsa-mir-516b	0.880425	0.883575	0.883631	0.883178	0.640472	0.601001	0.883348	0.885287	0.860636	0.880091	0.666996	0.881792	0.85389	0.885802	0.839752	0.877205	0.779425	0.562898	0.846712	0.56062	0.877205	0.582941	0.853459	0.86793	0.861234	0.608079	0.175918	0.830084	0.828663	0.871134	0.885414	0.767999	0.815413	0.876083	0.857678	0.549281	0.580966	0.832513	0.893887	0.719454	0.863531	0.844938	0.869045	0.82542	0.834397	0.843545	0.827658	0.79795	0.698351
hsa-mir-517	0.843076	0.837531	0.836933	0.838127	0.636229	0.601055	0.837257	0.841335	0.835743	0.842763	0.658232	0.848676	0.837014	0.850308	0.840858	0.849013	0.793241	0.575494	0.838368	0.571825	0.849013	0.594332	0.834318	0.842982	0.838891	0.620825	0.188753	0.833167	0.823319	0.848689	0.842808	0.769858	0.82197	0.856178	0.825388	0.547953	0.595107	0.818261	0.847399	0.716578	0.821521	0.821281	0.836985	0.823167	0.826292	0.831009	0.816724	0.803899	0.673938
hsa-mir-517a	0.728733	0.725947	0.726751	0.72975	0.632147	0.573564	0.726322	0.734503	0.71674	0.728733	0.670748	0.755161	0.758608	0.726526	0.745245	0.731349	0.720066	0.571688	0.730102	0.589967	0.731349	0.561452	0.735712	0.754566	0.737604	0.626256	0.197955	0.759149	0.713476	0.72943	0.735736	0.68568	0.73117	0.733659	0.722796	0.569815	0.57842	0.743689	0.728973	0.729922	0.733538	0.736208	0.746415	0.732684	0.757822	0.747151	0.742735	0.722265	0.675354
hsa-mir-517b	0.728733	0.725947	0.726751	0.72975	0.632147	0.573564	0.726322	0.734503	0.71674	0.728733	0.670748	0.755161	0.758608	0.726526	0.745245	0.731349	0.720066	0.571688	0.730102	0.589967	0.731349	0.561452	0.735712	0.754566	0.737604	0.626256	0.197955	0.759149	0.713476	0.72943	0.735736	0.68568	0.73117	0.733659	0.722796	0.569815	0.57842	0.743689	0.728973	0.729922	0.733538	0.736208	0.746415	0.732684	0.757822	0.747151	0.742735	0.722265	0.675354
hsa-mir-517c	0.728109	0.725293	0.726101	0.728748	0.63155	0.572841	0.725672	0.733362	0.716324	0.728054	0.669433	0.754257	0.75818	0.725998	0.744729	0.730691	0.719098	0.572017	0.729557	0.590295	0.730691	0.561552	0.734929	0.753814	0.736591	0.625599	0.197673	0.757575	0.712675	0.728508	0.734529	0.685282	0.730298	0.732865	0.72198	0.569059	0.57674	0.742131	0.72826	0.727697	0.732494	0.735332	0.745621	0.731933	0.757397	0.746891	0.742357	0.72136	0.674862
hsa-mir-5187	0.866966	0.867274	0.867445	0.865189	0.629701	0.610658	0.867837	0.865855	0.850466	0.865343	0.680081	0.879896	0.869443	0.878083	0.844904	0.870115	0.794933	0.568175	0.847905	0.572276	0.870115	0.592255	0.867011	0.874524	0.867125	0.606089	0.173641	0.83612	0.854006	0.869471	0.866941	0.776408	0.835621	0.867053	0.850877	0.52829	0.604425	0.849383	0.87568	0.718677	0.842241	0.844258	0.856154	0.86305	0.855613	0.844095	0.833371	0.794088	0.697129
hsa-mir-5189	0.778243	0.784913	0.784864	0.784033	0.635942	0.586538	0.785687	0.781646	0.777241	0.776542	0.700528	0.799176	0.807052	0.786071	0.786388	0.806103	0.780335	0.591523	0.795875	0.589173	0.806103	0.595419	0.810182	0.813036	0.795567	0.608674	0.174968	0.789688	0.781553	0.807582	0.783463	0.735779	0.784693	0.804739	0.786909	0.541791	0.589939	0.792778	0.80381	0.687733	0.795081	0.776512	0.803507	0.787684	0.793536	0.79688	0.780309	0.749068	0.691227
hsa-mir-518a	0.660535	0.648116	0.649013	0.649129	0.633084	0.580216	0.648898	0.652748	0.6514	0.660115	0.666225	0.667391	0.665053	0.658478	0.670413	0.65605	0.66935	0.565673	0.678139	0.592824	0.65605	0.590301	0.659118	0.681031	0.656546	0.638009	0.174266	0.669632	0.656229	0.651323	0.653489	0.644199	0.653335	0.661963	0.649627	0.545767	0.566804	0.635292	0.66459	0.676169	0.640423	0.660645	0.658553	0.676239	0.672706	0.660074	0.665677	0.67171	0.622007
hsa-mir-518b	0.642493	0.625607	0.626526	0.629832	0.642585	0.572857	0.62602	0.63237	0.640587	0.642795	0.650515	0.648878	0.647386	0.641381	0.635582	0.630615	0.653537	0.55069	0.65564	0.58847	0.630615	0.573093	0.623683	0.645328	0.633264	0.625559	0.169572	0.653679	0.632122	0.636226	0.633658	0.641024	0.636668	0.64895	0.629257	0.555025	0.57008	0.610252	0.647141	0.648766	0.621632	0.637589	0.637289	0.645688	0.650834	0.632449	0.630748	0.642782	0.615236
hsa-mir-518c	0.642493	0.625607	0.626526	0.629832	0.642585	0.572857	0.62602	0.63237	0.640587	0.642795	0.650515	0.648878	0.647386	0.641381	0.635582	0.630615	0.653537	0.55069	0.65564	0.58847	0.630615	0.573093	0.623683	0.645328	0.633264	0.625559	0.169572	0.653679	0.632122	0.636226	0.633658	0.641024	0.636668	0.64895	0.629257	0.555025	0.57008	0.610252	0.647141	0.648766	0.621632	0.637589	0.637289	0.645688	0.650834	0.632449	0.630748	0.642782	0.615236
hsa-mir-518d	0.660535	0.648116	0.649013	0.649129	0.633084	0.580216	0.648898	0.652748	0.6514	0.660115	0.666225	0.667391	0.665053	0.658478	0.670413	0.65605	0.66935	0.565673	0.678139	0.592824	0.65605	0.590301	0.659118	0.681031	0.656546	0.638009	0.174266	0.669632	0.656229	0.651323	0.653489	0.644199	0.653335	0.661963	0.649627	0.545767	0.566804	0.635292	0.66459	0.676169	0.640423	0.660645	0.658553	0.676239	0.672706	0.660074	0.665677	0.67171	0.622007
hsa-mir-518e	0.605855	0.610655	0.609828	0.602541	0.624952	0.533856	0.609764	0.625543	0.619376	0.606817	0.63404	0.616087	0.64388	0.620362	0.615178	0.62443	0.64862	0.645426	0.627431	0.610931	0.62443	0.59492	0.649716	0.630289	0.614277	0.589706	0.295251	0.620934	0.624368	0.622691	0.626155	0.614022	0.616592	0.627484	0.605958	0.584012	0.577291	0.620459	0.64123	0.612278	0.637674	0.614475	0.62129	0.629814	0.636921	0.624647	0.633634	0.570346	0.599599
hsa-mir-518f	0.642493	0.625607	0.626526	0.629832	0.642585	0.572857	0.62602	0.63237	0.640587	0.642795	0.650515	0.648878	0.647386	0.641381	0.635582	0.630615	0.653537	0.55069	0.65564	0.58847	0.630615	0.573093	0.623683	0.645328	0.633264	0.625559	0.169572	0.653679	0.632122	0.636226	0.633658	0.641024	0.636668	0.64895	0.629257	0.555025	0.57008	0.610252	0.647141	0.648766	0.621632	0.637589	0.637289	0.645688	0.650834	0.632449	0.630748	0.642782	0.615236
hsa-mir-5193	0.879621	0.8902	0.890301	0.885862	0.641803	0.593942	0.890444	0.895086	0.858127	0.87923	0.666594	0.896812	0.851756	0.883363	0.88576	0.8925	0.784728	0.565345	0.868	0.570343	0.8925	0.610305	0.871638	0.867385	0.875773	0.603797	0.18637	0.83138	0.838055	0.888354	0.896548	0.786481	0.811072	0.869221	0.864022	0.545821	0.590136	0.837374	0.892698	0.729024	0.855474	0.850512	0.873756	0.820651	0.83587	0.844261	0.847722	0.810272	0.678374
hsa-mir-5194	0.843143	0.857109	0.857792	0.855131	0.649224	0.567353	0.856805	0.860479	0.849653	0.843158	0.672806	0.862322	0.838841	0.868901	0.844423	0.863416	0.794028	0.559482	0.826372	0.553904	0.863416	0.608343	0.853316	0.85324	0.867104	0.622842	0.180445	0.825982	0.821671	0.857325	0.85933	0.768932	0.815911	0.869165	0.851843	0.551883	0.597441	0.833752	0.872886	0.724521	0.855492	0.852019	0.873978	0.827654	0.819524	0.846017	0.831317	0.801318	0.691391
hsa-mir-5195	0.895158	0.922371	0.922939	0.915928	0.635239	0.576853	0.923676	0.917219	0.888051	0.895015	0.674038	0.91379	0.862929	0.915237	0.885803	0.906317	0.790458	0.572301	0.86818	0.558834	0.906317	0.58312	0.872234	0.885343	0.88881	0.606113	0.194359	0.831011	0.850678	0.903151	0.917166	0.773986	0.822824	0.89797	0.872968	0.529364	0.591575	0.850003	0.904681	0.716923	0.863523	0.851129	0.896262	0.828947	0.865148	0.854908	0.842651	0.805084	0.679182
hsa-mir-519a	0.906455	0.945531	0.946724	0.947161	0.638661	0.589611	0.946135	0.947313	0.886335	0.905655	0.675249	0.922784	0.869583	0.929623	0.876739	0.911562	0.771792	0.560897	0.867045	0.545698	0.911562	0.584293	0.885135	0.876931	0.885733	0.594667	0.182291	0.836663	0.849289	0.916357	0.948006	0.76814	0.829401	0.898624	0.869937	0.544348	0.586447	0.837341	0.91928	0.705367	0.86415	0.846154	0.890515	0.838996	0.854146	0.848956	0.840091	0.798891	0.663626
hsa-mir-519b	0.906455	0.945531	0.946724	0.947161	0.638661	0.589611	0.946135	0.947313	0.886335	0.905655	0.675249	0.922784	0.869583	0.929623	0.876739	0.911562	0.771792	0.560897	0.867045	0.545698	0.911562	0.584293	0.885135	0.876931	0.885733	0.594667	0.182291	0.836663	0.849289	0.916357	0.948006	0.76814	0.829401	0.898624	0.869937	0.544348	0.586447	0.837341	0.91928	0.705367	0.86415	0.846154	0.890515	0.838996	0.854146	0.848956	0.840091	0.798891	0.663626
hsa-mir-519c	0.906862	0.945816	0.947007	0.947725	0.638298	0.58975	0.946426	0.948041	0.886065	0.906045	0.675753	0.922695	0.870391	0.930047	0.876308	0.911607	0.772053	0.561159	0.866867	0.545432	0.911607	0.584414	0.885376	0.87756	0.886309	0.594745	0.182958	0.837051	0.849123	0.91638	0.948733	0.768651	0.830487	0.898944	0.869844	0.544776	0.586146	0.838272	0.919215	0.705642	0.864099	0.846576	0.891051	0.838789	0.854512	0.849172	0.840879	0.798704	0.662532
hsa-mir-519d	0.913461	0.954021	0.956391	0.954804	0.648761	0.58815	0.955575	0.952897	0.901063	0.913155	0.680845	0.930121	0.873019	0.943197	0.882535	0.918572	0.789742	0.57342	0.861493	0.55493	0.918572	0.601666	0.895949	0.887342	0.893068	0.605915	0.1791	0.833859	0.851508	0.916726	0.951937	0.7775	0.83492	0.90821	0.874798	0.543397	0.587751	0.85022	0.92488	0.704176	0.874088	0.856894	0.902704	0.843578	0.864586	0.857419	0.849304	0.816969	0.687869
hsa-mir-519e	0.854572	0.849961	0.852078	0.857261	0.641146	0.616142	0.850027	0.854483	0.81781	0.852898	0.697557	0.869451	0.850401	0.852377	0.853597	0.8576	0.790374	0.594655	0.834329	0.581162	0.8576	0.594977	0.857613	0.85323	0.850306	0.613642	0.187045	0.828521	0.82613	0.855983	0.8539	0.771491	0.824214	0.860013	0.839403	0.550586	0.610149	0.839115	0.854873	0.713934	0.837991	0.833466	0.857225	0.831837	0.831125	0.832807	0.832727	0.827276	0.678338
hsa-mir-520a	0.919728	0.944121	0.945009	0.944899	0.675113	0.614654	0.94468	0.944911	0.915805	0.919813	0.69611	0.939007	0.890023	0.941489	0.912315	0.933539	0.814629	0.585274	0.885774	0.574233	0.933539	0.618559	0.905567	0.902167	0.911644	0.627706	0.192321	0.862335	0.87588	0.929519	0.943983	0.798837	0.863279	0.921248	0.894488	0.570538	0.624232	0.872938	0.934866	0.755711	0.893044	0.874683	0.912641	0.869769	0.873478	0.866454	0.867603	0.847143	0.698375
hsa-mir-520b	0.920256	0.947498	0.948643	0.945349	0.669954	0.611645	0.948207	0.946814	0.917206	0.920366	0.694675	0.938193	0.886112	0.942537	0.908549	0.932897	0.812067	0.580118	0.881292	0.56846	0.932897	0.613815	0.902261	0.897618	0.913216	0.626982	0.191418	0.858062	0.873659	0.930292	0.945522	0.795967	0.859985	0.918866	0.894584	0.568303	0.618495	0.870318	0.935367	0.751786	0.892621	0.875003	0.910516	0.866009	0.87139	0.866339	0.86213	0.840434	0.695706
hsa-mir-520c	0.920256	0.947498	0.948643	0.945349	0.669954	0.611645	0.948207	0.946814	0.917206	0.920366	0.694675	0.938193	0.886112	0.942537	0.908549	0.932897	0.812067	0.580118	0.881292	0.56846	0.932897	0.613815	0.902261	0.897618	0.913216	0.626982	0.191418	0.858062	0.873659	0.930292	0.945522	0.795967	0.859985	0.918866	0.894584	0.568303	0.618495	0.870318	0.935367	0.751786	0.892621	0.875003	0.910516	0.866009	0.87139	0.866339	0.86213	0.840434	0.695706
hsa-mir-520d	0.919719	0.944611	0.945403	0.944525	0.675698	0.615035	0.9451	0.945261	0.916914	0.919799	0.696143	0.939903	0.890614	0.942575	0.911307	0.934133	0.814222	0.585634	0.885471	0.575139	0.934133	0.619114	0.906097	0.902694	0.912273	0.628811	0.191706	0.862827	0.875515	0.9306	0.944371	0.799424	0.864361	0.921067	0.894727	0.570995	0.623662	0.873286	0.935017	0.756079	0.892998	0.874918	0.912678	0.870081	0.874247	0.866828	0.867752	0.846079	0.699326
hsa-mir-520e	0.920352	0.950931	0.952402	0.948438	0.665567	0.612963	0.952176	0.948386	0.915282	0.920384	0.695382	0.939491	0.885151	0.94409	0.908807	0.933583	0.810359	0.578931	0.883326	0.571712	0.933583	0.613686	0.898806	0.900395	0.916496	0.624801	0.190314	0.857135	0.873821	0.930111	0.947605	0.793269	0.855771	0.918061	0.891965	0.566046	0.615599	0.867857	0.936083	0.752665	0.893906	0.874098	0.911168	0.867001	0.871263	0.867394	0.862751	0.841414	0.693684
hsa-mir-520f	0.898726	0.929142	0.93072	0.922465	0.658988	0.597948	0.929409	0.92634	0.892409	0.898512	0.688943	0.922593	0.881113	0.923602	0.898457	0.912592	0.806076	0.580827	0.87867	0.585939	0.912592	0.606053	0.885255	0.89984	0.903663	0.613109	0.198151	0.841624	0.863811	0.90769	0.926581	0.787906	0.845504	0.8964	0.881337	0.568166	0.602068	0.858888	0.912307	0.752477	0.869508	0.860408	0.900925	0.839213	0.870444	0.857022	0.851857	0.819662	0.695272
hsa-mir-520g	0.903732	0.914665	0.915803	0.916623	0.648381	0.597119	0.914823	0.923431	0.888956	0.903551	0.689452	0.911938	0.868169	0.917421	0.884812	0.902426	0.807477	0.566897	0.869344	0.566275	0.902426	0.597202	0.887579	0.882702	0.893795	0.61102	0.185053	0.826303	0.855623	0.906862	0.922167	0.783852	0.830862	0.900694	0.874692	0.570015	0.584945	0.855644	0.908438	0.723827	0.87275	0.851308	0.903288	0.847634	0.874879	0.849986	0.840139	0.815154	0.703258
hsa-mir-520h	0.903732	0.914665	0.915803	0.916623	0.648381	0.597119	0.914823	0.923431	0.888956	0.903551	0.689452	0.911938	0.868169	0.917421	0.884812	0.902426	0.807477	0.566897	0.869344	0.566275	0.902426	0.597202	0.887579	0.882702	0.893795	0.61102	0.185053	0.826303	0.855623	0.906862	0.922167	0.783852	0.830862	0.900694	0.874692	0.570015	0.584945	0.855644	0.908438	0.723827	0.87275	0.851308	0.903288	0.847634	0.874879	0.849986	0.840139	0.815154	0.703258
hsa-mir-521	0.617903	0.616351	0.615906	0.607692	0.609827	0.606687	0.615564	0.622853	0.611064	0.61775	0.619755	0.62863	0.629105	0.615216	0.616749	0.625276	0.616107	0.586412	0.640095	0.573809	0.625276	0.569726	0.618629	0.640015	0.625035	0.606113	0.300936	0.652012	0.596348	0.623832	0.623784	0.627011	0.648107	0.624393	0.612689	0.574512	0.577915	0.629813	0.623331	0.678061	0.619855	0.622655	0.624973	0.62032	0.618713	0.614458	0.605806	0.615753	0.649119
hsa-mir-522	0.903079	0.924188	0.924419	0.919762	0.635275	0.579962	0.924507	0.928468	0.872838	0.902957	0.680673	0.915492	0.870329	0.908817	0.886218	0.909373	0.791965	0.571154	0.874315	0.559415	0.909373	0.576726	0.876065	0.887215	0.902788	0.607806	0.185394	0.836741	0.855517	0.896776	0.930773	0.767692	0.818047	0.905887	0.864804	0.556801	0.592554	0.841524	0.90735	0.728487	0.859342	0.842394	0.889542	0.846707	0.859329	0.849077	0.841909	0.806884	0.659722
hsa-mir-523	0.500908	0.494249	0.495231	0.491194	0.499494	0.558932	0.494951	0.49771	0.487286	0.499948	0.541781	0.51815	0.510896	0.484584	0.501112	0.477884	0.489868	0.495624	0.522964	0.568722	0.477884	0.506157	0.496115	0.503955	0.492183	0.535951	0.287593	0.535506	0.470953	0.490163	0.499865	0.488328	0.523355	0.493175	0.476957	0.553459	0.446841	0.526712	0.498932	0.563076	0.512305	0.504764	0.509678	0.478099	0.512069	0.520668	0.49545	0.485458	0.556755
hsa-mir-524	0.623009	0.63049	0.630126	0.630206	0.604532	0.588608	0.629577	0.628987	0.625714	0.621899	0.683786	0.64406	0.678767	0.641242	0.637995	0.654067	0.651886	0.573777	0.640725	0.614023	0.654067	0.592236	0.668056	0.649297	0.654625	0.560817	0.244012	0.656911	0.634125	0.640646	0.629659	0.646188	0.660468	0.630049	0.639706	0.582736	0.573442	0.656547	0.647275	0.627042	0.645046	0.664195	0.648072	0.63792	0.645377	0.650081	0.644863	0.620372	0.593331
hsa-mir-525	0.610005	0.614041	0.613671	0.614746	0.593942	0.583311	0.613208	0.613487	0.610157	0.608903	0.675612	0.630419	0.663587	0.62896	0.620683	0.639751	0.641373	0.568794	0.624606	0.602276	0.639751	0.58916	0.65216	0.635064	0.634034	0.553238	0.242352	0.643243	0.614291	0.628577	0.61431	0.635303	0.638892	0.616647	0.623808	0.580874	0.566638	0.641962	0.632509	0.612775	0.635514	0.645346	0.631868	0.61992	0.625218	0.635372	0.618366	0.604659	0.588657
hsa-mir-526a	0.808906	0.811704	0.811403	0.803501	0.631119	0.589576	0.811595	0.82269	0.808317	0.8064	0.657728	0.829245	0.814252	0.814928	0.810348	0.809343	0.768309	0.581674	0.801756	0.58827	0.809343	0.594733	0.825169	0.8292	0.820535	0.62287	0.186746	0.805527	0.795586	0.807137	0.823608	0.761408	0.799401	0.835204	0.810545	0.559603	0.588292	0.801409	0.824728	0.706211	0.815905	0.812179	0.837718	0.787959	0.799724	0.817968	0.793017	0.777519	0.681571
hsa-mir-526b	0.911849	0.951001	0.953156	0.952243	0.649326	0.588531	0.952472	0.951877	0.901358	0.911575	0.682504	0.928017	0.871769	0.940804	0.88103	0.915843	0.789665	0.573441	0.861424	0.554458	0.915843	0.602174	0.893717	0.886219	0.893462	0.60514	0.17917	0.83488	0.851152	0.915969	0.950936	0.778809	0.834967	0.908698	0.874353	0.544198	0.588757	0.850764	0.924931	0.703306	0.874783	0.856978	0.902382	0.840614	0.86439	0.85691	0.849532	0.817539	0.688457
hsa-mir-527	0.896557	0.935317	0.935032	0.927791	0.636955	0.589049	0.935084	0.925123	0.878965	0.896663	0.678365	0.920722	0.862344	0.910386	0.882049	0.911133	0.779454	0.571059	0.866623	0.558633	0.911133	0.592227	0.872971	0.881171	0.887901	0.60229	0.205355	0.837386	0.844216	0.905774	0.925069	0.76742	0.826015	0.891897	0.86907	0.556152	0.605182	0.832835	0.912405	0.724783	0.860732	0.847722	0.885158	0.833466	0.859202	0.840132	0.84965	0.814391	0.68594
hsa-mir-532	0.868931	0.882751	0.88269	0.88395	0.66749	0.591127	0.882748	0.874765	0.859891	0.868824	0.687606	0.887964	0.854105	0.886995	0.858206	0.886237	0.790034	0.553604	0.846705	0.563774	0.886237	0.590088	0.863658	0.865565	0.866522	0.609004	0.17082	0.822455	0.850833	0.884565	0.87454	0.790837	0.817007	0.877868	0.852214	0.553427	0.596082	0.835837	0.886922	0.728961	0.85526	0.854251	0.866243	0.824847	0.856917	0.826481	0.848655	0.810809	0.676961
hsa-mir-539	0.902855	0.926357	0.927731	0.92528	0.622402	0.588092	0.926584	0.928202	0.883547	0.902684	0.666554	0.91734	0.869587	0.911838	0.882807	0.902755	0.78991	0.555346	0.866216	0.547473	0.902755	0.580366	0.864169	0.887337	0.89495	0.609123	0.182696	0.835744	0.859733	0.896276	0.928924	0.757099	0.826056	0.896068	0.870023	0.549619	0.594036	0.855431	0.91194	0.719511	0.859564	0.84838	0.8872	0.840839	0.852695	0.85315	0.848743	0.816606	0.664816
hsa-mir-541	0.874619	0.886171	0.885892	0.885588	0.628818	0.590294	0.885669	0.891268	0.852105	0.874193	0.6793	0.890309	0.832405	0.88114	0.861989	0.883853	0.788161	0.570526	0.856778	0.58779	0.883853	0.583934	0.870517	0.864069	0.871901	0.599416	0.219174	0.82857	0.830542	0.881547	0.890217	0.771714	0.820997	0.873367	0.870174	0.56356	0.587807	0.822228	0.880476	0.741765	0.851971	0.852073	0.872331	0.821953	0.841133	0.834678	0.838723	0.811201	0.685365
hsa-mir-542	0.877168	0.876757	0.877871	0.883319	0.641324	0.60955	0.877781	0.875819	0.851584	0.87619	0.687331	0.884938	0.846655	0.880184	0.856433	0.879342	0.791606	0.57438	0.848124	0.57991	0.879342	0.582371	0.866386	0.85882	0.857475	0.598518	0.185432	0.82691	0.840578	0.873019	0.877783	0.767516	0.82275	0.87949	0.857906	0.556088	0.606566	0.829671	0.874104	0.714896	0.83833	0.833864	0.872597	0.826568	0.858624	0.843984	0.84072	0.790448	0.696403
hsa-mir-543	0.912396	0.944226	0.945903	0.938213	0.634461	0.594065	0.946269	0.943243	0.891755	0.911918	0.674225	0.918801	0.869732	0.92845	0.882348	0.900773	0.783954	0.562028	0.851062	0.569959	0.900773	0.578908	0.883865	0.893662	0.893136	0.608146	0.173156	0.844001	0.84357	0.901728	0.942871	0.76926	0.832914	0.899992	0.87464	0.536686	0.580395	0.847751	0.919444	0.709658	0.872082	0.854545	0.896115	0.842454	0.865007	0.857591	0.841117	0.800715	0.67885
hsa-mir-544a	0.899963	0.941138	0.941338	0.933834	0.64385	0.579432	0.941713	0.938873	0.891502	0.899465	0.682943	0.913855	0.872835	0.930319	0.879845	0.913594	0.794479	0.562855	0.875181	0.545723	0.913594	0.595444	0.89369	0.889213	0.90138	0.596251	0.189671	0.844162	0.856735	0.917608	0.939121	0.790292	0.827526	0.899201	0.870245	0.550677	0.588261	0.852721	0.919673	0.713225	0.87535	0.863498	0.898547	0.847973	0.85701	0.859162	0.84396	0.81263	0.674955
hsa-mir-544b	0.894214	0.894027	0.894429	0.89561	0.656191	0.597051	0.894771	0.90649	0.889626	0.894466	0.676253	0.905194	0.857155	0.902991	0.870858	0.894199	0.799756	0.586711	0.862444	0.566822	0.894199	0.587329	0.873723	0.878471	0.885812	0.615549	0.190703	0.854755	0.852704	0.899734	0.906202	0.779355	0.840402	0.89014	0.870528	0.562118	0.612214	0.850321	0.901847	0.714883	0.867678	0.861427	0.887231	0.835297	0.862887	0.851566	0.838684	0.807271	0.698297
hsa-mir-545	0.905824	0.944319	0.944627	0.944569	0.63391	0.585945	0.944944	0.938471	0.883188	0.905444	0.676908	0.928347	0.866078	0.920818	0.874797	0.911892	0.792766	0.569944	0.865348	0.555833	0.911892	0.585037	0.881144	0.881504	0.896359	0.605527	0.176875	0.841258	0.852109	0.910022	0.939417	0.770763	0.826735	0.900324	0.87157	0.542962	0.596656	0.849869	0.922587	0.707152	0.870902	0.855468	0.898211	0.848614	0.854497	0.846324	0.837613	0.798861	0.683493
hsa-mir-548a	0.908054	0.962636	0.963028	0.955654	0.62199	0.577371	0.963743	0.943161	0.882423	0.907349	0.67073	0.925917	0.856629	0.937041	0.88108	0.907674	0.762589	0.550475	0.86122	0.553014	0.907674	0.566706	0.872624	0.875958	0.886205	0.595851	0.194983	0.833809	0.839646	0.909643	0.943959	0.758413	0.831399	0.893833	0.870317	0.545148	0.580944	0.83872	0.912404	0.707531	0.859683	0.84785	0.89336	0.834625	0.857037	0.839111	0.83083	0.800328	0.660978
hsa-mir-548ac	0.903863	0.95582	0.957202	0.953935	0.626852	0.571129	0.957168	0.9405	0.882484	0.903922	0.663822	0.92067	0.85407	0.936936	0.870199	0.901591	0.766481	0.544843	0.849651	0.543271	0.901591	0.578415	0.871062	0.872038	0.884366	0.591439	0.18278	0.831121	0.846854	0.900675	0.940867	0.754818	0.821084	0.89721	0.86915	0.54478	0.577284	0.831239	0.91185	0.706101	0.870119	0.842125	0.888488	0.827096	0.852112	0.84619	0.831829	0.799025	0.654595
hsa-mir-548am	0.917663	0.975298	0.97731	0.966369	0.640026	0.587934	0.97698	0.955048	0.895864	0.917454	0.681041	0.930876	0.866659	0.936382	0.88612	0.915834	0.77857	0.553057	0.872525	0.551518	0.915834	0.57077	0.878305	0.883225	0.891477	0.607404	0.178225	0.847545	0.852515	0.917567	0.955992	0.766914	0.830633	0.909688	0.86883	0.550702	0.584423	0.846182	0.923945	0.713278	0.864328	0.853365	0.893999	0.833479	0.865891	0.848796	0.843703	0.80715	0.665378
hsa-mir-548an	0.900037	0.96008	0.960851	0.952594	0.624827	0.572815	0.961224	0.933804	0.875577	0.900077	0.659654	0.921195	0.848445	0.922006	0.878304	0.90143	0.765932	0.559416	0.851488	0.54559	0.90143	0.582148	0.865523	0.864021	0.880209	0.592858	0.186575	0.820642	0.834981	0.902431	0.934616	0.759831	0.811334	0.888439	0.858211	0.540203	0.570428	0.827396	0.907246	0.696108	0.850965	0.842105	0.891474	0.820808	0.844079	0.837568	0.830567	0.79844	0.670002
hsa-mir-548b	0.877027	0.89045	0.890677	0.886379	0.668608	0.599712	0.891144	0.89914	0.856395	0.876774	0.70736	0.900237	0.878336	0.898365	0.874261	0.88557	0.799463	0.579936	0.868246	0.592227	0.88557	0.593694	0.865036	0.876006	0.877238	0.625939	0.182488	0.85092	0.843273	0.889024	0.899781	0.772136	0.836931	0.871307	0.860506	0.568457	0.610888	0.841202	0.894835	0.72875	0.865185	0.863026	0.88488	0.831672	0.854314	0.862318	0.848228	0.821858	0.691498
hsa-mir-548c	0.90449	0.965631	0.966681	0.958754	0.619429	0.570604	0.966797	0.936198	0.874967	0.904628	0.654999	0.912657	0.849077	0.925652	0.86378	0.900241	0.762206	0.538579	0.853031	0.531369	0.900241	0.562756	0.853437	0.866724	0.87762	0.588852	0.174376	0.820567	0.837264	0.901892	0.936251	0.747487	0.813462	0.882928	0.857078	0.530911	0.570735	0.824278	0.908268	0.690144	0.849912	0.838041	0.879091	0.813689	0.835269	0.837658	0.82584	0.790016	0.652302
hsa-mir-548d	0.906315	0.959133	0.960491	0.958474	0.629943	0.575629	0.960346	0.942999	0.883584	0.906333	0.670587	0.922843	0.856383	0.940998	0.873617	0.906253	0.768947	0.547242	0.851885	0.544798	0.906253	0.579211	0.874052	0.87255	0.886184	0.593633	0.18337	0.834911	0.849295	0.904393	0.943685	0.755261	0.823669	0.89736	0.869261	0.548857	0.578866	0.833618	0.913141	0.707479	0.871826	0.845409	0.89104	0.831595	0.855958	0.849057	0.834343	0.802306	0.654439
hsa-mir-548e	0.907348	0.961609	0.961887	0.956054	0.621963	0.577216	0.962742	0.942821	0.882376	0.906681	0.670692	0.926058	0.855452	0.936697	0.880286	0.906319	0.763621	0.550565	0.860467	0.554167	0.906319	0.566806	0.872714	0.875671	0.885342	0.595905	0.194551	0.833804	0.839941	0.908598	0.943628	0.759342	0.830068	0.894419	0.870081	0.544601	0.581732	0.83872	0.911891	0.707448	0.857914	0.847623	0.892651	0.832581	0.856283	0.838467	0.829941	0.799352	0.661318
hsa-mir-548f	0.906924	0.962093	0.962485	0.955483	0.621123	0.576876	0.963266	0.943208	0.882269	0.906223	0.669467	0.925202	0.855789	0.936529	0.880653	0.907273	0.763388	0.550149	0.859987	0.552995	0.907273	0.56572	0.872583	0.875242	0.885386	0.594772	0.19438	0.832493	0.839257	0.908343	0.944002	0.758986	0.829984	0.893082	0.870152	0.544519	0.581925	0.838051	0.91223	0.706825	0.858384	0.84732	0.892427	0.833151	0.856346	0.838688	0.830373	0.799194	0.659633
hsa-mir-548i	0.90186	0.951158	0.951946	0.941308	0.627073	0.587234	0.951098	0.934893	0.87768	0.902178	0.679545	0.916521	0.865457	0.927617	0.875701	0.912552	0.773324	0.560509	0.8585	0.545708	0.912552	0.583939	0.874545	0.876448	0.882549	0.594731	0.184163	0.834671	0.848693	0.912102	0.937215	0.761192	0.820795	0.893606	0.871237	0.541657	0.580487	0.834852	0.909239	0.704054	0.864721	0.849117	0.885488	0.841622	0.845496	0.849253	0.841022	0.804102	0.662776
hsa-mir-548j	0.918015	0.975186	0.977188	0.966452	0.637465	0.5891	0.976827	0.954607	0.894207	0.917643	0.679825	0.929456	0.865572	0.935177	0.884678	0.914368	0.778645	0.553246	0.871204	0.551956	0.914368	0.570574	0.877208	0.881437	0.890948	0.607069	0.177364	0.846359	0.852687	0.916223	0.955536	0.766253	0.830053	0.909884	0.868343	0.548661	0.583837	0.844235	0.923188	0.712092	0.862666	0.85359	0.891612	0.832185	0.865644	0.848753	0.84317	0.806787	0.665206
hsa-mir-548k	0.892173	0.930644	0.931367	0.918373	0.637462	0.582099	0.931206	0.928149	0.885154	0.892568	0.677625	0.909297	0.853309	0.914598	0.872839	0.893666	0.774266	0.554585	0.857603	0.561093	0.893666	0.579397	0.872416	0.876277	0.873726	0.59858	0.192315	0.838746	0.851602	0.892814	0.929281	0.775098	0.835901	0.889123	0.872094	0.557837	0.583851	0.830475	0.910501	0.733579	0.858398	0.841612	0.872203	0.836558	0.852455	0.836323	0.831052	0.798902	0.677024
hsa-mir-548l	0.895514	0.936968	0.937159	0.928057	0.643455	0.583214	0.936856	0.930472	0.874994	0.895192	0.686711	0.912565	0.869687	0.912468	0.87063	0.909565	0.784047	0.562093	0.85124	0.559226	0.909565	0.578776	0.872961	0.86962	0.891921	0.5977	0.19065	0.833639	0.838322	0.894339	0.929797	0.769787	0.822217	0.890107	0.864876	0.552577	0.579504	0.833128	0.908912	0.714911	0.866547	0.850866	0.890792	0.837318	0.859699	0.849204	0.828734	0.794974	0.663375
hsa-mir-548o	0.901079	0.940862	0.941406	0.941692	0.646652	0.591612	0.941286	0.928745	0.892793	0.900628	0.689006	0.920669	0.865483	0.92555	0.877531	0.903383	0.779155	0.565824	0.861521	0.558503	0.903383	0.572534	0.874714	0.88121	0.894625	0.606843	0.184835	0.847029	0.8446	0.898413	0.928645	0.756064	0.830584	0.893794	0.866796	0.547863	0.577276	0.844051	0.910904	0.713789	0.863216	0.847649	0.894357	0.830746	0.857029	0.852359	0.837993	0.800373	0.671892
hsa-mir-548p	0.904005	0.966744	0.968187	0.96091	0.624702	0.58327	0.967515	0.943744	0.884117	0.904404	0.66868	0.930107	0.860785	0.932585	0.877243	0.907584	0.775186	0.551247	0.869207	0.544016	0.907584	0.572046	0.861185	0.87175	0.890052	0.601181	0.179115	0.835993	0.849011	0.90523	0.944914	0.755852	0.81982	0.89594	0.866783	0.548849	0.58676	0.844846	0.917159	0.703644	0.860215	0.848904	0.894088	0.839155	0.852283	0.841885	0.833824	0.805657	0.662065
hsa-mir-548q	0.830918	0.836505	0.838133	0.83912	0.661931	0.615448	0.838218	0.846121	0.818767	0.830159	0.713541	0.845866	0.843963	0.843822	0.841787	0.856525	0.797014	0.588624	0.825787	0.612703	0.856525	0.59711	0.839913	0.854534	0.835108	0.622257	0.187778	0.81856	0.840056	0.851158	0.845937	0.792709	0.823937	0.841296	0.83433	0.577697	0.642196	0.815588	0.858485	0.736563	0.825274	0.813783	0.839653	0.83156	0.822796	0.826121	0.830707	0.817461	0.717501
hsa-mir-548t	0.899408	0.958365	0.959313	0.956117	0.628622	0.5762	0.96003	0.936416	0.878591	0.899313	0.665306	0.917933	0.84562	0.927597	0.866854	0.901561	0.756594	0.543532	0.849106	0.540453	0.901561	0.565236	0.853562	0.868289	0.878266	0.592495	0.187481	0.829027	0.837102	0.899698	0.937284	0.743149	0.81526	0.887956	0.854195	0.543911	0.57303	0.827106	0.904179	0.707152	0.85417	0.840945	0.883332	0.822283	0.849806	0.839315	0.825228	0.789453	0.651809
hsa-mir-550a-3	0.84069	0.834574	0.83526	0.833818	0.639503	0.601838	0.834418	0.845371	0.829456	0.839639	0.684727	0.848791	0.833131	0.839911	0.836312	0.852549	0.795273	0.571419	0.82389	0.558673	0.852549	0.585925	0.851697	0.846917	0.834696	0.606781	0.174183	0.817604	0.800221	0.847015	0.845762	0.743485	0.813662	0.836459	0.823968	0.549347	0.596584	0.830091	0.853002	0.693822	0.834986	0.842216	0.83899	0.821238	0.822323	0.839389	0.81353	0.79463	0.66359
hsa-mir-550a	0.77567	0.773524	0.774439	0.781942	0.624018	0.581472	0.775079	0.783956	0.749807	0.775108	0.676357	0.788446	0.814123	0.78263	0.784982	0.783777	0.755528	0.583491	0.801303	0.572826	0.783777	0.58438	0.788351	0.798824	0.807836	0.593935	0.209204	0.789613	0.771859	0.771502	0.785322	0.73707	0.773978	0.788502	0.771351	0.57302	0.616921	0.783239	0.787165	0.748692	0.7771	0.766198	0.776564	0.783121	0.767796	0.793899	0.771501	0.764281	0.63653
hsa-mir-550b-2	0.845395	0.851573	0.852123	0.850066	0.660231	0.630211	0.851358	0.85327	0.828146	0.844118	0.706199	0.85191	0.848027	0.846939	0.855431	0.859201	0.780242	0.569209	0.840043	0.597645	0.859201	0.5836	0.862274	0.858756	0.857201	0.606608	0.182093	0.828535	0.824077	0.840838	0.853785	0.775702	0.816024	0.844367	0.824266	0.57513	0.601786	0.835282	0.863432	0.726318	0.829767	0.844604	0.855394	0.816853	0.847663	0.84219	0.844984	0.788456	0.669544
hsa-mir-551a	0.565445	0.560274	0.560552	0.561924	0.630108	0.514553	0.561235	0.557358	0.581972	0.56477	0.579872	0.566021	0.593583	0.564483	0.5611	0.562096	0.549035	0.518021	0.578611	0.52992	0.562096	0.522648	0.578708	0.576288	0.556234	0.56768	0.172973	0.580786	0.562386	0.567404	0.557104	0.568482	0.574312	0.566264	0.549736	0.490075	0.506799	0.565724	0.56536	0.56054	0.563654	0.554076	0.566436	0.559962	0.584928	0.579435	0.559973	0.590171	0.573654
hsa-mir-551b	0.565445	0.560274	0.560552	0.561924	0.630108	0.514553	0.561235	0.557358	0.581972	0.56477	0.579872	0.566021	0.593583	0.564483	0.5611	0.562096	0.549035	0.518021	0.578611	0.52992	0.562096	0.522648	0.578708	0.576288	0.556234	0.56768	0.172973	0.580786	0.562386	0.567404	0.557104	0.568482	0.574312	0.566264	0.549736	0.490075	0.506799	0.565724	0.56536	0.56054	0.563654	0.554076	0.566436	0.559962	0.584928	0.579435	0.559973	0.590171	0.573654
hsa-mir-552	0.862722	0.873326	0.874691	0.869397	0.63437	0.576754	0.875091	0.880047	0.84556	0.862307	0.672792	0.886957	0.852499	0.879132	0.853228	0.882523	0.79263	0.576012	0.851396	0.572821	0.882523	0.584338	0.868311	0.871358	0.862374	0.597628	0.188922	0.829754	0.823353	0.865444	0.87975	0.768395	0.829219	0.866007	0.849794	0.540163	0.592442	0.83007	0.87249	0.720054	0.84458	0.846941	0.882693	0.826667	0.857116	0.84541	0.834888	0.802984	0.68928
hsa-mir-553	0.661028	0.637768	0.636153	0.637356	0.617533	0.580877	0.637506	0.651281	0.665915	0.660439	0.629424	0.653235	0.659146	0.647759	0.652858	0.660336	0.682051	0.585631	0.671349	0.545716	0.660336	0.577803	0.670297	0.67262	0.668039	0.600508	0.214543	0.670737	0.672196	0.674193	0.652809	0.671067	0.698069	0.656745	0.660536	0.552458	0.629283	0.653964	0.677251	0.656721	0.642366	0.671042	0.670292	0.660649	0.660164	0.651586	0.653417	0.668194	0.656641
hsa-mir-555	0.802298	0.818951	0.81867	0.811143	0.644044	0.6275	0.81766	0.81515	0.817006	0.802376	0.701414	0.828878	0.841996	0.821808	0.804939	0.824499	0.779793	0.590096	0.810527	0.585324	0.824499	0.625888	0.833433	0.82875	0.827903	0.624219	0.204173	0.823486	0.800575	0.832174	0.816295	0.780801	0.822989	0.825293	0.813337	0.583573	0.628219	0.830105	0.820629	0.743413	0.821774	0.806336	0.817428	0.807144	0.826675	0.800425	0.809645	0.79222	0.691134
hsa-mir-556	0.845166	0.847379	0.848411	0.846474	0.645077	0.593947	0.847919	0.857709	0.831407	0.84461	0.697365	0.864849	0.840069	0.849267	0.852651	0.85285	0.781276	0.569675	0.852835	0.591442	0.85285	0.572806	0.835348	0.853041	0.857694	0.622125	0.195746	0.830902	0.830515	0.84109	0.859527	0.755499	0.817251	0.858882	0.826067	0.572274	0.598224	0.831768	0.854202	0.746743	0.822074	0.826734	0.853339	0.809407	0.835801	0.836634	0.826055	0.811297	0.676945
hsa-mir-557	0.874017	0.893619	0.893643	0.894376	0.622503	0.581576	0.894251	0.896552	0.858577	0.873111	0.694489	0.891547	0.845295	0.885472	0.877216	0.884669	0.773491	0.558087	0.83672	0.57132	0.884669	0.584718	0.871878	0.866074	0.873253	0.58894	0.188075	0.837744	0.820554	0.87253	0.897608	0.753583	0.82542	0.879662	0.84862	0.562592	0.590442	0.823812	0.889472	0.726309	0.847542	0.838539	0.872991	0.814534	0.8327	0.839987	0.83023	0.797052	0.664864
hsa-mir-5579	0.862171	0.878506	0.878878	0.871167	0.640171	0.592018	0.879209	0.889323	0.844974	0.861162	0.674035	0.882304	0.847852	0.870352	0.861557	0.878274	0.774878	0.561029	0.861027	0.604286	0.878274	0.596076	0.861135	0.855812	0.869841	0.614749	0.207011	0.836118	0.833197	0.862391	0.890994	0.775807	0.829879	0.87716	0.866194	0.553684	0.587158	0.823567	0.874764	0.752416	0.847147	0.835326	0.870142	0.812762	0.848623	0.834305	0.827016	0.789175	0.696911
hsa-mir-558	0.849294	0.853092	0.855406	0.849789	0.637854	0.601514	0.854596	0.851661	0.845275	0.849559	0.681804	0.862696	0.838375	0.863963	0.849387	0.850704	0.780484	0.57516	0.850016	0.576549	0.850704	0.596013	0.852864	0.848269	0.856365	0.590491	0.178845	0.807724	0.828486	0.856704	0.85137	0.750679	0.812306	0.858718	0.819468	0.545711	0.608905	0.826587	0.859068	0.70874	0.833441	0.820688	0.857625	0.820848	0.826504	0.830898	0.824501	0.803053	0.658244
hsa-mir-5581	0.855017	0.863739	0.865817	0.868689	0.658285	0.597647	0.865511	0.869957	0.845606	0.855329	0.682533	0.881679	0.855652	0.865716	0.856275	0.852868	0.790721	0.571384	0.84093	0.566741	0.852868	0.596142	0.871488	0.855188	0.872395	0.599415	0.179709	0.813653	0.823488	0.858845	0.870072	0.750754	0.795036	0.867437	0.837028	0.53313	0.615684	0.840799	0.868839	0.699601	0.837055	0.845697	0.868491	0.807369	0.81743	0.83207	0.82626	0.796063	0.656915
hsa-mir-5582	0.909211	0.956974	0.958247	0.949381	0.636755	0.573947	0.957342	0.93169	0.883441	0.908591	0.666366	0.909164	0.863889	0.927227	0.877556	0.905338	0.772659	0.554875	0.853724	0.544398	0.905338	0.581445	0.865045	0.881541	0.889278	0.59619	0.176298	0.824846	0.844814	0.901621	0.933249	0.757526	0.814431	0.88935	0.863475	0.541285	0.584036	0.833256	0.904762	0.710843	0.856367	0.851114	0.879847	0.828886	0.846735	0.849487	0.841247	0.810043	0.652627
hsa-mir-5584	0.892725	0.898807	0.898971	0.903074	0.635682	0.596213	0.899335	0.8984	0.863457	0.891524	0.685849	0.894931	0.863141	0.904	0.866092	0.895095	0.795529	0.557453	0.849152	0.560763	0.895095	0.592443	0.877098	0.872919	0.888269	0.612692	0.189066	0.832618	0.841176	0.887596	0.898259	0.772756	0.83038	0.881017	0.872247	0.550871	0.590988	0.843327	0.894761	0.714399	0.863746	0.852843	0.884337	0.842278	0.846953	0.855532	0.83139	0.800721	0.68236
hsa-mir-5586	0.873368	0.88923	0.889291	0.877304	0.645872	0.61344	0.888473	0.877065	0.855552	0.872686	0.711394	0.879827	0.869483	0.878556	0.866761	0.877354	0.795137	0.585998	0.855532	0.5866	0.877354	0.597573	0.862198	0.868789	0.860616	0.62089	0.192427	0.846272	0.854566	0.876754	0.879184	0.776587	0.829614	0.863418	0.855842	0.57731	0.603852	0.851844	0.87596	0.734976	0.84901	0.846707	0.867767	0.825179	0.850523	0.834933	0.83225	0.822595	0.679421
hsa-mir-559	0.902217	0.951072	0.951849	0.941428	0.625664	0.587922	0.951001	0.934603	0.877694	0.902527	0.678366	0.916323	0.865202	0.927476	0.875492	0.912441	0.77498	0.559063	0.860674	0.545902	0.912441	0.584344	0.874746	0.876982	0.884315	0.594987	0.184442	0.835038	0.847454	0.912828	0.936909	0.762271	0.8213	0.895185	0.870608	0.541853	0.578764	0.835873	0.909884	0.704688	0.865381	0.850234	0.885895	0.842622	0.845395	0.849924	0.840998	0.805264	0.664378
hsa-mir-5590	0.898582	0.934048	0.933912	0.926764	0.623916	0.585776	0.933877	0.924671	0.881009	0.89869	0.679532	0.915014	0.857586	0.916741	0.879083	0.910069	0.78269	0.55093	0.850658	0.540372	0.910069	0.574319	0.873998	0.879412	0.885839	0.585462	0.172868	0.827141	0.851033	0.906564	0.925048	0.766509	0.834351	0.88657	0.863415	0.533644	0.571882	0.839457	0.905608	0.695977	0.858605	0.844874	0.886907	0.837901	0.854072	0.843497	0.833472	0.801084	0.660771
hsa-mir-561	0.907745	0.961565	0.963114	0.957481	0.633458	0.583824	0.962617	0.937681	0.882256	0.907733	0.677978	0.919895	0.85598	0.928251	0.874304	0.901948	0.763752	0.546198	0.857176	0.55027	0.901948	0.569964	0.868058	0.87269	0.885263	0.599581	0.178322	0.827921	0.839643	0.900786	0.9374	0.756999	0.815277	0.887978	0.862923	0.537803	0.57891	0.830663	0.912955	0.70382	0.856513	0.84257	0.881948	0.832866	0.857391	0.845931	0.838204	0.798072	0.66062
hsa-mir-562	0.841999	0.84335	0.842943	0.838308	0.672905	0.609533	0.842466	0.844365	0.825289	0.84101	0.7153	0.847887	0.838843	0.852605	0.84414	0.855877	0.791119	0.600607	0.829467	0.598029	0.855877	0.617065	0.858865	0.842684	0.83792	0.63007	0.219103	0.832236	0.835239	0.851496	0.846362	0.765552	0.816358	0.848062	0.83165	0.613829	0.635915	0.853327	0.840736	0.726426	0.825321	0.836646	0.850157	0.819095	0.838917	0.833333	0.809986	0.827698	0.701061
hsa-mir-563	0.761541	0.741467	0.741299	0.749469	0.619228	0.55884	0.742017	0.749901	0.761259	0.761026	0.639075	0.765216	0.774056	0.767098	0.753998	0.76549	0.777606	0.553244	0.758274	0.521367	0.76549	0.583164	0.782127	0.77922	0.776877	0.584203	0.197003	0.750181	0.755844	0.77431	0.749593	0.719866	0.782853	0.781465	0.759907	0.519665	0.610073	0.788666	0.770805	0.673045	0.765308	0.772799	0.773409	0.761077	0.748302	0.772816	0.761453	0.725193	0.686949
hsa-mir-564	0.708	0.704539	0.704522	0.705291	0.622016	0.637521	0.704843	0.703085	0.706784	0.707871	0.676543	0.716371	0.738404	0.70869	0.718024	0.718417	0.714921	0.617285	0.715516	0.588216	0.718417	0.616949	0.733351	0.718057	0.720156	0.588698	0.196053	0.714921	0.715444	0.720889	0.703071	0.694246	0.707912	0.721071	0.703745	0.55995	0.625198	0.740691	0.721315	0.673077	0.726177	0.736799	0.726523	0.71523	0.701294	0.716594	0.710369	0.713926	0.655445
hsa-mir-566	0.56499	0.556863	0.555529	0.544236	0.629119	0.528871	0.556708	0.556253	0.570283	0.564566	0.559215	0.569648	0.584039	0.559	0.571503	0.580271	0.567985	0.562333	0.578814	0.50021	0.580271	0.579512	0.590359	0.581384	0.571012	0.556844	0.223021	0.560223	0.604249	0.582819	0.557588	0.575557	0.577668	0.57226	0.575521	0.523134	0.525445	0.559062	0.592829	0.552872	0.575585	0.575083	0.575246	0.58358	0.570222	0.568801	0.580719	0.607405	0.587805
hsa-mir-567	0.810135	0.807048	0.808142	0.804262	0.660425	0.595089	0.807225	0.798869	0.789826	0.809719	0.667527	0.811198	0.831842	0.802323	0.807261	0.809923	0.75505	0.555371	0.809134	0.560062	0.809923	0.568669	0.804177	0.818419	0.797454	0.60613	0.199063	0.798765	0.799292	0.807887	0.801084	0.766737	0.796223	0.814851	0.799559	0.570921	0.588338	0.792163	0.801006	0.717676	0.783943	0.78082	0.806281	0.786247	0.808959	0.788817	0.79933	0.793867	0.676457
hsa-mir-568	0.902635	0.931409	0.932553	0.925379	0.625715	0.588627	0.931396	0.926425	0.88525	0.903202	0.67462	0.91577	0.852053	0.923947	0.879158	0.90584	0.782179	0.556034	0.857663	0.572702	0.90584	0.583929	0.878739	0.872313	0.891596	0.605357	0.194148	0.847986	0.843934	0.897593	0.925709	0.771633	0.839231	0.885047	0.871975	0.550587	0.583234	0.838805	0.905196	0.716525	0.851267	0.852006	0.891203	0.842478	0.863104	0.853367	0.839264	0.801251	0.6783
hsa-mir-5687	0.610021	0.603906	0.604548	0.601215	0.635501	0.554644	0.603874	0.600266	0.604922	0.609101	0.633793	0.617394	0.59855	0.596525	0.609014	0.605758	0.600525	0.564574	0.611205	0.600076	0.605758	0.564857	0.620379	0.624091	0.594633	0.635355	0.246762	0.609191	0.606142	0.617691	0.601693	0.584379	0.616053	0.60102	0.588019	0.567934	0.516383	0.59588	0.616382	0.650946	0.594062	0.613675	0.612638	0.6099	0.626322	0.603675	0.606506	0.610009	0.639341
hsa-mir-5688	0.907482	0.96735	0.967963	0.959308	0.632666	0.581529	0.968162	0.949408	0.886358	0.907323	0.690183	0.932738	0.868419	0.940254	0.888264	0.919908	0.780016	0.555995	0.863376	0.550595	0.919908	0.584511	0.875342	0.880833	0.889894	0.602607	0.180188	0.842534	0.847812	0.917395	0.950409	0.778255	0.83041	0.899585	0.871409	0.549615	0.583115	0.837515	0.916963	0.714059	0.864562	0.851524	0.88995	0.846734	0.862448	0.849756	0.84033	0.80882	0.663056
hsa-mir-569	0.849925	0.846132	0.846586	0.840859	0.647399	0.59882	0.846567	0.847307	0.825863	0.848363	0.677879	0.85638	0.855636	0.856372	0.82472	0.850749	0.784597	0.573137	0.834323	0.547216	0.850749	0.604014	0.863982	0.847443	0.838125	0.610556	0.174735	0.830273	0.839716	0.849564	0.849395	0.761234	0.82237	0.842398	0.826971	0.547976	0.592129	0.836857	0.848398	0.719098	0.831605	0.82035	0.840436	0.833447	0.853933	0.831968	0.845719	0.783362	0.70073
hsa-mir-5691	0.895166	0.906461	0.907399	0.90525	0.635727	0.603232	0.905964	0.918567	0.869257	0.895132	0.680991	0.922379	0.85441	0.904667	0.881797	0.896615	0.789591	0.579715	0.867266	0.582195	0.896615	0.592775	0.879011	0.876237	0.893568	0.620376	0.188614	0.830713	0.852059	0.888279	0.917192	0.766572	0.836052	0.886369	0.879256	0.556454	0.596753	0.866889	0.902282	0.738364	0.859467	0.863483	0.891429	0.833487	0.862891	0.857965	0.846601	0.809132	0.708475
hsa-mir-5692b	0.902527	0.939369	0.939778	0.933447	0.611504	0.582297	0.939893	0.937906	0.870873	0.902304	0.663431	0.918213	0.852707	0.916939	0.878346	0.904053	0.772685	0.561046	0.857668	0.559052	0.904053	0.565839	0.874384	0.875008	0.880595	0.597844	0.194991	0.829704	0.833339	0.888814	0.937113	0.752582	0.815686	0.881165	0.862886	0.544619	0.583645	0.829774	0.902483	0.714719	0.847882	0.84324	0.882858	0.834281	0.846072	0.843681	0.824225	0.786768	0.659502
hsa-mir-5699	0.799981	0.801578	0.802598	0.795835	0.636355	0.592616	0.801739	0.801452	0.793043	0.798933	0.708998	0.806126	0.83196	0.804001	0.81491	0.815174	0.784455	0.589183	0.806586	0.565776	0.815174	0.623103	0.830784	0.846537	0.816542	0.607224	0.187158	0.799737	0.820512	0.818944	0.802218	0.751842	0.78012	0.814362	0.796784	0.555097	0.626203	0.817156	0.805101	0.727795	0.801186	0.80989	0.804005	0.804086	0.81169	0.806116	0.804429	0.781333	0.688061
hsa-mir-570	0.913204	0.968926	0.969895	0.964945	0.625784	0.57685	0.970248	0.947178	0.885303	0.912857	0.672206	0.925202	0.855292	0.928207	0.87944	0.911037	0.774386	0.556464	0.858037	0.539179	0.911037	0.578514	0.869404	0.868152	0.888733	0.595408	0.183236	0.82761	0.84729	0.90236	0.946816	0.755934	0.815398	0.893005	0.865853	0.544183	0.58592	0.840733	0.91073	0.698081	0.859055	0.846298	0.886323	0.831034	0.839479	0.840489	0.827782	0.805062	0.654307
hsa-mir-571	0.795795	0.799514	0.798636	0.795554	0.636388	0.624024	0.798886	0.803883	0.787444	0.795969	0.737268	0.816893	0.821855	0.800699	0.806086	0.81739	0.78883	0.613589	0.806287	0.641432	0.81739	0.605561	0.822547	0.802966	0.807869	0.620103	0.214748	0.801516	0.778542	0.80638	0.804382	0.742634	0.786632	0.815517	0.795532	0.598803	0.633158	0.800339	0.810637	0.717409	0.787479	0.797848	0.817334	0.799748	0.818826	0.807015	0.795657	0.772522	0.68763
hsa-mir-572	0.534289	0.529096	0.527965	0.522504	0.5244	0.57708	0.527338	0.537561	0.522838	0.533921	0.541747	0.535457	0.523548	0.531139	0.535129	0.539258	0.545272	0.57143	0.539519	0.564295	0.539258	0.571919	0.554527	0.542767	0.536635	0.531983	0.30341	0.53937	0.536348	0.541567	0.539286	0.568319	0.563465	0.53814	0.553687	0.584365	0.486278	0.534191	0.537474	0.597507	0.527603	0.557705	0.526388	0.507183	0.535575	0.539714	0.53643	0.567956	0.607378
hsa-mir-573	0.86537	0.861689	0.861624	0.863487	0.636027	0.57352	0.860495	0.870182	0.846172	0.86421	0.686404	0.871592	0.867675	0.862963	0.854688	0.864515	0.799026	0.577967	0.834767	0.55656	0.864515	0.608347	0.870703	0.858974	0.857413	0.594225	0.17914	0.824467	0.83057	0.86722	0.871122	0.76307	0.802338	0.862707	0.837803	0.564851	0.621001	0.859145	0.874954	0.686797	0.845156	0.853071	0.873515	0.826006	0.828909	0.846936	0.83062	0.798801	0.674078
hsa-mir-574	0.580696	0.579878	0.579629	0.581584	0.616417	0.578747	0.581107	0.582994	0.595542	0.579637	0.616725	0.594267	0.607827	0.59342	0.587619	0.599341	0.572847	0.618866	0.596217	0.564894	0.599341	0.562586	0.597715	0.595718	0.585911	0.551201	0.367366	0.629658	0.587356	0.589401	0.583166	0.593574	0.603851	0.59995	0.58476	0.573267	0.564041	0.597995	0.59088	0.637995	0.598597	0.57861	0.589892	0.593814	0.617343	0.607302	0.606493	0.544682	0.583953
hsa-mir-575	0.843015	0.862998	0.86496	0.863286	0.64132	0.579533	0.864656	0.865032	0.848575	0.842733	0.688712	0.878632	0.844958	0.854927	0.867439	0.856913	0.767602	0.577749	0.850026	0.571519	0.856913	0.578448	0.862809	0.857812	0.85954	0.612024	0.191592	0.826351	0.826154	0.848137	0.865884	0.759775	0.802274	0.850889	0.837183	0.555097	0.618728	0.834842	0.876455	0.730564	0.84283	0.829765	0.868808	0.808655	0.825728	0.814886	0.824879	0.787601	0.664774
hsa-mir-576	0.824563	0.827964	0.8283	0.8285	0.652527	0.579452	0.827447	0.837599	0.816712	0.823906	0.681071	0.839432	0.842021	0.832369	0.826345	0.833943	0.783653	0.576664	0.834443	0.573367	0.833943	0.602653	0.837028	0.845154	0.855274	0.594409	0.178383	0.83281	0.814867	0.838542	0.839501	0.780596	0.804428	0.853663	0.825458	0.552629	0.608141	0.819499	0.852294	0.710984	0.8292	0.821917	0.844767	0.811387	0.80998	0.836879	0.82588	0.782048	0.679017
hsa-mir-577	0.907428	0.938613	0.939803	0.936027	0.636233	0.580504	0.940457	0.935075	0.879732	0.907309	0.675904	0.917543	0.865641	0.928967	0.880167	0.913907	0.774214	0.569217	0.862012	0.558687	0.913907	0.587763	0.866925	0.879585	0.889296	0.601522	0.187327	0.838045	0.859693	0.897933	0.935596	0.783653	0.832061	0.892223	0.873	0.547699	0.590676	0.838223	0.907432	0.722138	0.860899	0.851895	0.893057	0.836963	0.856314	0.850685	0.842193	0.810258	0.670667
hsa-mir-578	0.86384	0.878517	0.879382	0.880288	0.609306	0.568431	0.879275	0.882726	0.848304	0.863374	0.66424	0.876796	0.825397	0.871	0.857447	0.872026	0.762083	0.548986	0.843613	0.554399	0.872026	0.562684	0.851163	0.850463	0.863182	0.589978	0.195961	0.813212	0.809977	0.851748	0.882373	0.748879	0.815816	0.866936	0.86353	0.546248	0.584161	0.824311	0.865842	0.707412	0.829642	0.835486	0.87145	0.808751	0.835302	0.828321	0.82042	0.782877	0.664443
hsa-mir-579	0.901689	0.916741	0.916718	0.9208	0.64362	0.588888	0.916847	0.91977	0.894679	0.901424	0.678387	0.912983	0.869825	0.913185	0.873541	0.901111	0.80196	0.560193	0.86917	0.567361	0.901111	0.599701	0.88542	0.883288	0.891298	0.606681	0.180481	0.847227	0.863489	0.896533	0.920196	0.780955	0.8441	0.907898	0.875055	0.548952	0.592044	0.848069	0.912186	0.729661	0.86619	0.869428	0.893506	0.851595	0.871679	0.856841	0.846588	0.827497	0.712669
hsa-mir-580	0.880041	0.896054	0.897463	0.897228	0.649958	0.58503	0.895923	0.899443	0.877221	0.879542	0.697732	0.894622	0.873756	0.891143	0.876797	0.88337	0.795341	0.568554	0.847612	0.55764	0.88337	0.593338	0.874506	0.869468	0.880987	0.613368	0.181566	0.828462	0.862389	0.896781	0.8989	0.783327	0.832805	0.880071	0.859725	0.543303	0.615835	0.842133	0.896487	0.71542	0.862205	0.853865	0.883274	0.831925	0.843721	0.833987	0.84886	0.813537	0.688542
hsa-mir-581	0.794349	0.792493	0.793644	0.791962	0.645237	0.572451	0.794097	0.796126	0.799353	0.793666	0.65408	0.796192	0.81216	0.803521	0.775453	0.802209	0.756681	0.545023	0.776289	0.545882	0.802209	0.578161	0.788482	0.796223	0.798325	0.586903	0.177313	0.795225	0.767828	0.801587	0.795839	0.732214	0.78627	0.804732	0.806374	0.534433	0.597731	0.781779	0.799166	0.684736	0.783654	0.787062	0.797392	0.77769	0.798558	0.806174	0.77947	0.763378	0.68086
hsa-mir-582	0.872895	0.89029	0.891044	0.890518	0.630889	0.591521	0.890238	0.887884	0.865491	0.872412	0.674345	0.87989	0.854015	0.890227	0.865001	0.886225	0.801186	0.56628	0.845787	0.566487	0.886225	0.600482	0.8752	0.865138	0.876113	0.612744	0.203235	0.835017	0.848633	0.876677	0.889195	0.77583	0.838033	0.874577	0.853849	0.56421	0.597552	0.841581	0.887018	0.720104	0.859244	0.857434	0.874757	0.825083	0.855453	0.853699	0.838947	0.804331	0.713762
hsa-mir-583	0.900053	0.939661	0.940092	0.936299	0.642099	0.589312	0.940179	0.927219	0.88673	0.899445	0.694247	0.930415	0.866393	0.924911	0.891649	0.916316	0.810529	0.567787	0.872564	0.556679	0.916316	0.609976	0.890319	0.891727	0.904428	0.609372	0.190569	0.851478	0.866546	0.910215	0.928107	0.771294	0.850496	0.900444	0.888844	0.575619	0.600999	0.86024	0.923665	0.714324	0.871079	0.872427	0.898918	0.851113	0.862125	0.861004	0.855865	0.826176	0.691329
hsa-mir-584	0.864069	0.863364	0.864595	0.863249	0.647725	0.617005	0.864549	0.869669	0.852555	0.862632	0.67953	0.873949	0.861792	0.869034	0.850548	0.858332	0.786198	0.570313	0.849735	0.576346	0.858332	0.598446	0.858638	0.854944	0.869163	0.607032	0.166823	0.844069	0.842148	0.85189	0.871329	0.786824	0.854688	0.873946	0.855872	0.554197	0.597381	0.851854	0.868533	0.729284	0.850674	0.83725	0.863226	0.832716	0.847831	0.849556	0.846011	0.806606	0.680158
hsa-mir-585	0.640909	0.627311	0.627915	0.631275	0.608103	0.557372	0.627278	0.633856	0.618329	0.639701	0.647425	0.641572	0.625647	0.627729	0.636085	0.641007	0.61842	0.566829	0.649365	0.598917	0.641007	0.635985	0.64126	0.642733	0.639554	0.612591	0.249401	0.641731	0.646132	0.645114	0.635831	0.639761	0.63864	0.633002	0.644006	0.569426	0.55742	0.643806	0.646137	0.65665	0.625738	0.636406	0.644236	0.643893	0.65007	0.631832	0.648477	0.639398	0.676699
hsa-mir-586	0.896047	0.912591	0.914425	0.910313	0.619225	0.571906	0.91303	0.913167	0.862684	0.895607	0.665536	0.901447	0.867749	0.911389	0.863363	0.891439	0.777426	0.558038	0.853516	0.531203	0.891439	0.578209	0.876914	0.87752	0.886646	0.5894	0.178246	0.82006	0.852276	0.894782	0.913389	0.758831	0.820996	0.889583	0.856921	0.531045	0.587996	0.849729	0.891914	0.699927	0.868253	0.839221	0.87393	0.843599	0.83414	0.845464	0.838546	0.796459	0.655344
hsa-mir-587	0.894325	0.922284	0.924273	0.924077	0.651449	0.586068	0.923311	0.918585	0.89307	0.894117	0.69005	0.908623	0.869749	0.912573	0.889711	0.902305	0.790755	0.555659	0.883645	0.54768	0.902305	0.595699	0.881533	0.881562	0.89921	0.605292	0.172705	0.835619	0.861715	0.895687	0.91994	0.781696	0.833122	0.898708	0.884273	0.55744	0.610659	0.848972	0.910235	0.714793	0.857489	0.859762	0.88373	0.843367	0.844223	0.845758	0.848014	0.817871	0.67756
hsa-mir-588	0.857628	0.872595	0.872638	0.868714	0.611368	0.569457	0.872608	0.882528	0.856956	0.858043	0.667481	0.888819	0.846005	0.87421	0.864011	0.877911	0.774801	0.566569	0.840778	0.549759	0.877911	0.599738	0.848669	0.853549	0.864937	0.596065	0.19428	0.832625	0.829316	0.866206	0.880518	0.766574	0.824604	0.857593	0.850245	0.55038	0.595541	0.837815	0.870575	0.726064	0.8402	0.828501	0.87829	0.832529	0.837101	0.832236	0.836818	0.811988	0.683524
hsa-mir-589	0.899556	0.948657	0.94938	0.945868	0.613176	0.578678	0.949148	0.936342	0.882456	0.898931	0.679409	0.918946	0.855746	0.927837	0.8776	0.904496	0.770994	0.55698	0.863315	0.552163	0.904496	0.576166	0.869221	0.872415	0.893106	0.593767	0.193987	0.833381	0.845076	0.900211	0.935512	0.765608	0.831444	0.889591	0.872	0.542696	0.574639	0.830831	0.907628	0.713876	0.853121	0.848087	0.880873	0.830088	0.85387	0.842516	0.834486	0.802713	0.672752
hsa-mir-590	0.906998	0.970121	0.971408	0.961345	0.628658	0.57083	0.971601	0.944524	0.885416	0.907213	0.665468	0.918696	0.855823	0.929407	0.868169	0.906858	0.767572	0.544464	0.856567	0.538385	0.906858	0.571311	0.862078	0.867524	0.88006	0.589438	0.176593	0.827482	0.846439	0.902778	0.945661	0.76087	0.811808	0.896001	0.857256	0.535939	0.578451	0.831216	0.913628	0.69589	0.856491	0.84239	0.885656	0.828875	0.842267	0.835927	0.833593	0.798245	0.663793
hsa-mir-591	0.819252	0.831153	0.832006	0.826109	0.63735	0.583872	0.83165	0.837414	0.822702	0.818701	0.662135	0.841773	0.846348	0.84509	0.815626	0.832069	0.792643	0.567619	0.817113	0.55828	0.832069	0.577814	0.821367	0.844581	0.821014	0.606603	0.186136	0.815353	0.817446	0.829382	0.83773	0.755463	0.815943	0.830063	0.820677	0.534484	0.625578	0.824906	0.825447	0.716001	0.829543	0.814286	0.837795	0.800939	0.830578	0.816096	0.813041	0.789049	0.659098
hsa-mir-592	0.855459	0.861092	0.860128	0.863245	0.636002	0.596512	0.860712	0.861928	0.844633	0.853899	0.679706	0.861559	0.860878	0.852684	0.861338	0.867258	0.787635	0.577711	0.845783	0.577086	0.867258	0.60954	0.862282	0.852769	0.865439	0.616519	0.203687	0.835032	0.837358	0.861983	0.862349	0.77744	0.81542	0.865334	0.847321	0.559699	0.620051	0.84969	0.871467	0.718537	0.84944	0.841739	0.858791	0.828669	0.838542	0.841185	0.830621	0.810376	0.683396
hsa-mir-593	0.875205	0.880117	0.882011	0.877226	0.655815	0.614667	0.880947	0.882289	0.865515	0.874692	0.67977	0.886863	0.86639	0.887635	0.866372	0.878462	0.792363	0.569203	0.853504	0.587233	0.878462	0.591809	0.860791	0.87376	0.881731	0.621342	0.184157	0.850817	0.843429	0.865057	0.883343	0.769558	0.838862	0.874868	0.855722	0.566183	0.597907	0.843517	0.882967	0.730355	0.842102	0.841775	0.878788	0.829173	0.858551	0.84475	0.834718	0.806942	0.705754
hsa-mir-595	0.835652	0.838588	0.838647	0.838588	0.642251	0.609336	0.83911	0.846357	0.827219	0.835508	0.685603	0.858915	0.834199	0.842028	0.84616	0.846772	0.772889	0.585101	0.839711	0.587063	0.846772	0.582909	0.841263	0.842538	0.847007	0.610658	0.204339	0.829979	0.816955	0.831245	0.847205	0.755897	0.816669	0.847689	0.829297	0.560677	0.582287	0.819045	0.835492	0.733733	0.809681	0.824477	0.856899	0.824438	0.8342	0.823707	0.804744	0.793987	0.708124
hsa-mir-596	0.827028	0.833176	0.83409	0.828239	0.654215	0.576156	0.83437	0.833937	0.820134	0.826768	0.665757	0.850698	0.828576	0.837047	0.826801	0.839299	0.763746	0.570428	0.832487	0.572279	0.839299	0.585809	0.817662	0.836792	0.82443	0.606198	0.182858	0.816704	0.82038	0.837418	0.835572	0.763831	0.799581	0.833417	0.838501	0.533291	0.58997	0.80629	0.847683	0.72518	0.815105	0.809238	0.837385	0.792622	0.830955	0.816746	0.816214	0.787919	0.676216
hsa-mir-597	0.849622	0.850088	0.850896	0.842251	0.634064	0.601874	0.850502	0.859092	0.838123	0.848491	0.699254	0.853083	0.854954	0.857792	0.850033	0.858184	0.788218	0.596494	0.835992	0.5883	0.858184	0.590261	0.853429	0.864754	0.84648	0.624645	0.206293	0.828331	0.83236	0.852824	0.858995	0.772949	0.804654	0.855516	0.836636	0.554033	0.605158	0.836282	0.858871	0.736714	0.829267	0.826456	0.85076	0.830247	0.848885	0.833615	0.833791	0.810819	0.682934
hsa-mir-598	0.6381	0.638724	0.639185	0.637464	0.62955	0.577479	0.639811	0.65187	0.636928	0.63698	0.650967	0.665791	0.662843	0.648334	0.635405	0.65951	0.661905	0.568462	0.681467	0.608451	0.65951	0.575878	0.668773	0.683603	0.660273	0.581202	0.211666	0.676697	0.648264	0.655556	0.652433	0.677005	0.681325	0.655165	0.653277	0.52317	0.623999	0.654575	0.667495	0.667372	0.658472	0.667081	0.675743	0.670664	0.66766	0.674093	0.656835	0.646001	0.668126
hsa-mir-599	0.83335	0.852568	0.853139	0.851591	0.650572	0.59348	0.852602	0.864002	0.842582	0.832762	0.709191	0.864066	0.837673	0.851358	0.843129	0.848959	0.799075	0.582121	0.822905	0.599952	0.848959	0.5939	0.842052	0.846228	0.850295	0.614683	0.216916	0.848969	0.813974	0.837545	0.864473	0.765893	0.817699	0.854911	0.841603	0.575263	0.626139	0.841498	0.850288	0.740139	0.817797	0.828972	0.856006	0.816317	0.843655	0.830702	0.83097	0.791282	0.719609
hsa-mir-600	0.86365	0.8693	0.869354	0.859969	0.643355	0.598496	0.868798	0.878678	0.832755	0.862353	0.683586	0.879162	0.861396	0.868956	0.86092	0.874408	0.785478	0.575523	0.846872	0.56974	0.874408	0.582757	0.862105	0.880408	0.867322	0.6122	0.210929	0.840068	0.863521	0.874385	0.880207	0.782766	0.832414	0.857783	0.847712	0.556681	0.608164	0.856268	0.873193	0.715959	0.856659	0.845999	0.859019	0.84815	0.840945	0.851984	0.843267	0.822054	0.669283
hsa-mir-601	0.736474	0.72129	0.72234	0.729696	0.671746	0.593264	0.720761	0.732915	0.730027	0.737059	0.663008	0.749646	0.742511	0.731119	0.735029	0.742563	0.733018	0.570737	0.743819	0.560173	0.742563	0.564234	0.746142	0.753086	0.748864	0.616484	0.168722	0.754549	0.746447	0.750485	0.733119	0.696273	0.740362	0.735135	0.736022	0.54433	0.573706	0.761485	0.74805	0.70215	0.73992	0.737492	0.755277	0.749573	0.730359	0.734555	0.728433	0.725148	0.686729
hsa-mir-602	0.693627	0.708327	0.707849	0.709913	0.637194	0.582286	0.707491	0.719838	0.700519	0.694187	0.685272	0.71571	0.725397	0.722419	0.695002	0.722359	0.703498	0.598431	0.714294	0.591773	0.722359	0.5806	0.725492	0.731883	0.716312	0.619614	0.282761	0.736828	0.717011	0.71763	0.720401	0.692017	0.732436	0.706524	0.696196	0.642213	0.60966	0.724719	0.721103	0.714665	0.715456	0.727888	0.734419	0.703461	0.733442	0.70827	0.72413	0.705322	0.673743
hsa-mir-603	0.893228	0.921874	0.922016	0.923571	0.641404	0.602506	0.922302	0.913651	0.886679	0.893242	0.689663	0.913565	0.857833	0.90821	0.886178	0.898895	0.773332	0.543311	0.868975	0.56486	0.898895	0.570546	0.87093	0.870959	0.896028	0.601353	0.18377	0.838861	0.852602	0.897799	0.914596	0.779287	0.828196	0.895481	0.874134	0.546767	0.597407	0.839157	0.899558	0.718367	0.852718	0.852665	0.895626	0.834164	0.850232	0.842629	0.845385	0.810037	0.665731
hsa-mir-604	0.633667	0.614813	0.614734	0.609684	0.587758	0.52335	0.614793	0.643168	0.624533	0.634104	0.591207	0.651449	0.65695	0.632482	0.637032	0.652004	0.674645	0.567022	0.662086	0.528215	0.652004	0.555858	0.683187	0.665333	0.65227	0.555226	0.18554	0.643663	0.643425	0.657789	0.642548	0.634679	0.661294	0.648416	0.657669	0.490529	0.571403	0.676362	0.652438	0.600346	0.653089	0.658482	0.684719	0.649868	0.625224	0.66281	0.660624	0.644796	0.650376
hsa-mir-605	0.900436	0.929411	0.929615	0.930554	0.631949	0.571729	0.930033	0.923119	0.877173	0.900568	0.679142	0.918424	0.85465	0.924655	0.875468	0.894802	0.76786	0.561311	0.859666	0.555247	0.894802	0.581844	0.863984	0.869805	0.890724	0.611219	0.190018	0.84801	0.832828	0.899643	0.923688	0.773197	0.824348	0.896752	0.866251	0.553951	0.588747	0.837942	0.905904	0.719214	0.849162	0.851365	0.897295	0.824789	0.847732	0.84279	0.829511	0.809191	0.68299
hsa-mir-606	0.867139	0.888791	0.888901	0.8827	0.670565	0.585766	0.888116	0.879754	0.863689	0.867489	0.720392	0.875854	0.854963	0.871958	0.864879	0.875355	0.768359	0.566734	0.835298	0.56	0.875355	0.597166	0.864086	0.857891	0.869539	0.608592	0.207724	0.855368	0.843177	0.877808	0.881271	0.779789	0.831265	0.876504	0.846254	0.61244	0.604974	0.823303	0.8827	0.726211	0.85196	0.830999	0.862923	0.821331	0.858221	0.832227	0.835205	0.802734	0.664411
hsa-mir-6068	0.589206	0.579073	0.578851	0.572374	0.631706	0.537054	0.578982	0.57569	0.585583	0.588912	0.652098	0.584356	0.603655	0.583461	0.583942	0.585151	0.599021	0.596684	0.591853	0.585772	0.585151	0.615501	0.602922	0.598432	0.589039	0.605389	0.211978	0.589901	0.587061	0.593936	0.575858	0.621507	0.56886	0.600072	0.582976	0.57803	0.580012	0.602406	0.597588	0.582964	0.582612	0.596486	0.600418	0.599571	0.604823	0.595384	0.578161	0.586525	0.605974
hsa-mir-6069	0.754247	0.767549	0.768108	0.763872	0.641868	0.590684	0.767913	0.769308	0.7653	0.753252	0.689936	0.780897	0.787925	0.777428	0.773279	0.775963	0.74606	0.57642	0.768094	0.576062	0.775963	0.573125	0.792403	0.76933	0.767729	0.585762	0.206851	0.785255	0.750756	0.78616	0.768748	0.737897	0.7609	0.770049	0.771471	0.556017	0.594368	0.772839	0.76918	0.694557	0.766505	0.763762	0.775533	0.759969	0.775962	0.761633	0.744158	0.731144	0.655116
hsa-mir-6075	0.581811	0.579882	0.580108	0.573344	0.59138	0.536916	0.579326	0.582409	0.57574	0.582229	0.579452	0.598622	0.592065	0.571789	0.574785	0.594662	0.593702	0.524268	0.594639	0.558512	0.594662	0.572004	0.608775	0.587672	0.591925	0.556794	0.248405	0.602959	0.585195	0.600032	0.583869	0.586689	0.579584	0.588726	0.593611	0.548697	0.55439	0.588226	0.60519	0.589433	0.597945	0.591998	0.590211	0.598075	0.579745	0.590217	0.586026	0.562211	0.597224
hsa-mir-608	0.889452	0.932434	0.933366	0.93431	0.607043	0.564222	0.9336	0.925611	0.877323	0.88946	0.648574	0.920088	0.838286	0.917288	0.865607	0.898154	0.771181	0.564339	0.856388	0.544983	0.898154	0.584826	0.858343	0.861466	0.876132	0.588408	0.192845	0.816084	0.827297	0.896845	0.924862	0.75024	0.807608	0.884074	0.853164	0.538256	0.577448	0.832668	0.894684	0.70298	0.846015	0.840279	0.886877	0.815036	0.832936	0.839118	0.826817	0.804561	0.666124
hsa-mir-6086	0.81826	0.804192	0.805868	0.807108	0.630828	0.588443	0.805646	0.812754	0.80493	0.816754	0.675033	0.818188	0.820881	0.812533	0.807397	0.821156	0.773395	0.588833	0.805365	0.582304	0.821156	0.606415	0.816802	0.817075	0.811002	0.616236	0.175377	0.800708	0.788536	0.80639	0.814069	0.747986	0.782927	0.820751	0.810967	0.556329	0.604658	0.803796	0.821003	0.715764	0.815732	0.807558	0.813353	0.792655	0.784031	0.814549	0.791186	0.766795	0.66706
hsa-mir-6087	0.741971	0.72091	0.721866	0.718758	0.657797	0.604896	0.722101	0.723944	0.724798	0.741493	0.664261	0.735574	0.738581	0.718881	0.73077	0.723059	0.743337	0.572981	0.735343	0.5782	0.723059	0.618203	0.751445	0.7469	0.743946	0.644706	0.162467	0.740384	0.724841	0.732516	0.723568	0.723136	0.734516	0.761094	0.730521	0.529284	0.611518	0.742012	0.742286	0.687619	0.716554	0.740883	0.738651	0.74548	0.729821	0.747457	0.746813	0.714193	0.694288
hsa-mir-6088	0.879762	0.893869	0.896392	0.891474	0.639334	0.587287	0.895597	0.895082	0.869827	0.879352	0.676133	0.899665	0.861244	0.889247	0.866387	0.884794	0.793458	0.583045	0.853025	0.583383	0.884794	0.591719	0.865544	0.871675	0.876424	0.620948	0.183389	0.838536	0.857417	0.886223	0.896237	0.752799	0.827974	0.883931	0.864818	0.556699	0.612857	0.849296	0.89312	0.72614	0.846854	0.855183	0.892825	0.831905	0.855751	0.847528	0.829789	0.809833	0.704508
hsa-mir-6089	0.790604	0.783889	0.783573	0.790232	0.64763	0.543995	0.784252	0.797622	0.801524	0.79051	0.640616	0.788397	0.798781	0.799561	0.792657	0.78811	0.769521	0.548741	0.765288	0.579214	0.78811	0.558212	0.788068	0.806827	0.811643	0.570952	0.176343	0.794495	0.78347	0.787591	0.798466	0.74161	0.763418	0.803497	0.778444	0.529116	0.580259	0.775813	0.817576	0.663458	0.79201	0.784993	0.806277	0.78455	0.782492	0.809282	0.788188	0.753518	0.650226
hsa-mir-610	0.78687	0.775133	0.775568	0.780167	0.596412	0.583044	0.775928	0.776538	0.765055	0.787129	0.627985	0.780903	0.793949	0.789613	0.772464	0.790962	0.754464	0.51611	0.776787	0.519122	0.790962	0.567555	0.791664	0.790277	0.786902	0.567624	0.164552	0.771892	0.769141	0.7922	0.776654	0.712817	0.786347	0.793821	0.788312	0.515074	0.589967	0.789328	0.784707	0.672889	0.78822	0.775199	0.78391	0.765553	0.770135	0.779157	0.777674	0.764486	0.627951
hsa-mir-611	0.677298	0.668904	0.667526	0.661077	0.638988	0.589291	0.665961	0.683215	0.663329	0.676743	0.665148	0.694744	0.710121	0.669335	0.677009	0.688926	0.679139	0.615034	0.676109	0.585543	0.688926	0.626425	0.696541	0.699591	0.687475	0.627487	0.22027	0.688252	0.677986	0.685249	0.68542	0.665546	0.693553	0.683821	0.670372	0.572834	0.574099	0.68514	0.687949	0.672364	0.669716	0.702296	0.695609	0.670405	0.680197	0.707081	0.689248	0.68139	0.703918
[truncated: 181 more rows]
[truncated: 1,014 more columns]
