# Supplementary material for: MHIF-MSEA: a novel model of miRNA set enrichment analysis based on multi-source heterogeneous information fusion
Source: Front Genet. 2024 Mar 22;15:1375148. doi: 10.3389/fgene.2024.1375148 (PMC10995286; doi:10.3389/fgene.2024.1375148)
Supplement: Supplementary file 3 [file Table6.XLSX]

## Sheet: Comparison
similarity coefficient	p-value	FDR value	Hit counts
0.6	2.17e-75	6.95e-73	238
0.7	1.92e-73	1.23e-70	231
0.75	7.16e-59	4.6e-56	215
0.8	1.17e-34	7.51e-32	165
0.85	6.33e-38	2.03e-35	162

## Sheet: 0.6
ID	Description	GeneRatio	BgRatio	pvalue	p.adjust	qvalue	geneID	Count
Carcinoma, Hepatocellular	Carcinoma, Hepatocellular	242/481	338/1764	3.47e-83	2.22e-80	3.62e-81	hsa-mir-139/hsa-mir-21/hsa-mir-96/hsa-mir-486-1/hsa-mir-486-2/hsa-mir-183/hsa-mir-145/hsa-mir-429/hsa-mir-141/hsa-mir-378a/hsa-mir-182/hsa-mir-200a/hsa-mir-125b-1/hsa-mir-125b-2/hsa-mir-592/hsa-mir-451a/hsa-mir-378c/hsa-mir-210/hsa-mir-99a/hsa-mir-190b/hsa-mir-10b/hsa-mir-100/hsa-mir-196a-1/hsa-mir-365b/hsa-mir-196a-2/hsa-mir-365a/hsa-mir-184/hsa-mir-144/hsa-mir-497/hsa-let-7c/hsa-mir-200c/hsa-mi…	242
Carcinoma, Breast	Carcinoma, Breast	238/481	346/1764	2.17e-75	6.95e-73	1.13e-73	hsa-mir-139/hsa-mir-21/hsa-mir-96/hsa-mir-486-1/hsa-mir-486-2/hsa-mir-183/hsa-mir-145/hsa-mir-429/hsa-mir-141/hsa-mir-378a/hsa-mir-182/hsa-mir-200a/hsa-mir-125b-1/hsa-mir-125b-2/hsa-mir-592/hsa-mir-451a/hsa-mir-378c/hsa-mir-210/hsa-mir-99a/hsa-mir-190b/hsa-mir-10b/hsa-mir-100/hsa-mir-196a-1/hsa-mir-365b/hsa-mir-196a-2/hsa-mir-365a/hsa-mir-184/hsa-mir-144/hsa-mir-497/hsa-let-7c/hsa-mir-200c/hsa-mi…	238
Carcinoma, Colon	Carcinoma, Colon	215/481	315/1764	3.16e-65	6.75e-63	1.1e-63	hsa-mir-139/hsa-mir-21/hsa-mir-96/hsa-mir-486-1/hsa-mir-486-2/hsa-mir-183/hsa-mir-145/hsa-mir-429/hsa-mir-141/hsa-mir-378a/hsa-mir-182/hsa-mir-200a/hsa-mir-125b-1/hsa-mir-125b-2/hsa-mir-592/hsa-mir-451a/hsa-mir-378c/hsa-mir-210/hsa-mir-99a/hsa-mir-10b/hsa-mir-100/hsa-mir-196a-1/hsa-mir-365b/hsa-mir-196a-2/hsa-mir-365a/hsa-mir-144/hsa-mir-337/hsa-mir-497/hsa-let-7c/hsa-mir-200c/hsa-mir-200b/hsa-mi…	215
Carcinoma, Gastric	Carcinoma, Gastric	196/481	275/1764	2.28e-63	3.66e-61	5.95e-62	hsa-mir-139/hsa-mir-21/hsa-mir-96/hsa-mir-486-1/hsa-mir-486-2/hsa-mir-183/hsa-mir-145/hsa-mir-429/hsa-mir-141/hsa-mir-378a/hsa-mir-182/hsa-mir-125b-1/hsa-mir-125b-2/hsa-mir-451a/hsa-mir-378c/hsa-mir-210/hsa-mir-99a/hsa-mir-190b/hsa-mir-10b/hsa-mir-100/hsa-mir-196a-1/hsa-mir-365b/hsa-mir-196a-2/hsa-mir-365a/hsa-mir-144/hsa-mir-337/hsa-mir-497/hsa-let-7c/hsa-mir-200c/hsa-mir-200b/hsa-mir-32/hsa-mir…	196
Carcinoma, Lung. Non-Small-Cell	Carcinoma, Lung. Non-Small-Cell	162/481	217/1764	1.97e-55	2.52e-53	4.1e-54	hsa-mir-139/hsa-mir-21/hsa-mir-486-1/hsa-mir-486-2/hsa-mir-145/hsa-mir-429/hsa-mir-141/hsa-mir-378a/hsa-mir-182/hsa-mir-200a/hsa-mir-125b-1/hsa-mir-125b-2/hsa-mir-592/hsa-mir-378c/hsa-mir-210/hsa-mir-99a/hsa-mir-10b/hsa-mir-196a-1/hsa-mir-365b/hsa-mir-196a-2/hsa-mir-365a/hsa-mir-184/hsa-mir-144/hsa-mir-497/hsa-let-7c/hsa-mir-200c/hsa-mir-200b/hsa-mir-32/hsa-mir-193a/hsa-mir-195/hsa-mir-148b/hsa-m…	162
Neoplasms [unspecific]	Neoplasms [unspecific]	157/481	208/1764	1.23e-54	1.31e-52	2.13e-53	hsa-mir-139/hsa-mir-21/hsa-mir-96/hsa-mir-486-1/hsa-mir-486-2/hsa-mir-183/hsa-mir-145/hsa-mir-429/hsa-mir-141/hsa-mir-182/hsa-mir-200a/hsa-mir-125b-1/hsa-mir-125b-2/hsa-mir-451a/hsa-mir-210/hsa-mir-10b/hsa-mir-100/hsa-mir-196a-1/hsa-mir-1301/hsa-mir-196a-2/hsa-mir-184/hsa-mir-144/hsa-mir-497/hsa-let-7c/hsa-mir-200c/hsa-mir-200b/hsa-mir-32/hsa-mir-193a/hsa-mir-195/hsa-mir-335/hsa-mir-511/hsa-mir-1…	157
Carcinoma, Prostate	Carcinoma, Prostate	175/481	256/1764	5.6e-51	5.12e-49	8.33e-50	hsa-mir-139/hsa-mir-21/hsa-mir-96/hsa-mir-183/hsa-mir-145/hsa-mir-429/hsa-mir-141/hsa-mir-378a/hsa-mir-182/hsa-mir-200a/hsa-mir-125b-1/hsa-mir-125b-2/hsa-mir-378c/hsa-mir-210/hsa-mir-99a/hsa-mir-100/hsa-mir-1301/hsa-mir-196a-2/hsa-mir-497/hsa-let-7c/hsa-mir-200c/hsa-mir-200b/hsa-mir-32/hsa-mir-193a/hsa-mir-195/hsa-mir-335/hsa-mir-130b/hsa-mir-301a/hsa-mir-181b-1/hsa-mir-375/hsa-mir-187/hsa-mir-36…	175
Hypoxia	Hypoxia	157/481	217/1764	2.55e-50	2.04e-48	3.32e-49	hsa-mir-139/hsa-mir-21/hsa-mir-96/hsa-mir-486-1/hsa-mir-486-2/hsa-mir-145/hsa-mir-429/hsa-mir-141/hsa-mir-182/hsa-mir-200a/hsa-mir-125b-1/hsa-mir-125b-2/hsa-mir-451a/hsa-mir-210/hsa-mir-10b/hsa-mir-100/hsa-mir-196a-1/hsa-mir-196a-2/hsa-mir-144/hsa-mir-497/hsa-let-7c/hsa-mir-200c/hsa-mir-200b/hsa-mir-193a/hsa-mir-195/hsa-mir-335/hsa-mir-148b/hsa-mir-130b/hsa-mir-192/hsa-mir-301a/hsa-mir-181b-1/hsa…	157
Osteosarcoma	Osteosarcoma	134/481	171/1764	3.22e-49	2.29e-47	3.73e-48	hsa-mir-21/hsa-mir-486-1/hsa-mir-486-2/hsa-mir-183/hsa-mir-145/hsa-mir-429/hsa-mir-141/hsa-mir-182/hsa-mir-200a/hsa-mir-125b-1/hsa-mir-125b-2/hsa-mir-451a/hsa-mir-210/hsa-mir-10b/hsa-mir-100/hsa-mir-196a-1/hsa-mir-196a-2/hsa-mir-144/hsa-mir-497/hsa-mir-200c/hsa-mir-200b/hsa-mir-32/hsa-mir-193a/hsa-mir-195/hsa-mir-335/hsa-mir-33b/hsa-mir-130b/hsa-mir-142/hsa-mir-192/hsa-mir-301a/hsa-mir-181b-1/hsa…	134
Carcinoma, Lung	Carcinoma, Lung	153/481	213/1764	3.52e-48	2.26e-46	3.67e-47	hsa-mir-139/hsa-mir-21/hsa-mir-96/hsa-mir-486-1/hsa-mir-486-2/hsa-mir-183/hsa-mir-145/hsa-mir-141/hsa-mir-378a/hsa-mir-182/hsa-mir-200a/hsa-mir-125b-1/hsa-mir-125b-2/hsa-mir-592/hsa-mir-451a/hsa-mir-378c/hsa-mir-99a/hsa-mir-10b/hsa-mir-100/hsa-mir-196a-1/hsa-mir-196a-2/hsa-mir-144/hsa-mir-497/hsa-let-7c/hsa-mir-200c/hsa-mir-200b/hsa-mir-32/hsa-mir-193a/hsa-mir-335/hsa-mir-33b/hsa-mir-148b/hsa-mir…	153
Glioma	Glioma	149/481	207/1764	5.96e-47	3.47e-45	5.65e-46	hsa-mir-139/hsa-mir-21/hsa-mir-96/hsa-mir-183/hsa-mir-145/hsa-mir-429/hsa-mir-141/hsa-mir-378a/hsa-mir-182/hsa-mir-200a/hsa-mir-125b-1/hsa-mir-125b-2/hsa-mir-592/hsa-mir-451a/hsa-mir-210/hsa-mir-10b/hsa-mir-196a-1/hsa-mir-365b/hsa-mir-196a-2/hsa-mir-365a/hsa-mir-184/hsa-mir-144/hsa-mir-497/hsa-mir-200c/hsa-mir-200b/hsa-mir-193a/hsa-mir-195/hsa-mir-335/hsa-mir-130b/hsa-mir-142/hsa-mir-181b-1/hsa-m…	149
Carcinoma, Ovarian	Carcinoma, Ovarian	139/481	194/1764	4.77e-43	2.55e-41	4.14e-42	hsa-mir-21/hsa-mir-96/hsa-mir-183/hsa-mir-145/hsa-mir-429/hsa-mir-141/hsa-mir-378a/hsa-mir-182/hsa-mir-200a/hsa-mir-125b-1/hsa-mir-125b-2/hsa-mir-451a/hsa-mir-378c/hsa-mir-210/hsa-mir-99a/hsa-mir-100/hsa-mir-196a-1/hsa-mir-196a-2/hsa-mir-184/hsa-mir-497/hsa-mir-200c/hsa-mir-200b/hsa-mir-193a/hsa-mir-195/hsa-mir-335/hsa-mir-551b/hsa-mir-130b/hsa-mir-181b-1/hsa-mir-187/hsa-mir-449a/hsa-mir-204/hsa-…	139
Carcinoma, Pancreatic	Carcinoma, Pancreatic	123/481	161/1764	1.1e-42	5.44e-41	8.84e-42	hsa-mir-139/hsa-mir-21/hsa-mir-96/hsa-mir-183/hsa-mir-145/hsa-mir-429/hsa-mir-141/hsa-mir-182/hsa-mir-200a/hsa-mir-210/hsa-mir-99a/hsa-mir-10b/hsa-mir-100/hsa-mir-196a-1/hsa-mir-365b/hsa-mir-196a-2/hsa-mir-365a/hsa-mir-497/hsa-let-7c/hsa-mir-200c/hsa-mir-200b/hsa-mir-195/hsa-mir-335/hsa-mir-148b/hsa-mir-130b/hsa-mir-192/hsa-mir-301a/hsa-mir-181b-1/hsa-mir-375/hsa-mir-204/hsa-mir-181b-2/hsa-mir-93…	123
lipopolysaccharide (LPS)	lipopolysaccharide (LPS)	132/481	181/1764	4.19e-42	1.92e-40	3.12e-41	hsa-mir-21/hsa-mir-96/hsa-mir-486-1/hsa-mir-486-2/hsa-mir-145/hsa-mir-429/hsa-mir-141/hsa-mir-182/hsa-mir-200a/hsa-mir-125b-1/hsa-mir-125b-2/hsa-mir-210/hsa-mir-99a/hsa-mir-100/hsa-mir-365a/hsa-mir-144/hsa-mir-497/hsa-let-7c/hsa-mir-200b/hsa-mir-32/hsa-mir-193a/hsa-mir-195/hsa-mir-148b/hsa-mir-130b/hsa-mir-142/hsa-mir-192/hsa-mir-301a/hsa-mir-181b-1/hsa-mir-375/hsa-mir-204/hsa-mir-342/hsa-mir-181…	132
Carcinoma, Cervical	Carcinoma, Cervical	108/481	137/1764	1.85e-39	7.92e-38	1.29e-38	hsa-mir-139/hsa-mir-21/hsa-mir-96/hsa-mir-183/hsa-mir-145/hsa-mir-429/hsa-mir-141/hsa-mir-182/hsa-mir-200a/hsa-mir-125b-1/hsa-mir-125b-2/hsa-mir-99a/hsa-mir-100/hsa-mir-196a-1/hsa-mir-196a-2/hsa-mir-337/hsa-mir-497/hsa-mir-200b/hsa-mir-195/hsa-mir-335/hsa-mir-148b/hsa-mir-142/hsa-mir-181b-1/hsa-mir-375/hsa-mir-187/hsa-mir-342/hsa-mir-181b-2/hsa-mir-93/hsa-mir-155/hsa-mir-203a/hsa-mir-133a-1/hsa-m…	108
TGF-beta1	TGF-beta1	109/481	141/1764	2.29e-38	9.18e-37	1.49e-37	hsa-mir-21/hsa-mir-96/hsa-mir-145/hsa-mir-141/hsa-mir-182/hsa-mir-200a/hsa-mir-125b-1/hsa-mir-125b-2/hsa-mir-10b/hsa-mir-100/hsa-mir-184/hsa-mir-144/hsa-mir-200c/hsa-mir-200b/hsa-mir-193a/hsa-mir-192/hsa-mir-181b-1/hsa-mir-454/hsa-mir-204/hsa-mir-181b-2/hsa-mir-92b/hsa-mir-93/hsa-mir-140/hsa-mir-155/hsa-mir-203a/hsa-mir-133a-1/hsa-mir-133a-2/hsa-mir-33a/hsa-mir-590/hsa-mir-7-1/hsa-mir-143/hsa-mir…	109
Adenocarcinoma, Lung	Adenocarcinoma, Lung	86/481	101/1764	4.03e-36	1.52e-34	2.47e-35	hsa-mir-21/hsa-mir-183/hsa-mir-145/hsa-mir-182/hsa-mir-200a/hsa-mir-592/hsa-mir-451a/hsa-mir-210/hsa-mir-99a/hsa-mir-497/hsa-mir-200c/hsa-mir-200b/hsa-mir-195/hsa-mir-33b/hsa-mir-511/hsa-mir-551b/hsa-mir-192/hsa-mir-375/hsa-mir-187/hsa-mir-342/hsa-mir-140/hsa-mir-155/hsa-mir-203a/hsa-mir-133a-1/hsa-mir-133a-2/hsa-mir-203b/hsa-mir-590/hsa-mir-7-1/hsa-mir-452/hsa-mir-7-3/hsa-mir-326/hsa-mir-215/hsa…	86
high glucose (HG)	high glucose (HG)	116/481	163/1764	7.28e-35	2.59e-33	4.21e-34	hsa-mir-139/hsa-mir-21/hsa-mir-486-1/hsa-mir-486-2/hsa-mir-145/hsa-mir-429/hsa-mir-141/hsa-mir-200a/hsa-mir-125b-1/hsa-mir-125b-2/hsa-mir-210/hsa-mir-365a/hsa-mir-144/hsa-mir-337/hsa-mir-497/hsa-mir-200c/hsa-mir-200b/hsa-mir-32/hsa-mir-193a/hsa-mir-195/hsa-mir-33b/hsa-mir-130b/hsa-mir-142/hsa-mir-192/hsa-mir-375/hsa-mir-342/hsa-mir-93/hsa-mir-140/hsa-mir-155/hsa-mir-203a/hsa-mir-495/hsa-mir-133a-…	116
Breast Neoplasms	Breast Neoplasms	108/481	148/1764	5.98e-34	2.02e-32	3.28e-33	hsa-mir-21/hsa-mir-96/hsa-mir-486-1/hsa-mir-486-2/hsa-mir-183/hsa-mir-145/hsa-mir-429/hsa-mir-141/hsa-mir-182/hsa-mir-200a/hsa-mir-125b-1/hsa-mir-125b-2/hsa-mir-451a/hsa-mir-210/hsa-mir-190b/hsa-mir-10b/hsa-mir-196a-1/hsa-mir-196a-2/hsa-mir-184/hsa-mir-497/hsa-mir-200c/hsa-mir-200b/hsa-mir-195/hsa-mir-335/hsa-mir-148b/hsa-mir-142/hsa-mir-181b-1/hsa-mir-204/hsa-mir-342/hsa-mir-181b-2/hsa-mir-93/hs…	108
Curcumin (Cur)	Curcumin (Cur)	89/481	110/1764	6.87e-34	2.2e-32	3.58e-33	hsa-mir-21/hsa-mir-96/hsa-mir-183/hsa-mir-145/hsa-mir-141/hsa-mir-182/hsa-mir-200a/hsa-mir-125b-1/hsa-mir-125b-2/hsa-mir-210/hsa-mir-99a/hsa-let-7c/hsa-mir-200c/hsa-mir-195/hsa-mir-335/hsa-mir-142/hsa-mir-192/hsa-mir-181b-1/hsa-mir-181b-2/hsa-mir-93/hsa-mir-155/hsa-mir-203a/hsa-mir-33a/hsa-mir-7-1/hsa-mir-143/hsa-mir-7-3/hsa-mir-326/hsa-mir-19a/hsa-mir-654/hsa-mir-1247/hsa-mir-215/hsa-mir-675/hsa…	89
Heart Failure	Heart Failure	94/481	120/1764	1.08e-33	3.31e-32	5.38e-33	hsa-mir-139/hsa-mir-21/hsa-mir-145/hsa-mir-429/hsa-mir-378a/hsa-mir-182/hsa-mir-125b-1/hsa-mir-125b-2/hsa-mir-451a/hsa-mir-378c/hsa-mir-210/hsa-mir-10b/hsa-mir-365b/hsa-mir-365a/hsa-mir-497/hsa-let-7c/hsa-mir-195/hsa-mir-130b/hsa-mir-142/hsa-mir-192/hsa-mir-375/hsa-mir-204/hsa-mir-342/hsa-mir-665/hsa-mir-155/hsa-mir-133a-1/hsa-mir-133a-2/hsa-mir-33a/hsa-mir-377/hsa-mir-105-1/hsa-mir-299/hsa-mir-1…	94
cisplatin (DDP)	cisplatin (DDP)	116/481	167/1764	3.27e-33	9.53e-32	1.55e-32	hsa-mir-139/hsa-mir-21/hsa-mir-486-1/hsa-mir-486-2/hsa-mir-182/hsa-mir-125b-1/hsa-mir-125b-2/hsa-mir-451a/hsa-mir-210/hsa-mir-99a/hsa-mir-10b/hsa-mir-100/hsa-mir-144/hsa-mir-337/hsa-mir-497/hsa-let-7c/hsa-mir-200b/hsa-mir-193a/hsa-mir-195/hsa-mir-33b/hsa-mir-142/hsa-mir-192/hsa-mir-375/hsa-mir-454/hsa-mir-342/hsa-mir-93/hsa-mir-191/hsa-mir-140/hsa-mir-155/hsa-mir-203a/hsa-mir-495/hsa-mir-133a-1/h…	116
Glioblastoma	Glioblastoma	116/481	168/1764	8.17e-33	2.28e-31	3.7e-32	hsa-mir-139/hsa-mir-21/hsa-mir-486-1/hsa-mir-486-2/hsa-mir-145/hsa-mir-429/hsa-mir-182/hsa-mir-125b-1/hsa-mir-125b-2/hsa-mir-451a/hsa-mir-210/hsa-mir-10b/hsa-mir-100/hsa-mir-144/hsa-let-7c/hsa-mir-200c/hsa-mir-195/hsa-mir-130b/hsa-mir-142/hsa-mir-181b-1/hsa-mir-449a/hsa-mir-181b-2/hsa-mir-92b/hsa-mir-93/hsa-mir-191/hsa-mir-155/hsa-mir-203a/hsa-mir-203b/hsa-mir-590/hsa-mir-377/hsa-mir-7-1/hsa-mir-…	116
Carcinoma, Bladder	Carcinoma, Bladder	93/481	120/1764	1.23e-32	3.28e-31	5.33e-32	hsa-mir-139/hsa-mir-21/hsa-mir-96/hsa-mir-183/hsa-mir-145/hsa-mir-141/hsa-mir-182/hsa-mir-200a/hsa-mir-125b-1/hsa-mir-125b-2/hsa-mir-451a/hsa-mir-210/hsa-mir-99a/hsa-mir-10b/hsa-mir-100/hsa-mir-196a-1/hsa-mir-196a-2/hsa-mir-144/hsa-mir-497/hsa-let-7c/hsa-mir-200c/hsa-mir-200b/hsa-mir-193a/hsa-mir-195/hsa-mir-335/hsa-mir-130b/hsa-mir-192/hsa-mir-375/hsa-mir-92b/hsa-mir-93/hsa-mir-140/hsa-mir-155/h…	93
Carcinoma, Renal Cell	Carcinoma, Renal Cell	91/481	119/1764	4.29e-31	1.06e-29	1.72e-30	hsa-mir-21/hsa-mir-96/hsa-mir-183/hsa-mir-145/hsa-mir-429/hsa-mir-141/hsa-mir-378a/hsa-mir-182/hsa-mir-200a/hsa-mir-451a/hsa-mir-378c/hsa-mir-210/hsa-mir-196a-1/hsa-mir-196a-2/hsa-mir-184/hsa-mir-144/hsa-mir-497/hsa-let-7c/hsa-mir-200c/hsa-mir-200b/hsa-mir-193a/hsa-mir-195/hsa-mir-148b/hsa-mir-142/hsa-mir-454/hsa-mir-204/hsa-mir-3065/hsa-mir-93/hsa-mir-155/hsa-mir-203a/hsa-mir-495/hsa-mir-381/hsa…	91
Leukemia, Myeloid, Acute	Leukemia, Myeloid, Acute	91/481	119/1764	4.29e-31	1.06e-29	1.72e-30	hsa-mir-21/hsa-mir-96/hsa-mir-378a/hsa-mir-200a/hsa-mir-125b-1/hsa-mir-125b-2/hsa-mir-378c/hsa-mir-210/hsa-let-7c/hsa-mir-200c/hsa-mir-200b/hsa-mir-193a/hsa-mir-335/hsa-mir-551b/hsa-mir-142/hsa-mir-181b-1/hsa-mir-204/hsa-mir-181b-2/hsa-mir-191/hsa-mir-155/hsa-mir-203a/hsa-mir-301b/hsa-mir-203b/hsa-mir-377/hsa-mir-7-1/hsa-mir-299/hsa-mir-7-3/hsa-mir-326/hsa-mir-19a/hsa-mir-215/hsa-mir-188/hsa-mir-…	91
Atherosclerosis	Atherosclerosis	78/481	95/1764	1.87e-30	4.45e-29	7.23e-30	hsa-mir-21/hsa-mir-145/hsa-mir-378a/hsa-mir-182/hsa-mir-378c/hsa-mir-210/hsa-mir-99a/hsa-mir-10b/hsa-mir-100/hsa-mir-365b/hsa-mir-365a/hsa-mir-144/hsa-mir-497/hsa-mir-33b/hsa-mir-142/hsa-mir-181b-1/hsa-mir-181b-2/hsa-mir-155/hsa-mir-495/hsa-mir-133a-1/hsa-mir-133a-2/hsa-mir-33a/hsa-mir-143/hsa-mir-503/hsa-mir-433/hsa-mir-19a/hsa-mir-135b/hsa-mir-432/hsa-mir-9-1/hsa-mir-9-2/hsa-mir-9-3/hsa-mir-216…	78
TGF-beta	TGF-beta	75/481	90/1764	4.07e-30	9.32e-29	1.52e-29	hsa-mir-139/hsa-mir-21/hsa-mir-183/hsa-mir-145/hsa-mir-141/hsa-mir-182/hsa-mir-200a/hsa-mir-125b-1/hsa-mir-125b-2/hsa-mir-99a/hsa-mir-10b/hsa-mir-184/hsa-mir-200c/hsa-mir-200b/hsa-mir-195/hsa-mir-335/hsa-mir-301a/hsa-mir-181b-1/hsa-mir-375/hsa-mir-181b-2/hsa-mir-93/hsa-mir-140/hsa-mir-155/hsa-mir-203a/hsa-mir-133a-1/hsa-mir-133a-2/hsa-mir-377/hsa-mir-584/hsa-mir-143/hsa-mir-1-2/hsa-mir-1-1/hsa-mi…	75
Squamous Cell Carcinoma, Oral	Squamous Cell Carcinoma, Oral	71/481	83/1764	5.6e-30	1.24e-28	2.01e-29	hsa-mir-139/hsa-mir-21/hsa-mir-145/hsa-mir-429/hsa-mir-125b-1/hsa-mir-125b-2/hsa-mir-210/hsa-mir-99a/hsa-mir-10b/hsa-mir-196a-1/hsa-mir-196a-2/hsa-mir-184/hsa-mir-144/hsa-mir-200c/hsa-mir-32/hsa-mir-142/hsa-mir-375/hsa-mir-204/hsa-mir-92b/hsa-mir-155/hsa-mir-203a/hsa-mir-133a-1/hsa-mir-133a-2/hsa-mir-203b/hsa-mir-377/hsa-mir-143/hsa-mir-433/hsa-mir-19a/hsa-mir-494/hsa-mir-9-1/hsa-mir-9-2/hsa-mir-…	71
Melanoma	Melanoma	96/481	132/1764	8.44e-30	1.79e-28	2.91e-29	hsa-mir-21/hsa-mir-183/hsa-mir-145/hsa-mir-429/hsa-mir-141/hsa-mir-378a/hsa-mir-182/hsa-mir-200a/hsa-mir-125b-1/hsa-mir-125b-2/hsa-mir-451a/hsa-mir-378c/hsa-mir-210/hsa-mir-10b/hsa-mir-196a-1/hsa-mir-196a-2/hsa-let-7c/hsa-mir-200c/hsa-mir-200b/hsa-mir-33b/hsa-mir-148b/hsa-mir-142/hsa-mir-301a/hsa-mir-375/hsa-mir-204/hsa-mir-342/hsa-mir-191/hsa-mir-155/hsa-mir-203a/hsa-mir-203b/hsa-mir-33a/hsa-mir…	96
Diabetes Mellitus, Type 2	Diabetes Mellitus, Type 2	103/481	147/1764	8.66e-30	1.79e-28	2.91e-29	hsa-mir-21/hsa-mir-96/hsa-mir-486-1/hsa-mir-486-2/hsa-mir-145/hsa-mir-182/hsa-mir-200a/hsa-mir-451a/hsa-mir-196a-1/hsa-mir-196a-2/hsa-mir-144/hsa-let-7c/hsa-mir-200c/hsa-mir-200b/hsa-mir-195/hsa-mir-33b/hsa-mir-148b/hsa-mir-142/hsa-mir-192/hsa-mir-181b-1/hsa-mir-375/hsa-mir-454/hsa-mir-187/hsa-mir-181b-2/hsa-mir-665/hsa-mir-93/hsa-mir-191/hsa-mir-155/hsa-mir-133a-1/hsa-mir-133a-2/hsa-mir-33a/hsa-…	103
Apoptosis	Apoptosis	83/481	106/1764	1.3e-29	2.61e-28	4.25e-29	hsa-mir-21/hsa-mir-96/hsa-mir-145/hsa-mir-182/hsa-mir-210/hsa-mir-144/hsa-mir-497/hsa-let-7c/hsa-mir-193a/hsa-mir-195/hsa-mir-551b/hsa-mir-449a/hsa-mir-204/hsa-mir-155/hsa-mir-203a/hsa-mir-133a-1/hsa-mir-133a-2/hsa-mir-940/hsa-mir-203b/hsa-mir-7-1/hsa-mir-143/hsa-mir-7-3/hsa-mir-1-2/hsa-mir-326/hsa-mir-19a/hsa-mir-605/hsa-mir-18a/hsa-mir-494/hsa-mir-9-1/hsa-mir-9-2/hsa-mir-9-3/hsa-mir-7-2/hsa-mir…	83
oxidized low density lipoprotein (ox-LDL)	oxidized low density lipoprotein (ox-LDL)	92/481	125/1764	3.45e-29	6.7e-28	1.09e-28	hsa-mir-139/hsa-mir-21/hsa-mir-183/hsa-mir-141/hsa-mir-182/hsa-mir-210/hsa-mir-190b/hsa-mir-365a/hsa-mir-144/hsa-mir-497/hsa-let-7c/hsa-mir-195/hsa-mir-148b/hsa-mir-142/hsa-mir-301a/hsa-mir-181b-1/hsa-mir-454/hsa-mir-204/hsa-mir-342/hsa-mir-181b-2/hsa-mir-140/hsa-mir-155/hsa-mir-203a/hsa-mir-133a-1/hsa-mir-133a-2/hsa-mir-381/hsa-mir-33a/hsa-mir-590/hsa-mir-377/hsa-mir-1-2/hsa-mir-1-1/hsa-mir-503/…	92
Lung Neoplasms	Lung Neoplasms	84/481	110/1764	1.47e-28	2.77e-27	4.51e-28	hsa-mir-21/hsa-mir-486-1/hsa-mir-486-2/hsa-mir-183/hsa-mir-145/hsa-mir-182/hsa-mir-125b-1/hsa-mir-125b-2/hsa-mir-210/hsa-mir-196a-1/hsa-mir-196a-2/hsa-let-7c/hsa-mir-193a/hsa-mir-142/hsa-mir-192/hsa-mir-181b-1/hsa-mir-375/hsa-mir-1258/hsa-mir-187/hsa-mir-181b-2/hsa-mir-93/hsa-mir-191/hsa-mir-140/hsa-mir-155/hsa-mir-203a/hsa-mir-495/hsa-mir-203b/hsa-mir-381/hsa-mir-33a/hsa-mir-143/hsa-mir-1-2/hsa-…	84
IL-1尾	IL-1尾	84/481	112/1764	1.41e-27	2.51e-26	4.08e-27	hsa-mir-21/hsa-mir-183/hsa-mir-145/hsa-mir-141/hsa-mir-378a/hsa-mir-125b-1/hsa-mir-125b-2/hsa-mir-100/hsa-mir-497/hsa-mir-33b/hsa-mir-142/hsa-mir-187/hsa-mir-449a/hsa-mir-204/hsa-mir-93/hsa-mir-140/hsa-mir-155/hsa-mir-203a/hsa-mir-495/hsa-mir-590/hsa-mir-377/hsa-mir-7-1/hsa-mir-143/hsa-mir-7-3/hsa-mir-1277/hsa-mir-376c/hsa-mir-675/hsa-mir-411/hsa-mir-9-1/hsa-mir-9-2/hsa-mir-9-3/hsa-mir-106a/hsa-m…	84
Inflammation	Inflammation	84/481	112/1764	1.41e-27	2.51e-26	4.08e-27	hsa-mir-21/hsa-mir-183/hsa-mir-145/hsa-mir-141/hsa-mir-182/hsa-mir-125b-1/hsa-mir-125b-2/hsa-mir-210/hsa-mir-100/hsa-mir-184/hsa-mir-144/hsa-mir-335/hsa-mir-33b/hsa-mir-130b/hsa-mir-142/hsa-mir-192/hsa-mir-181b-1/hsa-mir-342/hsa-mir-181b-2/hsa-mir-93/hsa-mir-140/hsa-mir-155/hsa-mir-203a/hsa-mir-133a-1/hsa-mir-133a-2/hsa-mir-203b/hsa-mir-33a/hsa-mir-105-1/hsa-mir-7-1/hsa-mir-584/hsa-mir-143/hsa-mi…	84
Squamous Cell Carcinoma, Esophageal	Squamous Cell Carcinoma, Esophageal	97/481	142/1764	1.41e-26	2.44e-25	3.97e-26	hsa-mir-139/hsa-mir-21/hsa-mir-183/hsa-mir-145/hsa-mir-200a/hsa-mir-10b/hsa-mir-100/hsa-mir-196a-1/hsa-mir-196a-2/hsa-mir-337/hsa-let-7c/hsa-mir-200b/hsa-mir-193a/hsa-mir-195/hsa-mir-335/hsa-mir-33b/hsa-mir-148b/hsa-mir-130b/hsa-mir-375/hsa-mir-92b/hsa-mir-155/hsa-mir-203a/hsa-mir-133a-1/hsa-mir-133a-2/hsa-mir-203b/hsa-mir-7-1/hsa-mir-143/hsa-mir-7-3/hsa-mir-1-2/hsa-mir-1-1/hsa-mir-19a/hsa-mir-18…	97
Cell Death	Cell Death	65/481	78/1764	4.44e-26	7.49e-25	1.22e-25	hsa-mir-21/hsa-mir-183/hsa-mir-145/hsa-mir-182/hsa-mir-125b-1/hsa-mir-125b-2/hsa-mir-210/hsa-mir-10b/hsa-mir-184/hsa-mir-497/hsa-let-7c/hsa-mir-130b/hsa-mir-181b-1/hsa-mir-181b-2/hsa-mir-155/hsa-mir-203a/hsa-mir-203b/hsa-mir-7-1/hsa-mir-143/hsa-mir-7-3/hsa-mir-1-2/hsa-mir-1-1/hsa-mir-376c/hsa-mir-19a/hsa-mir-18a/hsa-mir-494/hsa-mir-205/hsa-mir-129-2/hsa-mir-885/hsa-mir-129-1/hsa-mir-7-2/hsa-let-7…	65
Cell Proliferation	Cell Proliferation	66/481	80/1764	5.67e-26	9.32e-25	1.52e-25	hsa-mir-21/hsa-mir-145/hsa-mir-429/hsa-mir-378a/hsa-mir-200a/hsa-mir-125b-1/hsa-mir-125b-2/hsa-mir-451a/hsa-mir-378c/hsa-mir-210/hsa-let-7c/hsa-mir-200c/hsa-mir-200b/hsa-mir-449a/hsa-mir-92b/hsa-mir-93/hsa-mir-140/hsa-mir-203a/hsa-mir-203b/hsa-mir-143/hsa-mir-379/hsa-mir-1-2/hsa-mir-1-1/hsa-mir-503/hsa-mir-433/hsa-mir-494/hsa-mir-9-1/hsa-mir-9-2/hsa-mir-9-3/hsa-mir-224/hsa-mir-129-1/hsa-mir-449b/…	66
Gastrointestinal Neoplasms	Gastrointestinal Neoplasms	67/481	82/1764	6.99e-26	1.12e-24	1.82e-25	hsa-mir-139/hsa-mir-21/hsa-mir-145/hsa-mir-141/hsa-mir-378a/hsa-mir-451a/hsa-mir-378c/hsa-mir-210/hsa-mir-100/hsa-mir-196a-1/hsa-mir-196a-2/hsa-mir-497/hsa-mir-200c/hsa-mir-200b/hsa-mir-195/hsa-mir-335/hsa-mir-148b/hsa-mir-130b/hsa-mir-181b-1/hsa-mir-375/hsa-mir-181b-2/hsa-mir-93/hsa-mir-191/hsa-mir-155/hsa-mir-7-1/hsa-mir-7-3/hsa-mir-433/hsa-mir-19a/hsa-mir-18a/hsa-mir-9-1/hsa-mir-9-2/hsa-mir-9-…	67
Carcinoma, Nasopharyngeal	Carcinoma, Nasopharyngeal	82/481	113/1764	3.14e-25	4.91e-24	7.99e-25	hsa-mir-21/hsa-mir-183/hsa-mir-145/hsa-mir-378a/hsa-mir-200a/hsa-mir-125b-1/hsa-mir-125b-2/hsa-mir-451a/hsa-mir-378c/hsa-mir-10b/hsa-mir-184/hsa-let-7c/hsa-mir-200c/hsa-mir-200b/hsa-mir-195/hsa-mir-142/hsa-mir-449a/hsa-mir-204/hsa-mir-93/hsa-mir-155/hsa-mir-203a/hsa-mir-940/hsa-mir-203b/hsa-mir-143/hsa-mir-4501/hsa-mir-1-2/hsa-mir-1-1/hsa-mir-18a/hsa-mir-483/hsa-mir-494/hsa-mir-9-1/hsa-mir-9-2/hs…	82
arsenic trioxide (ATO)	arsenic trioxide (ATO)	63/481	77/1764	2.1e-24	3.2e-23	5.2e-24	hsa-mir-21/hsa-mir-96/hsa-mir-183/hsa-mir-141/hsa-mir-125b-1/hsa-mir-125b-2/hsa-mir-210/hsa-mir-10b/hsa-mir-100/hsa-mir-184/hsa-mir-144/hsa-mir-200c/hsa-mir-32/hsa-mir-193a/hsa-mir-335/hsa-mir-148b/hsa-mir-204/hsa-mir-191/hsa-mir-140/hsa-mir-155/hsa-mir-143/hsa-mir-1-2/hsa-mir-1-1/hsa-mir-19a/hsa-mir-215/hsa-mir-18a/hsa-mir-9-1/hsa-mir-9-2/hsa-mir-9-3/hsa-mir-376a-2/hsa-mir-149/hsa-mir-20b/hsa-mi…	63
Cell Cycle	Cell Cycle	66/481	83/1764	3.33e-24	4.96e-23	8.07e-24	hsa-mir-21/hsa-mir-96/hsa-mir-145/hsa-mir-141/hsa-mir-182/hsa-mir-125b-1/hsa-mir-125b-2/hsa-mir-210/hsa-mir-196a-1/hsa-mir-196a-2/hsa-mir-497/hsa-mir-200c/hsa-mir-200b/hsa-mir-195/hsa-mir-33b/hsa-mir-449a/hsa-mir-92b/hsa-mir-191/hsa-mir-140/hsa-mir-155/hsa-mir-143/hsa-mir-1-2/hsa-mir-1-1/hsa-mir-503/hsa-mir-19a/hsa-mir-18a/hsa-mir-494/hsa-mir-9-1/hsa-mir-9-2/hsa-mir-9-3/hsa-mir-205/hsa-mir-138-2/…	66
Carcinoma, Esophageal	Carcinoma, Esophageal	56/481	66/1764	2.73e-23	3.98e-22	6.46e-23	hsa-mir-21/hsa-mir-96/hsa-mir-183/hsa-mir-145/hsa-mir-429/hsa-mir-141/hsa-mir-200a/hsa-mir-451a/hsa-mir-196a-1/hsa-mir-196a-2/hsa-mir-144/hsa-mir-200c/hsa-mir-193a/hsa-mir-192/hsa-mir-375/hsa-mir-204/hsa-mir-93/hsa-mir-140/hsa-mir-203a/hsa-mir-133a-1/hsa-mir-133a-2/hsa-mir-203b/hsa-mir-143/hsa-mir-503/hsa-mir-483/hsa-mir-205/hsa-mir-106a/hsa-mir-20b/hsa-mir-138-2/hsa-mir-181c/hsa-mir-193b/hsa-mir…	56
5-fluorouracil (5-FU)	5-fluorouracil (5-FU)	82/481	118/1764	3.73e-23	5.32e-22	8.65e-23	hsa-mir-21/hsa-mir-486-1/hsa-mir-486-2/hsa-mir-145/hsa-mir-141/hsa-mir-182/hsa-mir-125b-1/hsa-mir-125b-2/hsa-mir-210/hsa-mir-99a/hsa-mir-10b/hsa-mir-365a/hsa-let-7c/hsa-mir-200b/hsa-mir-32/hsa-mir-193a/hsa-mir-195/hsa-mir-130b/hsa-mir-192/hsa-mir-181b-1/hsa-mir-204/hsa-mir-342/hsa-mir-181b-2/hsa-mir-155/hsa-mir-133a-1/hsa-mir-133a-2/hsa-mir-760/hsa-mir-19a/hsa-mir-877/hsa-mir-215/hsa-mir-135b/hsa…	82
Ovarian Neoplasms	Ovarian Neoplasms	76/481	106/1764	8.12e-23	1.13e-21	1.84e-22	hsa-mir-21/hsa-mir-486-1/hsa-mir-486-2/hsa-mir-183/hsa-mir-145/hsa-mir-429/hsa-mir-141/hsa-mir-200a/hsa-mir-125b-1/hsa-mir-125b-2/hsa-mir-99a/hsa-mir-100/hsa-let-7c/hsa-mir-200c/hsa-mir-200b/hsa-mir-335/hsa-mir-92b/hsa-mir-93/hsa-mir-191/hsa-mir-155/hsa-mir-133a-1/hsa-mir-133a-2/hsa-mir-1-2/hsa-mir-1-1/hsa-mir-376c/hsa-mir-19a/hsa-mir-215/hsa-mir-135b/hsa-mir-18a/hsa-mir-9-1/hsa-mir-9-2/hsa-mir-9…	76
5-Aza-2'-deoxycytidine (5-Aza-dC, decitabine)	5-Aza-2'-deoxycytidine (5-Aza-dC, decitabine)	68/481	91/1764	3.95e-22	5.39e-21	8.76e-22	hsa-mir-21/hsa-mir-486-1/hsa-mir-486-2/hsa-mir-183/hsa-mir-145/hsa-mir-141/hsa-mir-200a/hsa-mir-210/hsa-mir-10b/hsa-mir-497/hsa-mir-200c/hsa-mir-200b/hsa-mir-193a/hsa-mir-195/hsa-mir-335/hsa-mir-375/hsa-mir-342/hsa-mir-140/hsa-mir-155/hsa-mir-203a/hsa-mir-495/hsa-mir-143/hsa-mir-503/hsa-mir-433/hsa-mir-1247/hsa-mir-188/hsa-mir-432/hsa-mir-483/hsa-mir-9-1/hsa-mir-9-2/hsa-mir-9-3/hsa-mir-205/hsa-mi…	68
H2O2	H2O2	82/481	123/1764	2.74e-21	3.66e-20	5.96e-21	hsa-mir-21/hsa-mir-96/hsa-mir-486-1/hsa-mir-486-2/hsa-mir-145/hsa-mir-429/hsa-mir-141/hsa-mir-182/hsa-mir-125b-1/hsa-mir-125b-2/hsa-mir-210/hsa-let-7c/hsa-mir-200c/hsa-mir-200b/hsa-mir-195/hsa-mir-335/hsa-mir-192/hsa-mir-93/hsa-mir-155/hsa-mir-33a/hsa-mir-590/hsa-mir-493/hsa-mir-7-1/hsa-mir-143/hsa-mir-7-3/hsa-mir-1-2/hsa-mir-1-1/hsa-mir-326/hsa-mir-1247/hsa-mir-345/hsa-mir-675/hsa-mir-3200/hsa-m…	82
Colon Neoplasms	Colon Neoplasms	60/481	77/1764	3.44e-21	4.51e-20	7.32e-21	hsa-mir-21/hsa-mir-486-1/hsa-mir-486-2/hsa-mir-145/hsa-mir-141/hsa-mir-125b-1/hsa-mir-125b-2/hsa-mir-210/hsa-mir-365b/hsa-mir-365a/hsa-let-7c/hsa-mir-200b/hsa-mir-32/hsa-mir-142/hsa-mir-192/hsa-mir-449a/hsa-mir-191/hsa-mir-140/hsa-mir-155/hsa-mir-584/hsa-mir-143/hsa-mir-19a/hsa-mir-135b/hsa-mir-18a/hsa-mir-615/hsa-mir-205/hsa-mir-106a/hsa-mir-498/hsa-mir-132/hsa-let-7d/hsa-mir-126/hsa-mir-30c-2/h…	60
radiation	radiation	65/481	87/1764	3.73e-21	4.78e-20	7.77e-21	hsa-mir-21/hsa-mir-145/hsa-mir-378a/hsa-mir-125b-1/hsa-mir-125b-2/hsa-mir-451a/hsa-mir-210/hsa-mir-99a/hsa-mir-100/hsa-let-7c/hsa-mir-148b/hsa-mir-375/hsa-mir-191/hsa-mir-155/hsa-mir-590/hsa-mir-493/hsa-mir-135b/hsa-mir-18a/hsa-mir-9-1/hsa-mir-9-2/hsa-mir-9-3/hsa-mir-205/hsa-mir-106a/hsa-mir-1224/hsa-mir-449b/hsa-let-7d/hsa-mir-126/hsa-mir-128-1/hsa-mir-16-2/hsa-mir-302a/hsa-mir-122/hsa-mir-15a/h…	65
Cardiomyopathy, Hypertrophic	Cardiomyopathy, Hypertrophic	48/481	55/1764	3.81e-21	4.78e-20	7.78e-21	hsa-mir-21/hsa-mir-96/hsa-mir-145/hsa-mir-125b-1/hsa-mir-125b-2/hsa-mir-451a/hsa-mir-99a/hsa-mir-10b/hsa-mir-184/hsa-mir-497/hsa-mir-195/hsa-mir-192/hsa-mir-181b-1/hsa-mir-204/hsa-mir-181b-2/hsa-mir-133a-1/hsa-mir-133a-2/hsa-mir-143/hsa-mir-1-2/hsa-mir-1-1/hsa-mir-19a/hsa-mir-9-1/hsa-mir-9-2/hsa-mir-9-3/hsa-mir-106a/hsa-mir-150/hsa-mir-378b/hsa-mir-30d/hsa-mir-16-2/hsa-mir-708/hsa-mir-10a/hsa-mir…	48
Cardiovascular Diseases [unspecific]	Cardiovascular Diseases [unspecific]	53/481	64/1764	4.59e-21	5.66e-20	9.2e-21	hsa-mir-21/hsa-mir-145/hsa-mir-378a/hsa-mir-451a/hsa-mir-210/hsa-mir-99a/hsa-mir-10b/hsa-mir-100/hsa-mir-144/hsa-mir-200c/hsa-mir-32/hsa-mir-33b/hsa-mir-155/hsa-mir-133a-1/hsa-mir-133a-2/hsa-mir-33a/hsa-mir-590/hsa-mir-143/hsa-mir-1-2/hsa-mir-1-1/hsa-mir-758/hsa-mir-149/hsa-mir-138-2/hsa-mir-382/hsa-mir-216a/hsa-mir-2278/hsa-mir-150/hsa-mir-126/hsa-mir-3960/hsa-mir-22/hsa-mir-122/hsa-let-7b/hsa-m…	53
Immune Response	Immune Response	67/481	92/1764	9.56e-21	1.16e-19	1.88e-20	hsa-mir-21/hsa-mir-486-1/hsa-mir-486-2/hsa-mir-125b-1/hsa-mir-125b-2/hsa-mir-210/hsa-mir-100/hsa-mir-196a-1/hsa-mir-196a-2/hsa-mir-200c/hsa-mir-200b/hsa-mir-192/hsa-mir-181b-1/hsa-mir-342/hsa-mir-181b-2/hsa-mir-93/hsa-mir-140/hsa-mir-155/hsa-mir-203a/hsa-mir-203b/hsa-mir-590/hsa-mir-105-1/hsa-mir-143/hsa-mir-147b/hsa-mir-326/hsa-mir-19a/hsa-mir-18a/hsa-mir-9-1/hsa-mir-9-2/hsa-mir-9-3/hsa-mir-132/…	67
tumor necrosis factor alpha (TNF-伪)	tumor necrosis factor alpha (TNF-伪)	64/481	87/1764	3.21e-20	3.81e-19	6.2e-20	hsa-mir-21/hsa-mir-486-1/hsa-mir-486-2/hsa-mir-145/hsa-mir-378a/hsa-mir-125b-1/hsa-mir-125b-2/hsa-mir-451a/hsa-mir-196a-1/hsa-mir-196a-2/hsa-let-7c/hsa-mir-200b/hsa-mir-193a/hsa-mir-142/hsa-mir-181b-1/hsa-mir-375/hsa-mir-187/hsa-mir-204/hsa-mir-181b-2/hsa-mir-140/hsa-mir-155/hsa-mir-495/hsa-mir-33a/hsa-mir-105-1/hsa-mir-503/hsa-mir-19a/hsa-mir-215/hsa-mir-106a/hsa-mir-149/hsa-mir-20b/hsa-mir-224/…	64
Pancreatic Neoplasms	Pancreatic Neoplasms	52/481	64/1764	6.06e-20	7.06e-19	1.15e-19	hsa-mir-21/hsa-mir-96/hsa-mir-486-1/hsa-mir-486-2/hsa-mir-145/hsa-mir-200a/hsa-mir-210/hsa-mir-196a-1/hsa-mir-196a-2/hsa-let-7c/hsa-mir-200c/hsa-mir-200b/hsa-mir-32/hsa-mir-181b-1/hsa-mir-181b-2/hsa-mir-191/hsa-mir-155/hsa-mir-203a/hsa-mir-203b/hsa-mir-143/hsa-mir-106a/hsa-mir-224/hsa-mir-216a/hsa-mir-132/hsa-let-7d/hsa-mir-30c-2/hsa-mir-30c-1/hsa-mir-15a/hsa-mir-186/hsa-mir-217/hsa-let-7i/hsa-le…	52
Malignant Neoplasms [unspecific]	Malignant Neoplasms [unspecific]	44/481	50/1764	9.51e-20	1.09e-18	1.77e-19	hsa-mir-21/hsa-mir-145/hsa-mir-141/hsa-mir-125b-1/hsa-mir-125b-2/hsa-mir-451a/hsa-let-7c/hsa-mir-200c/hsa-mir-200b/hsa-mir-335/hsa-mir-375/hsa-mir-140/hsa-mir-155/hsa-mir-299/hsa-mir-143/hsa-mir-135b/hsa-mir-205/hsa-mir-149/hsa-let-7d/hsa-mir-126/hsa-mir-218-2/hsa-mir-22/hsa-mir-30c-1/hsa-mir-218-1/hsa-mir-15a/hsa-mir-186/hsa-let-7b/hsa-let-7a-2/hsa-let-7g/hsa-mir-214/hsa-mir-27a/hsa-mir-221/hsa-…	44
Regulation of Stem Cell	Regulation of Stem Cell	59/481	78/1764	1.08e-19	1.21e-18	1.97e-19	hsa-mir-21/hsa-mir-145/hsa-mir-429/hsa-mir-141/hsa-mir-182/hsa-mir-200a/hsa-mir-125b-1/hsa-mir-125b-2/hsa-mir-451a/hsa-mir-210/hsa-mir-144/hsa-mir-200c/hsa-mir-200b/hsa-mir-195/hsa-mir-142/hsa-mir-192/hsa-mir-93/hsa-mir-155/hsa-mir-203a/hsa-mir-133a-1/hsa-mir-133a-2/hsa-mir-203b/hsa-mir-143/hsa-mir-135b/hsa-mir-9-1/hsa-mir-9-2/hsa-mir-9-3/hsa-mir-205/hsa-mir-106a/hsa-mir-132/hsa-mir-126/hsa-mir-3…	59
1, 3, 4-tri-O-galloyl-6-O-caffeoyl-尾-D-glucopyranose (BJA32515)	1, 3, 4-tri-O-galloyl-6-O-caffeoyl-尾-D-glucopyranose (BJA32515)	67/481	95/1764	1.75e-19	1.93e-18	3.14e-19	hsa-mir-139/hsa-mir-21/hsa-mir-96/hsa-mir-182/hsa-mir-200a/hsa-mir-210/hsa-mir-10b/hsa-mir-196a-1/hsa-mir-196a-2/hsa-mir-144/hsa-mir-193a/hsa-mir-195/hsa-mir-148b/hsa-mir-92b/hsa-mir-381/hsa-mir-493/hsa-mir-379/hsa-mir-503/hsa-mir-326/hsa-mir-345/hsa-mir-18a/hsa-mir-432/hsa-mir-483/hsa-mir-205/hsa-mir-106a/hsa-mir-376a-2/hsa-mir-202/hsa-mir-346/hsa-mir-498/hsa-mir-181c/hsa-mir-150/hsa-mir-98/hsa-…	67
Aging	Aging	51/481	63/1764	1.95e-19	2.12e-18	3.45e-19	hsa-mir-21/hsa-mir-96/hsa-mir-145/hsa-mir-141/hsa-mir-451a/hsa-mir-100/hsa-mir-144/hsa-let-7c/hsa-mir-200c/hsa-mir-195/hsa-mir-511/hsa-mir-181b-1/hsa-mir-204/hsa-mir-181b-2/hsa-mir-155/hsa-mir-590/hsa-mir-7-1/hsa-mir-7-3/hsa-mir-18a/hsa-mir-9-1/hsa-mir-9-2/hsa-mir-9-3/hsa-mir-7-2/hsa-let-7d/hsa-mir-126/hsa-mir-543/hsa-mir-22/hsa-mir-30d/hsa-mir-16-2/hsa-mir-122/hsa-mir-10a/hsa-mir-15a/hsa-let-7b/…	51
Tumor Suppressor MiRNAs	Tumor Suppressor MiRNAs	52/481	65/1764	2.28e-19	2.44e-18	3.96e-19	hsa-mir-145/hsa-mir-141/hsa-mir-200a/hsa-mir-125b-1/hsa-mir-125b-2/hsa-mir-451a/hsa-let-7c/hsa-mir-200c/hsa-mir-200b/hsa-mir-195/hsa-mir-181b-1/hsa-mir-181b-2/hsa-mir-7-1/hsa-mir-143/hsa-mir-7-3/hsa-mir-1-2/hsa-mir-1-1/hsa-mir-7-2/hsa-mir-138-2/hsa-mir-181c/hsa-let-7d/hsa-mir-126/hsa-mir-98/hsa-mir-302c/hsa-mir-302e/hsa-mir-339/hsa-mir-16-2/hsa-mir-302a/hsa-mir-127/hsa-mir-122/hsa-mir-15a/hsa-let…	52
gemcitabine (GEM)	gemcitabine (GEM)	64/481	89/1764	2.39e-19	2.52e-18	4.09e-19	hsa-mir-139/hsa-mir-21/hsa-mir-183/hsa-mir-210/hsa-mir-337/hsa-let-7c/hsa-mir-200c/hsa-mir-200b/hsa-mir-335/hsa-mir-142/hsa-mir-301a/hsa-mir-181b-1/hsa-mir-187/hsa-mir-204/hsa-mir-342/hsa-mir-181b-2/hsa-mir-155/hsa-mir-133a-1/hsa-mir-33a/hsa-mir-7-1/hsa-mir-299/hsa-mir-7-3/hsa-mir-1-2/hsa-mir-326/hsa-mir-345/hsa-mir-483/hsa-mir-205/hsa-mir-149/hsa-mir-129-2/hsa-mir-202/hsa-mir-7-2/hsa-mir-346/hsa…	64
Adenocarcinoma, Pancreatic Ductal	Adenocarcinoma, Pancreatic Ductal	55/481	71/1764	3.03e-19	3.14e-18	5.1e-19	hsa-mir-21/hsa-mir-96/hsa-mir-183/hsa-mir-145/hsa-mir-429/hsa-mir-141/hsa-mir-378a/hsa-mir-200a/hsa-mir-125b-1/hsa-mir-125b-2/hsa-mir-378c/hsa-mir-210/hsa-mir-99a/hsa-mir-10b/hsa-mir-100/hsa-mir-196a-1/hsa-mir-196a-2/hsa-mir-337/hsa-mir-200c/hsa-mir-200b/hsa-mir-301a/hsa-mir-181b-1/hsa-mir-375/hsa-mir-181b-2/hsa-mir-155/hsa-mir-940/hsa-mir-143/hsa-mir-326/hsa-mir-483/hsa-mir-494/hsa-mir-615/hsa-m…	55
Schizophrenia	Schizophrenia	45/481	53/1764	7.63e-19	7.76e-18	1.26e-18	hsa-mir-183/hsa-mir-365b/hsa-mir-365a/hsa-mir-193a/hsa-mir-195/hsa-mir-335/hsa-mir-130b/hsa-mir-181b-1/hsa-mir-449a/hsa-mir-181b-2/hsa-mir-7-1/hsa-mir-7-3/hsa-mir-19a/hsa-mir-432/hsa-mir-9-1/hsa-mir-9-2/hsa-mir-9-3/hsa-mir-7-2/hsa-mir-346/hsa-mir-132/hsa-mir-98/hsa-mir-206/hsa-mir-328/hsa-mir-122/hsa-mir-30e/hsa-let-7g/hsa-mir-29b-1/hsa-mir-30b/hsa-mir-19b-1/hsa-mir-652/hsa-mir-34c/hsa-mir-106b/h…	45
Diabetes Mellitus	Diabetes Mellitus	56/481	74/1764	9.82e-19	9.68e-18	1.57e-18	hsa-mir-21/hsa-mir-486-1/hsa-mir-486-2/hsa-mir-145/hsa-mir-429/hsa-mir-200a/hsa-mir-196a-1/hsa-mir-196a-2/hsa-mir-200c/hsa-mir-200b/hsa-mir-130b/hsa-mir-375/hsa-mir-204/hsa-mir-342/hsa-mir-155/hsa-mir-495/hsa-mir-133a-1/hsa-mir-133a-2/hsa-mir-7-1/hsa-mir-143/hsa-mir-7-3/hsa-mir-1-2/hsa-mir-1-1/hsa-mir-503/hsa-mir-326/hsa-mir-19a/hsa-mir-9-1/hsa-mir-9-2/hsa-mir-9-3/hsa-mir-149/hsa-mir-7-2/hsa-mir-…	56
Preeclampsia	Preeclampsia	56/481	74/1764	9.82e-19	9.68e-18	1.57e-18	hsa-mir-21/hsa-mir-182/hsa-mir-125b-1/hsa-mir-125b-2/hsa-mir-210/hsa-mir-1301/hsa-mir-195/hsa-mir-335/hsa-mir-142/hsa-mir-301a/hsa-mir-204/hsa-mir-342/hsa-mir-92b/hsa-mir-93/hsa-mir-191/hsa-mir-155/hsa-mir-203a/hsa-mir-495/hsa-mir-203b/hsa-mir-188/hsa-mir-135b/hsa-mir-18a/hsa-mir-411/hsa-mir-205/hsa-mir-106a/hsa-mir-149/hsa-mir-202/hsa-mir-885/hsa-mir-224/hsa-mir-346/hsa-mir-126/hsa-mir-98/hsa-mi…	56
Carcinoma, Laryngeal	Carcinoma, Laryngeal	50/481	63/1764	2.28e-18	2.21e-17	3.6e-18	hsa-mir-486-1/hsa-mir-486-2/hsa-mir-378a/hsa-mir-378c/hsa-mir-210/hsa-mir-10b/hsa-mir-196a-1/hsa-mir-196a-2/hsa-mir-144/hsa-mir-195/hsa-mir-375/hsa-mir-133a-1/hsa-mir-133a-2/hsa-mir-1-2/hsa-mir-1-1/hsa-mir-1277/hsa-mir-9-1/hsa-mir-9-2/hsa-mir-9-3/hsa-mir-205/hsa-mir-20b/hsa-mir-193b/hsa-mir-206/hsa-mir-373/hsa-mir-1290/hsa-mir-378b/hsa-mir-10a/hsa-mir-519b/hsa-mir-27b/hsa-mir-489/hsa-let-7a-2/hsa…	50
Hepatitis B Virus Infection	Hepatitis B Virus Infection	52/481	67/1764	2.72e-18	2.6e-17	4.23e-18	hsa-mir-21/hsa-mir-141/hsa-mir-125b-1/hsa-mir-125b-2/hsa-mir-99a/hsa-mir-196a-2/hsa-let-7c/hsa-mir-181b-1/hsa-mir-181b-2/hsa-mir-191/hsa-mir-155/hsa-mir-203a/hsa-mir-143/hsa-mir-215/hsa-mir-18a/hsa-mir-205/hsa-mir-149/hsa-mir-126/hsa-mir-218-2/hsa-mir-22/hsa-mir-374a/hsa-mir-122/hsa-mir-218-1/hsa-mir-15a/hsa-mir-186/hsa-mir-26a-1/hsa-let-7a-2/hsa-mir-27a/hsa-mir-221/hsa-mir-29b-1/hsa-mir-31/hsa-m…	52
Cell Differentiation	Cell Differentiation	46/481	56/1764	4.4e-18	4.15e-17	6.74e-18	hsa-mir-96/hsa-mir-183/hsa-mir-145/hsa-mir-182/hsa-mir-125b-1/hsa-mir-125b-2/hsa-mir-210/hsa-let-7c/hsa-mir-200c/hsa-mir-155/hsa-mir-203a/hsa-mir-495/hsa-mir-203b/hsa-mir-143/hsa-mir-1-2/hsa-mir-1-1/hsa-mir-503/hsa-mir-18a/hsa-mir-9-1/hsa-mir-9-2/hsa-mir-9-3/hsa-let-7d/hsa-mir-150/hsa-mir-126/hsa-mir-206/hsa-mir-218-2/hsa-mir-136/hsa-mir-16-2/hsa-mir-302a/hsa-mir-127/hsa-mir-218-1/hsa-mir-15a/hsa…	46
Systemic Lupus Erythematosus	Systemic Lupus Erythematosus	45/481	55/1764	1.42e-17	1.32e-16	2.14e-17	hsa-mir-21/hsa-mir-145/hsa-mir-196a-1/hsa-mir-196a-2/hsa-mir-335/hsa-mir-142/hsa-mir-181b-1/hsa-mir-342/hsa-mir-181b-2/hsa-mir-155/hsa-mir-7-1/hsa-mir-7-3/hsa-mir-326/hsa-mir-345/hsa-mir-494/hsa-mir-758/hsa-mir-556/hsa-mir-224/hsa-mir-7-2/hsa-mir-181c/hsa-let-7d/hsa-mir-150/hsa-mir-126/hsa-mir-98/hsa-mir-328/hsa-mir-18b/hsa-mir-16-2/hsa-mir-10a/hsa-mir-410/hsa-mir-221/hsa-mir-31/hsa-mir-16-1/hsa-…	45
Hepatitis C Virus Infection	Hepatitis C Virus Infection	60/481	86/1764	4.02e-17	3.68e-16	5.98e-17	hsa-mir-21/hsa-mir-96/hsa-mir-145/hsa-mir-182/hsa-mir-200a/hsa-mir-125b-1/hsa-mir-125b-2/hsa-mir-99a/hsa-let-7c/hsa-mir-200b/hsa-mir-195/hsa-mir-142/hsa-mir-192/hsa-mir-449a/hsa-mir-155/hsa-mir-503/hsa-mir-19a/hsa-mir-215/hsa-mir-758/hsa-mir-885/hsa-mir-224/hsa-mir-181c/hsa-let-7d/hsa-mir-126/hsa-mir-136/hsa-mir-651/hsa-mir-373/hsa-mir-22/hsa-mir-16-2/hsa-mir-122/hsa-mir-217/hsa-let-7b/hsa-mir-27…	60
Carcinoma, Endometrial	Carcinoma, Endometrial	46/481	58/1764	6.22e-17	5.61e-16	9.13e-17	hsa-mir-145/hsa-mir-429/hsa-mir-141/hsa-mir-182/hsa-mir-200a/hsa-mir-125b-1/hsa-mir-125b-2/hsa-mir-10b/hsa-mir-196a-2/hsa-let-7c/hsa-mir-200c/hsa-mir-200b/hsa-mir-449a/hsa-mir-204/hsa-mir-93/hsa-mir-203a/hsa-mir-203b/hsa-mir-1-2/hsa-mir-1-1/hsa-mir-135b/hsa-mir-205/hsa-let-7d/hsa-mir-218-2/hsa-mir-302c/hsa-mir-543/hsa-mir-302e/hsa-mir-302a/hsa-mir-218-1/hsa-mir-103a-2/hsa-let-7b/hsa-let-7a-2/hsa-…	46
Carcinoma, Breast, Triple Negative	Carcinoma, Breast, Triple Negative	47/481	60/1764	6.89e-17	6.13e-16	9.97e-17	hsa-mir-21/hsa-mir-145/hsa-mir-182/hsa-mir-210/hsa-mir-200c/hsa-mir-200b/hsa-mir-195/hsa-mir-93/hsa-mir-155/hsa-mir-940/hsa-mir-493/hsa-mir-7-1/hsa-mir-143/hsa-mir-7-3/hsa-mir-135b/hsa-mir-18a/hsa-mir-9-1/hsa-mir-9-2/hsa-mir-9-3/hsa-mir-205/hsa-mir-7-2/hsa-mir-761/hsa-mir-126/hsa-mir-206/hsa-mir-218-2/hsa-mir-136/hsa-mir-128-1/hsa-mir-16-2/hsa-mir-218-1/hsa-mir-15a/hsa-mir-103a-2/hsa-mir-217/hsa-…	47
Alzheimer's Disease	Alzheimer's Disease	66/481	100/1764	8.21e-17	7.21e-16	1.17e-16	hsa-mir-139/hsa-mir-21/hsa-mir-125b-1/hsa-mir-125b-2/hsa-mir-100/hsa-mir-200c/hsa-mir-200b/hsa-mir-195/hsa-mir-33b/hsa-mir-511/hsa-mir-148b/hsa-mir-142/hsa-mir-301a/hsa-mir-181b-1/hsa-mir-375/hsa-mir-342/hsa-mir-181b-2/hsa-mir-93/hsa-mir-191/hsa-mir-155/hsa-mir-33a/hsa-mir-937/hsa-mir-7-1/hsa-mir-143/hsa-mir-7-3/hsa-mir-188/hsa-mir-483/hsa-mir-9-1/hsa-mir-9-2/hsa-mir-9-3/hsa-mir-885/hsa-mir-7-2/h…	66
Bladder Neoplasms	Bladder Neoplasms	34/481	37/1764	8.83e-17	7.65e-16	1.24e-16	hsa-mir-21/hsa-mir-145/hsa-mir-125b-1/hsa-mir-125b-2/hsa-mir-210/hsa-mir-99a/hsa-mir-200b/hsa-mir-181b-1/hsa-mir-181b-2/hsa-mir-93/hsa-mir-203a/hsa-mir-133a-1/hsa-mir-133a-2/hsa-mir-203b/hsa-mir-143/hsa-mir-1-2/hsa-mir-1-1/hsa-mir-503/hsa-mir-9-1/hsa-mir-9-2/hsa-mir-9-3/hsa-mir-205/hsa-mir-1224/hsa-mir-149/hsa-mir-328/hsa-mir-708/hsa-mir-127/hsa-mir-29b-1/hsa-mir-300/hsa-mir-199b/hsa-mir-133b/hsa…	34
irradiation	irradiation	57/481	81/1764	1.43e-16	1.22e-15	1.99e-16	hsa-mir-21/hsa-mir-96/hsa-mir-145/hsa-mir-144/hsa-mir-195/hsa-mir-148b/hsa-mir-142/hsa-mir-301a/hsa-mir-454/hsa-mir-93/hsa-mir-140/hsa-mir-155/hsa-mir-495/hsa-mir-590/hsa-mir-452/hsa-mir-299/hsa-mir-143/hsa-mir-19a/hsa-mir-605/hsa-mir-18a/hsa-mir-106a/hsa-mir-3170/hsa-mir-376a-2/hsa-mir-556/hsa-mir-20b/hsa-mir-126/hsa-mir-302e/hsa-mir-22/hsa-mir-128-1/hsa-mir-16-2/hsa-mir-374a/hsa-mir-103a-2/hsa-…	57
Hematopoiesis	Hematopoiesis	45/481	57/1764	1.93e-16	1.63e-15	2.65e-16	hsa-mir-486-1/hsa-mir-486-2/hsa-mir-145/hsa-mir-378a/hsa-mir-125b-1/hsa-mir-125b-2/hsa-mir-378c/hsa-mir-99a/hsa-mir-100/hsa-mir-196a-1/hsa-mir-196a-2/hsa-mir-144/hsa-let-7c/hsa-mir-142/hsa-mir-155/hsa-mir-133a-1/hsa-mir-133a-2/hsa-mir-143/hsa-mir-1-2/hsa-mir-19a/hsa-mir-18a/hsa-mir-20b/hsa-let-7d/hsa-mir-150/hsa-mir-126/hsa-mir-218-2/hsa-mir-30c-2/hsa-mir-22/hsa-mir-378b/hsa-mir-30c-1/hsa-mir-218…	45
Angiogenesis	Angiogenesis	49/481	65/1764	2.36e-16	1.97e-15	3.2e-16	hsa-mir-21/hsa-mir-486-1/hsa-mir-486-2/hsa-mir-145/hsa-mir-378a/hsa-mir-378c/hsa-mir-210/hsa-mir-190b/hsa-mir-10b/hsa-mir-184/hsa-mir-497/hsa-mir-93/hsa-mir-133a-1/hsa-mir-133a-2/hsa-mir-143/hsa-mir-891a/hsa-mir-19a/hsa-mir-18a/hsa-mir-205/hsa-mir-149/hsa-mir-129-1/hsa-mir-382/hsa-mir-150/hsa-mir-126/hsa-mir-22/hsa-mir-378b/hsa-mir-16-2/hsa-mir-122/hsa-mir-15a/hsa-let-7b/hsa-mir-27b/hsa-let-7f-2/…	49
5-aza-2'-deoxycytidine (5-Aza-CdR)	5-aza-2'-deoxycytidine (5-Aza-CdR)	42/481	52/1764	4.6e-16	3.78e-15	6.15e-16	hsa-mir-141/hsa-mir-125b-1/hsa-mir-125b-2/hsa-mir-210/hsa-mir-99a/hsa-mir-196a-1/hsa-mir-196a-2/hsa-let-7c/hsa-mir-193a/hsa-mir-181b-1/hsa-mir-342/hsa-mir-181b-2/hsa-mir-92b/hsa-mir-93/hsa-mir-155/hsa-mir-503/hsa-mir-432/hsa-mir-205/hsa-mir-149/hsa-mir-138-2/hsa-mir-132/hsa-mir-193b/hsa-mir-339/hsa-mir-10a/hsa-mir-15a/hsa-let-7i/hsa-mir-138-1/hsa-mir-27b/hsa-let-7f-2/hsa-let-7g/hsa-mir-27a/hsa-mi…	42
Coronary Heart Diseases	Coronary Heart Diseases	44/481	56/1764	5.98e-16	4.86e-15	7.89e-16	hsa-mir-21/hsa-mir-486-1/hsa-mir-486-2/hsa-mir-145/hsa-mir-125b-1/hsa-mir-125b-2/hsa-mir-451a/hsa-mir-196a-2/hsa-mir-32/hsa-mir-454/hsa-mir-155/hsa-mir-133a-1/hsa-mir-133a-2/hsa-mir-585/hsa-mir-1-2/hsa-mir-1-1/hsa-mir-18a/hsa-mir-149/hsa-mir-224/hsa-mir-126/hsa-mir-206/hsa-mir-22/hsa-mir-339/hsa-mir-624/hsa-mir-122/hsa-mir-340/hsa-mir-214/hsa-mir-221/hsa-mir-31/hsa-mir-223/hsa-mir-208a/hsa-mir-10…	44
Lymphoma	Lymphoma	46/481	60/1764	6.82e-16	5.46e-15	8.88e-16	hsa-mir-21/hsa-mir-486-1/hsa-mir-486-2/hsa-mir-125b-1/hsa-mir-125b-2/hsa-mir-10b/hsa-mir-144/hsa-mir-497/hsa-mir-200c/hsa-mir-155/hsa-mir-203a/hsa-mir-203b/hsa-mir-143/hsa-mir-19a/hsa-mir-18a/hsa-mir-494/hsa-mir-20b/hsa-mir-224/hsa-let-7d/hsa-mir-150/hsa-mir-18b/hsa-mir-22/hsa-mir-128-1/hsa-mir-16-2/hsa-mir-127/hsa-mir-122/hsa-mir-15a/hsa-mir-26a-1/hsa-mir-31/hsa-mir-499b/hsa-mir-16-1/hsa-mir-23b…	46
Epithelial-to-Mesenchymal Transition	Epithelial-to-Mesenchymal Transition	57/481	83/1764	8.5e-16	6.72e-15	1.09e-15	hsa-mir-21/hsa-mir-486-1/hsa-mir-486-2/hsa-mir-145/hsa-mir-429/hsa-mir-141/hsa-mir-200a/hsa-mir-451a/hsa-mir-210/hsa-mir-100/hsa-mir-184/hsa-mir-144/hsa-let-7c/hsa-mir-200c/hsa-mir-200b/hsa-mir-192/hsa-mir-375/hsa-mir-665/hsa-mir-191/hsa-mir-155/hsa-mir-203a/hsa-mir-203b/hsa-mir-590/hsa-mir-143/hsa-mir-215/hsa-mir-675/hsa-mir-18a/hsa-mir-205/hsa-mir-129-2/hsa-mir-129-1/hsa-mir-382/hsa-let-7d/hsa-…	57
Prostate Neoplasms	Prostate Neoplasms	53/481	75/1764	1.4e-15	1.09e-14	1.78e-15	hsa-mir-21/hsa-mir-486-1/hsa-mir-486-2/hsa-mir-145/hsa-mir-182/hsa-mir-200a/hsa-mir-125b-1/hsa-mir-125b-2/hsa-mir-99a/hsa-mir-100/hsa-mir-200c/hsa-mir-200b/hsa-mir-32/hsa-mir-130b/hsa-mir-181b-1/hsa-mir-181b-2/hsa-mir-93/hsa-mir-191/hsa-mir-203a/hsa-mir-203b/hsa-mir-105-1/hsa-mir-143/hsa-mir-135b/hsa-mir-205/hsa-mir-106a/hsa-mir-132/hsa-mir-193b/hsa-mir-30c-2/hsa-mir-373/hsa-mir-22/hsa-mir-331/hs…	53
ionizing radiation (IR)	ionizing radiation (IR)	49/481	67/1764	1.93e-15	1.47e-14	2.39e-15	hsa-mir-21/hsa-mir-200a/hsa-mir-100/hsa-mir-144/hsa-mir-148b/hsa-mir-449a/hsa-mir-93/hsa-mir-155/hsa-mir-7-1/hsa-mir-1-2/hsa-mir-1-1/hsa-mir-503/hsa-mir-19a/hsa-mir-18a/hsa-mir-494/hsa-mir-9-1/hsa-mir-9-2/hsa-mir-9-3/hsa-mir-205/hsa-mir-224/hsa-mir-150/hsa-mir-218-2/hsa-mir-339/hsa-mir-16-2/hsa-mir-127/hsa-mir-122/hsa-mir-218-1/hsa-let-7i/hsa-let-7g/hsa-mir-134/hsa-mir-302b/hsa-mir-27a/hsa-mir-22…	49
Leukemia	Leukemia	49/481	67/1764	1.93e-15	1.47e-14	2.39e-15	hsa-mir-139/hsa-mir-21/hsa-mir-486-1/hsa-mir-486-2/hsa-mir-183/hsa-mir-378a/hsa-mir-125b-1/hsa-mir-125b-2/hsa-mir-378c/hsa-mir-365b/hsa-mir-365a/hsa-mir-195/hsa-mir-511/hsa-mir-454/hsa-mir-155/hsa-mir-143/hsa-mir-19a/hsa-mir-18a/hsa-mir-9-1/hsa-mir-9-2/hsa-mir-9-3/hsa-mir-138-2/hsa-mir-181c/hsa-mir-193b/hsa-mir-2278/hsa-mir-126/hsa-mir-378b/hsa-mir-339/hsa-mir-16-2/hsa-mir-122/hsa-mir-15a/hsa-mir…	49
propofol (PPF)	propofol (PPF)	39/481	48/1764	3.85e-15	2.9e-14	4.72e-15	hsa-mir-21/hsa-mir-486-1/hsa-mir-486-2/hsa-mir-145/hsa-mir-451a/hsa-mir-10b/hsa-mir-196a-1/hsa-mir-196a-2/hsa-mir-195/hsa-mir-204/hsa-mir-665/hsa-mir-140/hsa-mir-155/hsa-mir-495/hsa-mir-133a-1/hsa-mir-133a-2/hsa-mir-326/hsa-mir-9-1/hsa-mir-9-2/hsa-mir-9-3/hsa-mir-20b/hsa-mir-1284/hsa-mir-498/hsa-mir-206/hsa-mir-218-2/hsa-mir-374a/hsa-mir-122/hsa-mir-218-1/hsa-mir-186/hsa-let-7i/hsa-mir-30e/hsa-mi…	39
Myocardial Infarction	Myocardial Infarction	41/481	52/1764	5.14e-15	3.83e-14	6.23e-15	hsa-mir-21/hsa-mir-125b-1/hsa-mir-125b-2/hsa-mir-451a/hsa-mir-210/hsa-mir-196a-2/hsa-mir-144/hsa-mir-155/hsa-mir-1-2/hsa-mir-1-1/hsa-mir-106a/hsa-mir-149/hsa-mir-150/hsa-mir-126/hsa-mir-206/hsa-mir-218-2/hsa-mir-22/hsa-mir-16-2/hsa-mir-218-1/hsa-mir-103a-2/hsa-mir-186/hsa-mir-26a-1/hsa-let-7g/hsa-mir-29b-1/hsa-mir-31/hsa-mir-499b/hsa-mir-16-1/hsa-mir-208a/hsa-mir-133b/hsa-mir-34c/hsa-mir-26a-2/hs…	41
Endometriosis	Endometriosis	35/481	41/1764	5.55e-15	4.04e-14	6.57e-15	hsa-mir-183/hsa-mir-145/hsa-mir-141/hsa-mir-200a/hsa-mir-125b-1/hsa-mir-125b-2/hsa-mir-451a/hsa-mir-99a/hsa-mir-10b/hsa-mir-100/hsa-mir-365b/hsa-mir-365a/hsa-mir-200b/hsa-mir-195/hsa-mir-142/hsa-mir-191/hsa-mir-143/hsa-mir-1-2/hsa-mir-1-1/hsa-mir-556/hsa-mir-202/hsa-mir-449b/hsa-mir-150/hsa-mir-126/hsa-mir-16-2/hsa-mir-15a/hsa-let-7b/hsa-mir-16-1/hsa-mir-223/hsa-mir-196b/hsa-mir-125a/hsa-mir-34c/…	35
Leukemia, Lymphocytic, Chronic	Leukemia, Lymphocytic, Chronic	35/481	41/1764	5.55e-15	4.04e-14	6.57e-15	hsa-mir-21/hsa-mir-125b-1/hsa-mir-125b-2/hsa-mir-497/hsa-mir-181b-1/hsa-mir-181b-2/hsa-mir-155/hsa-mir-143/hsa-mir-9-1/hsa-mir-9-2/hsa-mir-9-3/hsa-mir-132/hsa-mir-150/hsa-mir-22/hsa-mir-16-2/hsa-mir-708/hsa-mir-122/hsa-mir-15a/hsa-mir-26a-1/hsa-mir-214/hsa-mir-29b-1/hsa-mir-31/hsa-mir-16-1/hsa-mir-223/hsa-mir-34c/hsa-mir-26a-2/hsa-mir-362/hsa-mir-29b-2/hsa-mir-29c/hsa-mir-34b/hsa-mir-15b/hsa-mir-…	35
doxorubicin (DOX)	doxorubicin (DOX)	47/481	64/1764	5.85e-15	4.21e-14	6.85e-15	hsa-mir-21/hsa-mir-145/hsa-mir-182/hsa-mir-451a/hsa-mir-100/hsa-mir-184/hsa-mir-200c/hsa-mir-200b/hsa-mir-195/hsa-mir-181b-1/hsa-mir-375/hsa-mir-449a/hsa-mir-181b-2/hsa-mir-155/hsa-mir-1-2/hsa-mir-1-1/hsa-mir-135b/hsa-mir-132/hsa-mir-22/hsa-mir-331/hsa-mir-30d/hsa-mir-16-2/hsa-mir-122/hsa-mir-15a/hsa-mir-26a-1/hsa-mir-27b/hsa-let-7a-2/hsa-mir-27a/hsa-mir-221/hsa-mir-16-1/hsa-mir-223/hsa-mir-222/h…	47
Choriocarcinoma	Choriocarcinoma	45/481	60/1764	6.15e-15	4.38e-14	7.13e-15	hsa-mir-21/hsa-mir-183/hsa-mir-145/hsa-mir-429/hsa-mir-182/hsa-mir-200a/hsa-mir-210/hsa-mir-10b/hsa-mir-196a-1/hsa-mir-196a-2/hsa-mir-200c/hsa-mir-200b/hsa-mir-195/hsa-mir-192/hsa-mir-181b-1/hsa-mir-449a/hsa-mir-204/hsa-mir-181b-2/hsa-mir-93/hsa-mir-191/hsa-mir-155/hsa-mir-203a/hsa-mir-133a-1/hsa-mir-133a-2/hsa-mir-203b/hsa-mir-143/hsa-mir-215/hsa-mir-205/hsa-mir-106a/hsa-mir-193b/hsa-mir-126/hsa…	45
angiotensin II (Ang II)	angiotensin II (Ang II)	32/481	36/1764	7.46e-15	5.2e-14	8.45e-15	hsa-mir-21/hsa-mir-96/hsa-mir-145/hsa-mir-200a/hsa-mir-155/hsa-mir-133a-1/hsa-mir-133a-2/hsa-mir-590/hsa-mir-143/hsa-mir-9-1/hsa-mir-9-2/hsa-mir-9-3/hsa-mir-129-2/hsa-mir-202/hsa-mir-129-1/hsa-mir-132/hsa-mir-126/hsa-mir-128-1/hsa-mir-186/hsa-mir-217/hsa-mir-27b/hsa-let-7g/hsa-mir-221/hsa-mir-29b-1/hsa-mir-30b/hsa-mir-23b/hsa-mir-29b-2/hsa-mir-212/hsa-mir-185/hsa-mir-744/hsa-mir-130a/hsa-mir-500a	32
Carcinoma, Thyroid	Carcinoma, Thyroid	32/481	36/1764	7.46e-15	5.2e-14	8.45e-15	hsa-mir-21/hsa-mir-486-1/hsa-mir-486-2/hsa-mir-145/hsa-mir-200a/hsa-mir-144/hsa-mir-551b/hsa-mir-142/hsa-mir-204/hsa-mir-155/hsa-mir-7-1/hsa-mir-584/hsa-mir-7-3/hsa-mir-639/hsa-mir-205/hsa-mir-149/hsa-mir-7-2/hsa-mir-618/hsa-mir-449b/hsa-mir-150/hsa-mir-126/hsa-let-7a-2/hsa-mir-214/hsa-mir-27a/hsa-mir-221/hsa-mir-23b/hsa-mir-222/hsa-mir-125a/hsa-mir-106b/hsa-mir-539/hsa-mir-146b/hsa-mir-148a	32
arsenite	arsenite	42/481	55/1764	1.78e-14	1.23e-13	2e-14	hsa-mir-21/hsa-mir-145/hsa-mir-141/hsa-mir-182/hsa-mir-200a/hsa-let-7c/hsa-mir-200c/hsa-mir-200b/hsa-mir-33b/hsa-mir-301a/hsa-mir-181b-1/hsa-mir-181b-2/hsa-mir-191/hsa-mir-155/hsa-mir-143/hsa-mir-379/hsa-mir-9-1/hsa-mir-9-2/hsa-mir-9-3/hsa-mir-205/hsa-mir-455/hsa-mir-138-2/hsa-mir-181c/hsa-mir-126/hsa-mir-373/hsa-mir-122/hsa-mir-217/hsa-let-7b/hsa-mir-138-1/hsa-let-7a-2/hsa-mir-134/hsa-mir-27a/hs…	42
MYC	MYC	34/481	40/1764	1.83e-14	1.25e-13	2.03e-14	hsa-mir-429/hsa-mir-141/hsa-let-7c/hsa-mir-195/hsa-mir-93/hsa-mir-19a/hsa-mir-18a/hsa-mir-9-1/hsa-mir-9-2/hsa-mir-9-3/hsa-mir-106a/hsa-mir-20b/hsa-let-7d/hsa-mir-22/hsa-mir-15a/hsa-let-7i/hsa-let-7b/hsa-mir-26a-1/hsa-let-7a-2/hsa-let-7f-2/hsa-let-7g/hsa-mir-221/hsa-mir-23b/hsa-mir-19b-1/hsa-mir-106b/hsa-mir-26a-2/hsa-mir-19b-2/hsa-mir-29c/hsa-mir-92a-2/hsa-let-7f-1/hsa-mir-26b/hsa-mir-29a/hsa-mir…	34
Carcinoma, Adrenocortical	Carcinoma, Adrenocortical	28/481	30/1764	2.14e-14	1.44e-13	2.35e-14	hsa-mir-139/hsa-mir-145/hsa-mir-125b-1/hsa-mir-125b-2/hsa-mir-210/hsa-mir-100/hsa-mir-200b/hsa-mir-195/hsa-mir-335/hsa-mir-192/hsa-mir-375/hsa-mir-203a/hsa-mir-203b/hsa-mir-7-1/hsa-mir-7-3/hsa-mir-483/hsa-mir-205/hsa-mir-376a-2/hsa-mir-7-2/hsa-mir-382/hsa-mir-132/hsa-let-7d/hsa-mir-126/hsa-mir-16-2/hsa-let-7b/hsa-mir-16-1/hsa-mir-484/hsa-mir-130a	28
Acute Myocardial Infarction	Acute Myocardial Infarction	37/481	46/1764	3.81e-14	2.55e-13	4.14e-14	hsa-mir-21/hsa-mir-486-1/hsa-mir-486-2/hsa-mir-145/hsa-mir-125b-1/hsa-mir-125b-2/hsa-mir-99a/hsa-mir-144/hsa-mir-497/hsa-mir-148b/hsa-mir-204/hsa-mir-191/hsa-mir-133a-1/hsa-mir-133a-2/hsa-mir-1-2/hsa-mir-1-1/hsa-mir-19a/hsa-mir-150/hsa-mir-126/hsa-mir-328/hsa-mir-30d/hsa-mir-122/hsa-mir-26a-1/hsa-mir-134/hsa-mir-214/hsa-mir-221/hsa-mir-499b/hsa-mir-1291/hsa-mir-208a/hsa-mir-133b/hsa-mir-106b/hsa-…	37
Atrial Fibrillation	Atrial Fibrillation	44/481	60/1764	5.08e-14	3.36e-13	5.46e-14	hsa-mir-21/hsa-mir-486-1/hsa-mir-486-2/hsa-mir-183/hsa-mir-451a/hsa-mir-10b/hsa-mir-196a-2/hsa-mir-144/hsa-mir-192/hsa-mir-93/hsa-mir-155/hsa-mir-590/hsa-mir-377/hsa-mir-1-2/hsa-mir-1-1/hsa-mir-19a/hsa-mir-215/hsa-mir-18a/hsa-mir-483/hsa-mir-106a/hsa-mir-150/hsa-mir-126/hsa-mir-328/hsa-mir-18b/hsa-mir-10a/hsa-mir-26a-1/hsa-mir-29b-1/hsa-mir-30b/hsa-mir-19b-1/hsa-mir-199b/hsa-mir-208a/hsa-mir-106b…	44
Asthma	Asthma	34/481	41/1764	8.03e-14	5.15e-13	8.37e-14	hsa-mir-21/hsa-mir-145/hsa-mir-125b-1/hsa-mir-125b-2/hsa-mir-196a-2/hsa-mir-200c/hsa-mir-148b/hsa-mir-187/hsa-mir-140/hsa-mir-155/hsa-mir-143/hsa-mir-19a/hsa-mir-18a/hsa-mir-9-1/hsa-mir-9-2/hsa-mir-9-3/hsa-mir-149/hsa-mir-224/hsa-mir-498/hsa-let-7d/hsa-mir-126/hsa-mir-22/hsa-mir-708/hsa-mir-122/hsa-let-7b/hsa-let-7a-2/hsa-let-7f-2/hsa-let-7g/hsa-mir-221/hsa-mir-499b/hsa-let-7f-1/hsa-mir-499a/hsa-…	34
cigarette smoke extract (CSE)	cigarette smoke extract (CSE)	34/481	41/1764	8.03e-14	5.15e-13	8.37e-14	hsa-mir-21/hsa-mir-486-1/hsa-mir-486-2/hsa-mir-145/hsa-mir-378a/hsa-mir-210/hsa-mir-1301/hsa-mir-144/hsa-mir-497/hsa-let-7c/hsa-mir-193a/hsa-mir-181b-1/hsa-mir-181b-2/hsa-mir-191/hsa-mir-133a-1/hsa-mir-133a-2/hsa-mir-149/hsa-mir-132/hsa-mir-150/hsa-mir-206/hsa-mir-218-2/hsa-mir-218-1/hsa-mir-217/hsa-let-7f-2/hsa-mir-29b-1/hsa-mir-24-1/hsa-mir-223/hsa-mir-34c/hsa-mir-380/hsa-mir-29b-2/hsa-let-7f-1…	34
kidney.cortex_renalis	kidney.cortex_renalis	34/481	41/1764	8.03e-14	5.15e-13	8.37e-14	hsa-mir-96/hsa-mir-183/hsa-mir-429/hsa-mir-141/hsa-mir-182/hsa-mir-200a/hsa-mir-337/hsa-mir-200c/hsa-mir-200b/hsa-mir-195/hsa-mir-551b/hsa-mir-495/hsa-mir-377/hsa-mir-493/hsa-mir-7-1/hsa-mir-7-3/hsa-mir-376c/hsa-mir-654/hsa-mir-376a-2/hsa-mir-3651/hsa-mir-7-2/hsa-mir-382/hsa-mir-132/hsa-mir-136/hsa-mir-127/hsa-mir-410/hsa-mir-323a/hsa-mir-509-3/hsa-mir-212/hsa-mir-376b/hsa-mir-485/hsa-mir-148a/hs…	34
Imatinib	Imatinib	37/481	47/1764	1.34e-13	8.52e-13	1.38e-13	hsa-mir-21/hsa-mir-183/hsa-mir-141/hsa-mir-100/hsa-mir-142/hsa-mir-181b-1/hsa-mir-181b-2/hsa-mir-191/hsa-mir-155/hsa-mir-203a/hsa-mir-493/hsa-mir-7-1/hsa-mir-7-3/hsa-mir-326/hsa-mir-224/hsa-mir-7-2/hsa-mir-138-2/hsa-mir-181c/hsa-mir-126/hsa-mir-328/hsa-mir-30c-2/hsa-mir-30c-1/hsa-mir-15a/hsa-mir-138-1/hsa-mir-26a-1/hsa-mir-134/hsa-mir-221/hsa-mir-30b/hsa-mir-199b/hsa-mir-196b/hsa-mir-26a-2/hsa-mi…	37
Obesity	Obesity	39/481	51/1764	1.53e-13	9.64e-13	1.57e-13	hsa-mir-21/hsa-mir-378a/hsa-mir-200a/hsa-mir-378c/hsa-mir-210/hsa-mir-200b/hsa-mir-335/hsa-mir-33b/hsa-mir-130b/hsa-mir-342/hsa-mir-155/hsa-mir-33a/hsa-mir-143/hsa-mir-503/hsa-mir-483/hsa-mir-376a-2/hsa-mir-138-2/hsa-mir-126/hsa-mir-378b/hsa-mir-16-2/hsa-mir-127/hsa-mir-122/hsa-mir-103a-2/hsa-mir-138-1/hsa-mir-26a-1/hsa-mir-27b/hsa-mir-27a/hsa-mir-221/hsa-mir-16-1/hsa-mir-223/hsa-mir-652/hsa-mir-…	39
1,25-dihydroxyvitamin D 3 (calcitriol)	1,25-dihydroxyvitamin D 3 (calcitriol)	22/481	22/1764	2.69e-13	1.67e-12	2.72e-13	hsa-mir-125b-1/hsa-mir-125b-2/hsa-mir-100/hsa-mir-32/hsa-mir-187/hsa-mir-1-2/hsa-mir-1-1/hsa-mir-1247/hsa-mir-675/hsa-mir-483/hsa-mir-1284/hsa-mir-498/hsa-mir-126/hsa-mir-218-2/hsa-mir-302c/hsa-mir-16-2/hsa-mir-122/hsa-mir-218-1/hsa-mir-217/hsa-mir-16-1/hsa-mir-520c/hsa-mir-582	22
Kidney Injury	Kidney Injury	26/481	28/1764	2.71e-13	1.67e-12	2.72e-13	hsa-mir-21/hsa-mir-182/hsa-mir-125b-1/hsa-mir-125b-2/hsa-mir-210/hsa-let-7c/hsa-mir-200c/hsa-mir-192/hsa-mir-204/hsa-mir-155/hsa-mir-494/hsa-mir-382/hsa-mir-150/hsa-mir-126/hsa-mir-30c-2/hsa-mir-30d/hsa-mir-127/hsa-mir-30c-1/hsa-mir-122/hsa-mir-30e/hsa-mir-30b/hsa-mir-24-1/hsa-mir-151a/hsa-mir-211/hsa-mir-423/hsa-mir-24-2	26
Multiple Myeloma	Multiple Myeloma	43/481	60/1764	3.85e-13	2.35e-12	3.82e-13	hsa-mir-21/hsa-mir-96/hsa-mir-145/hsa-mir-182/hsa-mir-451a/hsa-mir-335/hsa-mir-33b/hsa-mir-192/hsa-mir-301a/hsa-mir-342/hsa-mir-155/hsa-mir-215/hsa-mir-135b/hsa-mir-18a/hsa-mir-9-1/hsa-mir-9-2/hsa-mir-9-3/hsa-mir-149/hsa-mir-202/hsa-mir-150/hsa-mir-631/hsa-mir-331/hsa-mir-16-2/hsa-mir-15a/hsa-mir-186/hsa-let-7b/hsa-mir-221/hsa-mir-29b-1/hsa-mir-30b/hsa-mir-16-1/hsa-mir-23b/hsa-mir-24-1/hsa-mir-19…	43
Carcinoma, Renal Cell, Clear-Cell	Carcinoma, Renal Cell, Clear-Cell	42/481	58/1764	4.14e-13	2.48e-12	4.03e-13	hsa-mir-21/hsa-mir-145/hsa-mir-429/hsa-mir-141/hsa-mir-125b-1/hsa-mir-125b-2/hsa-mir-210/hsa-mir-10b/hsa-mir-195/hsa-mir-335/hsa-mir-142/hsa-mir-187/hsa-mir-204/hsa-mir-377/hsa-mir-452/hsa-mir-299/hsa-mir-1-1/hsa-mir-19a/hsa-mir-9-1/hsa-mir-9-2/hsa-mir-9-3/hsa-mir-126/hsa-mir-136/hsa-mir-30c-2/hsa-mir-22/hsa-mir-122/hsa-mir-217/hsa-let-7i/hsa-mir-27b/hsa-let-7g/hsa-mir-340/hsa-mir-27a/hsa-mir-487…	42
Hormone-mediated Signaling Pathway	Hormone-mediated Signaling Pathway	42/481	58/1764	4.14e-13	2.48e-12	4.03e-13	hsa-mir-21/hsa-mir-375/hsa-mir-133a-1/hsa-mir-133a-2/hsa-mir-7-1/hsa-mir-379/hsa-mir-7-3/hsa-mir-1-2/hsa-mir-1-1/hsa-mir-19a/hsa-mir-135b/hsa-mir-18a/hsa-mir-9-1/hsa-mir-9-2/hsa-mir-9-3/hsa-mir-7-2/hsa-mir-132/hsa-mir-126/hsa-mir-98/hsa-mir-206/hsa-mir-22/hsa-mir-30d/hsa-mir-128-1/hsa-mir-16-2/hsa-mir-15a/hsa-let-7a-2/hsa-mir-27a/hsa-mir-221/hsa-mir-499b/hsa-mir-16-1/hsa-mir-23b/hsa-mir-24-1/hsa-…	42
Carcinoma, Rectal	Carcinoma, Rectal	37/481	48/1764	4.39e-13	2.6e-12	4.23e-13	hsa-mir-139/hsa-mir-21/hsa-mir-486-1/hsa-mir-486-2/hsa-mir-183/hsa-mir-145/hsa-mir-141/hsa-mir-125b-2/hsa-mir-196a-1/hsa-mir-196a-2/hsa-mir-193a/hsa-mir-195/hsa-mir-181b-1/hsa-mir-181b-2/hsa-mir-92b/hsa-mir-155/hsa-mir-203a/hsa-mir-203b/hsa-mir-143/hsa-mir-135b/hsa-mir-18a/hsa-mir-150/hsa-mir-18b/hsa-let-7g/hsa-mir-27a/hsa-mir-221/hsa-mir-31/hsa-mir-199b/hsa-mir-491/hsa-mir-34c/hsa-mir-492/hsa-mi…	37
Cholangiocarcinoma	Cholangiocarcinoma	30/481	35/1764	4.54e-13	2.67e-12	4.35e-13	hsa-mir-21/hsa-mir-96/hsa-mir-429/hsa-mir-141/hsa-mir-200a/hsa-mir-144/hsa-mir-200c/hsa-mir-200b/hsa-mir-192/hsa-mir-155/hsa-mir-203a/hsa-mir-203b/hsa-mir-1-2/hsa-mir-1-1/hsa-mir-483/hsa-mir-205/hsa-mir-106a/hsa-mir-224/hsa-mir-181c/hsa-mir-150/hsa-mir-373/hsa-mir-122/hsa-mir-26a-1/hsa-mir-221/hsa-mir-29b-1/hsa-mir-222/hsa-mir-26a-2/hsa-mir-29b-2/hsa-mir-26b/hsa-mir-29a	30
paraquat (PQ)	paraquat (PQ)	43/481	61/1764	9.79e-13	5.64e-12	9.16e-13	hsa-mir-145/hsa-mir-200a/hsa-mir-125b-1/hsa-mir-125b-2/hsa-mir-210/hsa-mir-99a/hsa-mir-100/hsa-mir-497/hsa-mir-195/hsa-mir-142/hsa-mir-375/hsa-mir-342/hsa-mir-140/hsa-mir-155/hsa-mir-7-1/hsa-mir-299/hsa-mir-143/hsa-mir-7-3/hsa-mir-483/hsa-mir-494/hsa-mir-376a-2/hsa-mir-224/hsa-mir-7-2/hsa-mir-761/hsa-mir-498/hsa-mir-132/hsa-mir-126/hsa-mir-22/hsa-mir-127/hsa-mir-122/hsa-mir-214/hsa-mir-27a/hsa-mi…	43
Osteoarthritis	Osteoarthritis	33/481	41/1764	9.85e-13	5.64e-12	9.16e-13	hsa-mir-139/hsa-mir-21/hsa-mir-145/hsa-mir-125b-1/hsa-mir-125b-2/hsa-mir-365b/hsa-mir-365a/hsa-mir-335/hsa-mir-181b-1/hsa-mir-204/hsa-mir-181b-2/hsa-mir-140/hsa-mir-483/hsa-mir-9-1/hsa-mir-9-2/hsa-mir-9-3/hsa-mir-181c/hsa-mir-98/hsa-mir-373/hsa-mir-127/hsa-mir-122/hsa-mir-15a/hsa-mir-519b/hsa-mir-27b/hsa-mir-27a/hsa-mir-30b/hsa-mir-24-1/hsa-mir-26b/hsa-mir-146b/hsa-mir-130a/hsa-mir-148a/hsa-mir-2…	33
Parkinson's Disease	Parkinson's Disease	33/481	41/1764	9.85e-13	5.64e-12	9.16e-13	hsa-mir-21/hsa-mir-144/hsa-mir-195/hsa-mir-495/hsa-mir-7-1/hsa-mir-7-3/hsa-mir-1-2/hsa-mir-1-1/hsa-mir-433/hsa-mir-9-1/hsa-mir-9-2/hsa-mir-9-3/hsa-mir-106a/hsa-mir-129-2/hsa-mir-129-1/hsa-mir-7-2/hsa-mir-382/hsa-mir-132/hsa-mir-126/hsa-mir-543/hsa-mir-22/hsa-mir-16-2/hsa-mir-214/hsa-mir-221/hsa-mir-29b-1/hsa-mir-16-1/hsa-mir-19b-1/hsa-mir-133b/hsa-mir-29b-2/hsa-mir-19b-2/hsa-mir-29c/hsa-mir-34b/h…	33
cisplatin (CDDP)	cisplatin (CDDP)	35/481	45/1764	1.24e-12	7.02e-12	1.14e-12	hsa-mir-21/hsa-mir-429/hsa-mir-200c/hsa-mir-200b/hsa-mir-181b-1/hsa-mir-204/hsa-mir-342/hsa-mir-181b-2/hsa-mir-93/hsa-mir-381/hsa-mir-345/hsa-mir-758/hsa-mir-106a/hsa-mir-455/hsa-mir-885/hsa-mir-138-2/hsa-mir-98/hsa-mir-331/hsa-mir-302a/hsa-mir-10a/hsa-mir-138-1/hsa-mir-340/hsa-mir-27a/hsa-mir-221/hsa-mir-29b-1/hsa-mir-630/hsa-mir-23b/hsa-mir-222/hsa-mir-1286/hsa-mir-520f/hsa-mir-29b-2/hsa-mir-76…	35
hepatitis C virus (HCV)	hepatitis C virus (HCV)	37/481	49/1764	1.34e-12	7.54e-12	1.23e-12	hsa-mir-21/hsa-mir-486-1/hsa-mir-486-2/hsa-mir-125b-1/hsa-mir-125b-2/hsa-mir-99a/hsa-mir-130b/hsa-mir-192/hsa-mir-301a/hsa-mir-181b-1/hsa-mir-375/hsa-mir-449a/hsa-mir-181b-2/hsa-mir-93/hsa-mir-155/hsa-mir-19a/hsa-mir-494/hsa-mir-885/hsa-mir-132/hsa-mir-181c/hsa-mir-30c-2/hsa-mir-16-2/hsa-mir-30c-1/hsa-mir-122/hsa-mir-30e/hsa-mir-27b/hsa-mir-221/hsa-mir-30b/hsa-mir-16-1/hsa-mir-223/hsa-mir-491/hsa…	37
Head And Neck Neoplasms	Head And Neck Neoplasms	30/481	36/1764	2.04e-12	1.14e-11	1.85e-12	hsa-mir-21/hsa-let-7c/hsa-mir-200c/hsa-mir-130b/hsa-mir-142/hsa-mir-181b-1/hsa-mir-204/hsa-mir-181b-2/hsa-mir-155/hsa-mir-133a-1/hsa-mir-133a-2/hsa-mir-1-2/hsa-mir-1-1/hsa-mir-18a/hsa-mir-205/hsa-mir-455/hsa-mir-193b/hsa-let-7d/hsa-mir-15a/hsa-let-7i/hsa-let-7b/hsa-let-7a-2/hsa-let-7f-2/hsa-let-7g/hsa-mir-221/hsa-mir-499b/hsa-mir-491/hsa-mir-29c/hsa-let-7f-1/hsa-mir-499a	30
Lymphoma, Large B-Cell, Diffuse	Lymphoma, Large B-Cell, Diffuse	31/481	38/1764	2.57e-12	1.41e-11	2.29e-12	hsa-mir-21/hsa-mir-200a/hsa-mir-200c/hsa-mir-200b/hsa-mir-511/hsa-mir-342/hsa-mir-155/hsa-mir-33a/hsa-mir-147b/hsa-mir-5586/hsa-mir-18a/hsa-mir-455/hsa-mir-224/hsa-mir-138-2/hsa-mir-150/hsa-mir-126/hsa-mir-339/hsa-mir-10a/hsa-mir-138-1/hsa-mir-28/hsa-mir-520d/hsa-mir-26a-1/hsa-mir-214/hsa-mir-221/hsa-mir-222/hsa-mir-520c/hsa-mir-26a-2/hsa-mir-151a/hsa-mir-151b/hsa-mir-146b/hsa-mir-23a	31
Onco-MiRNAs	Onco-MiRNAs	31/481	38/1764	2.57e-12	1.41e-11	2.29e-12	hsa-mir-21/hsa-mir-210/hsa-mir-196a-1/hsa-mir-196a-2/hsa-mir-93/hsa-mir-191/hsa-mir-155/hsa-mir-203a/hsa-mir-19a/hsa-mir-18a/hsa-mir-106a/hsa-mir-455/hsa-mir-20b/hsa-mir-224/hsa-mir-150/hsa-mir-18b/hsa-mir-373/hsa-mir-22/hsa-mir-214/hsa-mir-27a/hsa-mir-221/hsa-mir-24-1/hsa-mir-19b-1/hsa-mir-223/hsa-mir-222/hsa-mir-106b/hsa-mir-19b-2/hsa-mir-92a-2/hsa-mir-146b/hsa-mir-92a-1/hsa-mir-24-2	31
Carcinoma, Thyroid, Papillary	Carcinoma, Thyroid, Papillary	40/481	56/1764	3.26e-12	1.77e-11	2.88e-12	hsa-mir-21/hsa-mir-96/hsa-mir-183/hsa-mir-182/hsa-mir-451a/hsa-mir-99a/hsa-mir-144/hsa-mir-130b/hsa-mir-192/hsa-mir-181b-1/hsa-mir-375/hsa-mir-204/hsa-mir-181b-2/hsa-mir-140/hsa-mir-155/hsa-mir-7-1/hsa-mir-7-3/hsa-mir-135b/hsa-mir-9-1/hsa-mir-9-2/hsa-mir-9-3/hsa-mir-7-2/hsa-mir-126/hsa-mir-30c-2/hsa-mir-10a/hsa-let-7b/hsa-mir-26a-1/hsa-let-7a-2/hsa-mir-214/hsa-mir-221/hsa-mir-31/hsa-mir-199b/hsa-…	40
Peritoneal Dialysis Failure	Peritoneal Dialysis Failure	27/481	31/1764	3.31e-12	1.78e-11	2.9e-12	hsa-mir-21/hsa-mir-200a/hsa-mir-100/hsa-mir-497/hsa-mir-200b/hsa-mir-193a/hsa-mir-335/hsa-mir-142/hsa-mir-192/hsa-mir-93/hsa-mir-205/hsa-mir-129-2/hsa-mir-129-1/hsa-mir-132/hsa-mir-193b/hsa-let-7d/hsa-mir-136/hsa-mir-15a/hsa-mir-221/hsa-mir-30b/hsa-mir-31/hsa-mir-223/hsa-mir-15b/hsa-mir-26b/hsa-mir-146b/hsa-mir-148a/hsa-mir-589	27
Regulation of Akt Pathway	Regulation of Akt Pathway	24/481	26/1764	3.39e-12	1.81e-11	2.94e-12	hsa-mir-141/hsa-mir-196a-1/hsa-mir-196a-2/hsa-mir-184/hsa-mir-181b-1/hsa-mir-181b-2/hsa-mir-155/hsa-mir-7-1/hsa-mir-143/hsa-mir-7-3/hsa-mir-19a/hsa-mir-18a/hsa-mir-205/hsa-mir-7-2/hsa-mir-331/hsa-mir-26a-1/hsa-mir-214/hsa-mir-221/hsa-mir-19b-1/hsa-mir-222/hsa-mir-26a-2/hsa-mir-19b-2/hsa-mir-92a-2/hsa-mir-92a-1	24
Rheumatoid Arthritis	Rheumatoid Arthritis	39/481	54/1764	3.51e-12	1.86e-11	3.03e-12	hsa-mir-21/hsa-mir-125b-1/hsa-mir-125b-2/hsa-mir-451a/hsa-mir-342/hsa-mir-155/hsa-mir-203a/hsa-mir-203b/hsa-mir-188/hsa-mir-9-1/hsa-mir-9-2/hsa-mir-9-3/hsa-mir-106a/hsa-mir-149/hsa-mir-4634/hsa-mir-126/hsa-mir-98/hsa-mir-22/hsa-mir-16-2/hsa-mir-122/hsa-mir-27a/hsa-mir-221/hsa-mir-499b/hsa-mir-16-1/hsa-mir-24-1/hsa-mir-223/hsa-mir-222/hsa-mir-125a/hsa-mir-34c/hsa-mir-34b/hsa-mir-92a-2/hsa-mir-26b/…	39
Squamous Cell Carcinoma, Head and Neck	Squamous Cell Carcinoma, Head and Neck	36/481	48/1764	3.92e-12	2.06e-11	3.35e-12	hsa-mir-21/hsa-mir-141/hsa-mir-182/hsa-mir-210/hsa-mir-196a-1/hsa-mir-196a-2/hsa-mir-200c/hsa-mir-200b/hsa-mir-375/hsa-mir-93/hsa-mir-155/hsa-mir-147b/hsa-mir-1-2/hsa-mir-1-1/hsa-mir-376c/hsa-mir-675/hsa-mir-494/hsa-mir-106a/hsa-mir-20b/hsa-mir-138-2/hsa-mir-193b/hsa-mir-150/hsa-mir-206/hsa-mir-373/hsa-mir-128-1/hsa-mir-138-1/hsa-let-7a-2/hsa-mir-134/hsa-mir-27a/hsa-mir-24-1/hsa-mir-29c/hsa-mir-1…	36
Sorafenib	Sorafenib	29/481	35/1764	6.52e-12	3.4e-11	5.52e-12	hsa-mir-139/hsa-mir-21/hsa-mir-378a/hsa-mir-182/hsa-mir-10b/hsa-mir-335/hsa-mir-142/hsa-mir-375/hsa-mir-140/hsa-mir-1-2/hsa-mir-1-1/hsa-mir-675/hsa-mir-18a/hsa-mir-224/hsa-mir-193b/hsa-mir-150/hsa-mir-98/hsa-mir-30d/hsa-mir-128-1/hsa-mir-16-2/hsa-mir-122/hsa-mir-103a-2/hsa-mir-221/hsa-mir-16-1/hsa-mir-223/hsa-mir-125a/hsa-mir-374b/hsa-mir-423/hsa-mir-506	29
HIV-Associated Lipodystrophy	HIV-Associated Lipodystrophy	25/481	28/1764	6.71e-12	3.47e-11	5.64e-12	hsa-mir-365b/hsa-mir-365a/hsa-mir-454/hsa-mir-342/hsa-mir-191/hsa-mir-452/hsa-mir-149/hsa-mir-346/hsa-let-7d/hsa-mir-218-2/hsa-mir-30c-2/hsa-mir-374a/hsa-mir-30c-1/hsa-mir-218-1/hsa-mir-186/hsa-mir-214/hsa-mir-24-1/hsa-mir-196b/hsa-mir-125a/hsa-mir-362/hsa-mir-374b/hsa-mir-532/hsa-mir-628/hsa-mir-24-2/hsa-mir-874	25
Bone Regeneration	Bone Regeneration	26/481	30/1764	1.1e-11	5.64e-11	9.17e-12	hsa-mir-210/hsa-mir-196a-1/hsa-mir-196a-2/hsa-mir-337/hsa-mir-148b/hsa-mir-130b/hsa-mir-93/hsa-mir-155/hsa-mir-377/hsa-mir-143/hsa-mir-1-2/hsa-mir-1-1/hsa-mir-19a/hsa-mir-20b/hsa-let-7d/hsa-mir-18b/hsa-mir-22/hsa-let-7b/hsa-mir-221/hsa-mir-23b/hsa-mir-24-1/hsa-mir-222/hsa-mir-34c/hsa-mir-92a-2/hsa-mir-92a-1/hsa-mir-24-2	26
Estradiol (E2)	Estradiol (E2)	48/481	75/1764	1.12e-11	5.72e-11	9.3e-12	hsa-mir-21/hsa-mir-200a/hsa-mir-10b/hsa-mir-337/hsa-let-7c/hsa-mir-200c/hsa-mir-200b/hsa-mir-191/hsa-mir-203a/hsa-mir-143/hsa-mir-1-2/hsa-mir-1-1/hsa-mir-9-1/hsa-mir-9-2/hsa-mir-9-3/hsa-mir-216a/hsa-let-7d/hsa-mir-126/hsa-mir-98/hsa-mir-30c-2/hsa-mir-128-1/hsa-mir-16-2/hsa-mir-30c-1/hsa-mir-103a-2/hsa-let-7i/hsa-let-7b/hsa-mir-520d/hsa-mir-27b/hsa-let-7a-2/hsa-let-7f-2/hsa-let-7g/hsa-mir-302b/hsa…	48
Human Immunodeficiency Virus Infection	Human Immunodeficiency Virus Infection	35/481	47/1764	1.14e-11	5.73e-11	9.32e-12	hsa-mir-21/hsa-mir-183/hsa-mir-125b-1/hsa-mir-125b-2/hsa-mir-210/hsa-mir-196a-1/hsa-mir-196a-2/hsa-let-7c/hsa-mir-155/hsa-mir-7-1/hsa-mir-7-3/hsa-mir-7-2/hsa-mir-382/hsa-let-7d/hsa-mir-150/hsa-mir-126/hsa-mir-1290/hsa-mir-331/hsa-mir-122/hsa-let-7b/hsa-mir-28/hsa-let-7a-2/hsa-let-7g/hsa-mir-27a/hsa-mir-29b-1/hsa-mir-223/hsa-mir-196b/hsa-mir-222/hsa-mir-34c/hsa-mir-29b-2/hsa-mir-29c/hsa-mir-92a-2/…	35
Aortic Stenosis	Aortic Stenosis	23/481	25/1764	1.19e-11	5.95e-11	9.68e-12	hsa-mir-451a/hsa-mir-210/hsa-mir-195/hsa-mir-204/hsa-mir-133a-1/hsa-mir-133a-2/hsa-mir-1-2/hsa-mir-1-1/hsa-mir-106a/hsa-mir-382/hsa-mir-30c-2/hsa-mir-22/hsa-mir-378b/hsa-mir-30c-1/hsa-mir-26a-1/hsa-mir-30b/hsa-mir-31/hsa-mir-24-1/hsa-mir-133b/hsa-mir-26a-2/hsa-mir-211/hsa-mir-148a/hsa-mir-24-2	23
Chronic Kidney Disease	Chronic Kidney Disease	27/481	32/1764	1.58e-11	7.87e-11	1.28e-11	hsa-mir-21/hsa-mir-125b-1/hsa-mir-125b-2/hsa-mir-210/hsa-mir-204/hsa-mir-133a-1/hsa-mir-133a-2/hsa-mir-143/hsa-mir-19a/hsa-mir-193b/hsa-mir-150/hsa-mir-126/hsa-mir-374a/hsa-mir-15a/hsa-mir-217/hsa-mir-1281/hsa-let-7a-2/hsa-mir-29b-1/hsa-mir-30b/hsa-mir-106b/hsa-mir-1825/hsa-mir-29b-2/hsa-mir-29c/hsa-mir-15b/hsa-mir-26b/hsa-mir-423/hsa-mir-130a	27
Osteogenesis	Osteogenesis	40/481	58/1764	1.98e-11	9.75e-11	1.59e-11	hsa-mir-21/hsa-mir-96/hsa-mir-145/hsa-mir-378a/hsa-mir-125b-1/hsa-mir-125b-2/hsa-mir-378c/hsa-mir-200c/hsa-mir-195/hsa-mir-148b/hsa-mir-140/hsa-mir-495/hsa-mir-33a/hsa-mir-590/hsa-mir-1-2/hsa-mir-1-1/hsa-mir-106a/hsa-mir-224/hsa-mir-138-2/hsa-mir-382/hsa-mir-346/hsa-mir-132/hsa-mir-126/hsa-mir-98/hsa-mir-218-2/hsa-mir-543/hsa-mir-378b/hsa-mir-302a/hsa-mir-218-1/hsa-mir-138-1/hsa-let-7g/hsa-mir-21…	40
Leukemia, Lymphocytic, Chronic, B-Cell	Leukemia, Lymphocytic, Chronic, B-Cell	28/481	34/1764	2.07e-11	1.01e-10	1.65e-11	hsa-mir-21/hsa-mir-195/hsa-mir-181b-1/hsa-mir-181b-2/hsa-mir-155/hsa-mir-181c/hsa-mir-22/hsa-mir-16-2/hsa-mir-15a/hsa-mir-221/hsa-mir-29b-1/hsa-mir-16-1/hsa-mir-223/hsa-mir-222/hsa-mir-34c/hsa-mir-106b/hsa-mir-29b-2/hsa-mir-151a/hsa-mir-29c/hsa-mir-34b/hsa-mir-92a-2/hsa-mir-15b/hsa-mir-151b/hsa-mir-146b/hsa-mir-29a/hsa-mir-640/hsa-mir-92a-1/hsa-mir-148a	28
Liver Cirrhosis	Liver Cirrhosis	39/481	56/1764	2.23e-11	1.08e-10	1.76e-11	hsa-mir-21/hsa-mir-145/hsa-mir-378a/hsa-mir-200a/hsa-mir-10b/hsa-mir-144/hsa-mir-200b/hsa-mir-193a/hsa-mir-454/hsa-mir-155/hsa-mir-203a/hsa-mir-203b/hsa-mir-33a/hsa-mir-18a/hsa-mir-494/hsa-mir-9-1/hsa-mir-9-2/hsa-mir-9-3/hsa-mir-193b/hsa-mir-126/hsa-mir-22/hsa-mir-378b/hsa-mir-122/hsa-let-7a-2/hsa-mir-134/hsa-mir-214/hsa-mir-221/hsa-mir-29b-1/hsa-mir-23b/hsa-mir-519d/hsa-mir-222/hsa-mir-106b/hsa-…	39
Metformin	Metformin	38/481	54/1764	2.49e-11	1.2e-10	1.95e-11	hsa-mir-21/hsa-mir-429/hsa-mir-141/hsa-mir-182/hsa-mir-200a/hsa-mir-497/hsa-let-7c/hsa-mir-200c/hsa-mir-200b/hsa-mir-33b/hsa-mir-192/hsa-mir-204/hsa-mir-140/hsa-mir-155/hsa-mir-381/hsa-mir-33a/hsa-mir-7-1/hsa-mir-584/hsa-mir-7-3/hsa-mir-205/hsa-mir-7-2/hsa-mir-193b/hsa-mir-16-2/hsa-let-7b/hsa-mir-26a-1/hsa-let-7a-2/hsa-mir-27a/hsa-mir-221/hsa-mir-30b/hsa-mir-16-1/hsa-mir-491/hsa-mir-222/hsa-mir-2…	38
Lipid Metabolism	Lipid Metabolism	33/481	44/1764	3.31e-11	1.58e-10	2.58e-11	hsa-mir-378a/hsa-mir-378c/hsa-mir-10b/hsa-mir-196a-1/hsa-mir-196a-2/hsa-mir-335/hsa-mir-33b/hsa-mir-192/hsa-mir-375/hsa-mir-204/hsa-mir-33a/hsa-mir-143/hsa-mir-379/hsa-mir-224/hsa-mir-126/hsa-mir-98/hsa-mir-378b/hsa-mir-122/hsa-mir-15a/hsa-mir-103a-2/hsa-mir-30e/hsa-mir-27b/hsa-mir-27a/hsa-mir-196b/hsa-mir-125a/hsa-mir-378e/hsa-mir-29c/hsa-mir-92a-2/hsa-mir-1908/hsa-mir-548p/hsa-mir-29a/hsa-mir-4…	33
paclitaxel (PTX)	paclitaxel (PTX)	46/481	72/1764	3.45e-11	1.64e-10	2.66e-11	hsa-mir-21/hsa-mir-183/hsa-mir-210/hsa-mir-200c/hsa-mir-375/hsa-mir-155/hsa-mir-203a/hsa-mir-133a-1/hsa-mir-133a-2/hsa-mir-433/hsa-mir-877/hsa-mir-654/hsa-mir-135b/hsa-mir-18a/hsa-mir-3150b/hsa-mir-205/hsa-mir-224/hsa-mir-150/hsa-mir-126/hsa-mir-22/hsa-mir-1290/hsa-mir-16-2/hsa-mir-520d/hsa-let-7a-2/hsa-mir-340/hsa-mir-29b-1/hsa-mir-31/hsa-mir-16-1/hsa-mir-24-1/hsa-mir-19b-1/hsa-mir-520b/hsa-mir-…	46
Respiratory Syncytial Virus Pneumonia	Respiratory Syncytial Virus Pneumonia	18/481	18/1764	5.49e-11	2.59e-10	4.21e-11	hsa-mir-429/hsa-mir-125b-1/hsa-mir-125b-2/hsa-mir-155/hsa-mir-203a/hsa-let-7d/hsa-mir-16-2/hsa-mir-27b/hsa-mir-31/hsa-mir-16-1/hsa-mir-24-1/hsa-mir-125a/hsa-mir-34c/hsa-mir-29c/hsa-mir-34b/hsa-mir-26b/hsa-mir-29a/hsa-mir-24-2	18
Crohn Disease	Crohn Disease	27/481	33/1764	6.51e-11	3.03e-10	4.92e-11	hsa-mir-21/hsa-mir-141/hsa-mir-99a/hsa-mir-196a-1/hsa-mir-196a-2/hsa-mir-142/hsa-mir-192/hsa-mir-301a/hsa-mir-155/hsa-mir-495/hsa-mir-19a/hsa-mir-18a/hsa-mir-149/hsa-let-7d/hsa-mir-18b/hsa-mir-122/hsa-let-7b/hsa-mir-29b-1/hsa-mir-31/hsa-mir-19b-1/hsa-mir-196b/hsa-mir-29b-2/hsa-mir-19b-2/hsa-mir-29c/hsa-mir-29a/hsa-mir-423/hsa-mir-361	27
resveratrol	resveratrol	27/481	33/1764	6.51e-11	3.03e-10	4.92e-11	hsa-mir-139/hsa-mir-21/hsa-mir-125b-1/hsa-mir-125b-2/hsa-mir-200c/hsa-mir-155/hsa-mir-326/hsa-mir-106a/hsa-mir-656/hsa-mir-20b/hsa-mir-129-2/hsa-mir-129-1/hsa-mir-138-2/hsa-mir-126/hsa-mir-328/hsa-mir-122/hsa-mir-15a/hsa-mir-138-1/hsa-mir-134/hsa-mir-221/hsa-mir-222/hsa-mir-106b/hsa-mir-520h/hsa-mir-338/hsa-mir-485/hsa-mir-542/hsa-mir-361	27
Oxaliplatin	Oxaliplatin	29/481	37/1764	8.67e-11	4e-10	6.5e-11	hsa-mir-21/hsa-mir-96/hsa-mir-125b-1/hsa-mir-125b-2/hsa-mir-100/hsa-mir-184/hsa-mir-144/hsa-mir-181b-1/hsa-mir-181b-2/hsa-mir-19a/hsa-mir-106a/hsa-mir-3619/hsa-mir-149/hsa-mir-150/hsa-mir-126/hsa-mir-543/hsa-mir-22/hsa-mir-128-1/hsa-mir-16-2/hsa-mir-122/hsa-mir-10a/hsa-let-7i/hsa-mir-30e/hsa-mir-27b/hsa-mir-16-1/hsa-mir-23b/hsa-mir-92a-2/hsa-mir-744/hsa-mir-92a-1	29
glucocorticoid (GC)	glucocorticoid (GC)	32/481	43/1764	9.56e-11	4.35e-10	7.08e-11	hsa-mir-21/hsa-mir-182/hsa-mir-451a/hsa-mir-10b/hsa-mir-32/hsa-mir-335/hsa-mir-155/hsa-mir-452/hsa-mir-18a/hsa-mir-149/hsa-mir-224/hsa-mir-150/hsa-mir-16-2/hsa-mir-708/hsa-mir-127/hsa-mir-647/hsa-mir-122/hsa-mir-103a-2/hsa-mir-186/hsa-mir-30e/hsa-let-7a-2/hsa-let-7f-2/hsa-mir-214/hsa-mir-27a/hsa-mir-29b-1/hsa-mir-16-1/hsa-mir-223/hsa-mir-520c/hsa-mir-29b-2/hsa-mir-29c/hsa-mir-15b/hsa-let-7f-1	32
Retinoic Acid	Retinoic Acid	31/481	41/1764	9.57e-11	4.35e-10	7.08e-11	hsa-mir-21/hsa-mir-145/hsa-mir-10b/hsa-mir-184/hsa-let-7c/hsa-mir-192/hsa-mir-181b-1/hsa-mir-342/hsa-mir-181b-2/hsa-mir-483/hsa-mir-9-1/hsa-mir-9-2/hsa-mir-9-3/hsa-let-7d/hsa-mir-22/hsa-mir-16-2/hsa-mir-10a/hsa-mir-15a/hsa-mir-103a-2/hsa-mir-28/hsa-let-7a-2/hsa-mir-29b-1/hsa-mir-16-1/hsa-mir-23b/hsa-mir-23c/hsa-mir-223/hsa-mir-222/hsa-mir-29b-2/hsa-mir-15b/hsa-mir-561/hsa-mir-23a	31
Squamous Cell Carcinoma, Laryngeal or Hypopharyngeal	Squamous Cell Carcinoma, Laryngeal or Hypopharyngeal	24/481	28/1764	1.19e-10	5.39e-10	8.76e-11	hsa-mir-139/hsa-mir-21/hsa-mir-451a/hsa-mir-375/hsa-mir-93/hsa-mir-140/hsa-mir-155/hsa-mir-203a/hsa-mir-203b/hsa-mir-19a/hsa-mir-205/hsa-mir-149/hsa-mir-519a-1/hsa-mir-132/hsa-mir-206/hsa-mir-15a/hsa-mir-340/hsa-mir-214/hsa-mir-300/hsa-mir-504/hsa-mir-34c/hsa-mir-106b/hsa-mir-148a/hsa-mir-23a	24
Leukemia, Myeloid, Chronic	Leukemia, Myeloid, Chronic	43/481	67/1764	1.29e-10	5.76e-10	9.37e-11	hsa-mir-21/hsa-mir-145/hsa-mir-378a/hsa-mir-200a/hsa-mir-378c/hsa-let-7c/hsa-mir-148b/hsa-mir-142/hsa-mir-665/hsa-mir-140/hsa-mir-155/hsa-mir-299/hsa-mir-483/hsa-mir-9-1/hsa-mir-9-2/hsa-mir-9-3/hsa-mir-224/hsa-mir-3611/hsa-mir-4290/hsa-mir-498/hsa-let-7d/hsa-mir-126/hsa-mir-328/hsa-mir-22/hsa-mir-378b/hsa-mir-16-2/hsa-let-7i/hsa-let-7b/hsa-mir-26a-1/hsa-let-7a-2/hsa-let-7g/hsa-mir-16-1/hsa-mir-19…	43
Inflammatory Bowel Diseases	Inflammatory Bowel Diseases	26/481	32/1764	2.04e-10	9e-10	1.46e-10	hsa-mir-21/hsa-mir-200a/hsa-mir-125b-1/hsa-mir-125b-2/hsa-mir-200c/hsa-mir-200b/hsa-mir-193a/hsa-mir-301a/hsa-mir-191/hsa-mir-18a/hsa-mir-129-2/hsa-mir-129-1/hsa-mir-346/hsa-mir-132/hsa-mir-206/hsa-mir-18b/hsa-mir-16-2/hsa-mir-122/hsa-mir-10a/hsa-mir-186/hsa-mir-31/hsa-mir-16-1/hsa-mir-223/hsa-mir-34c/hsa-mir-99b/hsa-mir-1246	26
Pleural Mesothelioma	Pleural Mesothelioma	26/481	32/1764	2.04e-10	9e-10	1.46e-10	hsa-mir-21/hsa-mir-145/hsa-mir-193a/hsa-mir-335/hsa-mir-191/hsa-mir-143/hsa-mir-379/hsa-mir-411/hsa-mir-126/hsa-mir-16-2/hsa-mir-30e/hsa-let-7a-2/hsa-mir-221/hsa-mir-31/hsa-mir-16-1/hsa-mir-223/hsa-mir-652/hsa-mir-222/hsa-mir-125a/hsa-mir-484/hsa-mir-34c/hsa-mir-34b/hsa-mir-26b/hsa-mir-29a/hsa-mir-23a/hsa-mir-320e	26
palmitic acid (PA)	palmitic acid (PA)	27/481	34/1764	2.37e-10	1.04e-09	1.69e-10	hsa-mir-192/hsa-mir-181b-1/hsa-mir-375/hsa-mir-181b-2/hsa-mir-150/hsa-mir-126/hsa-mir-30c-2/hsa-mir-16-2/hsa-mir-30c-1/hsa-mir-122/hsa-mir-10a/hsa-let-7b/hsa-mir-26a-1/hsa-mir-3666/hsa-mir-221/hsa-mir-30b/hsa-mir-16-1/hsa-mir-24-1/hsa-mir-223/hsa-mir-222/hsa-mir-125a/hsa-mir-26a-2/hsa-mir-29c/hsa-mir-422a/hsa-mir-146b/hsa-mir-185/hsa-mir-24-2	27
Neuroblastoma	Neuroblastoma	39/481	59/1764	2.67e-10	1.17e-09	1.89e-10	hsa-mir-21/hsa-mir-200a/hsa-mir-125b-1/hsa-mir-10b/hsa-mir-337/hsa-mir-335/hsa-mir-192/hsa-mir-375/hsa-mir-204/hsa-mir-203a/hsa-mir-203b/hsa-mir-143/hsa-mir-19a/hsa-mir-18a/hsa-mir-432/hsa-mir-205/hsa-mir-329-2/hsa-mir-329-1/hsa-mir-132/hsa-mir-181c/hsa-let-7d/hsa-mir-1303/hsa-mir-128-1/hsa-mir-10a/hsa-let-7b/hsa-mir-410/hsa-mir-19b-1/hsa-mir-362/hsa-mir-380/hsa-mir-19b-2/hsa-mir-92a-2/hsa-mir-33…	39
hsa-mir-379 cluster	hsa-mir-379 cluster	31/481	42/1764	2.73e-10	1.18e-09	1.91e-10	hsa-mir-495/hsa-mir-381/hsa-mir-377/hsa-mir-299/hsa-mir-379/hsa-mir-376c/hsa-mir-654/hsa-mir-494/hsa-mir-758/hsa-mir-411/hsa-mir-656/hsa-mir-376a-2/hsa-mir-329-2/hsa-mir-329-1/hsa-mir-382/hsa-mir-496/hsa-mir-543/hsa-mir-410/hsa-mir-134/hsa-mir-300/hsa-mir-487a/hsa-mir-412/hsa-mir-323a/hsa-mir-380/hsa-mir-655/hsa-mir-539/hsa-mir-668/hsa-mir-376b/hsa-mir-544a/hsa-mir-485/hsa-mir-369	31
Innate Immunity	Innate Immunity	31/481	42/1764	2.73e-10	1.18e-09	1.91e-10	hsa-mir-21/hsa-mir-145/hsa-mir-125b-1/hsa-mir-125b-2/hsa-let-7c/hsa-mir-142/hsa-mir-181b-1/hsa-mir-181b-2/hsa-mir-155/hsa-mir-149/hsa-mir-202/hsa-mir-181c/hsa-let-7d/hsa-mir-126/hsa-mir-136/hsa-let-7b/hsa-mir-26a-1/hsa-mir-410/hsa-let-7a-2/hsa-let-7f-2/hsa-let-7g/hsa-mir-29b-1/hsa-mir-30b/hsa-mir-24-1/hsa-mir-223/hsa-mir-26a-2/hsa-mir-29b-2/hsa-let-7f-1/hsa-mir-146b/hsa-mir-24-2/hsa-mir-650	31
Squamous Cell Carcinoma, Tongue	Squamous Cell Carcinoma, Tongue	23/481	27/1764	3.89e-10	1.66e-09	2.7e-10	hsa-mir-21/hsa-mir-96/hsa-mir-183/hsa-mir-195/hsa-mir-375/hsa-mir-203a/hsa-mir-940/hsa-mir-203b/hsa-mir-483/hsa-mir-494/hsa-mir-498/hsa-mir-593/hsa-mir-373/hsa-mir-26a-1/hsa-mir-214/hsa-mir-29b-1/hsa-mir-24-1/hsa-mir-26a-2/hsa-mir-29b-2/hsa-mir-15b/hsa-mir-26b/hsa-mir-23a/hsa-mir-24-2	23
IL-6	IL-6	20/481	22/1764	4.99e-10	2.12e-09	3.44e-10	hsa-mir-378a/hsa-mir-187/hsa-mir-19a/hsa-mir-215/hsa-mir-106a/hsa-mir-149/hsa-let-7d/hsa-mir-16-2/hsa-mir-10a/hsa-mir-15a/hsa-mir-27b/hsa-let-7g/hsa-mir-214/hsa-mir-31/hsa-mir-16-1/hsa-mir-24-1/hsa-mir-223/hsa-mir-146b/hsa-mir-212/hsa-mir-24-2	20
EGR1	EGR1	24/481	29/1764	5.18e-10	2.17e-09	3.53e-10	hsa-mir-96/hsa-mir-183/hsa-mir-200b/hsa-mir-32/hsa-mir-335/hsa-mir-130b/hsa-mir-142/hsa-mir-92b/hsa-mir-191/hsa-mir-301b/hsa-mir-106a/hsa-mir-455/hsa-mir-149/hsa-mir-132/hsa-mir-10a/hsa-mir-30e/hsa-mir-27a/hsa-mir-125a/hsa-mir-146b/hsa-mir-99b/hsa-mir-212/hsa-mir-185/hsa-mir-148a/hsa-mir-23a	24
Glaucoma	Glaucoma	24/481	29/1764	5.18e-10	2.17e-09	3.53e-10	hsa-mir-21/hsa-mir-182/hsa-mir-451a/hsa-mir-184/hsa-mir-144/hsa-mir-93/hsa-mir-19a/hsa-mir-483/hsa-mir-205/hsa-mir-149/hsa-mir-202/hsa-mir-22/hsa-mir-30d/hsa-mir-16-2/hsa-mir-29b-1/hsa-mir-16-1/hsa-mir-24-1/hsa-mir-450b/hsa-mir-450a-2/hsa-mir-29b-2/hsa-mir-29c/hsa-mir-3074/hsa-mir-29a/hsa-mir-24-2	24
testis	testis	33/481	47/1764	6.18e-10	2.57e-09	4.18e-10	hsa-let-7c/hsa-mir-195/hsa-mir-454/hsa-mir-204/hsa-mir-342/hsa-mir-381/hsa-mir-7-1/hsa-mir-299/hsa-mir-379/hsa-mir-135b/hsa-mir-411/hsa-mir-9-1/hsa-mir-9-2/hsa-mir-9-3/hsa-mir-455/hsa-mir-885/hsa-mir-181c/hsa-let-7d/hsa-mir-98/hsa-mir-218-2/hsa-mir-331/hsa-mir-128-1/hsa-mir-218-1/hsa-let-7b/hsa-mir-26a-1/hsa-let-7a-2/hsa-let-7f-2/hsa-let-7g/hsa-mir-31/hsa-mir-125a/hsa-mir-26a-2/hsa-let-7f-1/hsa-m…	33
Psoriasis	Psoriasis	26/481	33/1764	7.17e-10	2.97e-09	4.82e-10	hsa-mir-21/hsa-mir-125b-1/hsa-mir-125b-2/hsa-mir-210/hsa-mir-99a/hsa-mir-33b/hsa-mir-181b-1/hsa-mir-181b-2/hsa-mir-155/hsa-mir-203a/hsa-mir-203b/hsa-mir-33a/hsa-mir-143/hsa-mir-19a/hsa-mir-106a/hsa-mir-138-2/hsa-mir-193b/hsa-mir-150/hsa-mir-217/hsa-mir-138-1/hsa-let-7a-2/hsa-mir-31/hsa-mir-223/hsa-mir-146b/hsa-mir-130a/hsa-mir-369	26
activin A	activin A	18/481	19/1764	7.81e-10	3.17e-09	5.15e-10	hsa-let-7c/hsa-mir-193a/hsa-mir-93/hsa-mir-191/hsa-mir-140/hsa-mir-7-1/hsa-mir-7-3/hsa-mir-18a/hsa-mir-7-2/hsa-mir-193b/hsa-mir-30d/hsa-let-7i/hsa-mir-26a-1/hsa-mir-196b/hsa-mir-222/hsa-mir-26a-2/hsa-mir-15b/hsa-mir-130a	18
Essential Hypertension	Essential Hypertension	18/481	19/1764	7.81e-10	3.17e-09	5.15e-10	hsa-mir-21/hsa-let-7c/hsa-mir-133a-1/hsa-mir-133a-2/hsa-mir-590/hsa-mir-1-2/hsa-mir-1-1/hsa-mir-483/hsa-mir-9-1/hsa-mir-9-2/hsa-mir-9-3/hsa-mir-126/hsa-mir-98/hsa-mir-499b/hsa-mir-362/hsa-mir-26b/hsa-mir-499a/hsa-mir-361	18
valproic acid (VPA)	valproic acid (VPA)	18/481	19/1764	7.81e-10	3.17e-09	5.15e-10	hsa-mir-145/hsa-mir-451a/hsa-mir-144/hsa-mir-192/hsa-mir-155/hsa-mir-16-2/hsa-mir-122/hsa-mir-15a/hsa-mir-26a-1/hsa-mir-27b/hsa-mir-134/hsa-mir-221/hsa-mir-16-1/hsa-mir-23b/hsa-mir-24-1/hsa-mir-222/hsa-mir-26a-2/hsa-mir-148a	18
cigarette smoke (CS)	cigarette smoke (CS)	21/481	24/1764	8.63e-10	3.48e-09	5.66e-10	hsa-mir-21/hsa-mir-145/hsa-mir-196a-1/hsa-mir-196a-2/hsa-mir-195/hsa-mir-449a/hsa-mir-93/hsa-mir-191/hsa-mir-155/hsa-mir-133a-1/hsa-mir-133a-2/hsa-mir-9-1/hsa-mir-9-2/hsa-mir-9-3/hsa-mir-181c/hsa-mir-218-2/hsa-mir-16-2/hsa-mir-218-1/hsa-mir-16-1/hsa-mir-222/hsa-mir-380	21
E2F1	E2F1	22/481	26/1764	1.26e-09	5.01e-09	8.15e-10	hsa-mir-195/hsa-mir-449a/hsa-mir-93/hsa-mir-452/hsa-mir-19a/hsa-mir-18a/hsa-mir-106a/hsa-mir-20b/hsa-mir-224/hsa-mir-449b/hsa-mir-18b/hsa-mir-16-2/hsa-mir-449c/hsa-mir-15a/hsa-let-7i/hsa-mir-16-1/hsa-mir-223/hsa-mir-106b/hsa-mir-92a-2/hsa-mir-15b/hsa-mir-325/hsa-mir-92a-1	22
Tuberculosis, Pulmonary	Tuberculosis, Pulmonary	22/481	26/1764	1.26e-09	5.01e-09	8.15e-10	hsa-mir-21/hsa-mir-125b-1/hsa-mir-125b-2/hsa-mir-196a-1/hsa-mir-196a-2/hsa-mir-200c/hsa-mir-192/hsa-mir-204/hsa-mir-155/hsa-mir-376c/hsa-mir-149/hsa-mir-206/hsa-mir-16-2/hsa-let-7g/hsa-mir-30b/hsa-mir-31/hsa-mir-499b/hsa-mir-16-1/hsa-mir-223/hsa-mir-196b/hsa-mir-29a/hsa-mir-499a	22
Cell Motility	Cell Motility	19/481	21/1764	1.71e-09	6.74e-09	1.1e-09	hsa-mir-21/hsa-mir-145/hsa-mir-200a/hsa-mir-10b/hsa-mir-100/hsa-mir-130b/hsa-mir-584/hsa-mir-143/hsa-mir-9-1/hsa-mir-9-2/hsa-mir-9-3/hsa-mir-205/hsa-mir-206/hsa-mir-128-1/hsa-mir-30b/hsa-mir-31/hsa-mir-222/hsa-mir-151a/hsa-mir-151b	19
gefitinib	gefitinib	19/481	21/1764	1.71e-09	6.74e-09	1.1e-09	hsa-mir-200a/hsa-mir-377/hsa-mir-7-1/hsa-mir-143/hsa-mir-7-3/hsa-mir-3652/hsa-mir-129-2/hsa-mir-129-1/hsa-mir-7-2/hsa-mir-221/hsa-mir-30b/hsa-mir-222/hsa-mir-125a/hsa-mir-3682/hsa-mir-762/hsa-mir-506/hsa-mir-3126/hsa-mir-658/hsa-mir-564	19
dexamethasone (DEX)	dexamethasone (DEX)	43/481	71/1764	1.92e-09	7.48e-09	1.22e-09	hsa-mir-21/hsa-mir-145/hsa-mir-378a/hsa-mir-200a/hsa-mir-125b-1/hsa-mir-125b-2/hsa-mir-196a-1/hsa-mir-196a-2/hsa-mir-155/hsa-mir-143/hsa-mir-1-2/hsa-mir-1-1/hsa-mir-9-1/hsa-mir-9-2/hsa-mir-9-3/hsa-mir-4634/hsa-mir-132/hsa-mir-206/hsa-mir-16-2/hsa-mir-708/hsa-mir-103a-2/hsa-mir-26a-1/hsa-mir-30e/hsa-mir-214/hsa-mir-27a/hsa-mir-221/hsa-mir-29b-1/hsa-mir-16-1/hsa-mir-519d/hsa-mir-24-1/hsa-mir-223/hs…	43
helicobacter pylori (H. pylori)	helicobacter pylori (H. pylori)	24/481	30/1764	1.94e-09	7.48e-09	1.22e-09	hsa-mir-21/hsa-mir-141/hsa-mir-200b/hsa-mir-32/hsa-mir-375/hsa-mir-155/hsa-mir-135b/hsa-mir-328/hsa-mir-543/hsa-mir-22/hsa-mir-30d/hsa-mir-128-1/hsa-let-7b/hsa-mir-223/hsa-mir-196b/hsa-mir-222/hsa-mir-29a/hsa-mir-99b/hsa-mir-212/hsa-mir-490/hsa-mir-148a/hsa-mir-1915/hsa-mir-361/hsa-mir-650	24
platelet derived growth factor-BB (PDGF-BB)	platelet derived growth factor-BB (PDGF-BB)	24/481	30/1764	1.94e-09	7.48e-09	1.22e-09	hsa-mir-21/hsa-mir-145/hsa-mir-125b-1/hsa-mir-125b-2/hsa-mir-365b/hsa-mir-142/hsa-mir-590/hsa-mir-147b/hsa-mir-9-1/hsa-mir-9-2/hsa-mir-9-3/hsa-mir-205/hsa-mir-149/hsa-mir-150/hsa-mir-331/hsa-mir-27b/hsa-mir-221/hsa-mir-24-1/hsa-mir-223/hsa-mir-222/hsa-mir-92a-2/hsa-mir-29a/hsa-mir-92a-1/hsa-mir-24-2	24
Adenocarcinoma, Gastric	Adenocarcinoma, Gastric	28/481	38/1764	2.27e-09	8.73e-09	1.42e-09	hsa-mir-21/hsa-mir-96/hsa-mir-486-1/hsa-mir-486-2/hsa-mir-145/hsa-mir-125b-1/hsa-mir-125b-2/hsa-mir-100/hsa-let-7c/hsa-mir-193a/hsa-mir-93/hsa-mir-203a/hsa-mir-203b/hsa-mir-381/hsa-mir-299/hsa-mir-143/hsa-mir-483/hsa-mir-205/hsa-mir-106a/hsa-mir-455/hsa-mir-20b/hsa-mir-127/hsa-mir-15a/hsa-mir-302b/hsa-mir-16-1/hsa-mir-223/hsa-mir-23a/hsa-mir-320e	28
Pulmonary Hypertension	Pulmonary Hypertension	27/481	36/1764	2.32e-09	8.83e-09	1.44e-09	hsa-mir-21/hsa-mir-96/hsa-mir-145/hsa-mir-210/hsa-mir-193a/hsa-mir-130b/hsa-mir-204/hsa-mir-143/hsa-mir-503/hsa-mir-138-2/hsa-mir-193b/hsa-mir-98/hsa-mir-206/hsa-mir-30c-2/hsa-mir-30c-1/hsa-mir-138-1/hsa-mir-26a-1/hsa-mir-27b/hsa-mir-27a/hsa-mir-29b-1/hsa-mir-223/hsa-mir-26a-2/hsa-mir-29b-2/hsa-mir-29c/hsa-mir-29a/hsa-mir-130a/hsa-mir-23a	27
Epstein-Barr Virus Infection	Epstein-Barr Virus Infection	17/481	18/1764	2.79e-09	1.05e-08	1.71e-09	hsa-mir-96/hsa-mir-183/hsa-mir-182/hsa-mir-10b/hsa-mir-142/hsa-mir-7-1/hsa-mir-7-3/hsa-mir-9-1/hsa-mir-9-2/hsa-mir-9-3/hsa-mir-7-2/hsa-mir-10a/hsa-mir-15a/hsa-let-7a-2/hsa-mir-221/hsa-mir-222/hsa-mir-15b	17
Rhabdomyosarcoma	Rhabdomyosarcoma	17/481	18/1764	2.79e-09	1.05e-08	1.71e-09	hsa-mir-378a/hsa-mir-203a/hsa-mir-133a-1/hsa-mir-133a-2/hsa-mir-203b/hsa-mir-1-2/hsa-mir-1-1/hsa-mir-411/hsa-mir-9-1/hsa-mir-9-2/hsa-mir-9-3/hsa-mir-206/hsa-mir-22/hsa-let-7b/hsa-mir-214/hsa-mir-27a/hsa-mir-29a	17
Peritoneal Cavity Homeostasis(26495316)	Peritoneal Cavity Homeostasis(26495316)	20/481	23/1764	2.86e-09	1.06e-08	1.72e-09	hsa-mir-200a/hsa-mir-100/hsa-mir-497/hsa-mir-200b/hsa-mir-193a/hsa-mir-335/hsa-mir-192/hsa-mir-93/hsa-mir-205/hsa-mir-132/hsa-mir-193b/hsa-let-7d/hsa-mir-136/hsa-mir-15a/hsa-mir-30b/hsa-mir-31/hsa-mir-15b/hsa-mir-26b/hsa-mir-146b/hsa-mir-148a	20
Squamous Cell Carcinoma, Lung	Squamous Cell Carcinoma, Lung	20/481	23/1764	2.86e-09	1.06e-08	1.72e-09	hsa-mir-21/hsa-mir-183/hsa-mir-182/hsa-mir-375/hsa-mir-133a-1/hsa-mir-133a-2/hsa-mir-19a/hsa-mir-205/hsa-mir-126/hsa-mir-98/hsa-mir-206/hsa-mir-218-2/hsa-mir-218-1/hsa-mir-29b-1/hsa-mir-30b/hsa-mir-19b-1/hsa-mir-29b-2/hsa-mir-19b-2/hsa-mir-29c/hsa-mir-29a	20
Wound Healing	Wound Healing	20/481	23/1764	2.86e-09	1.06e-08	1.72e-09	hsa-mir-21/hsa-mir-145/hsa-mir-378a/hsa-mir-125b-1/hsa-mir-125b-2/hsa-mir-210/hsa-mir-184/hsa-mir-142/hsa-mir-155/hsa-mir-203a/hsa-mir-203b/hsa-mir-147b/hsa-mir-18a/hsa-mir-205/hsa-mir-132/hsa-mir-29b-1/hsa-mir-31/hsa-mir-29b-2/hsa-mir-1908/hsa-mir-23a	20
ultraviolet (UV) irradiation	ultraviolet (UV) irradiation	33/481	49/1764	3.39e-09	1.25e-08	2.03e-09	hsa-mir-139/hsa-mir-21/hsa-mir-145/hsa-mir-141/hsa-mir-125b-1/hsa-mir-125b-2/hsa-mir-133a-1/hsa-mir-133a-2/hsa-mir-7-1/hsa-mir-7-3/hsa-mir-18a/hsa-mir-9-1/hsa-mir-9-2/hsa-mir-9-3/hsa-mir-205/hsa-mir-129-2/hsa-mir-129-1/hsa-mir-7-2/hsa-mir-22/hsa-mir-378b/hsa-mir-26a-1/hsa-mir-340/hsa-mir-31/hsa-mir-630/hsa-mir-34c/hsa-mir-26a-2/hsa-mir-29c/hsa-mir-211/hsa-mir-146b/hsa-mir-29a/hsa-mir-99b/hsa-mir-…	33
Multiple Sclerosis	Multiple Sclerosis	32/481	47/1764	3.91e-09	1.42e-08	2.32e-09	hsa-mir-96/hsa-mir-145/hsa-mir-141/hsa-mir-200a/hsa-mir-100/hsa-mir-142/hsa-mir-155/hsa-mir-326/hsa-mir-494/hsa-mir-3614/hsa-mir-411/hsa-mir-132/hsa-mir-2278/hsa-mir-16-2/hsa-mir-122/hsa-mir-26a-1/hsa-let-7a-2/hsa-mir-214/hsa-mir-27a/hsa-mir-16-1/hsa-mir-223/hsa-mir-26a-2/hsa-mir-92a-2/hsa-mir-15b/hsa-mir-146b/hsa-mir-648/hsa-mir-92a-1/hsa-mir-499a/hsa-mir-23a/hsa-mir-548ac/hsa-mir-369/hsa-mir-874	32
oxygen-glucose deprivation and reoxygenation (OGD/R)	oxygen-glucose deprivation and reoxygenation (OGD/R)	32/481	47/1764	3.91e-09	1.42e-08	2.32e-09	hsa-mir-139/hsa-mir-486-1/hsa-mir-486-2/hsa-mir-183/hsa-mir-145/hsa-mir-429/hsa-mir-210/hsa-mir-195/hsa-mir-142/hsa-mir-155/hsa-mir-203a/hsa-mir-7-1/hsa-mir-7-3/hsa-mir-19a/hsa-mir-205/hsa-mir-7-2/hsa-mir-496/hsa-mir-126/hsa-mir-708/hsa-mir-10a/hsa-mir-103a-2/hsa-mir-186/hsa-mir-217/hsa-mir-26a-1/hsa-mir-24-1/hsa-mir-106b/hsa-mir-26a-2/hsa-mir-422a/hsa-mir-532/hsa-mir-99b/hsa-mir-24-2/hsa-mir-874	32
Docetaxel	Docetaxel	31/481	45/1764	4.46e-09	1.61e-08	2.61e-09	hsa-mir-21/hsa-mir-145/hsa-mir-141/hsa-mir-200a/hsa-mir-451a/hsa-mir-100/hsa-mir-200c/hsa-mir-200b/hsa-mir-193a/hsa-mir-195/hsa-mir-192/hsa-mir-181b-1/hsa-mir-375/hsa-mir-204/hsa-mir-181b-2/hsa-mir-7-1/hsa-mir-7-3/hsa-mir-129-2/hsa-mir-129-1/hsa-mir-7-2/hsa-mir-138-2/hsa-mir-126/hsa-mir-98/hsa-mir-16-2/hsa-mir-122/hsa-mir-138-1/hsa-mir-16-1/hsa-mir-125a/hsa-mir-99b/hsa-mir-212/hsa-mir-130a	31
Retinoblastoma	Retinoblastoma	31/481	45/1764	4.46e-09	1.61e-08	2.61e-09	hsa-mir-21/hsa-mir-183/hsa-mir-200a/hsa-mir-125b-1/hsa-mir-125b-2/hsa-let-7c/hsa-mir-181b-1/hsa-mir-204/hsa-mir-181b-2/hsa-mir-433/hsa-mir-215/hsa-mir-18a/hsa-mir-494/hsa-let-7d/hsa-mir-218-2/hsa-mir-373/hsa-mir-218-1/hsa-let-7i/hsa-let-7b/hsa-mir-26a-1/hsa-let-7a-2/hsa-let-7f-2/hsa-let-7g/hsa-mir-31/hsa-mir-19b-1/hsa-mir-125a/hsa-mir-34c/hsa-mir-26a-2/hsa-mir-19b-2/hsa-mir-34b/hsa-let-7f-1	31
Cerebral Aneurysm	Cerebral Aneurysm	18/481	20/1764	5.85e-09	2.06e-08	3.35e-09	hsa-mir-145/hsa-mir-133a-1/hsa-mir-133a-2/hsa-mir-143/hsa-mir-1-2/hsa-mir-1-1/hsa-mir-9-1/hsa-mir-9-2/hsa-mir-9-3/hsa-mir-455/hsa-mir-29b-1/hsa-mir-23b/hsa-mir-24-1/hsa-mir-133b/hsa-mir-29b-2/hsa-mir-29c/hsa-mir-92a-2/hsa-mir-92a-1	18
Neurotoxicity	Neurotoxicity	18/481	20/1764	5.85e-09	2.06e-08	3.35e-09	hsa-mir-96/hsa-mir-210/hsa-mir-10b/hsa-mir-184/hsa-mir-92b/hsa-mir-7-1/hsa-mir-7-3/hsa-mir-19a/hsa-mir-7-2/hsa-mir-132/hsa-mir-22/hsa-mir-16-2/hsa-mir-10a/hsa-mir-27b/hsa-mir-16-1/hsa-mir-92a-2/hsa-mir-297/hsa-mir-92a-1	18
Polycythemia Vera	Polycythemia Vera	18/481	20/1764	5.85e-09	2.06e-08	3.35e-09	hsa-mir-21/hsa-mir-378a/hsa-mir-125b-1/hsa-mir-125b-2/hsa-mir-451a/hsa-mir-378c/hsa-mir-155/hsa-mir-150/hsa-mir-378b/hsa-mir-339/hsa-mir-16-2/hsa-mir-221/hsa-mir-16-1/hsa-mir-222/hsa-mir-125a/hsa-mir-378e/hsa-mir-26b/hsa-mir-451b	18
TGFB1	TGFB1	18/481	20/1764	5.85e-09	2.06e-08	3.35e-09	hsa-mir-429/hsa-mir-141/hsa-mir-200a/hsa-mir-200c/hsa-mir-200b/hsa-mir-192/hsa-mir-181b-1/hsa-mir-181b-2/hsa-mir-155/hsa-mir-143/hsa-mir-205/hsa-mir-224/hsa-let-7d/hsa-mir-27a/hsa-mir-24-1/hsa-mir-29a/hsa-mir-23a/hsa-mir-24-2	18
adriamycin (ADR)	adriamycin (ADR)	26/481	35/1764	6.63e-09	2.31e-08	3.76e-09	hsa-mir-184/hsa-mir-200c/hsa-mir-200b/hsa-mir-32/hsa-mir-449a/hsa-mir-155/hsa-mir-203a/hsa-mir-452/hsa-mir-215/hsa-mir-449b/hsa-mir-126/hsa-mir-98/hsa-mir-30c-2/hsa-mir-30c-1/hsa-mir-103a-2/hsa-let-7f-2/hsa-let-7g/hsa-mir-27a/hsa-mir-221/hsa-mir-222/hsa-mir-125a/hsa-mir-34c/hsa-mir-520c/hsa-mir-34b/hsa-let-7f-1/hsa-mir-130a	26
tobacco	tobacco	26/481	35/1764	6.63e-09	2.31e-08	3.76e-09	hsa-mir-125b-1/hsa-mir-125b-2/hsa-mir-99a/hsa-mir-10b/hsa-mir-337/hsa-mir-200c/hsa-mir-200b/hsa-mir-18a/hsa-mir-205/hsa-mir-106a/hsa-mir-150/hsa-mir-218-2/hsa-mir-18b/hsa-mir-128-1/hsa-mir-218-1/hsa-mir-15a/hsa-mir-31/hsa-mir-223/hsa-mir-652/hsa-mir-199b/hsa-mir-106b/hsa-mir-362/hsa-mir-146b/hsa-mir-338/hsa-mir-130a/hsa-mir-500a	26
Nephrotoxicity	Nephrotoxicity	16/481	17/1764	9.9e-09	3.43e-08	5.58e-09	hsa-mir-21/hsa-mir-200a/hsa-mir-200c/hsa-mir-200b/hsa-mir-130b/hsa-mir-192/hsa-let-7d/hsa-mir-30d/hsa-mir-186/hsa-mir-30e/hsa-mir-29b-1/hsa-mir-30b/hsa-mir-29b-2/hsa-mir-29c/hsa-mir-29a/hsa-mir-130a	16
estrogen (ES)	estrogen (ES)	14/481	14/1764	1.09e-08	3.77e-08	6.12e-09	hsa-mir-486-1/hsa-mir-486-2/hsa-mir-133a-1/hsa-mir-133a-2/hsa-mir-7-1/hsa-mir-7-3/hsa-mir-494/hsa-mir-7-2/hsa-mir-26a-1/hsa-mir-223/hsa-mir-26a-2/hsa-mir-26b/hsa-mir-532/hsa-mir-23a	14
Cardiomyopathy	Cardiomyopathy	20/481	24/1764	1.28e-08	4.4e-08	7.16e-09	hsa-mir-21/hsa-mir-200a/hsa-mir-451a/hsa-mir-200c/hsa-mir-200b/hsa-mir-155/hsa-mir-133a-1/hsa-mir-133a-2/hsa-mir-639/hsa-mir-9-1/hsa-mir-9-2/hsa-mir-9-3/hsa-mir-30d/hsa-mir-30e/hsa-mir-29b-1/hsa-mir-30b/hsa-mir-133b/hsa-mir-29b-2/hsa-mir-29c/hsa-mir-29a	20
cisplatin/fluorouracil (CF)	cisplatin/fluorouracil (CF)	40/481	67/1764	1.33e-08	4.55e-08	7.39e-09	hsa-mir-183/hsa-mir-182/hsa-mir-497/hsa-mir-195/hsa-mir-342/hsa-mir-140/hsa-mir-155/hsa-mir-1-2/hsa-mir-1-1/hsa-mir-503/hsa-mir-519a-1/hsa-mir-224/hsa-mir-577/hsa-mir-591/hsa-mir-132/hsa-mir-193b/hsa-mir-206/hsa-mir-328/hsa-mir-16-2/hsa-mir-127/hsa-mir-374a/hsa-mir-122/hsa-mir-186/hsa-mir-520d/hsa-let-7g/hsa-mir-340/hsa-mir-519e/hsa-mir-16-1/hsa-mir-223/hsa-mir-199b/hsa-mir-34c/hsa-mir-374b/hsa-m…	40
1-methyl-4-phenylpyridinium (MPP+)	1-methyl-4-phenylpyridinium (MPP+)	28/481	40/1764	1.5e-08	5.1e-08	8.29e-09	hsa-mir-200a/hsa-mir-125b-1/hsa-mir-125b-2/hsa-mir-100/hsa-mir-1301/hsa-mir-585/hsa-mir-590/hsa-mir-7-1/hsa-mir-7-3/hsa-mir-1277/hsa-mir-135b/hsa-mir-494/hsa-mir-9-1/hsa-mir-9-2/hsa-mir-9-3/hsa-mir-7-2/hsa-mir-138-2/hsa-mir-217/hsa-mir-138-1/hsa-mir-134/hsa-mir-214/hsa-mir-106b/hsa-mir-29c/hsa-mir-15b/hsa-mir-212/hsa-mir-423/hsa-mir-505/hsa-mir-874	28
Hepatoblastoma	Hepatoblastoma	21/481	26/1764	1.57e-08	5.25e-08	8.53e-09	hsa-mir-21/hsa-mir-96/hsa-mir-145/hsa-mir-210/hsa-mir-195/hsa-mir-191/hsa-mir-140/hsa-mir-18a/hsa-mir-224/hsa-mir-150/hsa-mir-122/hsa-mir-214/hsa-mir-221/hsa-mir-223/hsa-mir-222/hsa-mir-125a/hsa-mir-34c/hsa-mir-106b/hsa-mir-492/hsa-mir-34b/hsa-mir-148a	21
tamoxifen (TAM)	tamoxifen (TAM)	21/481	26/1764	1.57e-08	5.25e-08	8.53e-09	hsa-mir-21/hsa-mir-451a/hsa-mir-200c/hsa-mir-181b-1/hsa-mir-375/hsa-mir-342/hsa-mir-181b-2/hsa-mir-155/hsa-mir-126/hsa-mir-98/hsa-mir-10a/hsa-mir-26a-1/hsa-mir-27b/hsa-mir-489/hsa-mir-214/hsa-mir-27a/hsa-mir-221/hsa-mir-222/hsa-mir-125a/hsa-mir-26a-2/hsa-mir-130a	21
triptolide (TPL)	triptolide (TPL)	21/481	26/1764	1.57e-08	5.25e-08	8.53e-09	hsa-mir-21/hsa-mir-141/hsa-mir-144/hsa-mir-142/hsa-mir-301a/hsa-mir-204/hsa-mir-93/hsa-mir-191/hsa-mir-155/hsa-mir-188/hsa-mir-149/hsa-mir-20b/hsa-mir-138-2/hsa-mir-193b/hsa-mir-218-2/hsa-mir-218-1/hsa-mir-138-1/hsa-mir-16-1/hsa-mir-106b/hsa-mir-92a-2/hsa-mir-92a-1	21
Autism Spectrum Disorder	Autism Spectrum Disorder	22/481	28/1764	1.77e-08	5.89e-08	9.58e-09	hsa-mir-21/hsa-mir-486-1/hsa-mir-486-2/hsa-mir-148b/hsa-mir-181b-1/hsa-mir-181b-2/hsa-mir-93/hsa-mir-140/hsa-mir-106a/hsa-mir-129-2/hsa-mir-129-1/hsa-mir-132/hsa-mir-15a/hsa-mir-103a-2/hsa-mir-27a/hsa-mir-23b/hsa-mir-484/hsa-mir-106b/hsa-mir-34b/hsa-mir-146b/hsa-mir-212/hsa-mir-23a	22
Autoimmune Diseases [unspecific]	Autoimmune Diseases [unspecific]	26/481	36/1764	1.79e-08	5.9e-08	9.59e-09	hsa-mir-21/hsa-mir-200c/hsa-mir-142/hsa-mir-301a/hsa-mir-155/hsa-mir-584/hsa-mir-106a/hsa-mir-149/hsa-mir-150/hsa-mir-126/hsa-mir-98/hsa-mir-10a/hsa-let-7a-2/hsa-mir-221/hsa-mir-30b/hsa-mir-31/hsa-mir-23b/hsa-mir-223/hsa-mir-222/hsa-mir-125a/hsa-mir-92a-2/hsa-mir-532/hsa-mir-29a/hsa-mir-92a-1/hsa-mir-23a/hsa-mir-642b	26
Hematologic Neoplasms	Hematologic Neoplasms	25/481	34/1764	1.88e-08	6.18e-08	1e-08	hsa-mir-21/hsa-mir-378a/hsa-mir-125b-1/hsa-mir-125b-2/hsa-mir-378c/hsa-mir-497/hsa-mir-148b/hsa-mir-155/hsa-mir-149/hsa-mir-150/hsa-mir-373/hsa-mir-378b/hsa-mir-15a/hsa-mir-26a-1/hsa-mir-221/hsa-mir-23b/hsa-mir-223/hsa-mir-222/hsa-mir-520c/hsa-mir-378e/hsa-mir-26a-2/hsa-mir-92a-2/hsa-mir-15b/hsa-mir-92a-1/hsa-mir-148a	25
sulforaphane (SFN)	sulforaphane (SFN)	17/481	19/1764	1.98e-08	6.49e-08	1.05e-08	hsa-mir-21/hsa-mir-365a/hsa-mir-200c/hsa-mir-142/hsa-mir-92b/hsa-mir-155/hsa-mir-381/hsa-mir-326/hsa-mir-135b/hsa-mir-9-1/hsa-mir-9-2/hsa-mir-9-3/hsa-mir-382/hsa-mir-27b/hsa-mir-29b-1/hsa-mir-23b/hsa-mir-616	17
Vascular Hypertrophy	Vascular Hypertrophy	18/481	21/1764	3.07e-08	9.98e-08	1.62e-08	hsa-mir-21/hsa-let-7c/hsa-mir-133a-1/hsa-mir-133a-2/hsa-mir-1-2/hsa-mir-1-1/hsa-let-7d/hsa-mir-98/hsa-mir-206/hsa-let-7i/hsa-let-7b/hsa-mir-26a-1/hsa-let-7a-2/hsa-let-7f-2/hsa-let-7g/hsa-mir-208a/hsa-mir-26a-2/hsa-let-7f-1	18
berberine (BBR)	berberine (BBR)	15/481	16/1764	3.5e-08	1.13e-07	1.83e-08	hsa-mir-21/hsa-mir-93/hsa-mir-203a/hsa-mir-19a/hsa-mir-188/hsa-mir-132/hsa-mir-373/hsa-mir-214/hsa-mir-29b-1/hsa-mir-106b/hsa-mir-29b-2/hsa-mir-92a-2/hsa-mir-92a-1/hsa-mir-582/hsa-mir-23a	15
Myeloma	Myeloma	15/481	16/1764	3.5e-08	1.13e-07	1.83e-08	hsa-mir-125b-1/hsa-mir-125b-2/hsa-mir-140/hsa-mir-203a/hsa-mir-203b/hsa-mir-19a/hsa-mir-135b/hsa-mir-483/hsa-mir-149/hsa-mir-126/hsa-mir-15a/hsa-mir-29b-1/hsa-mir-520c/hsa-mir-29b-2/hsa-mir-130a	15
Adipocyte Differentiation	Adipocyte Differentiation	28/481	41/1764	3.54e-08	1.14e-07	1.85e-08	hsa-mir-378a/hsa-mir-378c/hsa-mir-33b/hsa-mir-192/hsa-mir-375/hsa-mir-204/hsa-mir-143/hsa-mir-19a/hsa-let-7d/hsa-mir-378b/hsa-mir-103a-2/hsa-let-7i/hsa-let-7b/hsa-mir-27b/hsa-let-7a-2/hsa-let-7f-2/hsa-let-7g/hsa-mir-27a/hsa-mir-221/hsa-mir-222/hsa-mir-378e/hsa-mir-92a-2/hsa-mir-211/hsa-let-7f-1/hsa-mir-26b/hsa-mir-92a-1/hsa-mir-130a/hsa-mir-23a	28
Polyunsaturated fatty acids (PUFAs)	Polyunsaturated fatty acids (PUFAs)	19/481	23/1764	4.05e-08	1.28e-07	2.09e-08	hsa-mir-183/hsa-mir-145/hsa-mir-125b-1/hsa-mir-125b-2/hsa-mir-143/hsa-mir-149/hsa-mir-20b/hsa-mir-224/hsa-mir-206/hsa-mir-30c-2/hsa-mir-22/hsa-mir-16-2/hsa-mir-30c-1/hsa-mir-26a-1/hsa-mir-16-1/hsa-mir-208a/hsa-mir-26a-2/hsa-mir-29c/hsa-mir-29a	19
Intervertebral Disc Degeneration	Intervertebral Disc Degeneration	13/481	13/1764	4.09e-08	1.28e-07	2.09e-08	hsa-mir-10b/hsa-mir-100/hsa-mir-93/hsa-mir-7-1/hsa-mir-7-3/hsa-mir-494/hsa-mir-7-2/hsa-mir-138-2/hsa-mir-15a/hsa-mir-138-1/hsa-mir-27a/hsa-mir-222/hsa-mir-589	13
matrine	matrine	13/481	13/1764	4.09e-08	1.28e-07	2.09e-08	hsa-mir-21/hsa-mir-182/hsa-mir-133a-1/hsa-mir-133a-2/hsa-mir-129-2/hsa-mir-129-1/hsa-mir-126/hsa-mir-29b-1/hsa-mir-19b-1/hsa-mir-106b/hsa-mir-29b-2/hsa-mir-19b-2/hsa-mir-376b	13
Tuberculosis	Tuberculosis	13/481	13/1764	4.09e-08	1.28e-07	2.09e-08	hsa-mir-183/hsa-mir-125b-1/hsa-mir-125b-2/hsa-mir-337/hsa-mir-93/hsa-mir-155/hsa-mir-381/hsa-mir-29b-1/hsa-mir-223/hsa-mir-29b-2/hsa-mir-29c/hsa-mir-29a/hsa-mir-582	13
Stroke	Stroke	26/481	37/1764	4.49e-08	1.4e-07	2.27e-08	hsa-mir-21/hsa-mir-145/hsa-mir-155/hsa-mir-133a-1/hsa-mir-133a-2/hsa-mir-19a/hsa-mir-150/hsa-mir-22/hsa-mir-16-2/hsa-mir-122/hsa-mir-103a-2/hsa-let-7b/hsa-mir-26a-1/hsa-mir-410/hsa-mir-30e/hsa-mir-27b/hsa-mir-221/hsa-mir-29b-1/hsa-mir-30b/hsa-mir-16-1/hsa-mir-26a-2/hsa-mir-362/hsa-mir-29b-2/hsa-mir-374b/hsa-mir-26b/hsa-mir-185	26
X rays	X rays	26/481	37/1764	4.49e-08	1.4e-07	2.27e-08	hsa-mir-139/hsa-mir-21/hsa-mir-145/hsa-mir-497/hsa-mir-148b/hsa-mir-454/hsa-mir-92b/hsa-mir-155/hsa-mir-203a/hsa-mir-585/hsa-mir-760/hsa-mir-135b/hsa-mir-656/hsa-mir-329-2/hsa-mir-329-1/hsa-mir-128-1/hsa-mir-16-2/hsa-mir-27a/hsa-mir-300/hsa-mir-16-1/hsa-mir-662/hsa-mir-106b/hsa-mir-574/hsa-mir-338/hsa-mir-23a/hsa-mir-579	26
human immunodeficiency virus (HIV)-1	human immunodeficiency virus (HIV)-1	20/481	25/1764	4.81e-08	1.48e-07	2.41e-08	hsa-mir-21/hsa-mir-145/hsa-mir-144/hsa-mir-375/hsa-mir-93/hsa-mir-155/hsa-mir-381/hsa-mir-19a/hsa-mir-103a-2/hsa-mir-27a/hsa-mir-221/hsa-mir-29b-1/hsa-mir-19b-1/hsa-mir-223/hsa-mir-222/hsa-mir-34c/hsa-mir-29b-2/hsa-mir-19b-2/hsa-mir-23a/hsa-mir-500a	20
Osteoblast Differentiation	Osteoblast Differentiation	20/481	25/1764	4.81e-08	1.48e-07	2.41e-08	hsa-mir-145/hsa-mir-429/hsa-mir-125b-1/hsa-mir-125b-2/hsa-mir-100/hsa-mir-449a/hsa-mir-204/hsa-mir-590/hsa-mir-433/hsa-mir-188/hsa-mir-30c-2/hsa-mir-27a/hsa-mir-29b-1/hsa-mir-199b/hsa-mir-34c/hsa-mir-29b-2/hsa-mir-34b/hsa-mir-15b/hsa-mir-29a/hsa-mir-628	20
Kaposi's Sarcoma	Kaposi's Sarcoma	21/481	27/1764	5.29e-08	1.61e-07	2.63e-08	hsa-mir-200a/hsa-mir-99a/hsa-mir-100/hsa-let-7c/hsa-mir-200c/hsa-mir-200b/hsa-mir-335/hsa-mir-1258/hsa-mir-149/hsa-let-7d/hsa-mir-708/hsa-let-7i/hsa-let-7b/hsa-let-7a-2/hsa-let-7g/hsa-mir-221/hsa-mir-23b/hsa-mir-23c/hsa-mir-199b/hsa-mir-222/hsa-mir-23a	21
Vascular Diseases [unspecific]	Vascular Diseases [unspecific]	21/481	27/1764	5.29e-08	1.61e-07	2.63e-08	hsa-mir-21/hsa-mir-145/hsa-mir-210/hsa-mir-196a-2/hsa-mir-155/hsa-mir-143/hsa-mir-19a/hsa-mir-18a/hsa-mir-483/hsa-mir-376a-2/hsa-mir-126/hsa-mir-22/hsa-mir-16-2/hsa-mir-28/hsa-mir-499b/hsa-mir-16-1/hsa-mir-125a/hsa-mir-106b/hsa-mir-15b/hsa-mir-499a/hsa-mir-23a	21
Muscular Dystrophy	Muscular Dystrophy	22/481	29/1764	5.5e-08	1.67e-07	2.72e-08	hsa-mir-21/hsa-mir-145/hsa-let-7c/hsa-mir-195/hsa-mir-155/hsa-mir-133a-1/hsa-mir-133a-2/hsa-mir-381/hsa-mir-1-2/hsa-mir-1-1/hsa-mir-132/hsa-mir-150/hsa-mir-98/hsa-mir-206/hsa-let-7i/hsa-mir-214/hsa-mir-221/hsa-mir-223/hsa-mir-222/hsa-mir-29c/hsa-mir-29a/hsa-mir-320e	22
Arteriosclerosis Obliterans	Arteriosclerosis Obliterans	16/481	18/1764	6.68e-08	1.98e-07	3.22e-08	hsa-mir-21/hsa-mir-125b-1/hsa-mir-125b-2/hsa-mir-142/hsa-mir-133a-1/hsa-mir-133a-2/hsa-mir-1-2/hsa-mir-1-1/hsa-mir-126/hsa-mir-1298/hsa-mir-134/hsa-mir-221/hsa-mir-222/hsa-mir-92a-2/hsa-mir-92a-1/hsa-mir-130a	16
heat stress	heat stress	16/481	18/1764	6.68e-08	1.98e-07	3.22e-08	hsa-mir-125b-1/hsa-mir-125b-2/hsa-mir-140/hsa-mir-7-1/hsa-mir-452/hsa-mir-7-3/hsa-mir-3619/hsa-mir-7-2/hsa-mir-138-2/hsa-mir-382/hsa-mir-138-1/hsa-mir-1281/hsa-mir-196b/hsa-mir-34c/hsa-mir-1231/hsa-mir-23a	16
IL-13	IL-13	16/481	18/1764	6.68e-08	1.98e-07	3.22e-08	hsa-mir-210/hsa-mir-375/hsa-mir-449a/hsa-mir-92b/hsa-mir-133a-1/hsa-mir-133a-2/hsa-mir-143/hsa-mir-1-2/hsa-mir-1-1/hsa-mir-503/hsa-mir-498/hsa-mir-218-2/hsa-mir-16-2/hsa-mir-218-1/hsa-mir-15a/hsa-mir-16-1	16
Insulin Resistance	Insulin Resistance	16/481	18/1764	6.68e-08	1.98e-07	3.22e-08	hsa-mir-145/hsa-mir-378a/hsa-mir-378c/hsa-mir-195/hsa-mir-33b/hsa-mir-181b-1/hsa-mir-181b-2/hsa-mir-494/hsa-mir-543/hsa-mir-378b/hsa-mir-122/hsa-mir-223/hsa-mir-125a/hsa-mir-378e/hsa-mir-492/hsa-mir-130a	16
Leukemia, Myeloid	Leukemia, Myeloid	16/481	18/1764	6.68e-08	1.98e-07	3.22e-08	hsa-mir-139/hsa-mir-486-1/hsa-mir-486-2/hsa-mir-125b-1/hsa-mir-125b-2/hsa-mir-19a/hsa-mir-18a/hsa-mir-449b/hsa-mir-150/hsa-mir-27b/hsa-mir-19b-1/hsa-mir-34c/hsa-mir-19b-2/hsa-mir-92a-2/hsa-mir-92a-1/hsa-mir-23a	16
estradiol-17尾 (E2)	estradiol-17尾 (E2)	17/481	20/1764	9.91e-08	2.9e-07	4.72e-08	hsa-mir-125b-1/hsa-mir-125b-2/hsa-mir-93/hsa-mir-140/hsa-mir-155/hsa-mir-7-1/hsa-mir-7-3/hsa-mir-9-1/hsa-mir-9-2/hsa-mir-9-3/hsa-mir-7-2/hsa-mir-30c-2/hsa-mir-30c-1/hsa-mir-27b/hsa-let-7a-2/hsa-mir-148a/hsa-mir-506	17
P. macrocarpa ethyl acetate fraction (PMEAF)	P. macrocarpa ethyl acetate fraction (PMEAF)	17/481	20/1764	9.91e-08	2.9e-07	4.72e-08	hsa-mir-210/hsa-mir-100/hsa-mir-200c/hsa-mir-192/hsa-mir-215/hsa-mir-455/hsa-mir-132/hsa-mir-128-1/hsa-mir-27a/hsa-mir-29b-1/hsa-mir-125a/hsa-mir-29b-2/hsa-mir-15b/hsa-mir-99b/hsa-mir-423/hsa-mir-148a/hsa-mir-23a	17
TP53	TP53	17/481	20/1764	9.91e-08	2.9e-07	4.72e-08	hsa-mir-145/hsa-mir-200a/hsa-mir-125b-1/hsa-mir-125b-2/hsa-mir-200c/hsa-mir-200b/hsa-mir-192/hsa-mir-155/hsa-mir-143/hsa-mir-215/hsa-mir-29b-1/hsa-mir-519d/hsa-mir-34c/hsa-mir-29b-2/hsa-mir-29c/hsa-mir-34b/hsa-mir-29a	17
Hypertension	Hypertension	26/481	38/1764	1.06e-07	3.1e-07	5.04e-08	hsa-mir-139/hsa-mir-21/hsa-mir-196a-2/hsa-mir-204/hsa-mir-155/hsa-mir-133a-1/hsa-mir-133a-2/hsa-mir-105-1/hsa-mir-584/hsa-mir-1-2/hsa-mir-1-1/hsa-mir-135b/hsa-mir-98/hsa-mir-527/hsa-mir-122/hsa-mir-15a/hsa-let-7b/hsa-mir-27b/hsa-mir-214/hsa-mir-31/hsa-mir-499b/hsa-mir-24-1/hsa-mir-15b/hsa-mir-499a/hsa-mir-24-2/hsa-mir-505	26
Liver Injury	Liver Injury	14/481	15/1764	1.23e-07	3.57e-07	5.8e-08	hsa-mir-21/hsa-mir-182/hsa-mir-200a/hsa-mir-192/hsa-mir-155/hsa-mir-877/hsa-mir-382/hsa-mir-122/hsa-let-7b/hsa-let-7a-2/hsa-mir-221/hsa-mir-223/hsa-mir-151a/hsa-mir-212	14
Adenocarcinoma, Esophageal	Adenocarcinoma, Esophageal	18/481	22/1764	1.26e-07	3.62e-07	5.88e-08	hsa-mir-21/hsa-mir-145/hsa-mir-378a/hsa-mir-378c/hsa-mir-210/hsa-mir-203a/hsa-mir-203b/hsa-mir-452/hsa-mir-205/hsa-mir-149/hsa-mir-224/hsa-mir-193b/hsa-mir-22/hsa-mir-378b/hsa-mir-27b/hsa-mir-23b/hsa-mir-378e/hsa-mir-944	18
Lung Fibrosis	Lung Fibrosis	18/481	22/1764	1.26e-07	3.62e-07	5.88e-08	hsa-mir-21/hsa-mir-486-1/hsa-mir-486-2/hsa-mir-130b/hsa-mir-326/hsa-mir-19a/hsa-mir-18a/hsa-mir-149/hsa-let-7d/hsa-mir-1343/hsa-mir-27b/hsa-mir-221/hsa-mir-19b-1/hsa-mir-34c/hsa-mir-19b-2/hsa-mir-34b/hsa-mir-26b/hsa-mir-29a	18
Skeletal Muscle Cell Differentiation	Skeletal Muscle Cell Differentiation	18/481	22/1764	1.26e-07	3.62e-07	5.88e-08	hsa-mir-133a-1/hsa-mir-133a-2/hsa-mir-1-2/hsa-mir-1-1/hsa-mir-494/hsa-mir-138-2/hsa-mir-98/hsa-mir-206/hsa-mir-136/hsa-mir-30d/hsa-mir-138-1/hsa-mir-26a-1/hsa-mir-30e/hsa-mir-30b/hsa-mir-133b/hsa-mir-26a-2/hsa-mir-26b/hsa-mir-542	18
hepatitis B virus (HBV)	hepatitis B virus (HBV)	29/481	45/1764	1.42e-07	4.05e-07	6.58e-08	hsa-mir-21/hsa-mir-210/hsa-mir-192/hsa-mir-93/hsa-mir-155/hsa-mir-143/hsa-mir-19a/hsa-mir-675/hsa-mir-205/hsa-mir-138-2/hsa-mir-302c/hsa-mir-331/hsa-mir-16-2/hsa-mir-122/hsa-mir-15a/hsa-mir-138-1/hsa-mir-371a/hsa-mir-27a/hsa-mir-16-1/hsa-mir-23b/hsa-mir-19b-1/hsa-mir-223/hsa-mir-523/hsa-mir-19b-2/hsa-mir-29c/hsa-mir-211/hsa-mir-212/hsa-mir-23a/hsa-mir-802	29
mycobacterium tuberculosis (Mtb)	mycobacterium tuberculosis (Mtb)	19/481	24/1764	1.46e-07	4.11e-07	6.69e-08	hsa-mir-204/hsa-mir-191/hsa-mir-155/hsa-mir-20b/hsa-mir-1178/hsa-mir-206/hsa-mir-331/hsa-mir-16-2/hsa-mir-708/hsa-let-7b/hsa-mir-1281/hsa-mir-30e/hsa-mir-27a/hsa-mir-16-1/hsa-mir-223/hsa-mir-29a/hsa-mir-99b/hsa-mir-212/hsa-mir-579	19
Chronic Hepatitis B	Chronic Hepatitis B	23/481	32/1764	1.46e-07	4.11e-07	6.69e-08	hsa-mir-200a/hsa-mir-210/hsa-mir-196a-2/hsa-mir-200c/hsa-mir-200b/hsa-mir-511/hsa-mir-192/hsa-mir-181b-1/hsa-mir-181b-2/hsa-mir-106a/hsa-mir-885/hsa-mir-98/hsa-mir-122/hsa-mir-10a/hsa-mir-15a/hsa-mir-26a-1/hsa-mir-29b-1/hsa-mir-30b/hsa-mir-125a/hsa-mir-26a-2/hsa-mir-29b-2/hsa-mir-574/hsa-mir-29c	23
Adrenal Cortex Neoplasms	Adrenal Cortex Neoplasms	12/481	12/1764	1.53e-07	4.26e-07	6.92e-08	hsa-mir-210/hsa-mir-99a/hsa-mir-100/hsa-mir-200b/hsa-mir-142/hsa-mir-203a/hsa-mir-203b/hsa-mir-503/hsa-mir-214/hsa-mir-24-1/hsa-mir-484/hsa-mir-24-2	12
hydroxycamptothecin (HCPT)	hydroxycamptothecin (HCPT)	12/481	12/1764	1.53e-07	4.26e-07	6.92e-08	hsa-mir-200a/hsa-mir-196a-1/hsa-mir-196a-2/hsa-mir-200c/hsa-mir-200b/hsa-mir-7-1/hsa-mir-7-3/hsa-mir-7-2/hsa-mir-126/hsa-mir-98/hsa-let-7g/hsa-mir-31	12
tanshinone IIA (Tan IIA)	tanshinone IIA (Tan IIA)	12/481	12/1764	1.53e-07	4.26e-07	6.92e-08	hsa-mir-21/hsa-mir-145/hsa-mir-125b-1/hsa-mir-125b-2/hsa-mir-130b/hsa-mir-155/hsa-mir-203a/hsa-mir-33a/hsa-mir-16-2/hsa-mir-27a/hsa-mir-30b/hsa-mir-16-1	12
Colitis, Ulcerative	Colitis, Ulcerative	20/481	26/1764	1.56e-07	4.33e-07	7.04e-08	hsa-mir-21/hsa-mir-429/hsa-mir-141/hsa-mir-196a-2/hsa-mir-200c/hsa-mir-200b/hsa-mir-195/hsa-mir-335/hsa-mir-142/hsa-mir-342/hsa-mir-155/hsa-mir-18a/hsa-mir-18b/hsa-mir-31/hsa-mir-499b/hsa-mir-491/hsa-mir-26b/hsa-mir-146b/hsa-mir-29a/hsa-mir-499a	20
Chronic Obstructive Pulmonary Disease	Chronic Obstructive Pulmonary Disease	21/481	28/1764	1.58e-07	4.38e-07	7.11e-08	hsa-mir-21/hsa-mir-196a-2/hsa-mir-192/hsa-mir-1-2/hsa-mir-1-1/hsa-mir-9-1/hsa-mir-9-2/hsa-mir-9-3/hsa-mir-106a/hsa-mir-149/hsa-mir-132/hsa-mir-218-2/hsa-mir-16-2/hsa-mir-122/hsa-mir-218-1/hsa-mir-15a/hsa-mir-16-1/hsa-mir-34c/hsa-mir-106b/hsa-mir-34b/hsa-mir-23a	21
Early-Stage Breast Carcinoma	Early-Stage Breast Carcinoma	15/481	17/1764	2.23e-07	6.12e-07	9.94e-08	hsa-mir-139/hsa-mir-145/hsa-mir-365b/hsa-mir-365a/hsa-mir-181b-1/hsa-mir-181b-2/hsa-mir-155/hsa-mir-133a-1/hsa-mir-133a-2/hsa-mir-143/hsa-mir-19a/hsa-mir-18a/hsa-mir-15a/hsa-mir-24-1/hsa-mir-24-2	15
Insulin	Insulin	15/481	17/1764	2.23e-07	6.12e-07	9.94e-08	hsa-mir-145/hsa-mir-99a/hsa-mir-140/hsa-mir-133a-1/hsa-mir-133a-2/hsa-mir-760/hsa-mir-143/hsa-mir-1-2/hsa-mir-1-1/hsa-mir-593/hsa-mir-128-1/hsa-mir-27b/hsa-mir-27a/hsa-mir-125a/hsa-mir-29a	15
methotrexate (MTX)	methotrexate (MTX)	16/481	19/1764	3.17e-07	8.65e-07	1.41e-07	hsa-mir-21/hsa-mir-200c/hsa-mir-181b-1/hsa-mir-181b-2/hsa-mir-155/hsa-mir-760/hsa-mir-132/hsa-mir-10a/hsa-mir-186/hsa-mir-29b-1/hsa-mir-24-1/hsa-mir-223/hsa-mir-29b-2/hsa-mir-29c/hsa-mir-29a/hsa-mir-24-2	16
melatonin	melatonin	24/481	35/1764	3.19e-07	8.65e-07	1.41e-07	hsa-mir-210/hsa-mir-497/hsa-mir-449a/hsa-mir-204/hsa-mir-140/hsa-mir-155/hsa-mir-590/hsa-mir-215/hsa-mir-675/hsa-mir-205/hsa-mir-106a/hsa-mir-132/hsa-mir-181c/hsa-mir-16-2/hsa-let-7i/hsa-let-7a-2/hsa-mir-214/hsa-mir-16-1/hsa-mir-24-1/hsa-mir-223/hsa-mir-34b/hsa-mir-374b/hsa-mir-892a/hsa-mir-24-2	24
Allergic Rhinitis	Allergic Rhinitis	17/481	21/1764	3.9e-07	1.05e-06	1.7e-07	hsa-mir-196a-2/hsa-mir-187/hsa-mir-155/hsa-mir-143/hsa-mir-19a/hsa-mir-18a/hsa-mir-149/hsa-mir-224/hsa-mir-498/hsa-mir-126/hsa-mir-499b/hsa-mir-19b-1/hsa-mir-19b-2/hsa-mir-92a-2/hsa-mir-92a-1/hsa-mir-499a/hsa-mir-874	17
Allergy	Allergy	17/481	21/1764	3.9e-07	1.05e-06	1.7e-07	hsa-mir-21/hsa-mir-145/hsa-mir-210/hsa-mir-142/hsa-mir-301a/hsa-mir-375/hsa-mir-155/hsa-mir-452/hsa-mir-615/hsa-mir-106a/hsa-mir-150/hsa-mir-126/hsa-mir-22/hsa-mir-27b/hsa-mir-221/hsa-mir-31/hsa-mir-223	17
brain.cerebellum	brain.cerebellum	17/481	21/1764	3.9e-07	1.05e-06	1.7e-07	hsa-mir-486-1/hsa-mir-486-2/hsa-mir-451a/hsa-mir-144/hsa-mir-93/hsa-mir-19a/hsa-mir-18a/hsa-mir-20b/hsa-mir-18b/hsa-mir-16-2/hsa-mir-16-1/hsa-mir-19b-1/hsa-mir-223/hsa-mir-106b/hsa-mir-19b-2/hsa-mir-15b/hsa-mir-185	17
Embryonic Stem Cell Differentiation	Embryonic Stem Cell Differentiation	22/481	31/1764	3.98e-07	1.06e-06	1.73e-07	hsa-mir-21/hsa-mir-200c/hsa-mir-130b/hsa-mir-204/hsa-mir-105-1/hsa-mir-9-1/hsa-mir-9-2/hsa-mir-9-3/hsa-mir-302c/hsa-mir-302e/hsa-mir-373/hsa-mir-302a/hsa-mir-103a-2/hsa-mir-371a/hsa-mir-302d/hsa-mir-302b/hsa-mir-27a/hsa-mir-24-1/hsa-mir-223/hsa-mir-92a-2/hsa-mir-92a-1/hsa-mir-24-2	22
Polycystic Ovarian Syndrome	Polycystic Ovarian Syndrome	21/481	29/1764	4.3e-07	1.13e-06	1.84e-07	hsa-mir-21/hsa-mir-486-1/hsa-mir-486-2/hsa-mir-592/hsa-mir-32/hsa-mir-375/hsa-mir-93/hsa-mir-155/hsa-mir-483/hsa-mir-193b/hsa-mir-18b/hsa-mir-122/hsa-mir-103a-2/hsa-mir-27b/hsa-mir-23b/hsa-mir-223/hsa-mir-199b/hsa-mir-484/hsa-mir-34c/hsa-mir-106b/hsa-mir-23a	21
Bladder Outlet Obstruction	Bladder Outlet Obstruction	13/481	14/1764	4.3e-07	1.13e-06	1.84e-07	hsa-mir-204/hsa-mir-1-2/hsa-mir-1-1/hsa-mir-132/hsa-mir-30d/hsa-mir-30e/hsa-mir-221/hsa-mir-29b-1/hsa-mir-30b/hsa-mir-29b-2/hsa-mir-29c/hsa-mir-29a/hsa-mir-212	13
perioglas (PG) and P-15	perioglas (PG) and P-15	13/481	14/1764	4.3e-07	1.13e-06	1.84e-07	hsa-mir-337/hsa-mir-200b/hsa-mir-377/hsa-mir-129-2/hsa-mir-129-1/hsa-mir-373/hsa-mir-26a-1/hsa-mir-489/hsa-mir-30b/hsa-mir-133b/hsa-mir-26a-2/hsa-mir-92a-2/hsa-mir-92a-1	13
platelet-derived growth factor (PDGF)	platelet-derived growth factor (PDGF)	13/481	14/1764	4.3e-07	1.13e-06	1.84e-07	hsa-mir-375/hsa-mir-590/hsa-mir-326/hsa-mir-3619/hsa-mir-20b/hsa-mir-202/hsa-mir-138-2/hsa-mir-132/hsa-let-7d/hsa-mir-136/hsa-mir-138-1/hsa-mir-221/hsa-mir-146b	13
Adenocarcinoma, Colon	Adenocarcinoma, Colon	18/481	23/1764	4.35e-07	1.13e-06	1.84e-07	hsa-mir-21/hsa-mir-96/hsa-mir-145/hsa-mir-429/hsa-mir-182/hsa-mir-503/hsa-mir-135b/hsa-mir-18a/hsa-mir-224/hsa-mir-30d/hsa-mir-16-2/hsa-mir-30e/hsa-mir-30b/hsa-mir-16-1/hsa-mir-24-1/hsa-mir-99b/hsa-mir-552/hsa-mir-24-2	18
Diabetes Mellitus, Gestational	Diabetes Mellitus, Gestational	18/481	23/1764	4.35e-07	1.13e-06	1.84e-07	hsa-mir-130b/hsa-mir-33a/hsa-mir-452/hsa-mir-9-1/hsa-mir-9-2/hsa-mir-9-3/hsa-mir-126/hsa-mir-30c-2/hsa-mir-30d/hsa-mir-30c-1/hsa-let-7a-2/hsa-let-7g/hsa-mir-27a/hsa-mir-222/hsa-mir-362/hsa-mir-92a-2/hsa-mir-92a-1/hsa-mir-148a	18
particulate matter (PM2.5)	particulate matter (PM2.5)	26/481	40/1764	5.1e-07	1.32e-06	2.15e-07	hsa-mir-139/hsa-mir-21/hsa-mir-96/hsa-mir-145/hsa-mir-200a/hsa-mir-210/hsa-mir-32/hsa-mir-204/hsa-mir-93/hsa-mir-140/hsa-mir-155/hsa-mir-215/hsa-mir-205/hsa-mir-382/hsa-mir-206/hsa-mir-331/hsa-mir-128-1/hsa-mir-16-2/hsa-mir-28/hsa-mir-26a-1/hsa-let-7a-2/hsa-mir-16-1/hsa-mir-222/hsa-mir-26a-2/hsa-mir-338/hsa-mir-582	26
Aortic Aneurysm	Aortic Aneurysm	11/481	11/1764	5.7e-07	1.45e-06	2.37e-07	hsa-mir-145/hsa-mir-378a/hsa-mir-125b-1/hsa-mir-125b-2/hsa-mir-195/hsa-mir-143/hsa-mir-1-2/hsa-mir-1-1/hsa-mir-22/hsa-mir-29b-1/hsa-mir-29b-2	11
cryptotanshinone	cryptotanshinone	11/481	11/1764	5.7e-07	1.45e-06	2.37e-07	hsa-mir-21/hsa-mir-96/hsa-mir-182/hsa-mir-451a/hsa-mir-133a-1/hsa-mir-133a-2/hsa-mir-205/hsa-mir-106a/hsa-mir-126/hsa-mir-30d/hsa-mir-338	11
Kidney Transplant Rejection	Kidney Transplant Rejection	11/481	11/1764	5.7e-07	1.45e-06	2.37e-07	hsa-mir-21/hsa-mir-486-1/hsa-mir-486-2/hsa-mir-99a/hsa-mir-200b/hsa-mir-142/hsa-mir-192/hsa-mir-155/hsa-mir-150/hsa-mir-338/hsa-mir-423	11
rifampicin	rifampicin	11/481	11/1764	5.7e-07	1.45e-06	2.37e-07	hsa-mir-145/hsa-mir-148b/hsa-mir-133a-1/hsa-mir-133a-2/hsa-mir-143/hsa-mir-379/hsa-mir-218-2/hsa-mir-218-1/hsa-mir-362/hsa-mir-29a/hsa-mir-874	11
hypoxia/reoxygenation (H/R)	hypoxia/reoxygenation (H/R)	25/481	38/1764	6.07e-07	1.54e-06	2.51e-07	hsa-mir-21/hsa-mir-145/hsa-mir-200a/hsa-mir-140/hsa-mir-155/hsa-mir-495/hsa-mir-133a-1/hsa-mir-133a-2/hsa-mir-377/hsa-mir-494/hsa-mir-129-2/hsa-mir-129-1/hsa-mir-496/hsa-mir-339/hsa-mir-16-2/hsa-mir-186/hsa-mir-520d/hsa-mir-134/hsa-mir-27a/hsa-mir-221/hsa-mir-16-1/hsa-mir-24-1/hsa-mir-423/hsa-mir-130a/hsa-mir-24-2	25
Epigallocatechin gallate (EGCG)	Epigallocatechin gallate (EGCG)	28/481	45/1764	6.94e-07	1.76e-06	2.86e-07	hsa-mir-21/hsa-mir-145/hsa-mir-125b-1/hsa-mir-125b-2/hsa-mir-210/hsa-mir-93/hsa-mir-140/hsa-mir-19a/hsa-mir-18a/hsa-mir-129-2/hsa-mir-129-1/hsa-mir-98/hsa-mir-18b/hsa-mir-16-2/hsa-mir-10a/hsa-let-7a-2/hsa-mir-221/hsa-mir-29b-1/hsa-mir-30b/hsa-mir-16-1/hsa-mir-125a/hsa-mir-29b-2/hsa-mir-34b/hsa-mir-520e/hsa-mir-15b/hsa-mir-26b/hsa-mir-485/hsa-mir-320e	28
Adenovirus Infection	Adenovirus Infection	24/481	36/1764	7.15e-07	1.79e-06	2.91e-07	hsa-mir-378a/hsa-mir-125b-1/hsa-mir-125b-2/hsa-mir-378c/hsa-mir-210/hsa-mir-181b-1/hsa-mir-181b-2/hsa-mir-191/hsa-mir-155/hsa-mir-452/hsa-mir-193b/hsa-mir-150/hsa-mir-30c-2/hsa-mir-378b/hsa-mir-30c-1/hsa-mir-122/hsa-mir-103a-2/hsa-mir-27b/hsa-mir-27a/hsa-mir-30b/hsa-mir-378e/hsa-mir-26b/hsa-mir-146b/hsa-mir-148a	24
Chronic Hepatitis C	Chronic Hepatitis C	24/481	36/1764	7.15e-07	1.79e-06	2.91e-07	hsa-mir-99a/hsa-mir-196a-1/hsa-mir-196a-2/hsa-mir-155/hsa-mir-33a/hsa-mir-1-2/hsa-mir-1-1/hsa-mir-149/hsa-mir-224/hsa-mir-193b/hsa-mir-30c-2/hsa-mir-16-2/hsa-mir-30c-1/hsa-mir-122/hsa-let-7a-2/hsa-mir-30b/hsa-mir-16-1/hsa-mir-24-1/hsa-mir-196b/hsa-mir-222/hsa-mir-557/hsa-mir-765/hsa-mir-23a/hsa-mir-24-2	24
Toxicity	Toxicity	24/481	36/1764	7.15e-07	1.79e-06	2.91e-07	hsa-mir-21/hsa-mir-145/hsa-mir-144/hsa-mir-192/hsa-mir-1-2/hsa-mir-1-1/hsa-mir-1262/hsa-mir-224/hsa-mir-150/hsa-mir-126/hsa-mir-206/hsa-mir-331/hsa-mir-16-2/hsa-mir-103a-2/hsa-mir-26a-1/hsa-mir-214/hsa-mir-27a/hsa-mir-29b-1/hsa-mir-16-1/hsa-mir-26a-2/hsa-mir-29b-2/hsa-mir-574/hsa-mir-15b/hsa-mir-29a	24
DNA Damage Response	DNA Damage Response	14/481	16/1764	7.4e-07	1.83e-06	2.98e-07	hsa-mir-196a-2/hsa-mir-452/hsa-mir-143/hsa-mir-18a/hsa-mir-18b/hsa-mir-16-2/hsa-mir-15a/hsa-mir-27a/hsa-mir-16-1/hsa-mir-34c/hsa-mir-34b/hsa-mir-15b/hsa-mir-130a/hsa-mir-23a	14
Myocardial Fibrosis	Myocardial Fibrosis	14/481	16/1764	7.4e-07	1.83e-06	2.98e-07	hsa-mir-21/hsa-mir-378a/hsa-mir-125b-1/hsa-mir-125b-2/hsa-mir-203a/hsa-mir-203b/hsa-mir-433/hsa-mir-18a/hsa-mir-98/hsa-mir-122/hsa-mir-29b-1/hsa-mir-29b-2/hsa-mir-15b/hsa-mir-29a	14
T-Cell Differentiation	T-Cell Differentiation	14/481	16/1764	7.4e-07	1.83e-06	2.98e-07	hsa-mir-139/hsa-mir-21/hsa-let-7c/hsa-mir-155/hsa-let-7d/hsa-mir-150/hsa-mir-16-2/hsa-mir-10a/hsa-let-7b/hsa-let-7a-2/hsa-let-7g/hsa-mir-16-1/hsa-mir-15b/hsa-mir-185	14
Sepsis	Sepsis	23/481	34/1764	8.31e-07	2.04e-06	3.32e-07	hsa-mir-21/hsa-mir-486-1/hsa-mir-486-2/hsa-mir-145/hsa-mir-182/hsa-mir-210/hsa-mir-375/hsa-mir-342/hsa-mir-155/hsa-mir-133a-1/hsa-mir-133a-2/hsa-mir-143/hsa-mir-19a/hsa-mir-150/hsa-mir-126/hsa-mir-122/hsa-mir-15a/hsa-mir-27a/hsa-mir-31/hsa-mir-223/hsa-mir-574/hsa-mir-297/hsa-mir-29a	23
Stroke, Ischemic	Stroke, Ischemic	23/481	34/1764	8.31e-07	2.04e-06	3.32e-07	hsa-mir-210/hsa-mir-196a-1/hsa-mir-196a-2/hsa-mir-144/hsa-mir-200b/hsa-mir-130b/hsa-mir-155/hsa-mir-495/hsa-mir-605/hsa-mir-149/hsa-mir-618/hsa-mir-150/hsa-mir-126/hsa-mir-16-2/hsa-let-7b/hsa-let-7f-2/hsa-mir-499b/hsa-mir-16-1/hsa-mir-223/hsa-mir-199b/hsa-let-7f-1/hsa-mir-499a/hsa-mir-130a	23
bisphenol A (BPA)	bisphenol A (BPA)	22/481	32/1764	9.53e-07	2.33e-06	3.79e-07	hsa-mir-21/hsa-mir-10b/hsa-let-7c/hsa-mir-192/hsa-mir-375/hsa-mir-155/hsa-mir-19a/hsa-mir-1224/hsa-mir-149/hsa-let-7d/hsa-let-7b/hsa-mir-27b/hsa-let-7a-2/hsa-let-7f-2/hsa-mir-214/hsa-mir-19b-1/hsa-mir-34c/hsa-mir-19b-2/hsa-mir-15b/hsa-let-7f-1/hsa-mir-29a/hsa-mir-1915	22
soft-shelled turtle peptide	soft-shelled turtle peptide	15/481	18/1764	1.01e-06	2.45e-06	3.98e-07	hsa-mir-429/hsa-mir-100/hsa-mir-148b/hsa-mir-375/hsa-mir-7-1/hsa-mir-7-3/hsa-mir-205/hsa-mir-7-2/hsa-let-7d/hsa-mir-378b/hsa-mir-29b-1/hsa-mir-29b-2/hsa-mir-29a/hsa-mir-378h/hsa-mir-148a	15
Adipogenesis	Adipogenesis	16/481	20/1764	1.19e-06	2.88e-06	4.68e-07	hsa-mir-204/hsa-mir-140/hsa-mir-188/hsa-mir-455/hsa-mir-302a/hsa-mir-122/hsa-mir-26a-1/hsa-let-7g/hsa-mir-24-1/hsa-mir-125a/hsa-mir-26a-2/hsa-mir-29c/hsa-mir-26b/hsa-mir-29a/hsa-mir-148a/hsa-mir-24-2	16
TGF-尾2	TGF-尾2	16/481	20/1764	1.19e-06	2.88e-06	4.68e-07	hsa-mir-486-1/hsa-mir-486-2/hsa-mir-184/hsa-let-7c/hsa-mir-204/hsa-mir-33a/hsa-mir-543/hsa-mir-22/hsa-mir-26a-1/hsa-let-7a-2/hsa-mir-29b-1/hsa-mir-26a-2/hsa-mir-29b-2/hsa-mir-29c/hsa-mir-26b/hsa-mir-29a	16
Lymphoma, T-Cell	Lymphoma, T-Cell	19/481	26/1764	1.26e-06	3.03e-06	4.93e-07	hsa-mir-21/hsa-mir-145/hsa-mir-511/hsa-mir-142/hsa-mir-342/hsa-mir-93/hsa-mir-155/hsa-mir-18a/hsa-mir-373/hsa-mir-16-2/hsa-mir-27a/hsa-mir-16-1/hsa-mir-19b-1/hsa-mir-223/hsa-mir-1291/hsa-mir-19b-2/hsa-mir-92a-2/hsa-mir-146b/hsa-mir-92a-1	19
NFKB1	NFKB1	19/481	26/1764	1.26e-06	3.03e-06	4.93e-07	hsa-mir-21/hsa-mir-125b-1/hsa-mir-125b-2/hsa-mir-10b/hsa-mir-365b/hsa-mir-365a/hsa-mir-155/hsa-mir-9-1/hsa-mir-9-2/hsa-mir-9-3/hsa-mir-224/hsa-mir-16-2/hsa-let-7b/hsa-mir-214/hsa-mir-29b-1/hsa-mir-16-1/hsa-mir-29b-2/hsa-mir-29c/hsa-mir-29a	19
Acute Coronary Syndrome	Acute Coronary Syndrome	17/481	22/1764	1.29e-06	3.04e-06	4.95e-07	hsa-mir-21/hsa-mir-486-1/hsa-mir-486-2/hsa-mir-100/hsa-mir-92b/hsa-mir-155/hsa-mir-122/hsa-mir-15a/hsa-mir-499b/hsa-mir-223/hsa-mir-652/hsa-mir-323a/hsa-mir-125a/hsa-mir-92a-2/hsa-mir-15b/hsa-mir-92a-1/hsa-mir-499a	17
alcohol	alcohol	17/481	22/1764	1.29e-06	3.04e-06	4.95e-07	hsa-mir-21/hsa-mir-144/hsa-mir-375/hsa-mir-203a/hsa-mir-7-1/hsa-mir-7-3/hsa-mir-129-2/hsa-mir-129-1/hsa-mir-7-2/hsa-mir-126/hsa-mir-571/hsa-mir-122/hsa-mir-10a/hsa-mir-27a/hsa-mir-19b-1/hsa-mir-19b-2/hsa-mir-212	17
Congenital Heart Diseases	Congenital Heart Diseases	17/481	22/1764	1.29e-06	3.04e-06	4.95e-07	hsa-mir-96/hsa-mir-10b/hsa-mir-196a-2/hsa-mir-195/hsa-mir-133a-1/hsa-mir-133a-2/hsa-mir-143/hsa-mir-1-2/hsa-mir-1-1/hsa-mir-10a/hsa-mir-26a-1/hsa-mir-27b/hsa-mir-27a/hsa-mir-30b/hsa-mir-499b/hsa-mir-26a-2/hsa-mir-499a	17
Intrahepatic Cholangiocarcinoma	Intrahepatic Cholangiocarcinoma	17/481	22/1764	1.29e-06	3.04e-06	4.95e-07	hsa-mir-96/hsa-mir-145/hsa-mir-193a/hsa-mir-195/hsa-mir-204/hsa-mir-1-2/hsa-mir-1-1/hsa-mir-376c/hsa-mir-605/hsa-mir-675/hsa-mir-483/hsa-mir-150/hsa-mir-652/hsa-mir-199b/hsa-mir-338/hsa-mir-505/hsa-mir-874	17
Liver Neoplasms	Liver Neoplasms	18/481	24/1764	1.31e-06	3.06e-06	4.98e-07	hsa-mir-21/hsa-mir-486-1/hsa-mir-486-2/hsa-mir-200a/hsa-mir-210/hsa-mir-10b/hsa-mir-148b/hsa-mir-375/hsa-mir-93/hsa-mir-122/hsa-mir-103a-2/hsa-let-7i/hsa-mir-31/hsa-mir-24-1/hsa-mir-223/hsa-mir-133b/hsa-mir-34c/hsa-mir-29a	18
Lymphoma, B-Cell	Lymphoma, B-Cell	18/481	24/1764	1.31e-06	3.06e-06	4.98e-07	hsa-mir-195/hsa-mir-142/hsa-mir-204/hsa-mir-92b/hsa-mir-155/hsa-mir-376c/hsa-mir-224/hsa-mir-150/hsa-mir-22/hsa-mir-15a/hsa-mir-28/hsa-mir-30e/hsa-mir-19b-1/hsa-mir-19b-2/hsa-mir-92a-2/hsa-mir-26b/hsa-mir-29a/hsa-mir-92a-1	18
acetaminophen (APAP)	acetaminophen (APAP)	12/481	13/1764	1.5e-06	3.5e-06	5.69e-07	hsa-mir-378a/hsa-mir-125b-1/hsa-mir-125b-2/hsa-mir-192/hsa-mir-449a/hsa-mir-877/hsa-mir-224/hsa-mir-122/hsa-mir-27b/hsa-mir-19b-1/hsa-mir-19b-2/hsa-mir-561	12
Carcinoma, Oral	Carcinoma, Oral	24/481	37/1764	1.52e-06	3.55e-06	5.77e-07	hsa-mir-139/hsa-mir-21/hsa-mir-145/hsa-mir-196a-1/hsa-mir-196a-2/hsa-mir-142/hsa-mir-155/hsa-mir-203a/hsa-mir-203b/hsa-mir-135b/hsa-mir-494/hsa-mir-205/hsa-mir-138-2/hsa-mir-181c/hsa-mir-373/hsa-mir-138-1/hsa-mir-214/hsa-mir-31/hsa-mir-223/hsa-mir-196b/hsa-mir-34b/hsa-mir-520h/hsa-mir-146b/hsa-mir-542	24
temozolomide	temozolomide	37/481	69/1764	2.08e-06	4.82e-06	7.84e-07	hsa-mir-21/hsa-mir-145/hsa-mir-193a/hsa-mir-195/hsa-mir-181b-1/hsa-mir-204/hsa-mir-181b-2/hsa-mir-93/hsa-mir-203a/hsa-mir-9-1/hsa-mir-9-2/hsa-mir-9-3/hsa-mir-149/hsa-mir-20b/hsa-mir-519a-1/hsa-mir-129-2/hsa-mir-129-1/hsa-mir-138-2/hsa-mir-4634/hsa-mir-132/hsa-mir-181c/hsa-let-7d/hsa-mir-98/hsa-mir-302c/hsa-mir-22/hsa-mir-128-1/hsa-mir-16-2/hsa-mir-138-1/hsa-let-7a-2/hsa-mir-221/hsa-mir-16-1/hsa-m…	37
2,3,5,4'-tetrahydroxystilbene-2-O-尾-D-glucoside (TSG)	2,3,5,4'-tetrahydroxystilbene-2-O-尾-D-glucoside (TSG)	10/481	10/1764	2.12e-06	4.87e-06	7.92e-07	hsa-mir-21/hsa-mir-145/hsa-mir-204/hsa-mir-9-1/hsa-mir-9-2/hsa-mir-9-3/hsa-mir-16-2/hsa-mir-29b-1/hsa-mir-16-1/hsa-mir-29b-2	10
hepatocyte growth factor (HGF)	hepatocyte growth factor (HGF)	10/481	10/1764	2.12e-06	4.87e-06	7.92e-07	hsa-mir-200c/hsa-mir-7-1/hsa-mir-7-3/hsa-mir-1-2/hsa-mir-1-1/hsa-mir-7-2/hsa-mir-206/hsa-mir-16-2/hsa-mir-27b/hsa-mir-16-1	10
SP1	SP1	10/481	10/1764	2.12e-06	4.87e-06	7.92e-07	hsa-mir-429/hsa-mir-200a/hsa-mir-365b/hsa-mir-365a/hsa-mir-200b/hsa-mir-19a/hsa-mir-106a/hsa-mir-132/hsa-mir-22/hsa-mir-34c	10
Human Papilloma Virus Infection	Human Papilloma Virus Infection	22/481	33/1764	2.14e-06	4.9e-06	7.96e-07	hsa-mir-21/hsa-mir-96/hsa-mir-145/hsa-mir-125b-1/hsa-mir-125b-2/hsa-mir-196a-1/hsa-mir-196a-2/hsa-mir-497/hsa-mir-155/hsa-mir-203a/hsa-mir-203b/hsa-mir-143/hsa-mir-205/hsa-mir-150/hsa-mir-30c-2/hsa-mir-15a/hsa-let-7a-2/hsa-mir-27a/hsa-mir-23b/hsa-mir-24-1/hsa-mir-106b/hsa-mir-24-2	22
Fatty Liver, Non-Alcoholic	Fatty Liver, Non-Alcoholic	13/481	15/1764	2.43e-06	5.48e-06	8.91e-07	hsa-mir-21/hsa-mir-125b-1/hsa-mir-125b-2/hsa-mir-155/hsa-mir-9-1/hsa-mir-9-2/hsa-mir-9-3/hsa-mir-149/hsa-mir-577/hsa-mir-30c-2/hsa-mir-30c-1/hsa-mir-122/hsa-mir-423	13
Idiopathic Pulmonary Fibrosis	Idiopathic Pulmonary Fibrosis	13/481	15/1764	2.43e-06	5.48e-06	8.91e-07	hsa-mir-21/hsa-mir-96/hsa-mir-210/hsa-mir-155/hsa-mir-186/hsa-mir-26a-1/hsa-mir-34c/hsa-mir-26a-2/hsa-mir-34b/hsa-mir-92a-2/hsa-mir-29a/hsa-mir-185/hsa-mir-92a-1	13
N-succinimidyl N-methylcarbamate	N-succinimidyl N-methylcarbamate	13/481	15/1764	2.43e-06	5.48e-06	8.91e-07	hsa-mir-21/hsa-mir-196a-1/hsa-mir-196a-2/hsa-mir-301a/hsa-mir-155/hsa-mir-133a-1/hsa-mir-133a-2/hsa-mir-376a-2/hsa-mir-216a/hsa-mir-217/hsa-mir-221/hsa-mir-196b/hsa-mir-222	13
Prolactinoma	Prolactinoma	13/481	15/1764	2.43e-06	5.48e-06	8.91e-07	hsa-mir-486-1/hsa-mir-486-2/hsa-mir-451a/hsa-mir-144/hsa-mir-142/hsa-mir-93/hsa-mir-382/hsa-mir-126/hsa-mir-136/hsa-mir-22/hsa-mir-92a-2/hsa-mir-451b/hsa-mir-92a-1	13
Liver Diseases [unspecific]	Liver Diseases [unspecific]	20/481	29/1764	2.85e-06	6.41e-06	1.04e-06	hsa-mir-139/hsa-mir-21/hsa-mir-200a/hsa-let-7c/hsa-mir-200c/hsa-mir-200b/hsa-let-7d/hsa-mir-122/hsa-mir-103a-2/hsa-let-7b/hsa-let-7a-2/hsa-let-7g/hsa-mir-340/hsa-mir-27a/hsa-mir-19b-1/hsa-mir-125a/hsa-mir-19b-2/hsa-mir-146b/hsa-mir-29a/hsa-mir-185	20
Acute Kidney Injury	Acute Kidney Injury	14/481	17/1764	3.15e-06	6.99e-06	1.14e-06	hsa-mir-21/hsa-mir-145/hsa-mir-182/hsa-mir-200a/hsa-mir-125b-1/hsa-mir-125b-2/hsa-mir-200c/hsa-mir-200b/hsa-mir-192/hsa-mir-449a/hsa-mir-216a/hsa-mir-217/hsa-mir-146b/hsa-mir-216b	14
Focal Segmental Glomerulosclerosis	Focal Segmental Glomerulosclerosis	14/481	17/1764	3.15e-06	6.99e-06	1.14e-06	hsa-mir-196a-1/hsa-mir-196a-2/hsa-mir-193a/hsa-mir-342/hsa-mir-30c-2/hsa-mir-30d/hsa-mir-30c-1/hsa-mir-186/hsa-mir-30b/hsa-mir-34c/hsa-mir-1225/hsa-mir-34b/hsa-mir-490/hsa-mir-1915	14
Latent Virus Replication	Latent Virus Replication	14/481	17/1764	3.15e-06	6.99e-06	1.14e-06	hsa-mir-21/hsa-mir-125b-1/hsa-mir-125b-2/hsa-mir-93/hsa-mir-155/hsa-mir-126/hsa-mir-122/hsa-mir-26a-1/hsa-mir-223/hsa-mir-106b/hsa-mir-26a-2/hsa-mir-92a-2/hsa-mir-29a/hsa-mir-92a-1	14
Squamous Cell Carcinoma, Cerevial	Squamous Cell Carcinoma, Cerevial	14/481	17/1764	3.15e-06	6.99e-06	1.14e-06	hsa-mir-96/hsa-mir-145/hsa-mir-144/hsa-mir-143/hsa-mir-205/hsa-mir-138-2/hsa-mir-126/hsa-mir-122/hsa-mir-138-1/hsa-mir-323a/hsa-mir-29a/hsa-mir-657/hsa-mir-490/hsa-mir-1246	14
Carcinoma, Gallbladder	Carcinoma, Gallbladder	19/481	27/1764	3.19e-06	7.04e-06	1.14e-06	hsa-mir-21/hsa-mir-145/hsa-mir-182/hsa-mir-125b-1/hsa-mir-125b-2/hsa-mir-335/hsa-mir-187/hsa-mir-143/hsa-mir-1-2/hsa-mir-1-1/hsa-mir-202/hsa-mir-138-2/hsa-mir-138-1/hsa-mir-26a-1/hsa-let-7a-2/hsa-mir-27a/hsa-mir-26a-2/hsa-mir-146b/hsa-mir-130a	19
Epilepsy	Epilepsy	19/481	27/1764	3.19e-06	7.04e-06	1.14e-06	hsa-mir-139/hsa-mir-21/hsa-mir-301a/hsa-mir-342/hsa-mir-155/hsa-mir-132/hsa-mir-181c/hsa-let-7d/hsa-mir-15a/hsa-mir-221/hsa-mir-30b/hsa-mir-223/hsa-mir-323a/hsa-mir-34c/hsa-mir-106b/hsa-mir-34b/hsa-mir-130a/hsa-mir-23a/hsa-mir-4446	19
Cardiomyopathy, Ischemic	Cardiomyopathy, Ischemic	15/481	19/1764	3.59e-06	7.82e-06	1.27e-06	hsa-mir-139/hsa-mir-21/hsa-mir-141/hsa-mir-200a/hsa-mir-155/hsa-mir-377/hsa-mir-483/hsa-mir-126/hsa-mir-28/hsa-mir-30b/hsa-mir-499b/hsa-mir-23b/hsa-mir-23c/hsa-mir-499a/hsa-mir-23a	15
Cervical Neoplasms	Cervical Neoplasms	15/481	19/1764	3.59e-06	7.82e-06	1.27e-06	hsa-mir-145/hsa-mir-200a/hsa-mir-125b-1/hsa-mir-125b-2/hsa-mir-155/hsa-mir-143/hsa-mir-215/hsa-mir-126/hsa-mir-218-2/hsa-mir-16-2/hsa-mir-218-1/hsa-mir-214/hsa-mir-16-1/hsa-mir-23b/hsa-mir-15b	15
T-helper 17 Cell Differentiation	T-helper 17 Cell Differentiation	15/481	19/1764	3.59e-06	7.82e-06	1.27e-06	hsa-mir-21/hsa-mir-141/hsa-mir-210/hsa-mir-301a/hsa-mir-93/hsa-mir-155/hsa-mir-1-2/hsa-mir-1-1/hsa-mir-106a/hsa-mir-20b/hsa-mir-30c-2/hsa-mir-30c-1/hsa-mir-27b/hsa-mir-214/hsa-mir-27a	15
Ischemia-Reperfusion Injury	Ischemia-Reperfusion Injury	17/481	23/1764	3.7e-06	8.04e-06	1.31e-06	hsa-mir-21/hsa-mir-192/hsa-mir-187/hsa-mir-155/hsa-mir-377/hsa-mir-7-1/hsa-mir-7-3/hsa-mir-494/hsa-mir-7-2/hsa-mir-122/hsa-mir-134/hsa-mir-214/hsa-mir-24-1/hsa-mir-223/hsa-mir-92a-2/hsa-mir-92a-1/hsa-mir-24-2	17
Carcinoma, Lung, Small-Cell	Carcinoma, Lung, Small-Cell	16/481	21/1764	3.75e-06	8.06e-06	1.31e-06	hsa-mir-335/hsa-mir-155/hsa-mir-495/hsa-mir-30d/hsa-mir-28/hsa-mir-26a-1/hsa-mir-30e/hsa-mir-29b-1/hsa-mir-30b/hsa-mir-24-1/hsa-mir-125a/hsa-mir-34c/hsa-mir-26a-2/hsa-mir-29b-2/hsa-mir-92a-2/hsa-mir-24-2	16
Colon Adenoma	Colon Adenoma	16/481	21/1764	3.75e-06	8.06e-06	1.31e-06	hsa-mir-21/hsa-mir-145/hsa-mir-378a/hsa-mir-182/hsa-mir-378c/hsa-mir-192/hsa-mir-503/hsa-mir-378b/hsa-mir-16-2/hsa-mir-15a/hsa-mir-16-1/hsa-mir-24-1/hsa-mir-125a/hsa-mir-378e/hsa-mir-15b/hsa-mir-24-2	16
Muscle Development	Muscle Development	16/481	21/1764	3.75e-06	8.06e-06	1.31e-06	hsa-mir-133a-1/hsa-mir-133a-2/hsa-mir-1-2/hsa-mir-1-1/hsa-mir-126/hsa-mir-206/hsa-mir-30e/hsa-mir-221/hsa-mir-30b/hsa-mir-499b/hsa-mir-24-1/hsa-mir-222/hsa-mir-133b/hsa-mir-499a/hsa-mir-23a/hsa-mir-24-2	16
Brain Development	Brain Development	23/481	36/1764	3.76e-06	8.06e-06	1.31e-06	hsa-mir-10b/hsa-mir-184/hsa-mir-192/hsa-mir-191/hsa-mir-155/hsa-mir-326/hsa-mir-135b/hsa-mir-9-1/hsa-mir-9-2/hsa-mir-9-3/hsa-mir-106a/hsa-mir-218-2/hsa-mir-128-1/hsa-mir-218-1/hsa-mir-10a/hsa-mir-103a-2/hsa-mir-134/hsa-mir-221/hsa-mir-222/hsa-mir-323a/hsa-mir-133b/hsa-mir-106b/hsa-mir-29c	23
Colitis	Colitis	11/481	12/1764	5.16e-06	1.08e-05	1.76e-06	hsa-mir-139/hsa-mir-21/hsa-mir-145/hsa-mir-155/hsa-mir-19a/hsa-mir-18a/hsa-mir-138-2/hsa-mir-150/hsa-mir-18b/hsa-mir-138-1/hsa-mir-31	11
hormone	hormone	11/481	12/1764	5.16e-06	1.08e-05	1.76e-06	hsa-mir-21/hsa-mir-145/hsa-mir-378a/hsa-mir-592/hsa-mir-99a/hsa-mir-195/hsa-mir-10a/hsa-mir-28/hsa-mir-484/hsa-mir-423/hsa-mir-130a	11
Oral Leukoplakia	Oral Leukoplakia	11/481	12/1764	5.16e-06	1.08e-05	1.76e-06	hsa-mir-21/hsa-mir-181b-1/hsa-mir-181b-2/hsa-mir-345/hsa-mir-205/hsa-mir-129-2/hsa-mir-129-1/hsa-mir-339/hsa-mir-31/hsa-mir-491/hsa-mir-423	11
prednisolone	prednisolone	11/481	12/1764	5.16e-06	1.08e-05	1.76e-06	hsa-mir-145/hsa-mir-155/hsa-mir-203a/hsa-mir-1-2/hsa-mir-1-1/hsa-mir-206/hsa-mir-339/hsa-mir-15a/hsa-mir-221/hsa-mir-361/hsa-mir-505	11
Response to Hypoxia	Response to Hypoxia	11/481	12/1764	5.16e-06	1.08e-05	1.76e-06	hsa-mir-210/hsa-mir-200b/hsa-mir-155/hsa-mir-143/hsa-mir-433/hsa-mir-18a/hsa-mir-138-2/hsa-mir-15a/hsa-mir-138-1/hsa-mir-196b/hsa-mir-485	11
titanium and Anatase coating(AC)	titanium and Anatase coating(AC)	11/481	12/1764	5.16e-06	1.08e-05	1.76e-06	hsa-mir-210/hsa-mir-130b/hsa-mir-93/hsa-mir-377/hsa-mir-1-2/hsa-mir-1-1/hsa-mir-22/hsa-mir-23b/hsa-mir-24-1/hsa-mir-34c/hsa-mir-24-2	11
Traumatic Brain Injury	Traumatic Brain Injury	11/481	12/1764	5.16e-06	1.08e-05	1.76e-06	hsa-mir-142/hsa-mir-93/hsa-mir-191/hsa-mir-155/hsa-mir-150/hsa-mir-30e/hsa-mir-499b/hsa-mir-223/hsa-mir-423/hsa-mir-499a/hsa-mir-23a	11
Medulloblastoma	Medulloblastoma	20/481	30/1764	6.4e-06	1.34e-05	2.17e-06	hsa-mir-125b-1/hsa-mir-125b-2/hsa-mir-10b/hsa-mir-192/hsa-mir-495/hsa-mir-19a/hsa-mir-135b/hsa-mir-18a/hsa-mir-9-1/hsa-mir-9-2/hsa-mir-9-3/hsa-mir-206/hsa-mir-22/hsa-mir-31/hsa-mir-19b-1/hsa-mir-199b/hsa-mir-125a/hsa-mir-106b/hsa-mir-19b-2/hsa-let-7f-1	20
high fat diet (HFD)	high fat diet (HFD)	12/481	14/1764	7.88e-06	1.62e-05	2.64e-06	hsa-mir-145/hsa-mir-665/hsa-mir-215/hsa-mir-494/hsa-mir-3170/hsa-mir-206/hsa-mir-27a/hsa-mir-24-1/hsa-mir-222/hsa-mir-130a/hsa-mir-802/hsa-mir-24-2	12
Leukemia, B-Cell	Leukemia, B-Cell	12/481	14/1764	7.88e-06	1.62e-05	2.64e-06	hsa-mir-125b-1/hsa-mir-125b-2/hsa-mir-142/hsa-mir-155/hsa-mir-19a/hsa-mir-18a/hsa-mir-15a/hsa-mir-16-1/hsa-mir-19b-1/hsa-mir-19b-2/hsa-mir-92a-2/hsa-mir-92a-1	12
Myasthenia Gravis	Myasthenia Gravis	12/481	14/1764	7.88e-06	1.62e-05	2.64e-06	hsa-mir-21/hsa-mir-192/hsa-mir-140/hsa-mir-20b/hsa-mir-885/hsa-mir-181c/hsa-mir-150/hsa-mir-122/hsa-mir-15a/hsa-let-7a-2/hsa-mir-15b/hsa-mir-185	12
Polycystic Kidney Disease	Polycystic Kidney Disease	12/481	14/1764	7.88e-06	1.62e-05	2.64e-06	hsa-mir-133a-1/hsa-mir-133a-2/hsa-mir-143/hsa-mir-1-2/hsa-mir-1-1/hsa-mir-205/hsa-mir-193b/hsa-mir-217/hsa-mir-31/hsa-mir-223/hsa-mir-199b/hsa-mir-133b	12
Bronchopulmonary Dysplasia	Bronchopulmonary Dysplasia	13/481	16/1764	9.74e-06	1.99e-05	3.23e-06	hsa-mir-21/hsa-mir-130b/hsa-mir-503/hsa-mir-411/hsa-mir-382/hsa-mir-206/hsa-let-7f-2/hsa-mir-214/hsa-mir-29b-1/hsa-mir-29b-2/hsa-let-7f-1/hsa-mir-146b/hsa-mir-29a	13
oleic acid (OA)	oleic acid (OA)	13/481	16/1764	9.74e-06	1.99e-05	3.23e-06	hsa-mir-192/hsa-mir-203a/hsa-mir-7-1/hsa-mir-7-3/hsa-mir-7-2/hsa-mir-150/hsa-let-7b/hsa-mir-26a-1/hsa-mir-24-1/hsa-mir-26a-2/hsa-mir-29a/hsa-mir-542/hsa-mir-24-2	13
Pituitary Neoplasms	Pituitary Neoplasms	13/481	16/1764	9.74e-06	1.99e-05	3.23e-06	hsa-let-7c/hsa-mir-381/hsa-mir-329-2/hsa-mir-329-1/hsa-mir-132/hsa-let-7d/hsa-mir-15a/hsa-let-7i/hsa-let-7b/hsa-let-7a-2/hsa-let-7g/hsa-mir-300/hsa-mir-655	13
Cardiac Regeneration	Cardiac Regeneration	16/481	22/1764	1.03e-05	2.09e-05	3.39e-06	hsa-mir-99a/hsa-mir-100/hsa-let-7c/hsa-mir-133a-1/hsa-mir-133a-2/hsa-mir-1-2/hsa-mir-1-1/hsa-mir-302c/hsa-mir-302e/hsa-mir-302a/hsa-mir-15a/hsa-let-7a-2/hsa-mir-302d/hsa-mir-302b/hsa-mir-15b/hsa-mir-99b	16
Hirschsprung's Disease	Hirschsprung's Disease	16/481	22/1764	1.03e-05	2.09e-05	3.39e-06	hsa-mir-429/hsa-mir-141/hsa-mir-195/hsa-mir-142/hsa-mir-192/hsa-mir-215/hsa-mir-885/hsa-mir-206/hsa-mir-218-1/hsa-let-7a-2/hsa-mir-24-1/hsa-mir-34c/hsa-mir-34b/hsa-mir-146b/hsa-mir-938/hsa-mir-369	16
Lymphoma, Hodgkin	Lymphoma, Hodgkin	16/481	22/1764	1.03e-05	2.09e-05	3.39e-06	hsa-mir-21/hsa-mir-96/hsa-mir-196a-1/hsa-mir-155/hsa-mir-494/hsa-mir-9-1/hsa-mir-9-2/hsa-mir-9-3/hsa-mir-128-1/hsa-mir-16-2/hsa-mir-28/hsa-let-7a-2/hsa-mir-16-1/hsa-mir-24-1/hsa-mir-520a/hsa-mir-24-2	16
baicalin (BAI)	baicalin (BAI)	15/481	20/1764	1.08e-05	2.16e-05	3.51e-06	hsa-mir-21/hsa-mir-183/hsa-mir-145/hsa-mir-19a/hsa-mir-205/hsa-mir-126/hsa-mir-30c-2/hsa-mir-30c-1/hsa-mir-10a/hsa-mir-217/hsa-mir-31/hsa-mir-223/hsa-mir-766/hsa-mir-338/hsa-mir-23a	15
Pluripotent Stem Cells Reprogramming	Pluripotent Stem Cells Reprogramming	15/481	20/1764	1.08e-05	2.16e-05	3.51e-06	hsa-mir-145/hsa-mir-181b-1/hsa-mir-181b-2/hsa-mir-302c/hsa-mir-302e/hsa-mir-22/hsa-mir-302a/hsa-let-7b/hsa-mir-520d/hsa-mir-27b/hsa-mir-302d/hsa-mir-302b/hsa-mir-29b-1/hsa-mir-29b-2/hsa-mir-4324	15
sevoflurane (SEV)	sevoflurane (SEV)	15/481	20/1764	1.08e-05	2.16e-05	3.51e-06	hsa-mir-139/hsa-mir-125b-1/hsa-mir-125b-2/hsa-mir-210/hsa-mir-155/hsa-mir-203a/hsa-mir-326/hsa-mir-138-2/hsa-mir-761/hsa-mir-132/hsa-mir-302e/hsa-mir-138-1/hsa-mir-146b/hsa-mir-29a/hsa-mir-628	15
nicotine	nicotine	21/481	33/1764	1.12e-05	2.23e-05	3.62e-06	hsa-mir-21/hsa-mir-200c/hsa-mir-192/hsa-mir-493/hsa-mir-7-1/hsa-mir-7-3/hsa-mir-9-1/hsa-mir-9-2/hsa-mir-9-3/hsa-mir-7-2/hsa-mir-18b/hsa-mir-543/hsa-mir-30d/hsa-mir-16-2/hsa-mir-16-1/hsa-mir-24-1/hsa-mir-374b/hsa-mir-99b/hsa-mir-1914/hsa-mir-24-2/hsa-mir-505	21
small_intestine.duodenum	small_intestine.duodenum	26/481	45/1764	1.25e-05	2.5e-05	4.06e-06	hsa-mir-486-1/hsa-mir-486-2/hsa-mir-378a/hsa-mir-365a/hsa-mir-133a-1/hsa-mir-133a-2/hsa-mir-203b/hsa-mir-1-1/hsa-mir-503/hsa-mir-193b/hsa-mir-206/hsa-mir-22/hsa-mir-30e/hsa-mir-30b/hsa-mir-199b/hsa-mir-450a-2/hsa-mir-196b/hsa-mir-133b/hsa-mir-378e/hsa-mir-211/hsa-mir-1248/hsa-mir-532/hsa-mir-520a/hsa-mir-944/hsa-mir-499a/hsa-mir-3126	26
Carcinoma, Thyroid, Medullary	Carcinoma, Thyroid, Medullary	10/481	11/1764	1.76e-05	3.44e-05	5.59e-06	hsa-mir-21/hsa-mir-182/hsa-mir-99a/hsa-mir-200c/hsa-mir-200b/hsa-mir-375/hsa-mir-129-2/hsa-mir-129-1/hsa-mir-214/hsa-mir-151a	10
Cerebral Ischemia	Cerebral Ischemia	10/481	11/1764	1.76e-05	3.44e-05	5.59e-06	hsa-let-7c/hsa-mir-224/hsa-mir-128-1/hsa-let-7f-2/hsa-mir-29b-1/hsa-mir-24-1/hsa-mir-29b-2/hsa-let-7f-1/hsa-mir-376b/hsa-mir-24-2	10
Heart Development	Heart Development	10/481	11/1764	1.76e-05	3.44e-05	5.59e-06	hsa-mir-21/hsa-mir-133a-1/hsa-mir-133a-2/hsa-mir-1-2/hsa-mir-1-1/hsa-mir-27b/hsa-mir-499b/hsa-mir-208a/hsa-mir-133b/hsa-mir-499a	10
homocysteine (Hcy)	homocysteine (Hcy)	10/481	11/1764	1.76e-05	3.44e-05	5.59e-06	hsa-mir-145/hsa-mir-125b-1/hsa-mir-125b-2/hsa-mir-195/hsa-mir-133a-1/hsa-mir-133a-2/hsa-mir-143/hsa-mir-30b/hsa-mir-499a/hsa-mir-148a	10
Non-Traumatic Subarachnoid Hemorrhage	Non-Traumatic Subarachnoid Hemorrhage	10/481	11/1764	1.76e-05	3.44e-05	5.59e-06	hsa-mir-32/hsa-mir-193a/hsa-mir-142/hsa-mir-191/hsa-mir-155/hsa-mir-150/hsa-mir-126/hsa-mir-15b/hsa-mir-146b/hsa-mir-744	10
organophosphorus(OP)	organophosphorus(OP)	10/481	11/1764	1.76e-05	3.44e-05	5.59e-06	hsa-mir-141/hsa-mir-125b-1/hsa-mir-125b-2/hsa-mir-133a-1/hsa-mir-133a-2/hsa-mir-590/hsa-mir-150/hsa-mir-214/hsa-mir-29b-1/hsa-mir-29b-2	10
zirconia and titanium	zirconia and titanium	10/481	11/1764	1.76e-05	3.44e-05	5.59e-06	hsa-mir-337/hsa-mir-377/hsa-mir-143/hsa-mir-193b/hsa-mir-22/hsa-mir-339/hsa-mir-214/hsa-mir-24-1/hsa-mir-423/hsa-mir-24-2	10
oxygen glucose deprivation (OGD)	oxygen glucose deprivation (OGD)	17/481	25/1764	2.23e-05	4.33e-05	7.04e-06	hsa-mir-204/hsa-mir-140/hsa-mir-376c/hsa-mir-188/hsa-mir-9-1/hsa-mir-9-2/hsa-mir-9-3/hsa-mir-455/hsa-mir-376a-2/hsa-mir-224/hsa-mir-132/hsa-mir-126/hsa-mir-98/hsa-mir-103a-2/hsa-let-7i/hsa-mir-539/hsa-mir-216b	17
Arsenic	Arsenic	11/481	13/1764	2.53e-05	4.84e-05	7.87e-06	hsa-mir-21/hsa-mir-125b-1/hsa-mir-125b-2/hsa-mir-200b/hsa-mir-9-1/hsa-mir-9-2/hsa-mir-9-3/hsa-mir-22/hsa-mir-128-1/hsa-mir-221/hsa-mir-222	11
Carcinoma, Head And Neck	Carcinoma, Head And Neck	11/481	13/1764	2.53e-05	4.84e-05	7.87e-06	hsa-mir-10b/hsa-mir-196a-1/hsa-mir-196a-2/hsa-mir-200b/hsa-mir-375/hsa-mir-203a/hsa-mir-203b/hsa-mir-149/hsa-mir-499b/hsa-mir-29c/hsa-mir-499a	11
IFN-尾	IFN-尾	11/481	13/1764	2.53e-05	4.84e-05	7.87e-06	hsa-mir-145/hsa-mir-155/hsa-mir-143/hsa-mir-1-2/hsa-mir-1-1/hsa-mir-129-2/hsa-mir-129-1/hsa-mir-26a-1/hsa-mir-504/hsa-mir-26a-2/hsa-mir-185	11
Male Infertility	Male Infertility	11/481	13/1764	2.53e-05	4.84e-05	7.87e-06	hsa-mir-145/hsa-mir-200a/hsa-mir-210/hsa-mir-335/hsa-mir-449a/hsa-mir-155/hsa-mir-885/hsa-mir-122/hsa-mir-34c/hsa-mir-29c/hsa-mir-34b	11
Silica	Silica	11/481	13/1764	2.53e-05	4.84e-05	7.87e-06	hsa-mir-200c/hsa-mir-7-1/hsa-mir-7-3/hsa-mir-149/hsa-mir-7-2/hsa-mir-122/hsa-let-7i/hsa-let-7a-2/hsa-mir-29b-1/hsa-mir-29b-2/hsa-mir-29c	11
palmitate	palmitate	16/481	23/1764	2.55e-05	4.86e-05	7.9e-06	hsa-mir-195/hsa-mir-375/hsa-mir-204/hsa-mir-92b/hsa-mir-155/hsa-mir-299/hsa-mir-483/hsa-mir-615/hsa-mir-933/hsa-mir-132/hsa-mir-126/hsa-mir-328/hsa-mir-484/hsa-mir-362/hsa-mir-574/hsa-mir-185	16
Diabetic Retinopathy	Diabetic Retinopathy	15/481	21/1764	2.83e-05	5.37e-05	8.74e-06	hsa-mir-21/hsa-mir-200b/hsa-mir-195/hsa-mir-93/hsa-mir-106a/hsa-mir-20b/hsa-mir-126/hsa-mir-16-2/hsa-mir-15a/hsa-mir-27b/hsa-mir-16-1/hsa-mir-15b/hsa-mir-146b/hsa-mir-29a/hsa-mir-423	15
Leukemia, Lymphoblastic	Leukemia, Lymphoblastic	15/481	21/1764	2.83e-05	5.37e-05	8.74e-06	hsa-mir-181c/hsa-mir-449b/hsa-mir-126/hsa-mir-22/hsa-mir-128-1/hsa-mir-16-2/hsa-mir-221/hsa-mir-29b-1/hsa-mir-16-1/hsa-mir-223/hsa-mir-34c/hsa-mir-29b-2/hsa-mir-29c/hsa-mir-374b/hsa-mir-29a	15
12-O-tetradecanoylphorbol-13-acetate (TPA)	12-O-tetradecanoylphorbol-13-acetate (TPA)	12/481	15/1764	2.97e-05	5.53e-05	9e-06	hsa-mir-21/hsa-mir-142/hsa-mir-155/hsa-mir-181c/hsa-mir-22/hsa-mir-26a-1/hsa-mir-221/hsa-mir-222/hsa-mir-26a-2/hsa-mir-92a-2/hsa-mir-146b/hsa-mir-92a-1	12
Cholesterol Efflux	Cholesterol Efflux	12/481	15/1764	2.97e-05	5.53e-05	9e-06	hsa-mir-486-1/hsa-mir-486-2/hsa-mir-378a/hsa-mir-378c/hsa-mir-33b/hsa-mir-33a/hsa-mir-216a/hsa-mir-206/hsa-mir-378b/hsa-mir-27b/hsa-mir-27a/hsa-mir-378e	12
ERS1	ERS1	12/481	15/1764	2.97e-05	5.53e-05	9e-06	hsa-mir-21/hsa-mir-19a/hsa-mir-18a/hsa-mir-106a/hsa-mir-20b/hsa-mir-18b/hsa-mir-221/hsa-mir-19b-1/hsa-mir-222/hsa-mir-19b-2/hsa-mir-92a-2/hsa-mir-92a-1	12
genistein	genistein	12/481	15/1764	2.97e-05	5.53e-05	9e-06	hsa-mir-145/hsa-mir-155/hsa-mir-379/hsa-mir-218-2/hsa-mir-218-1/hsa-mir-27a/hsa-mir-29b-1/hsa-mir-23b/hsa-mir-223/hsa-mir-29b-2/hsa-mir-151a/hsa-mir-574	12
Neuron Apoptosis	Neuron Apoptosis	12/481	15/1764	2.97e-05	5.53e-05	9e-06	hsa-mir-27b/hsa-mir-27a/hsa-mir-29b-1/hsa-mir-23b/hsa-mir-24-1/hsa-mir-520f/hsa-mir-29b-2/hsa-mir-29c/hsa-mir-29a/hsa-mir-485/hsa-mir-23a/hsa-mir-24-2	12
perioglas(PG)	perioglas(PG)	12/481	15/1764	2.97e-05	5.53e-05	9e-06	hsa-mir-337/hsa-mir-200b/hsa-mir-377/hsa-mir-9-1/hsa-mir-9-2/hsa-mir-9-3/hsa-mir-496/hsa-mir-30d/hsa-mir-26a-1/hsa-mir-489/hsa-mir-26a-2/hsa-mir-423	12
Pituitary Adenoma	Pituitary Adenoma	14/481	19/1764	3.04e-05	5.66e-05	9.2e-06	hsa-mir-10b/hsa-mir-200c/hsa-mir-130b/hsa-mir-181b-1/hsa-mir-181b-2/hsa-mir-191/hsa-mir-26a-1/hsa-mir-23b/hsa-mir-520b/hsa-mir-523/hsa-mir-106b/hsa-mir-26a-2/hsa-mir-422a/hsa-mir-185	14
BAY11-7082	BAY11-7082	13/481	17/1764	3.12e-05	5.76e-05	9.36e-06	hsa-mir-21/hsa-mir-451a/hsa-mir-196a-1/hsa-mir-196a-2/hsa-mir-195/hsa-mir-192/hsa-mir-375/hsa-mir-155/hsa-mir-20b/hsa-mir-216a/hsa-mir-206/hsa-mir-127/hsa-mir-23b	13
rituximab (RTX)	rituximab (RTX)	13/481	17/1764	3.12e-05	5.76e-05	9.36e-06	hsa-mir-125b-1/hsa-mir-125b-2/hsa-mir-142/hsa-mir-155/hsa-mir-760/hsa-mir-326/hsa-mir-135b/hsa-mir-20b/hsa-mir-138-2/hsa-mir-150/hsa-mir-138-1/hsa-mir-134/hsa-mir-532	13
Myelodysplastic Syndromes	Myelodysplastic Syndromes	18/481	28/1764	4.02e-05	7.41e-05	1.2e-05	hsa-mir-21/hsa-mir-145/hsa-mir-378a/hsa-mir-125b-1/hsa-mir-125b-2/hsa-mir-378c/hsa-mir-155/hsa-mir-1-2/hsa-mir-1-1/hsa-mir-205/hsa-mir-378b/hsa-mir-15a/hsa-mir-221/hsa-mir-196b/hsa-mir-222/hsa-mir-125a/hsa-mir-378e/hsa-mir-23a	18
5-Aza-CdR and/or PBA	5-Aza-CdR and/or PBA	17/481	26/1764	4.84e-05	8.83e-05	1.44e-05	hsa-mir-139/hsa-mir-183/hsa-mir-182/hsa-mir-192/hsa-mir-495/hsa-mir-377/hsa-mir-494/hsa-mir-205/hsa-mir-498/hsa-mir-132/hsa-mir-193b/hsa-mir-126/hsa-mir-127/hsa-mir-134/hsa-mir-146b/hsa-mir-148a/hsa-mir-517b	17
Etoposide	Etoposide	17/481	26/1764	4.84e-05	8.83e-05	1.44e-05	hsa-mir-21/hsa-mir-125b-1/hsa-mir-125b-2/hsa-mir-100/hsa-mir-16-2/hsa-mir-374a/hsa-let-7i/hsa-let-7b/hsa-let-7a-2/hsa-let-7g/hsa-mir-16-1/hsa-mir-24-1/hsa-mir-222/hsa-mir-15b/hsa-mir-26b/hsa-mir-23a/hsa-mir-24-2	17
Influenza	Influenza	17/481	26/1764	4.84e-05	8.83e-05	1.44e-05	hsa-mir-144/hsa-mir-192/hsa-mir-33a/hsa-mir-376c/hsa-mir-106a/hsa-mir-132/hsa-mir-449b/hsa-mir-150/hsa-mir-126/hsa-mir-30d/hsa-let-7b/hsa-mir-30e/hsa-mir-30b/hsa-mir-24-1/hsa-mir-29c/hsa-mir-29a/hsa-mir-24-2	17
Leukemia, Lymphoblastic, Acute	Leukemia, Lymphoblastic, Acute	16/481	24/1764	5.74e-05	0.000104475	1.7e-05	hsa-mir-99a/hsa-mir-100/hsa-mir-196a-2/hsa-mir-142/hsa-mir-18a/hsa-mir-149/hsa-mir-150/hsa-mir-1290/hsa-mir-16-2/hsa-mir-708/hsa-mir-15a/hsa-let-7b/hsa-mir-221/hsa-mir-16-1/hsa-mir-196b/hsa-mir-222	16
pituitary_gland	pituitary_gland	22/481	38/1764	5.78e-05	0.000105019	1.71e-05	hsa-mir-497/hsa-mir-200b/hsa-mir-195/hsa-mir-7-1/hsa-mir-7-3/hsa-mir-432/hsa-mir-129-1/hsa-mir-7-2/hsa-mir-132/hsa-mir-127/hsa-mir-134/hsa-mir-487a/hsa-mir-450a-2/hsa-mir-323a/hsa-mir-574/hsa-mir-539/hsa-mir-668/hsa-mir-657/hsa-mir-212/hsa-mir-485/hsa-mir-892b/hsa-mir-542	22
Carcinoma, Basal Cell	Carcinoma, Basal Cell	9/481	10/1764	5.98e-05	0.000107658	1.75e-05	hsa-mir-21/hsa-mir-375/hsa-mir-92b/hsa-mir-328/hsa-mir-24-1/hsa-mir-297/hsa-mir-185/hsa-mir-485/hsa-mir-24-2	9
infliximab	infliximab	9/481	10/1764	5.98e-05	0.000107658	1.75e-05	hsa-mir-125b-1/hsa-mir-125b-2/hsa-mir-126/hsa-mir-16-2/hsa-mir-10a/hsa-mir-29b-1/hsa-mir-16-1/hsa-mir-223/hsa-mir-29b-2	9
Viral Myocarditis	Viral Myocarditis	9/481	10/1764	5.98e-05	0.000107658	1.75e-05	hsa-mir-155/hsa-mir-1-2/hsa-mir-1-1/hsa-mir-20b/hsa-mir-221/hsa-mir-499b/hsa-mir-222/hsa-mir-146b/hsa-mir-499a	9
Carcinoma, Urothelial, Upper Tract	Carcinoma, Urothelial, Upper Tract	19/481	31/1764	6.41e-05	0.000115066	1.87e-05	hsa-mir-21/hsa-mir-96/hsa-mir-429/hsa-mir-141/hsa-mir-182/hsa-let-7c/hsa-mir-200b/hsa-mir-33b/hsa-mir-191/hsa-mir-135b/hsa-mir-205/hsa-mir-4784/hsa-mir-181c/hsa-mir-22/hsa-mir-10a/hsa-let-7b/hsa-mir-489/hsa-mir-520b/hsa-mir-423	19
influenza A virus (IAV)	influenza A virus (IAV)	15/481	22/1764	6.69e-05	0.000119833	1.95e-05	hsa-mir-141/hsa-mir-200c/hsa-mir-93/hsa-mir-155/hsa-mir-203a/hsa-mir-590/hsa-mir-9-1/hsa-mir-9-2/hsa-mir-9-3/hsa-mir-132/hsa-mir-302c/hsa-mir-1290/hsa-mir-340/hsa-mir-223/hsa-mir-29c	15
Benzo(a)pyrene (BaP)	Benzo(a)pyrene (BaP)	21/481	36/1764	7.36e-05	0.00013145	2.14e-05	hsa-mir-21/hsa-mir-142/hsa-mir-493/hsa-mir-483/hsa-mir-494/hsa-mir-106a/hsa-mir-129-2/hsa-mir-129-1/hsa-mir-498/hsa-mir-126/hsa-mir-30c-1/hsa-mir-10a/hsa-let-7a-2/hsa-mir-29b-1/hsa-mir-34c/hsa-mir-106b/hsa-mir-29b-2/hsa-mir-92a-2/hsa-mir-211/hsa-mir-92a-1/hsa-mir-320e	21
Carcinoma, Thyroid, Anaplastic	Carcinoma, Thyroid, Anaplastic	10/481	12/1764	8.01e-05	0.000139834	2.27e-05	hsa-mir-125b-1/hsa-mir-125b-2/hsa-mir-99a/hsa-mir-206/hsa-mir-30d/hsa-mir-26a-1/hsa-mir-221/hsa-mir-222/hsa-mir-26a-2/hsa-mir-146b	10
Endometrial Neoplasms	Endometrial Neoplasms	10/481	12/1764	8.01e-05	0.000139834	2.27e-05	hsa-mir-96/hsa-mir-183/hsa-mir-182/hsa-mir-155/hsa-mir-9-1/hsa-mir-9-2/hsa-mir-9-3/hsa-mir-186/hsa-mir-27b/hsa-mir-27a	10
Heart&Muscle	Heart&Muscle	10/481	12/1764	8.01e-05	0.000139834	2.27e-05	hsa-mir-133a-1/hsa-mir-133a-2/hsa-mir-1-2/hsa-mir-1-1/hsa-mir-206/hsa-mir-302c/hsa-mir-302a/hsa-mir-302d/hsa-mir-302b/hsa-mir-133b	10
IFN-伪	IFN-伪	10/481	12/1764	8.01e-05	0.000139834	2.27e-05	hsa-mir-155/hsa-mir-1-2/hsa-mir-1-1/hsa-mir-128-1/hsa-mir-122/hsa-let-7i/hsa-mir-30e/hsa-let-7g/hsa-mir-221/hsa-mir-422a	10
Lofgren's Syndrome	Lofgren's Syndrome	10/481	12/1764	8.01e-05	0.000139834	2.27e-05	hsa-mir-21/hsa-mir-93/hsa-mir-1-2/hsa-mir-1-1/hsa-mir-150/hsa-mir-16-2/hsa-mir-340/hsa-mir-16-1/hsa-mir-146b/hsa-mir-212	10
morphine	morphine	10/481	12/1764	8.01e-05	0.000139834	2.27e-05	hsa-mir-139/hsa-mir-125b-1/hsa-mir-125b-2/hsa-mir-181b-1/hsa-mir-181b-2/hsa-mir-382/hsa-mir-150/hsa-mir-103a-2/hsa-mir-28/hsa-mir-15b	10
Renal Fibrosis	Renal Fibrosis	10/481	12/1764	8.01e-05	0.000139834	2.27e-05	hsa-mir-21/hsa-mir-378a/hsa-mir-378c/hsa-mir-196a-1/hsa-mir-196a-2/hsa-mir-378b/hsa-mir-196b/hsa-mir-378e/hsa-mir-29c/hsa-mir-1908	10
Vascular Homeostasis	Vascular Homeostasis	10/481	12/1764	8.01e-05	0.000139834	2.27e-05	hsa-mir-145/hsa-mir-378a/hsa-mir-378c/hsa-mir-143/hsa-mir-433/hsa-mir-126/hsa-mir-378b/hsa-mir-24-1/hsa-mir-378e/hsa-mir-24-2	10
kidney.medulla_renalis	kidney.medulla_renalis	13/481	18/1764	8.45e-05	0.000147175	2.39e-05	hsa-mir-139/hsa-mir-592/hsa-mir-3065/hsa-mir-3200/hsa-mir-329-2/hsa-mir-129-2/hsa-mir-329-1/hsa-mir-138-2/hsa-mir-1298/hsa-mir-543/hsa-mir-138-1/hsa-mir-487a/hsa-mir-744	13
hemin	hemin	11/481	14/1764	8.91e-05	0.000152328	2.48e-05	hsa-mir-210/hsa-mir-196a-1/hsa-mir-196a-2/hsa-mir-144/hsa-mir-377/hsa-mir-126/hsa-mir-18b/hsa-mir-103a-2/hsa-mir-217/hsa-mir-27a/hsa-mir-130a	11
ionising radiation	ionising radiation	11/481	14/1764	8.91e-05	0.000152328	2.48e-05	hsa-mir-21/hsa-let-7c/hsa-let-7d/hsa-mir-16-2/hsa-mir-15a/hsa-let-7b/hsa-let-7a-2/hsa-let-7f-2/hsa-let-7g/hsa-mir-16-1/hsa-let-7f-1	11
Neuron Differentiation	Neuron Differentiation	11/481	14/1764	8.91e-05	0.000152328	2.48e-05	hsa-mir-96/hsa-mir-183/hsa-mir-182/hsa-mir-376c/hsa-mir-9-1/hsa-mir-9-2/hsa-mir-9-3/hsa-mir-218-2/hsa-mir-1290/hsa-mir-218-1/hsa-mir-1246	11
Peripheral Vascular Disease	Peripheral Vascular Disease	11/481	14/1764	8.91e-05	0.000152328	2.48e-05	hsa-mir-145/hsa-mir-195/hsa-mir-335/hsa-mir-20b/hsa-mir-126/hsa-mir-16-2/hsa-mir-28/hsa-mir-27b/hsa-mir-16-1/hsa-mir-15b/hsa-mir-26b	11
silver nanoparticles (AgNPs)	silver nanoparticles (AgNPs)	11/481	14/1764	8.91e-05	0.000152328	2.48e-05	hsa-mir-192/hsa-mir-181b-1/hsa-mir-181b-2/hsa-mir-205/hsa-mir-181c/hsa-mir-30d/hsa-let-7i/hsa-mir-340/hsa-mir-29b-1/hsa-mir-29b-2/hsa-mir-338	11
ZEB1	ZEB1	11/481	14/1764	8.91e-05	0.000152328	2.48e-05	hsa-mir-429/hsa-mir-141/hsa-mir-200a/hsa-let-7c/hsa-mir-200c/hsa-mir-200b/hsa-let-7d/hsa-let-7b/hsa-let-7a-2/hsa-let-7g/hsa-mir-34b	11
diesel exhaust particle (DEP)	diesel exhaust particle (DEP)	12/481	16/1764	8.96e-05	0.000152328	2.48e-05	hsa-mir-96/hsa-mir-155/hsa-mir-135b/hsa-mir-494/hsa-mir-382/hsa-let-7d/hsa-mir-374a/hsa-let-7g/hsa-mir-27a/hsa-mir-31/hsa-mir-26b/hsa-mir-338	12
ethanol (EtOH)	ethanol (EtOH)	12/481	16/1764	8.96e-05	0.000152328	2.48e-05	hsa-mir-21/hsa-mir-145/hsa-mir-182/hsa-mir-497/hsa-mir-708/hsa-mir-122/hsa-mir-186/hsa-let-7b/hsa-mir-302b/hsa-mir-214/hsa-mir-29b-1/hsa-mir-29b-2	12
Thyroid Neoplasms	Thyroid Neoplasms	12/481	16/1764	8.96e-05	0.000152328	2.48e-05	hsa-mir-21/hsa-mir-141/hsa-mir-200a/hsa-mir-144/hsa-mir-200b/hsa-mir-22/hsa-mir-127/hsa-mir-221/hsa-mir-222/hsa-mir-323a/hsa-mir-146b/hsa-mir-130a	12
amniotic_membrane_cells	amniotic_membrane_cells	24/481	44/1764	9.89e-05	0.000167738	2.73e-05	hsa-mir-210/hsa-mir-365b/hsa-mir-365a/hsa-mir-144/hsa-mir-203a/hsa-mir-495/hsa-mir-1277/hsa-mir-1247/hsa-mir-135b/hsa-mir-675/hsa-mir-5684/hsa-mir-376a-2/hsa-mir-149/hsa-mir-382/hsa-mir-136/hsa-let-7f-2/hsa-mir-27a/hsa-mir-24-1/hsa-mir-655/hsa-mir-542/hsa-mir-23a/hsa-mir-642b/hsa-mir-24-2/hsa-mir-369	24
statins	statins	16/481	25/1764	0.000119716	0.000202475	3.29e-05	hsa-mir-21/hsa-mir-451a/hsa-mir-148b/hsa-mir-192/hsa-mir-133a-1/hsa-mir-133a-2/hsa-mir-1-2/hsa-mir-1-1/hsa-mir-483/hsa-mir-206/hsa-mir-15a/hsa-mir-106b/hsa-mir-92a-2/hsa-mir-92a-1/hsa-mir-499a/hsa-mir-148a	16
5-aza-2'-deoxycytidine (5-Aza-CdR) and/or phenylbutyric acid (PBA)	5-aza-2'-deoxycytidine (5-Aza-CdR) and/or phenylbutyric acid (PBA)	15/481	23/1764	0.000144667	0.000244031	3.97e-05	hsa-mir-139/hsa-mir-183/hsa-mir-182/hsa-mir-192/hsa-mir-495/hsa-mir-377/hsa-mir-494/hsa-mir-498/hsa-mir-132/hsa-mir-193b/hsa-mir-126/hsa-mir-127/hsa-mir-134/hsa-mir-146b/hsa-mir-517b	15
Chondrosarcoma	Chondrosarcoma	14/481	21/1764	0.000172377	0.000290009	4.71e-05	hsa-mir-145/hsa-mir-141/hsa-mir-100/hsa-mir-200b/hsa-mir-494/hsa-mir-129-2/hsa-mir-129-1/hsa-mir-138-2/hsa-mir-126/hsa-mir-206/hsa-mir-138-1/hsa-mir-27b/hsa-mir-23b/hsa-mir-519d	14
Glucose Metabolism	Glucose Metabolism	17/481	28/1764	0.000187297	0.000314287	5.11e-05	hsa-mir-125b-1/hsa-mir-125b-2/hsa-mir-144/hsa-let-7c/hsa-mir-195/hsa-mir-375/hsa-mir-129-2/hsa-mir-129-1/hsa-let-7d/hsa-mir-331/hsa-let-7b/hsa-let-7a-2/hsa-let-7g/hsa-mir-23b/hsa-mir-223/hsa-mir-484/hsa-mir-23a	17
Cutaneous Melanoma	Cutaneous Melanoma	13/481	19/1764	0.000201596	0.000336518	5.47e-05	hsa-mir-21/hsa-mir-182/hsa-mir-125b-1/hsa-mir-193a/hsa-mir-205/hsa-mir-149/hsa-mir-150/hsa-let-7b/hsa-let-7a-2/hsa-mir-199b/hsa-mir-106b/hsa-mir-15b/hsa-mir-423	13
mir-154 family	mir-154 family	13/481	19/1764	0.000201596	0.000336518	5.47e-05	hsa-mir-381/hsa-mir-377/hsa-mir-494/hsa-mir-656/hsa-mir-382/hsa-mir-496/hsa-mir-410/hsa-mir-300/hsa-mir-487a/hsa-mir-323a/hsa-mir-655/hsa-mir-539/hsa-mir-369	13
Heart Diseases [unspecific]	Heart Diseases [unspecific]	21/481	38/1764	0.000213712	0.000355816	5.78e-05	hsa-mir-21/hsa-mir-100/hsa-mir-184/hsa-mir-200b/hsa-mir-193a/hsa-mir-301a/hsa-mir-133a-1/hsa-mir-133a-2/hsa-mir-1-2/hsa-mir-1-1/hsa-mir-122/hsa-mir-29b-1/hsa-mir-630/hsa-mir-499b/hsa-mir-208a/hsa-mir-133b/hsa-mir-3663/hsa-mir-146b/hsa-mir-99b/hsa-mir-499a/hsa-mir-505	21
Astrocytoma	Astrocytoma	12/481	17/1764	0.00022981	0.000380641	6.19e-05	hsa-mir-21/hsa-mir-210/hsa-mir-181b-1/hsa-mir-181b-2/hsa-mir-155/hsa-mir-106a/hsa-mir-206/hsa-mir-22/hsa-mir-15a/hsa-mir-27a/hsa-mir-221/hsa-mir-24-1	12
Cardiotoxicity	Cardiotoxicity	12/481	17/1764	0.00022981	0.000380641	6.19e-05	hsa-mir-486-1/hsa-mir-486-2/hsa-mir-182/hsa-mir-187/hsa-mir-1303/hsa-mir-214/hsa-mir-199b/hsa-mir-34c/hsa-mir-4423/hsa-mir-34b/hsa-mir-15b/hsa-mir-130a	12
ACTH-Secreting Pituitary Adenoma	ACTH-Secreting Pituitary Adenoma	9/481	11/1764	0.00024947	0.000402797	6.55e-05	hsa-mir-21/hsa-mir-145/hsa-mir-141/hsa-mir-143/hsa-mir-150/hsa-mir-16-2/hsa-mir-15a/hsa-let-7a-2/hsa-mir-16-1	9
Barrett's Esophagus	Barrett's Esophagus	9/481	11/1764	0.00024947	0.000402797	6.55e-05	hsa-mir-21/hsa-mir-196a-1/hsa-mir-196a-2/hsa-mir-192/hsa-mir-203a/hsa-mir-203b/hsa-mir-143/hsa-mir-215/hsa-mir-205	9
clozapine (CLZ)	clozapine (CLZ)	9/481	11/1764	0.00024947	0.000402797	6.55e-05	hsa-mir-486-1/hsa-mir-486-2/hsa-mir-142/hsa-mir-126/hsa-mir-22/hsa-mir-16-2/hsa-mir-16-1/hsa-mir-92a-2/hsa-mir-92a-1	9
Folliculogenesis	Folliculogenesis	9/481	11/1764	0.00024947	0.000402797	6.55e-05	hsa-mir-21/hsa-mir-125b-1/hsa-mir-125b-2/hsa-let-7c/hsa-mir-143/hsa-mir-22/hsa-let-7b/hsa-let-7a-2/hsa-mir-15b	9
inositol hexaphosphate (IP6)	inositol hexaphosphate (IP6)	9/481	11/1764	0.00024947	0.000402797	6.55e-05	hsa-mir-210/hsa-mir-144/hsa-mir-155/hsa-mir-126/hsa-mir-302c/hsa-mir-223/hsa-mir-196b/hsa-mir-26b/hsa-mir-29a	9
mechanical stretch	mechanical stretch	9/481	11/1764	0.00024947	0.000402797	6.55e-05	hsa-mir-21/hsa-mir-145/hsa-mir-182/hsa-mir-551b/hsa-mir-26a-1/hsa-mir-19b-1/hsa-mir-223/hsa-mir-26a-2/hsa-mir-19b-2	9
Mesothelioma	Mesothelioma	9/481	11/1764	0.00024947	0.000402797	6.55e-05	hsa-mir-21/hsa-mir-143/hsa-mir-106a/hsa-mir-132/hsa-mir-126/hsa-mir-30c-2/hsa-mir-30c-1/hsa-mir-103a-2/hsa-mir-31	9
photodynamic therapy (PDT)	photodynamic therapy (PDT)	9/481	11/1764	0.00024947	0.000402797	6.55e-05	hsa-mir-204/hsa-mir-7-1/hsa-mir-7-3/hsa-mir-7-2/hsa-mir-216a/hsa-mir-1290/hsa-mir-29a/hsa-mir-148a/hsa-mir-1246	9
Pulmonary Sarcoidosis	Pulmonary Sarcoidosis	9/481	11/1764	0.00024947	0.000402797	6.55e-05	hsa-mir-192/hsa-mir-128-1/hsa-mir-16-2/hsa-mir-27b/hsa-mir-221/hsa-mir-16-1/hsa-mir-222/hsa-mir-15b/hsa-mir-130a	9
Trastuzumab	Trastuzumab	9/481	11/1764	0.00024947	0.000402797	6.55e-05	hsa-mir-21/hsa-mir-125b-1/hsa-mir-125b-2/hsa-mir-210/hsa-mir-18a/hsa-mir-26a-1/hsa-mir-30b/hsa-mir-26a-2/hsa-mir-542	9
amyloid-尾 (A尾) 25-35	amyloid-尾 (A尾) 25-35	11/481	15/1764	0.000252558	0.000403715	6.56e-05	hsa-mir-193a/hsa-mir-375/hsa-mir-33a/hsa-mir-326/hsa-mir-149/hsa-mir-132/hsa-mir-122/hsa-mir-133b/hsa-mir-374b/hsa-mir-29a/hsa-mir-212	11
Carcinoma, Urothelial	Carcinoma, Urothelial	11/481	15/1764	0.000252558	0.000403715	6.56e-05	hsa-mir-21/hsa-mir-96/hsa-mir-183/hsa-mir-145/hsa-mir-182/hsa-mir-99a/hsa-mir-100/hsa-mir-497/hsa-mir-129-2/hsa-mir-27a/hsa-mir-630	11
Dengue Virus Infection	Dengue Virus Infection	11/481	15/1764	0.000252558	0.000403715	6.56e-05	hsa-mir-378a/hsa-mir-378c/hsa-mir-133a-1/hsa-mir-133a-2/hsa-mir-150/hsa-mir-126/hsa-mir-378b/hsa-mir-30e/hsa-let-7a-2/hsa-mir-223/hsa-mir-378e	11
Leukemia, Promyelocytic, Acute	Leukemia, Promyelocytic, Acute	11/481	15/1764	0.000252558	0.000403715	6.56e-05	hsa-mir-125b-1/hsa-mir-125b-2/hsa-mir-142/hsa-mir-181b-1/hsa-mir-181b-2/hsa-mir-126/hsa-mir-18b/hsa-mir-34c/hsa-mir-34b/hsa-mir-92a-2/hsa-mir-92a-1	11
Ischemic Diseases [unspecific]	Ischemic Diseases [unspecific]	10/481	13/1764	0.000262621	0.00041463	6.74e-05	hsa-mir-210/hsa-mir-144/hsa-mir-495/hsa-mir-494/hsa-mir-132/hsa-mir-26a-1/hsa-mir-27a/hsa-mir-30b/hsa-mir-26a-2/hsa-mir-212	10
Leukemia, Lymphoblastic, Acute, B-Cell	Leukemia, Lymphoblastic, Acute, B-Cell	10/481	13/1764	0.000262621	0.00041463	6.74e-05	hsa-mir-451a/hsa-mir-1290/hsa-mir-15a/hsa-mir-26a-1/hsa-mir-221/hsa-mir-223/hsa-mir-26a-2/hsa-mir-151a/hsa-mir-451b/hsa-mir-151b	10
Lymphoma, Primary Effusion	Lymphoma, Primary Effusion	10/481	13/1764	0.000262621	0.00041463	6.74e-05	hsa-let-7c/hsa-let-7d/hsa-let-7i/hsa-let-7b/hsa-let-7a-2/hsa-let-7f-2/hsa-let-7g/hsa-mir-221/hsa-mir-222/hsa-let-7f-1	10
Mycobacterium Tuberculosis Infection	Mycobacterium Tuberculosis Infection	10/481	13/1764	0.000262621	0.00041463	6.74e-05	hsa-mir-21/hsa-mir-32/hsa-mir-193a/hsa-mir-140/hsa-mir-155/hsa-mir-326/hsa-mir-150/hsa-mir-206/hsa-mir-146b/hsa-mir-485	10
Spinal Cord Injuries	Spinal Cord Injuries	10/481	13/1764	0.000262621	0.00041463	6.74e-05	hsa-mir-21/hsa-mir-145/hsa-mir-142/hsa-mir-16-2/hsa-let-7a-2/hsa-mir-29b-1/hsa-mir-16-1/hsa-mir-29b-2/hsa-mir-130a/hsa-mir-23a	10
Brain Neoplasms	Brain Neoplasms	15/481	24/1764	0.000290161	0.000453642	7.38e-05	hsa-mir-21/hsa-mir-451a/hsa-mir-181b-1/hsa-mir-181b-2/hsa-mir-92b/hsa-mir-191/hsa-mir-9-1/hsa-mir-9-2/hsa-mir-9-3/hsa-mir-129-2/hsa-mir-129-1/hsa-mir-181c/hsa-let-7a-2/hsa-mir-222/hsa-mir-451b	15
Carcinoma, Ovarian, Serous	Carcinoma, Ovarian, Serous	15/481	24/1764	0.000290161	0.000453642	7.38e-05	hsa-mir-21/hsa-mir-191/hsa-mir-483/hsa-mir-106a/hsa-mir-16-2/hsa-mir-103a-2/hsa-mir-30e/hsa-let-7a-2/hsa-mir-16-1/hsa-mir-509-3/hsa-mir-92a-2/hsa-mir-423/hsa-mir-92a-1/hsa-mir-1246/hsa-mir-505	15
Diabetic Nephropathy	Diabetic Nephropathy	15/481	24/1764	0.000290161	0.000453642	7.38e-05	hsa-mir-21/hsa-mir-125b-1/hsa-mir-125b-2/hsa-mir-130b/hsa-mir-342/hsa-mir-218-2/hsa-mir-30c-2/hsa-mir-30c-1/hsa-mir-218-1/hsa-mir-26a-1/hsa-mir-214/hsa-mir-23b/hsa-mir-23c/hsa-mir-125a/hsa-mir-26a-2	15
Ursolic Acid	Ursolic Acid	15/481	24/1764	0.000290161	0.000453642	7.38e-05	hsa-mir-21/hsa-mir-200a/hsa-mir-200c/hsa-mir-200b/hsa-mir-133a-1/hsa-mir-133a-2/hsa-mir-149/hsa-mir-933/hsa-mir-206/hsa-mir-122/hsa-let-7b/hsa-mir-134/hsa-mir-196b/hsa-mir-185/hsa-mir-499a	15
docosahexaenoic acid (DHA)	docosahexaenoic acid (DHA)	14/481	22/1764	0.000356913	0.000556646	9.05e-05	hsa-mir-21/hsa-mir-378a/hsa-mir-125b-1/hsa-mir-125b-2/hsa-mir-19a/hsa-mir-9-1/hsa-mir-9-2/hsa-mir-9-3/hsa-mir-132/hsa-mir-126/hsa-mir-221/hsa-mir-222/hsa-mir-106b/hsa-mir-130a	14
IFN-纬	IFN-纬	23/481	45/1764	0.000495622	0.000771101	0.000125362	hsa-mir-139/hsa-mir-21/hsa-mir-337/hsa-let-7c/hsa-mir-142/hsa-mir-187/hsa-mir-155/hsa-mir-654/hsa-mir-455/hsa-mir-22/hsa-mir-127/hsa-mir-122/hsa-mir-410/hsa-mir-214/hsa-mir-221/hsa-mir-29b-1/hsa-mir-31/hsa-mir-196b/hsa-mir-29b-2/hsa-mir-29c/hsa-mir-4324/hsa-mir-146b/hsa-mir-29a	23
aspirin	aspirin	12/481	18/1764	0.000520442	0.000798094	0.00012975	hsa-mir-21/hsa-mir-145/hsa-mir-155/hsa-mir-203a/hsa-mir-7-1/hsa-mir-7-3/hsa-mir-7-2/hsa-mir-126/hsa-mir-98/hsa-mir-10a/hsa-let-7g/hsa-mir-3182	12
Carcinoma, Hepatocellular, HBV-Related	Carcinoma, Hepatocellular, HBV-Related	12/481	18/1764	0.000520442	0.000798094	0.00012975	hsa-mir-96/hsa-mir-183/hsa-mir-125b-1/hsa-mir-125b-2/hsa-mir-196a-1/hsa-mir-196a-2/hsa-let-7c/hsa-mir-138-2/hsa-mir-374a/hsa-mir-138-1/hsa-let-7a-2/hsa-mir-223	12
Graft-Versus-Host Disease	Graft-Versus-Host Disease	12/481	18/1764	0.000520442	0.000798094	0.00012975	hsa-mir-21/hsa-mir-200b/hsa-mir-93/hsa-mir-155/hsa-mir-377/hsa-mir-411/hsa-mir-374a/hsa-mir-28/hsa-mir-489/hsa-mir-26b/hsa-mir-586/hsa-mir-423	12
hepatitis B virus X protein (HBx)	hepatitis B virus X protein (HBx)	12/481	18/1764	0.000520442	0.000798094	0.00012975	hsa-mir-21/hsa-mir-145/hsa-mir-429/hsa-mir-200a/hsa-mir-675/hsa-mir-22/hsa-mir-16-2/hsa-mir-16-1/hsa-mir-222/hsa-mir-125a/hsa-mir-211/hsa-mir-148a	12
Mesial Temporal Lobe Epilepsy	Mesial Temporal Lobe Epilepsy	12/481	18/1764	0.000520442	0.000798094	0.00012975	hsa-mir-145/hsa-mir-365a/hsa-mir-204/hsa-mir-155/hsa-mir-143/hsa-mir-132/hsa-mir-218-2/hsa-mir-128-1/hsa-mir-218-1/hsa-mir-134/hsa-mir-196b/hsa-mir-532	12
Smooth Muscle Cell Proliferation	Smooth Muscle Cell Proliferation	12/481	18/1764	0.000520442	0.000798094	0.00012975	hsa-mir-21/hsa-mir-145/hsa-mir-100/hsa-mir-140/hsa-mir-143/hsa-mir-147b/hsa-mir-138-2/hsa-mir-10a/hsa-mir-138-1/hsa-mir-27a/hsa-mir-222/hsa-mir-15b	12
Chronic Inflammation	Chronic Inflammation	10/481	14/1764	0.000696342	0.00106275	0.000172777	hsa-mir-99a/hsa-mir-142/hsa-mir-92b/hsa-mir-33a/hsa-mir-143/hsa-let-7b/hsa-mir-338/hsa-mir-99b/hsa-mir-130a/hsa-mir-148a	10
Myotonic Muscular Dystrophy	Myotonic Muscular Dystrophy	10/481	14/1764	0.000696342	0.00106275	0.000172777	hsa-mir-335/hsa-mir-133a-1/hsa-mir-133a-2/hsa-mir-1-2/hsa-mir-1-1/hsa-mir-206/hsa-mir-103a-2/hsa-mir-29b-1/hsa-mir-133b/hsa-mir-29c	10
Ewing's Sarcoma	Ewing's Sarcoma	9/481	12/1764	0.000757697	0.00113501	0.000184524	hsa-mir-125b-1/hsa-mir-125b-2/hsa-mir-22/hsa-mir-16-2/hsa-let-7a-2/hsa-mir-29b-1/hsa-mir-31/hsa-mir-16-1/hsa-mir-29b-2	9
let-7 family	let-7 family	9/481	12/1764	0.000757697	0.00113501	0.000184524	hsa-let-7c/hsa-let-7d/hsa-mir-98/hsa-let-7i/hsa-let-7b/hsa-let-7a-2/hsa-let-7f-2/hsa-let-7g/hsa-let-7f-1	9
SOX2	SOX2	9/481	12/1764	0.000757697	0.00113501	0.000184524	hsa-mir-183/hsa-mir-182/hsa-mir-135b/hsa-mir-302c/hsa-mir-22/hsa-mir-302a/hsa-mir-302d/hsa-mir-302b/hsa-mir-766	9
trichostatin A (TSA)	trichostatin A (TSA)	9/481	12/1764	0.000757697	0.00113501	0.000184524	hsa-mir-125b-1/hsa-mir-125b-2/hsa-mir-375/hsa-mir-204/hsa-mir-7-1/hsa-mir-7-3/hsa-mir-7-2/hsa-mir-373/hsa-mir-122	9
Alcoholic Hepatitis	Alcoholic Hepatitis	8/481	10/1764	0.000763167	0.00113501	0.000184524	hsa-mir-182/hsa-mir-192/hsa-mir-483/hsa-mir-122/hsa-mir-30b/hsa-mir-744/hsa-mir-130a/hsa-mir-1246	8
amyloid-尾 (A尾)	amyloid-尾 (A尾)	8/481	10/1764	0.000763167	0.00113501	0.000184524	hsa-mir-155/hsa-mir-16-2/hsa-mir-122/hsa-mir-16-1/hsa-mir-19b-1/hsa-mir-19b-2/hsa-mir-485/hsa-mir-130a	8
Aplastic Anemia	Aplastic Anemia	8/481	10/1764	0.000763167	0.00113501	0.000184524	hsa-mir-145/hsa-mir-204/hsa-mir-1-2/hsa-mir-1-1/hsa-mir-150/hsa-mir-126/hsa-mir-223/hsa-mir-146b	8
Granulopoiesis	Granulopoiesis	8/481	10/1764	0.000763167	0.00113501	0.000184524	hsa-mir-21/hsa-mir-155/hsa-let-7d/hsa-mir-15a/hsa-mir-223/hsa-mir-196b/hsa-mir-15b/hsa-mir-130a	8
hyperthermia	hyperthermia	8/481	10/1764	0.000763167	0.00113501	0.000184524	hsa-mir-139/hsa-mir-10b/hsa-mir-203a/hsa-mir-30c-2/hsa-mir-30c-1/hsa-mir-27a/hsa-mir-15b/hsa-mir-23a	8
IL-1尾 and TNF-伪	IL-1尾 and TNF-伪	8/481	10/1764	0.000763167	0.00113501	0.000184524	hsa-mir-21/hsa-mir-195/hsa-mir-7-1/hsa-mir-7-3/hsa-mir-675/hsa-mir-7-2/hsa-mir-126/hsa-mir-27a	8
vincristine (VCR)	vincristine (VCR)	8/481	10/1764	0.000763167	0.00113501	0.000184524	hsa-mir-497/hsa-mir-181b-1/hsa-mir-181b-2/hsa-mir-155/hsa-mir-138-2/hsa-mir-126/hsa-mir-138-1/hsa-mir-765	8
Immune System(Xiao's Cell2010)	Immune System(Xiao's Cell2010)	13/481	21/1764	0.000859658	0.00127556	0.000207374	hsa-mir-181b-1/hsa-mir-181b-2/hsa-mir-93/hsa-mir-155/hsa-mir-19a/hsa-mir-18a/hsa-mir-106a/hsa-mir-20b/hsa-mir-181c/hsa-mir-150/hsa-mir-18b/hsa-mir-223/hsa-mir-106b	13
Neurodegenerative Diseases [unspecific]	Neurodegenerative Diseases [unspecific]	12/481	19/1764	0.00106704	0.00157961	0.000256805	hsa-mir-139/hsa-mir-144/hsa-mir-337/hsa-mir-342/hsa-mir-132/hsa-mir-328/hsa-let-7b/hsa-mir-26a-1/hsa-mir-34c/hsa-mir-26a-2/hsa-mir-34b/hsa-mir-338	12
bortezomib	bortezomib	11/481	17/1764	0.0013101	0.00193051	0.000313852	hsa-mir-125b-1/hsa-mir-125b-2/hsa-mir-133a-1/hsa-mir-133a-2/hsa-mir-1-2/hsa-mir-1-1/hsa-mir-122/hsa-mir-15a/hsa-mir-29b-1/hsa-mir-29b-2/hsa-mir-520h	11
grape seed proanthocyanidin	grape seed proanthocyanidin	11/481	17/1764	0.0013101	0.00193051	0.000313852	hsa-mir-483/hsa-mir-1224/hsa-mir-449b/hsa-mir-1290/hsa-mir-30b/hsa-mir-106b/hsa-mir-15b/hsa-mir-532/hsa-mir-2110/hsa-mir-744/hsa-mir-1249	11
Adenocarcinoma, Gastric-Esophageal Junction	Adenocarcinoma, Gastric-Esophageal Junction	10/481	15/1764	0.00158391	0.00231555	0.00037645	hsa-mir-21/hsa-mir-196a-1/hsa-mir-196a-2/hsa-mir-192/hsa-mir-381/hsa-mir-135b/hsa-mir-302c/hsa-mir-222/hsa-mir-628/hsa-mir-3196	10
Chondrocyte Development	Chondrocyte Development	10/481	15/1764	0.00158391	0.00231555	0.00037645	hsa-mir-145/hsa-mir-210/hsa-mir-181b-1/hsa-mir-181b-2/hsa-mir-381/hsa-mir-181c/hsa-mir-630/hsa-mir-222/hsa-mir-92a-2/hsa-mir-92a-1	10
Maternal Obesity During Childbirth	Maternal Obesity During Childbirth	10/481	15/1764	0.00158391	0.00231555	0.00037645	hsa-mir-375/hsa-mir-150/hsa-mir-122/hsa-mir-103a-2/hsa-mir-340/hsa-mir-221/hsa-mir-652/hsa-mir-29c/hsa-mir-99b/hsa-mir-130a	10
Circadian Rhythm	Circadian Rhythm	13/481	22/1764	0.00158585	0.00231555	0.00037645	hsa-mir-96/hsa-mir-183/hsa-mir-182/hsa-mir-192/hsa-mir-191/hsa-mir-132/hsa-mir-16-2/hsa-mir-122/hsa-mir-26a-1/hsa-mir-16-1/hsa-mir-26a-2/hsa-mir-29c/hsa-mir-29a	13
Amniotic_Epithelial_Cells	Amniotic_Epithelial_Cells	15/481	27/1764	0.00164568	0.00239746	0.000389766	hsa-mir-3065/hsa-mir-493/hsa-mir-675/hsa-mir-483/hsa-mir-494/hsa-mir-758/hsa-mir-656/hsa-mir-376a-2/hsa-mir-1284/hsa-mir-410/hsa-mir-487a/hsa-mir-532/hsa-mir-544a/hsa-mir-582/hsa-mir-501	15
cyclosporine A (CsA)	cyclosporine A (CsA)	9/481	13/1764	0.00187162	0.00267195	0.000434393	hsa-mir-21/hsa-mir-144/hsa-mir-200b/hsa-mir-195/hsa-mir-22/hsa-mir-122/hsa-mir-10a/hsa-mir-186/hsa-mir-27a	9
DDT	DDT	9/481	13/1764	0.00187162	0.00267195	0.000434393	hsa-let-7c/hsa-let-7d/hsa-let-7b/hsa-mir-27b/hsa-let-7a-2/hsa-let-7f-2/hsa-mir-15b/hsa-let-7f-1/hsa-mir-1915	9
E2	E2	9/481	13/1764	0.00187162	0.00267195	0.000434393	hsa-let-7c/hsa-let-7d/hsa-let-7b/hsa-mir-27b/hsa-let-7a-2/hsa-let-7f-2/hsa-mir-15b/hsa-let-7f-1/hsa-mir-1915	9
Hemoglobin Diseases	Hemoglobin Diseases	9/481	13/1764	0.00187162	0.00267195	0.000434393	hsa-mir-210/hsa-let-7c/hsa-mir-940/hsa-let-7d/hsa-let-7b/hsa-let-7a-2/hsa-let-7g/hsa-mir-223/hsa-mir-3663	9
Keloid	Keloid	9/481	13/1764	0.00187162	0.00267195	0.000434393	hsa-mir-21/hsa-mir-145/hsa-mir-200b/hsa-mir-181b-1/hsa-mir-181b-2/hsa-mir-205/hsa-mir-181c/hsa-mir-10a/hsa-mir-185	9
Lupus Nephritis	Lupus Nephritis	9/481	13/1764	0.00187162	0.00267195	0.000434393	hsa-mir-145/hsa-mir-130b/hsa-mir-155/hsa-mir-1224/hsa-mir-150/hsa-mir-127/hsa-mir-125a/hsa-mir-423/hsa-mir-148a	9
Lymphoma, Burkitt's	Lymphoma, Burkitt's	9/481	13/1764	0.00187162	0.00267195	0.000434393	hsa-mir-145/hsa-mir-155/hsa-mir-143/hsa-mir-150/hsa-mir-29b-1/hsa-mir-29b-2/hsa-mir-29c/hsa-mir-29a/hsa-mir-520a	9
Rhinosinusitis	Rhinosinusitis	9/481	13/1764	0.00187162	0.00267195	0.000434393	hsa-mir-125b-1/hsa-mir-125b-2/hsa-mir-181b-1/hsa-mir-181b-2/hsa-mir-155/hsa-mir-1290/hsa-mir-92a-2/hsa-mir-26b/hsa-mir-92a-1	9
Vascular Injuries	Vascular Injuries	9/481	13/1764	0.00187162	0.00267195	0.000434393	hsa-mir-21/hsa-mir-100/hsa-mir-147b/hsa-mir-126/hsa-mir-22/hsa-mir-27a/hsa-mir-222/hsa-mir-92a-2/hsa-mir-92a-1	9
bone morphogenetic protein 2 (BMP2)	bone morphogenetic protein 2 (BMP2)	8/481	11/1764	0.00213303	0.00293405	0.000477004	hsa-mir-21/hsa-mir-200b/hsa-mir-155/hsa-mir-18b/hsa-mir-30c-2/hsa-mir-30c-1/hsa-mir-214/hsa-mir-30b	8
capecitabine	capecitabine	8/481	11/1764	0.00213303	0.00293405	0.000477004	hsa-mir-125b-1/hsa-mir-125b-2/hsa-mir-99a/hsa-mir-126/hsa-mir-487a/hsa-mir-450b/hsa-mir-450a-2/hsa-mir-196b	8
CEBPA	CEBPA	8/481	11/1764	0.00213303	0.00293405	0.000477004	hsa-mir-182/hsa-mir-100/hsa-mir-1-2/hsa-let-7a-2/hsa-mir-29b-1/hsa-mir-223/hsa-mir-29b-2/hsa-mir-29a	8
Childhood Solid Tumor [unspecific]	Childhood Solid Tumor [unspecific]	8/481	11/1764	0.00213303	0.00293405	0.000477004	hsa-mir-483/hsa-mir-9-1/hsa-mir-9-2/hsa-mir-9-3/hsa-mir-218-2/hsa-mir-1538/hsa-mir-218-1/hsa-mir-490	8
EIF2C2	EIF2C2	8/481	11/1764	0.00213303	0.00293405	0.000477004	hsa-let-7c/hsa-let-7d/hsa-let-7i/hsa-let-7b/hsa-let-7a-2/hsa-let-7f-2/hsa-let-7g/hsa-let-7f-1	8
free fatty acids (FFA)	free fatty acids (FFA)	8/481	11/1764	0.00213303	0.00293405	0.000477004	hsa-mir-145/hsa-mir-200a/hsa-mir-451a/hsa-mir-190b/hsa-mir-140/hsa-mir-150/hsa-mir-22/hsa-mir-122	8
Gastric Neoplasms	Gastric Neoplasms	8/481	11/1764	0.00213303	0.00293405	0.000477004	hsa-mir-21/hsa-mir-100/hsa-mir-148b/hsa-mir-9-1/hsa-mir-9-2/hsa-mir-129-2/hsa-mir-125a/hsa-mir-34b	8
Isoflavone	Isoflavone	8/481	11/1764	0.00213303	0.00293405	0.000477004	hsa-let-7c/hsa-mir-200c/hsa-mir-200b/hsa-let-7d/hsa-let-7b/hsa-mir-92a-2/hsa-mir-29a/hsa-mir-92a-1	8
Kidney Neoplasms	Kidney Neoplasms	8/481	11/1764	0.00213303	0.00293405	0.000477004	hsa-mir-200c/hsa-mir-302c/hsa-mir-302e/hsa-mir-302a/hsa-mir-302d/hsa-mir-302b/hsa-mir-34c/hsa-mir-34b	8
LIN28	LIN28	8/481	11/1764	0.00213303	0.00293405	0.000477004	hsa-let-7c/hsa-let-7d/hsa-let-7i/hsa-let-7b/hsa-let-7a-2/hsa-let-7f-2/hsa-let-7g/hsa-let-7f-1	8
LIN28B	LIN28B	8/481	11/1764	0.00213303	0.00293405	0.000477004	hsa-let-7c/hsa-let-7d/hsa-let-7i/hsa-let-7b/hsa-let-7a-2/hsa-let-7f-2/hsa-let-7g/hsa-let-7f-1	8
lithium (Li)	lithium (Li)	8/481	11/1764	0.00213303	0.00293405	0.000477004	hsa-mir-155/hsa-mir-494/hsa-mir-9-1/hsa-mir-9-2/hsa-mir-9-3/hsa-mir-181c/hsa-mir-15a/hsa-mir-221	8
Machado-Joseph Disease	Machado-Joseph Disease	8/481	11/1764	0.00213303	0.00293405	0.000477004	hsa-mir-125b-1/hsa-mir-125b-2/hsa-mir-494/hsa-mir-9-1/hsa-mir-9-2/hsa-mir-9-3/hsa-mir-34b/hsa-mir-29a	8
Mild Cognitive Impairment	Mild Cognitive Impairment	8/481	11/1764	0.00213303	0.00293405	0.000477004	hsa-mir-382/hsa-mir-132/hsa-mir-206/hsa-mir-128-1/hsa-mir-134/hsa-mir-491/hsa-mir-323a/hsa-mir-874	8
SPI1	SPI1	8/481	11/1764	0.00213303	0.00293405	0.000477004	hsa-mir-342/hsa-mir-155/hsa-mir-19a/hsa-mir-18a/hsa-mir-92a-2/hsa-mir-338/hsa-mir-92a-1/hsa-mir-23a	8
Synovial Sarcoma	Synovial Sarcoma	8/481	11/1764	0.00213303	0.00293405	0.000477004	hsa-mir-99a/hsa-mir-195/hsa-mir-148b/hsa-mir-223/hsa-mir-125a/hsa-mir-146b/hsa-mir-99b/hsa-mir-505	8
TRIM32	TRIM32	8/481	11/1764	0.00213303	0.00293405	0.000477004	hsa-let-7c/hsa-let-7d/hsa-let-7i/hsa-let-7b/hsa-let-7a-2/hsa-let-7f-2/hsa-let-7g/hsa-let-7f-1	8
CoCl2	CoCl2	11/481	18/1764	0.00255098	0.00348652	0.000566821	hsa-mir-21/hsa-mir-145/hsa-mir-210/hsa-mir-142/hsa-mir-455/hsa-mir-20b/hsa-mir-129-2/hsa-mir-129-1/hsa-mir-27a/hsa-mir-222/hsa-mir-655	11
rapamycin	rapamycin	11/481	18/1764	0.00255098	0.00348652	0.000566821	hsa-mir-21/hsa-mir-145/hsa-mir-100/hsa-mir-144/hsa-mir-7-1/hsa-mir-20b/hsa-mir-150/hsa-mir-302a/hsa-mir-217/hsa-mir-19b-1/hsa-mir-19b-2	11
Squamous Cell Carcinoma, Skin or Unspecific	Squamous Cell Carcinoma, Skin or Unspecific	11/481	18/1764	0.00255098	0.00348652	0.000566821	hsa-mir-21/hsa-mir-365b/hsa-mir-365a/hsa-mir-204/hsa-mir-135b/hsa-mir-205/hsa-mir-193b/hsa-mir-31/hsa-mir-15b/hsa-mir-490/hsa-mir-148a	11
Placental_Epithelial_Cells	Placental_Epithelial_Cells	13/481	23/1764	0.00275425	0.00375632	0.000610684	hsa-mir-377/hsa-mir-493/hsa-mir-376c/hsa-mir-433/hsa-mir-432/hsa-mir-329-2/hsa-mir-329-1/hsa-mir-382/hsa-mir-662/hsa-mir-380/hsa-mir-376b/hsa-mir-320e/hsa-mir-369	13
Myocardial Ischemic-Reperfusion Injury	Myocardial Ischemic-Reperfusion Injury	10/481	16/1764	0.00320528	0.00434373	0.000706182	hsa-mir-21/hsa-mir-155/hsa-mir-1-2/hsa-mir-1-1/hsa-mir-126/hsa-mir-128-1/hsa-mir-103a-2/hsa-mir-499b/hsa-mir-208a/hsa-mir-499a	10
progesterone (P4)	progesterone (P4)	10/481	16/1764	0.00320528	0.00434373	0.000706182	hsa-mir-21/hsa-mir-145/hsa-mir-200a/hsa-mir-196a-1/hsa-mir-196a-2/hsa-mir-142/hsa-mir-143/hsa-mir-193b/hsa-mir-29c/hsa-mir-146b	10
vascular endothelial growth factor (VEGF)	vascular endothelial growth factor (VEGF)	10/481	16/1764	0.00320528	0.00434373	0.000706182	hsa-mir-210/hsa-mir-196a-1/hsa-mir-196a-2/hsa-mir-1468/hsa-mir-26a-1/hsa-mir-410/hsa-mir-27a/hsa-mir-30b/hsa-mir-31/hsa-mir-26a-2	10
Aortic Aneurysm, Abdominal	Aortic Aneurysm, Abdominal	12/481	21/1764	0.00355847	0.00481219	0.000782342	hsa-mir-21/hsa-mir-181b-1/hsa-mir-181b-2/hsa-mir-155/hsa-mir-205/hsa-mir-98/hsa-mir-15a/hsa-mir-489/hsa-mir-29b-1/hsa-mir-19b-1/hsa-mir-362/hsa-mir-29b-2	12
Chordoma	Chordoma	9/481	14/1764	0.00398712	0.00534674	0.000869246	hsa-mir-140/hsa-mir-155/hsa-mir-1-2/hsa-mir-1-1/hsa-mir-149/hsa-mir-31/hsa-mir-222/hsa-mir-1908/hsa-mir-148a	9
Habitual Abortion	Habitual Abortion	9/481	14/1764	0.00398712	0.00534674	0.000869246	hsa-mir-125b-2/hsa-mir-196a-2/hsa-mir-184/hsa-mir-187/hsa-mir-149/hsa-mir-519a-1/hsa-mir-520f/hsa-mir-520h/hsa-mir-499a	9
Macular Degeneration	Macular Degeneration	9/481	14/1764	0.00398712	0.00534674	0.000869246	hsa-mir-184/hsa-mir-93/hsa-mir-155/hsa-let-7d/hsa-mir-126/hsa-let-7b/hsa-let-7a-2/hsa-mir-4480/hsa-mir-23a	9
quercetin	quercetin	9/481	14/1764	0.00398712	0.00534674	0.000869246	hsa-mir-21/hsa-mir-145/hsa-let-7c/hsa-mir-22/hsa-mir-16-2/hsa-mir-221/hsa-mir-29b-1/hsa-mir-16-1/hsa-mir-29b-2	9
DNA Damage Repair	DNA Damage Repair	11/481	19/1764	0.0045914	0.00614424	0.000998899	hsa-mir-183/hsa-mir-182/hsa-mir-210/hsa-mir-155/hsa-mir-143/hsa-mir-373/hsa-mir-22/hsa-mir-630/hsa-mir-24-1/hsa-mir-34c/hsa-mir-24-2	11
atorvastatin	atorvastatin	8/481	12/1764	0.00488368	0.00645451	0.00104934	hsa-mir-21/hsa-mir-145/hsa-mir-182/hsa-mir-203a/hsa-mir-221/hsa-mir-491/hsa-mir-222/hsa-mir-146b	8
Down Syndrome	Down Syndrome	8/481	12/1764	0.00488368	0.00645451	0.00104934	hsa-mir-96/hsa-mir-125b-2/hsa-mir-99a/hsa-let-7c/hsa-mir-155/hsa-mir-27b/hsa-mir-27a/hsa-mir-802	8
Hepatitis [unspecific]	Hepatitis [unspecific]	8/481	12/1764	0.00488368	0.00645451	0.00104934	hsa-mir-21/hsa-mir-9-1/hsa-mir-9-2/hsa-mir-9-3/hsa-mir-122/hsa-mir-34c/hsa-mir-34b/hsa-mir-499a	8
Leukemia, Lymphoblastic, Acute, Childhood	Leukemia, Lymphoblastic, Acute, Childhood	8/481	12/1764	0.00488368	0.00645451	0.00104934	hsa-mir-125b-1/hsa-mir-125b-2/hsa-mir-210/hsa-mir-99a/hsa-mir-100/hsa-let-7b/hsa-mir-34c/hsa-mir-34b	8
Leukemia, Lymphoblastic, Acute, T-Cell	Leukemia, Lymphoblastic, Acute, T-Cell	8/481	12/1764	0.00488368	0.00645451	0.00104934	hsa-mir-204/hsa-mir-193b/hsa-mir-150/hsa-mir-128-1/hsa-mir-16-2/hsa-mir-16-1/hsa-mir-223/hsa-mir-29a	8
ozone (O3)	ozone (O3)	8/481	12/1764	0.00488368	0.00645451	0.00104934	hsa-mir-145/hsa-mir-143/hsa-mir-132/hsa-mir-150/hsa-mir-223/hsa-mir-199b/hsa-mir-222/hsa-mir-582	8
Carotid Atherosclerosis	Carotid Atherosclerosis	7/481	10/1764	0.00583222	0.0075372	0.00122536	hsa-mir-145/hsa-mir-100/hsa-mir-133a-1/hsa-mir-133a-2/hsa-mir-127/hsa-mir-221/hsa-mir-125a	7
emodin	emodin	7/481	10/1764	0.00583222	0.0075372	0.00122536	hsa-mir-21/hsa-mir-145/hsa-mir-200a/hsa-mir-301a/hsa-mir-216a/hsa-mir-221/hsa-mir-222	7
ginsenoside Rh2	ginsenoside Rh2	7/481	10/1764	0.00583222	0.0075372	0.00122536	hsa-mir-200b/hsa-mir-224/hsa-mir-128-1/hsa-mir-31/hsa-mir-491/hsa-mir-26b/hsa-mir-29a	7
human herpesvirus 6A (HHV-6A)	human herpesvirus 6A (HHV-6A)	7/481	10/1764	0.00583222	0.0075372	0.00122536	hsa-mir-155/hsa-mir-301b/hsa-mir-202/hsa-mir-449b/hsa-mir-302c/hsa-mir-223/hsa-mir-130a	7
low-dose ionizing radiation (LDIR)	low-dose ionizing radiation (LDIR)	7/481	10/1764	0.00583222	0.0075372	0.00122536	hsa-mir-21/hsa-mir-16-2/hsa-let-7a-2/hsa-mir-30b/hsa-mir-16-1/hsa-mir-23b/hsa-mir-15b	7
morin	morin	7/481	10/1764	0.00583222	0.0075372	0.00122536	hsa-mir-200a/hsa-mir-210/hsa-mir-93/hsa-mir-188/hsa-mir-135b/hsa-mir-222/hsa-mir-29a	7
MYCN	MYCN	7/481	10/1764	0.00583222	0.0075372	0.00122536	hsa-mir-335/hsa-mir-19a/hsa-mir-18a/hsa-mir-106a/hsa-mir-221/hsa-mir-92a-2/hsa-mir-92a-1	7
Nervous System Diseases [unspecific]	Nervous System Diseases [unspecific]	7/481	10/1764	0.00583222	0.0075372	0.00122536	hsa-mir-145/hsa-mir-9-1/hsa-mir-9-2/hsa-mir-9-3/hsa-mir-138-2/hsa-mir-138-1/hsa-mir-338	7
Neuron Development	Neuron Development	7/481	10/1764	0.00583222	0.0075372	0.00122536	hsa-mir-141/hsa-mir-132/hsa-mir-302c/hsa-mir-302e/hsa-mir-302a/hsa-mir-302d/hsa-mir-302b	7
Oxidative Stress	Oxidative Stress	7/481	10/1764	0.00583222	0.0075372	0.00122536	hsa-mir-21/hsa-mir-141/hsa-mir-33a/hsa-mir-503/hsa-mir-411/hsa-mir-214/hsa-mir-222	7
TWIST1	TWIST1	7/481	10/1764	0.00583222	0.0075372	0.00122536	hsa-mir-200a/hsa-mir-10b/hsa-mir-200c/hsa-mir-200b/hsa-mir-205/hsa-mir-373/hsa-mir-214	7
all-trans retinoic acid (ATRA)	all-trans retinoic acid (ATRA)	10/481	17/1764	0.00591269	0.00756495	0.00122987	hsa-let-7c/hsa-mir-301a/hsa-mir-181b-1/hsa-mir-342/hsa-mir-181b-2/hsa-mir-382/hsa-mir-328/hsa-mir-128-1/hsa-mir-302b/hsa-mir-3666	10
Cell Division	Cell Division	10/481	17/1764	0.00591269	0.00756495	0.00122987	hsa-let-7c/hsa-let-7d/hsa-mir-16-2/hsa-mir-15a/hsa-let-7i/hsa-let-7b/hsa-let-7a-2/hsa-mir-27a/hsa-mir-16-1/hsa-mir-106b	10
Embryonic Development	Embryonic Development	10/481	17/1764	0.00591269	0.00756495	0.00122987	hsa-mir-21/hsa-mir-183/hsa-mir-145/hsa-mir-130b/hsa-mir-93/hsa-mir-140/hsa-mir-135b/hsa-mir-20b/hsa-mir-373/hsa-mir-10a	10
enterovirus 71 (EV71)	enterovirus 71 (EV71)	10/481	17/1764	0.00591269	0.00756495	0.00122987	hsa-mir-195/hsa-mir-155/hsa-mir-494/hsa-mir-9-1/hsa-mir-9-2/hsa-mir-9-3/hsa-mir-16-2/hsa-mir-16-1/hsa-mir-1246/hsa-mir-874	10
Muscle Atrophy	Muscle Atrophy	10/481	17/1764	0.00591269	0.00756495	0.00122987	hsa-mir-21/hsa-mir-100/hsa-mir-335/hsa-mir-140/hsa-mir-143/hsa-mir-103a-2/hsa-mir-125a/hsa-mir-146b/hsa-mir-99b/hsa-mir-23a	10
Pancreatic_stromal_cells	Pancreatic_stromal_cells	13/481	25/1764	0.00715227	0.00913267	0.00148474	hsa-mir-337/hsa-mir-193a/hsa-mir-495/hsa-mir-379/hsa-mir-433/hsa-mir-654/hsa-mir-411/hsa-mir-218-2/hsa-mir-218-1/hsa-mir-199b/hsa-mir-196b/hsa-mir-539/hsa-mir-29a	13
Depression Disorder	Depression Disorder	12/481	23/1764	0.00938531	0.0119602	0.00194443	hsa-mir-145/hsa-mir-451a/hsa-mir-335/hsa-mir-511/hsa-mir-181c/hsa-mir-4521/hsa-mir-1290/hsa-mir-223/hsa-mir-34c/hsa-mir-106b/hsa-mir-34b/hsa-mir-1908	12
COBL-a_rinderpest(-C)_infection	COBL-a_rinderpest(-C)_infection	8/481	13/1764	0.00970298	0.0122675	0.00199438	hsa-mir-592/hsa-mir-195/hsa-mir-19a/hsa-mir-449b/hsa-mir-3666/hsa-mir-362/hsa-mir-532/hsa-mir-616	8
Immune Thrombocytopenic Purpura	Immune Thrombocytopenic Purpura	8/481	13/1764	0.00970298	0.0122675	0.00199438	hsa-mir-483/hsa-mir-302c/hsa-mir-302a/hsa-mir-410/hsa-mir-223/hsa-mir-125a/hsa-mir-544a/hsa-mir-4778	8
Roux-en-Y gastric bypass (RYGB)	Roux-en-Y gastric bypass (RYGB)	8/481	13/1764	0.00970298	0.0122675	0.00199438	hsa-mir-7-1/hsa-mir-7-3/hsa-mir-106a/hsa-mir-7-2/hsa-mir-122/hsa-mir-15a/hsa-mir-221/hsa-mir-29a	8
suberoylanilide hydroxamic acid (SAHA)	suberoylanilide hydroxamic acid (SAHA)	8/481	13/1764	0.00970298	0.0122675	0.00199438	hsa-mir-200b/hsa-mir-192/hsa-mir-129-2/hsa-mir-129-1/hsa-mir-543/hsa-mir-373/hsa-mir-22/hsa-mir-146b	8
Muscular Dystrophy, Facioscapulohumeral	Muscular Dystrophy, Facioscapulohumeral	10/481	18/1764	0.0101148	0.012763	0.00207495	hsa-mir-32/hsa-mir-133a-1/hsa-mir-133a-2/hsa-mir-1-2/hsa-mir-1-1/hsa-mir-206/hsa-mir-331/hsa-mir-380/hsa-mir-582/hsa-mir-517b	10
water particulate matter 2.5 (PM2.5 )	water particulate matter 2.5 (PM2.5 )	17/481	37/1764	0.0106991	0.0134737	0.00219049	hsa-mir-33b/hsa-mir-191/hsa-mir-381/hsa-mir-877/hsa-mir-654/hsa-mir-1229/hsa-mir-933/hsa-mir-136/hsa-let-7b/hsa-mir-630/hsa-mir-1225/hsa-mir-1825/hsa-mir-766/hsa-mir-2116/hsa-mir-744/hsa-mir-1915/hsa-mir-1249	17
4-hydroxynonenal (4-HNE)	4-hydroxynonenal (4-HNE)	7/481	11/1764	0.0123058	0.0151693	0.00246614	hsa-mir-378a/hsa-mir-451a/hsa-mir-454/hsa-mir-202/hsa-mir-339/hsa-mir-199b/hsa-mir-125a	7
Azoospermia	Azoospermia	7/481	11/1764	0.0123058	0.0151693	0.00246614	hsa-mir-188/hsa-mir-373/hsa-mir-302a/hsa-mir-371a/hsa-mir-19b-1/hsa-mir-491/hsa-mir-19b-2	7
capecitabine-oxaliplatin and radiotherapy	capecitabine-oxaliplatin and radiotherapy	7/481	11/1764	0.0123058	0.0151693	0.00246614	hsa-mir-188/hsa-mir-483/hsa-mir-1224/hsa-mir-630/hsa-mir-125a/hsa-mir-1471/hsa-mir-765	7
Chronic Hepatitis	Chronic Hepatitis	7/481	11/1764	0.0123058	0.0151693	0.00246614	hsa-mir-145/hsa-mir-203a/hsa-mir-143/hsa-mir-215/hsa-mir-224/hsa-mir-126/hsa-mir-122	7
HIF1A	HIF1A	7/481	11/1764	0.0123058	0.0151693	0.00246614	hsa-mir-210/hsa-mir-452/hsa-mir-9-1/hsa-mir-9-2/hsa-mir-9-3/hsa-mir-224/hsa-mir-373	7
hsa-mir-2392 cluster	hsa-mir-2392 cluster	7/481	11/1764	0.0123058	0.0151693	0.00246614	hsa-mir-337/hsa-mir-665/hsa-mir-493/hsa-mir-433/hsa-mir-432/hsa-mir-136/hsa-mir-127	7
hyperoxia	hyperoxia	7/481	11/1764	0.0123058	0.0151693	0.00246614	hsa-mir-96/hsa-mir-7-1/hsa-mir-7-3/hsa-mir-7-2/hsa-mir-16-2/hsa-mir-221/hsa-mir-16-1	7
Necrotizing Enterocolitis	Necrotizing Enterocolitis	7/481	11/1764	0.0123058	0.0151693	0.00246614	hsa-mir-21/hsa-mir-451a/hsa-mir-203a/hsa-mir-203b/hsa-mir-1290/hsa-mir-31/hsa-mir-451b	7
Neuroinflammation	Neuroinflammation	7/481	11/1764	0.0123058	0.0151693	0.00246614	hsa-mir-139/hsa-mir-93/hsa-mir-155/hsa-mir-494/hsa-mir-9-1/hsa-mir-9-2/hsa-mir-9-3	7
Placenta	Placenta	7/481	11/1764	0.0123058	0.0151693	0.00246614	hsa-mir-184/hsa-mir-376a-2/hsa-mir-373/hsa-mir-371a/hsa-mir-450b/hsa-mir-450a-2/hsa-mir-369	7
resistin	resistin	7/481	11/1764	0.0123058	0.0151693	0.00246614	hsa-mir-378a/hsa-mir-33b/hsa-mir-33a/hsa-mir-16-2/hsa-mir-186/hsa-mir-16-1/hsa-mir-519d	7
H9_Embryonic_Stem_cells	H9_Embryonic_Stem_cells	33/481	86/1764	0.0142109	0.0174841	0.00284247	hsa-mir-365b/hsa-mir-365a/hsa-mir-130b/hsa-mir-301a/hsa-mir-187/hsa-mir-92b/hsa-mir-93/hsa-mir-301b/hsa-mir-940/hsa-mir-877/hsa-mir-106a/hsa-mir-3619/hsa-mir-3170/hsa-mir-329-2/hsa-mir-20b/hsa-mir-1292/hsa-mir-329-1/hsa-mir-933/hsa-mir-4521/hsa-mir-18b/hsa-mir-1298/hsa-mir-1538/hsa-mir-331/hsa-mir-302a/hsa-mir-1343/hsa-mir-371a/hsa-mir-92a-2/hsa-mir-92a-1/hsa-mir-6836/hsa-mir-505/hsa-mir-3177/hsa…	33
17beta-estradiol (E(2))	17beta-estradiol (E(2))	8/481	14/1764	0.0173241	0.0211519	0.00343878	hsa-mir-21/hsa-mir-760/hsa-mir-618/hsa-mir-26a-1/hsa-mir-29b-1/hsa-mir-23b/hsa-mir-26a-2/hsa-mir-29b-2	8
Acute Ischemic Stroke	Acute Ischemic Stroke	8/481	14/1764	0.0173241	0.0211519	0.00343878	hsa-mir-145/hsa-mir-335/hsa-mir-19a/hsa-mir-22/hsa-mir-122/hsa-let-7i/hsa-mir-223/hsa-mir-148a	8
Osteoclast Differentiation	Osteoclast Differentiation	8/481	14/1764	0.0173241	0.0211519	0.00343878	hsa-mir-181b-1/hsa-mir-181b-2/hsa-mir-7-1/hsa-mir-7-3/hsa-mir-503/hsa-mir-7-2/hsa-mir-125a/hsa-mir-4513	8
radon	radon	8/481	14/1764	0.0173241	0.0211519	0.00343878	hsa-mir-125b-1/hsa-mir-125b-2/hsa-mir-33b/hsa-mir-18a/hsa-mir-483/hsa-mir-494/hsa-mir-5001/hsa-mir-1246	8
aristolochic acid	aristolochic acid	9/481	17/1764	0.021466	0.0261591	0.00425281	hsa-mir-200c/hsa-mir-192/hsa-mir-4784/hsa-mir-224/hsa-mir-181c/hsa-mir-10a/hsa-mir-15a/hsa-mir-450a-2/hsa-mir-542	9
androgen	androgen	7/481	12/1764	0.0226968	0.0273986	0.00445432	hsa-mir-99a/hsa-let-7c/hsa-mir-375/hsa-mir-30c-2/hsa-mir-30c-1/hsa-let-7a-2/hsa-mir-30b	7
insulin-like growth factor 1 (IGF-1)	insulin-like growth factor 1 (IGF-1)	7/481	12/1764	0.0226968	0.0273986	0.00445432	hsa-mir-21/hsa-mir-200c/hsa-mir-130b/hsa-mir-9-1/hsa-mir-9-2/hsa-mir-9-3/hsa-mir-133b	7
Japanese encephalitis virus (JEV)	Japanese encephalitis virus (JEV)	7/481	12/1764	0.0226968	0.0273986	0.00445432	hsa-mir-301a/hsa-mir-155/hsa-mir-9-1/hsa-mir-9-2/hsa-mir-9-3/hsa-mir-132/hsa-mir-22	7
proline-rich polypeptide 1 (PRP-1)	proline-rich polypeptide 1 (PRP-1)	7/481	12/1764	0.0226968	0.0273986	0.00445432	hsa-mir-125b-1/hsa-mir-125b-2/hsa-mir-192/hsa-mir-302c/hsa-mir-509-3/hsa-mir-490/hsa-mir-589	7
Skeletal_muscle_cells_differentiated_into_Myotubes_multinucleated	Skeletal_muscle_cells_differentiated_into_Myotubes_multinucleated	7/481	12/1764	0.0226968	0.0273986	0.00445432	hsa-mir-133a-1/hsa-mir-133a-2/hsa-mir-188/hsa-mir-206/hsa-mir-450b/hsa-mir-450a-2/hsa-mir-133b	7
pineal_gland	pineal_gland	21/481	52/1764	0.0258526	0.0311495	0.00506412	hsa-mir-139/hsa-mir-96/hsa-mir-183/hsa-mir-182/hsa-mir-1301/hsa-mir-551b/hsa-mir-760/hsa-mir-3127/hsa-mir-3200/hsa-mir-129-2/hsa-mir-885/hsa-mir-129-1/hsa-mir-328/hsa-mir-491/hsa-mir-504/hsa-mir-29b-2/hsa-mir-29c/hsa-mir-766/hsa-mir-216b/hsa-mir-2110/hsa-mir-874	21
Early-Stage Gastric Carcinoma	Early-Stage Gastric Carcinoma	6/481	10/1764	0.0297368	0.0355621	0.00578151	hsa-mir-141/hsa-mir-196a-1/hsa-mir-196a-2/hsa-mir-142/hsa-mir-9-1/hsa-mir-103a-2	6
Helicobacter Pylori Infection	Helicobacter Pylori Infection	6/481	10/1764	0.0297368	0.0355621	0.00578151	hsa-mir-375/hsa-mir-203a/hsa-mir-203b/hsa-mir-181c/hsa-mir-103a-2/hsa-mir-223	6
heme	heme	6/481	10/1764	0.0297368	0.0355621	0.00578151	hsa-mir-181b-1/hsa-mir-181b-2/hsa-mir-155/hsa-mir-181c/hsa-mir-122/hsa-mir-223	6
medroxyprogesterone acetate (MPA), ICI-182780 and RU-486	medroxyprogesterone acetate (MPA), ICI-182780 and RU-486	6/481	10/1764	0.0297368	0.0355621	0.00578151	hsa-mir-21/hsa-mir-142/hsa-mir-26a-1/hsa-mir-23b/hsa-mir-26a-2/hsa-mir-542	6
5-aza-2'-deoxycytidine (5-Aza-dC) and trichostatin A (TSA)	5-aza-2'-deoxycytidine (5-Aza-dC) and trichostatin A (TSA)	7/481	13/1764	0.0378562	0.0450201	0.00731914	hsa-mir-135b/hsa-mir-129-2/hsa-mir-129-1/hsa-mir-127/hsa-mir-214/hsa-mir-196b/hsa-mir-34b	7
Ectopic Pregnancy	Ectopic Pregnancy	7/481	13/1764	0.0378562	0.0450201	0.00731914	hsa-mir-451a/hsa-mir-337/hsa-mir-223/hsa-mir-196b/hsa-mir-323a/hsa-mir-125a/hsa-mir-451b	7
ginsenoside Rg3	ginsenoside Rg3	7/481	13/1764	0.0378562	0.0450201	0.00731914	hsa-mir-139/hsa-mir-342/hsa-mir-377/hsa-mir-489/hsa-mir-221/hsa-mir-520h/hsa-mir-23a	7

## Sheet: 0.7
ID	Description	GeneRatio	BgRatio	pvalue	p.adjust	qvalue	geneID	Count
Carcinoma, Breast	Carcinoma, Breast	231/461	346/1764	1.92156e-73	1.23364e-70	2.2452e-71	hsa-mir-139/hsa-mir-21/hsa-mir-96/hsa-mir-486-1/hsa-mir-486-2/hsa-mir-183/hsa-mir-145/hsa-mir-429/hsa-mir-141/hsa-mir-378a/hsa-mir-182/hsa-mir-200a/hsa-mir-125b-1/hsa-mir-125b-2/hsa-mir-592/hsa-mir-451a/hsa-mir-378c/hsa-mir-210/hsa-mir-99a/hsa-mir-190b/hsa-mir-10b/hsa-mir-100/hsa-mir-196a-1/hsa-mir-365b/hsa-mir-196a-2/hsa-mir-365a/hsa-mir-184/hsa-mir-144/hsa-mir-497/hsa-let-7c/hsa-mir-200c/hsa-mi…	231
Carcinoma, Hepatocellular	Carcinoma, Hepatocellular	213/461	338/1764	3.9007e-59	1.25213e-56	2.27883e-57	hsa-mir-139/hsa-mir-21/hsa-mir-96/hsa-mir-486-1/hsa-mir-486-2/hsa-mir-183/hsa-mir-145/hsa-mir-429/hsa-mir-141/hsa-mir-378a/hsa-mir-182/hsa-mir-200a/hsa-mir-125b-1/hsa-mir-125b-2/hsa-mir-592/hsa-mir-451a/hsa-mir-378c/hsa-mir-210/hsa-mir-99a/hsa-mir-190b/hsa-mir-10b/hsa-mir-100/hsa-mir-196a-1/hsa-mir-365b/hsa-mir-196a-2/hsa-mir-365a/hsa-mir-184/hsa-mir-144/hsa-mir-497/hsa-let-7c/hsa-mir-200c/hsa-mi…	213
Carcinoma, Prostate	Carcinoma, Prostate	174/461	256/1764	1.71546e-53	3.67109e-51	6.68128e-52	hsa-mir-139/hsa-mir-21/hsa-mir-96/hsa-mir-183/hsa-mir-145/hsa-mir-429/hsa-mir-141/hsa-mir-378a/hsa-mir-182/hsa-mir-200a/hsa-mir-125b-1/hsa-mir-125b-2/hsa-mir-378c/hsa-mir-210/hsa-mir-99a/hsa-mir-100/hsa-mir-1301/hsa-mir-196a-2/hsa-mir-497/hsa-let-7c/hsa-mir-200c/hsa-mir-200b/hsa-mir-32/hsa-mir-193a/hsa-mir-195/hsa-mir-335/hsa-mir-130b/hsa-mir-301a/hsa-mir-181b-1/hsa-mir-375/hsa-mir-187/hsa-mir-36…	174
Carcinoma, Colon	Carcinoma, Colon	196/461	315/1764	6.5637e-52	1.05347e-49	1.91729e-50	hsa-mir-139/hsa-mir-21/hsa-mir-96/hsa-mir-486-1/hsa-mir-486-2/hsa-mir-183/hsa-mir-145/hsa-mir-429/hsa-mir-141/hsa-mir-378a/hsa-mir-182/hsa-mir-200a/hsa-mir-125b-1/hsa-mir-125b-2/hsa-mir-592/hsa-mir-451a/hsa-mir-378c/hsa-mir-210/hsa-mir-99a/hsa-mir-10b/hsa-mir-100/hsa-mir-196a-1/hsa-mir-365b/hsa-mir-196a-2/hsa-mir-365a/hsa-mir-144/hsa-mir-337/hsa-mir-497/hsa-let-7c/hsa-mir-200c/hsa-mir-200b/hsa-mi…	196
Carcinoma, Lung. Non-Small-Cell	Carcinoma, Lung. Non-Small-Cell	154/461	217/1764	2.13262e-50	2.73828e-48	4.9836e-49	hsa-mir-139/hsa-mir-21/hsa-mir-486-1/hsa-mir-486-2/hsa-mir-145/hsa-mir-429/hsa-mir-141/hsa-mir-378a/hsa-mir-182/hsa-mir-200a/hsa-mir-125b-1/hsa-mir-125b-2/hsa-mir-592/hsa-mir-378c/hsa-mir-210/hsa-mir-99a/hsa-mir-10b/hsa-mir-196a-1/hsa-mir-365b/hsa-mir-196a-2/hsa-mir-365a/hsa-mir-184/hsa-mir-144/hsa-mir-497/hsa-let-7c/hsa-mir-200c/hsa-mir-200b/hsa-mir-32/hsa-mir-193a/hsa-mir-195/hsa-mir-148b/hsa-m…	154
Carcinoma, Gastric	Carcinoma, Gastric	175/461	275/1764	2.54416e-47	2.72225e-45	4.95441e-46	hsa-mir-139/hsa-mir-21/hsa-mir-96/hsa-mir-486-1/hsa-mir-486-2/hsa-mir-183/hsa-mir-145/hsa-mir-429/hsa-mir-141/hsa-mir-378a/hsa-mir-182/hsa-mir-125b-1/hsa-mir-125b-2/hsa-mir-451a/hsa-mir-378c/hsa-mir-210/hsa-mir-99a/hsa-mir-190b/hsa-mir-10b/hsa-mir-100/hsa-mir-196a-1/hsa-mir-365b/hsa-mir-196a-2/hsa-mir-365a/hsa-mir-144/hsa-mir-337/hsa-mir-497/hsa-let-7c/hsa-mir-200c/hsa-mir-200b/hsa-mir-32/hsa-mir…	175
Hypoxia	Hypoxia	146/461	217/1764	8.26906e-43	7.58391e-41	1.38025e-41	hsa-mir-139/hsa-mir-21/hsa-mir-96/hsa-mir-486-1/hsa-mir-486-2/hsa-mir-145/hsa-mir-429/hsa-mir-141/hsa-mir-182/hsa-mir-200a/hsa-mir-125b-1/hsa-mir-125b-2/hsa-mir-451a/hsa-mir-210/hsa-mir-10b/hsa-mir-100/hsa-mir-196a-1/hsa-mir-196a-2/hsa-mir-144/hsa-mir-497/hsa-let-7c/hsa-mir-200c/hsa-mir-200b/hsa-mir-193a/hsa-mir-195/hsa-mir-335/hsa-mir-148b/hsa-mir-130b/hsa-mir-192/hsa-mir-301a/hsa-mir-181b-1/hsa…	146
Neoplasms [unspecific]	Neoplasms [unspecific]	140/461	208/1764	7.32524e-41	5.8785e-39	1.06987e-39	hsa-mir-139/hsa-mir-21/hsa-mir-96/hsa-mir-486-1/hsa-mir-486-2/hsa-mir-183/hsa-mir-145/hsa-mir-429/hsa-mir-141/hsa-mir-182/hsa-mir-200a/hsa-mir-125b-1/hsa-mir-125b-2/hsa-mir-451a/hsa-mir-210/hsa-mir-10b/hsa-mir-100/hsa-mir-196a-1/hsa-mir-1301/hsa-mir-196a-2/hsa-mir-184/hsa-mir-144/hsa-mir-497/hsa-let-7c/hsa-mir-200c/hsa-mir-200b/hsa-mir-32/hsa-mir-193a/hsa-mir-195/hsa-mir-335/hsa-mir-511/hsa-mir-1…	140
Glioma	Glioma	136/461	207/1764	1.02252e-37	7.29397e-36	1.32748e-36	hsa-mir-139/hsa-mir-21/hsa-mir-96/hsa-mir-183/hsa-mir-145/hsa-mir-429/hsa-mir-141/hsa-mir-378a/hsa-mir-182/hsa-mir-200a/hsa-mir-125b-1/hsa-mir-125b-2/hsa-mir-592/hsa-mir-451a/hsa-mir-210/hsa-mir-10b/hsa-mir-196a-1/hsa-mir-365b/hsa-mir-196a-2/hsa-mir-365a/hsa-mir-184/hsa-mir-144/hsa-mir-497/hsa-mir-200c/hsa-mir-200b/hsa-mir-193a/hsa-mir-195/hsa-mir-335/hsa-mir-130b/hsa-mir-142/hsa-mir-181b-1/hsa-m…	136
Carcinoma, Lung	Carcinoma, Lung	137/461	213/1764	1.91801e-36	1.23136e-34	2.24104e-35	hsa-mir-139/hsa-mir-21/hsa-mir-96/hsa-mir-486-1/hsa-mir-486-2/hsa-mir-183/hsa-mir-145/hsa-mir-141/hsa-mir-378a/hsa-mir-182/hsa-mir-200a/hsa-mir-125b-1/hsa-mir-125b-2/hsa-mir-592/hsa-mir-451a/hsa-mir-378c/hsa-mir-99a/hsa-mir-10b/hsa-mir-100/hsa-mir-196a-1/hsa-mir-196a-2/hsa-mir-144/hsa-mir-497/hsa-let-7c/hsa-mir-200c/hsa-mir-200b/hsa-mir-32/hsa-mir-193a/hsa-mir-335/hsa-mir-33b/hsa-mir-148b/hsa-mir…	137
Carcinoma, Ovarian	Carcinoma, Ovarian	126/461	194/1764	7.18367e-34	4.19265e-32	7.6305e-33	hsa-mir-21/hsa-mir-96/hsa-mir-183/hsa-mir-145/hsa-mir-429/hsa-mir-141/hsa-mir-378a/hsa-mir-182/hsa-mir-200a/hsa-mir-125b-1/hsa-mir-125b-2/hsa-mir-451a/hsa-mir-378c/hsa-mir-210/hsa-mir-99a/hsa-mir-100/hsa-mir-196a-1/hsa-mir-196a-2/hsa-mir-184/hsa-mir-497/hsa-mir-200c/hsa-mir-200b/hsa-mir-193a/hsa-mir-195/hsa-mir-335/hsa-mir-551b/hsa-mir-130b/hsa-mir-181b-1/hsa-mir-187/hsa-mir-449a/hsa-mir-204/hsa-…	126
Melanoma	Melanoma	96/461	132/1764	1.54866e-31	8.28533e-30	1.50791e-30	hsa-mir-21/hsa-mir-183/hsa-mir-145/hsa-mir-429/hsa-mir-141/hsa-mir-378a/hsa-mir-182/hsa-mir-200a/hsa-mir-125b-1/hsa-mir-125b-2/hsa-mir-451a/hsa-mir-378c/hsa-mir-210/hsa-mir-10b/hsa-mir-196a-1/hsa-mir-196a-2/hsa-let-7c/hsa-mir-200c/hsa-mir-200b/hsa-mir-33b/hsa-mir-148b/hsa-mir-142/hsa-mir-301a/hsa-mir-375/hsa-mir-204/hsa-mir-342/hsa-mir-191/hsa-mir-155/hsa-mir-203a/hsa-mir-203b/hsa-mir-33a/hsa-mir…	96
Osteosarcoma	Osteosarcoma	113/461	171/1764	3.78952e-31	1.87144e-29	3.40596e-30	hsa-mir-21/hsa-mir-486-1/hsa-mir-486-2/hsa-mir-183/hsa-mir-145/hsa-mir-429/hsa-mir-141/hsa-mir-182/hsa-mir-200a/hsa-mir-125b-1/hsa-mir-125b-2/hsa-mir-451a/hsa-mir-210/hsa-mir-10b/hsa-mir-100/hsa-mir-196a-1/hsa-mir-196a-2/hsa-mir-144/hsa-mir-497/hsa-mir-200c/hsa-mir-200b/hsa-mir-32/hsa-mir-193a/hsa-mir-195/hsa-mir-335/hsa-mir-33b/hsa-mir-130b/hsa-mir-142/hsa-mir-192/hsa-mir-301a/hsa-mir-181b-1/hsa…	113
Breast Neoplasms	Breast Neoplasms	102/461	148/1764	2.50701e-30	1.14964e-28	2.09232e-29	hsa-mir-21/hsa-mir-96/hsa-mir-486-1/hsa-mir-486-2/hsa-mir-183/hsa-mir-145/hsa-mir-429/hsa-mir-141/hsa-mir-182/hsa-mir-200a/hsa-mir-125b-1/hsa-mir-125b-2/hsa-mir-451a/hsa-mir-210/hsa-mir-190b/hsa-mir-10b/hsa-mir-196a-1/hsa-mir-196a-2/hsa-mir-184/hsa-mir-497/hsa-mir-200c/hsa-mir-200b/hsa-mir-195/hsa-mir-335/hsa-mir-148b/hsa-mir-142/hsa-mir-181b-1/hsa-mir-204/hsa-mir-342/hsa-mir-181b-2/hsa-mir-93/hs…	102
lipopolysaccharide (LPS)	lipopolysaccharide (LPS)	115/461	181/1764	2.48509e-29	1.06362e-27	1.93576e-28	hsa-mir-21/hsa-mir-96/hsa-mir-486-1/hsa-mir-486-2/hsa-mir-145/hsa-mir-429/hsa-mir-141/hsa-mir-182/hsa-mir-200a/hsa-mir-125b-1/hsa-mir-125b-2/hsa-mir-210/hsa-mir-99a/hsa-mir-100/hsa-mir-365a/hsa-mir-144/hsa-mir-497/hsa-let-7c/hsa-mir-200b/hsa-mir-32/hsa-mir-193a/hsa-mir-195/hsa-mir-148b/hsa-mir-130b/hsa-mir-142/hsa-mir-192/hsa-mir-301a/hsa-mir-181b-1/hsa-mir-375/hsa-mir-204/hsa-mir-342/hsa-mir-181…	115
Carcinoma, Pancreatic	Carcinoma, Pancreatic	106/461	161/1764	7.04021e-29	2.82488e-27	5.14121e-28	hsa-mir-139/hsa-mir-21/hsa-mir-96/hsa-mir-183/hsa-mir-145/hsa-mir-429/hsa-mir-141/hsa-mir-182/hsa-mir-200a/hsa-mir-210/hsa-mir-99a/hsa-mir-10b/hsa-mir-100/hsa-mir-196a-1/hsa-mir-365b/hsa-mir-196a-2/hsa-mir-365a/hsa-mir-497/hsa-let-7c/hsa-mir-200c/hsa-mir-200b/hsa-mir-195/hsa-mir-335/hsa-mir-148b/hsa-mir-130b/hsa-mir-192/hsa-mir-301a/hsa-mir-181b-1/hsa-mir-375/hsa-mir-204/hsa-mir-181b-2/hsa-mir-93…	106
Carcinoma, Renal Cell	Carcinoma, Renal Cell	87/461	119/1764	9.37173e-29	3.53921e-27	6.44125e-28	hsa-mir-21/hsa-mir-96/hsa-mir-183/hsa-mir-145/hsa-mir-429/hsa-mir-141/hsa-mir-378a/hsa-mir-182/hsa-mir-200a/hsa-mir-451a/hsa-mir-378c/hsa-mir-210/hsa-mir-196a-1/hsa-mir-196a-2/hsa-mir-184/hsa-mir-144/hsa-mir-497/hsa-let-7c/hsa-mir-200c/hsa-mir-200b/hsa-mir-193a/hsa-mir-195/hsa-mir-148b/hsa-mir-142/hsa-mir-454/hsa-mir-204/hsa-mir-3065/hsa-mir-93/hsa-mir-155/hsa-mir-203a/hsa-mir-495/hsa-mir-381/hsa…	87
Carcinoma, Cervical	Carcinoma, Cervical	94/461	137/1764	1.33721e-27	4.76938e-26	8.68014e-27	hsa-mir-139/hsa-mir-21/hsa-mir-96/hsa-mir-183/hsa-mir-145/hsa-mir-429/hsa-mir-141/hsa-mir-182/hsa-mir-200a/hsa-mir-125b-1/hsa-mir-125b-2/hsa-mir-99a/hsa-mir-100/hsa-mir-196a-1/hsa-mir-196a-2/hsa-mir-337/hsa-mir-497/hsa-mir-200b/hsa-mir-195/hsa-mir-335/hsa-mir-148b/hsa-mir-142/hsa-mir-181b-1/hsa-mir-375/hsa-mir-187/hsa-mir-342/hsa-mir-181b-2/hsa-mir-93/hsa-mir-155/hsa-mir-203a/hsa-mir-133a-1/hsa-m…	94
Inflammation	Inflammation	82/461	112/1764	3.9281e-27	1.32728e-25	2.41562e-26	hsa-mir-21/hsa-mir-183/hsa-mir-145/hsa-mir-141/hsa-mir-182/hsa-mir-125b-1/hsa-mir-125b-2/hsa-mir-210/hsa-mir-100/hsa-mir-184/hsa-mir-144/hsa-mir-335/hsa-mir-33b/hsa-mir-130b/hsa-mir-142/hsa-mir-192/hsa-mir-181b-1/hsa-mir-342/hsa-mir-181b-2/hsa-mir-93/hsa-mir-140/hsa-mir-155/hsa-mir-203a/hsa-mir-133a-1/hsa-mir-133a-2/hsa-mir-203b/hsa-mir-33a/hsa-mir-105-1/hsa-mir-7-1/hsa-mir-584/hsa-mir-143/hsa-mi…	82
Cell Death	Cell Death	64/461	78/1764	4.22644e-26	1.35669e-24	2.46913e-25	hsa-mir-21/hsa-mir-183/hsa-mir-145/hsa-mir-182/hsa-mir-125b-1/hsa-mir-125b-2/hsa-mir-210/hsa-mir-10b/hsa-mir-184/hsa-mir-497/hsa-let-7c/hsa-mir-130b/hsa-mir-181b-1/hsa-mir-181b-2/hsa-mir-155/hsa-mir-203a/hsa-mir-203b/hsa-mir-7-1/hsa-mir-143/hsa-mir-7-3/hsa-mir-1-2/hsa-mir-1-1/hsa-mir-376c/hsa-mir-19a/hsa-mir-18a/hsa-mir-494/hsa-mir-205/hsa-mir-129-2/hsa-mir-885/hsa-mir-129-1/hsa-mir-7-2/hsa-mir-2…	64
Adenocarcinoma, Lung	Adenocarcinoma, Lung	74/461	101/1764	1.76506e-24	5.39603e-23	9.82062e-24	hsa-mir-21/hsa-mir-183/hsa-mir-145/hsa-mir-182/hsa-mir-200a/hsa-mir-592/hsa-mir-451a/hsa-mir-210/hsa-mir-99a/hsa-mir-497/hsa-mir-200c/hsa-mir-200b/hsa-mir-195/hsa-mir-33b/hsa-mir-511/hsa-mir-551b/hsa-mir-192/hsa-mir-375/hsa-mir-187/hsa-mir-342/hsa-mir-140/hsa-mir-155/hsa-mir-203a/hsa-mir-133a-1/hsa-mir-133a-2/hsa-mir-203b/hsa-mir-590/hsa-mir-7-1/hsa-mir-452/hsa-mir-7-3/hsa-mir-326/hsa-mir-215/hsa…	74
high glucose (HG)	high glucose (HG)	101/461	163/1764	2.9015e-24	8.4671e-23	1.54099e-23	hsa-mir-139/hsa-mir-21/hsa-mir-486-1/hsa-mir-486-2/hsa-mir-145/hsa-mir-429/hsa-mir-141/hsa-mir-200a/hsa-mir-125b-1/hsa-mir-125b-2/hsa-mir-210/hsa-mir-365a/hsa-mir-144/hsa-mir-337/hsa-mir-497/hsa-mir-200c/hsa-mir-200b/hsa-mir-32/hsa-mir-193a/hsa-mir-195/hsa-mir-33b/hsa-mir-130b/hsa-mir-142/hsa-mir-192/hsa-mir-375/hsa-mir-342/hsa-mir-93/hsa-mir-140/hsa-mir-155/hsa-mir-203a/hsa-mir-495/hsa-mir-133a-…	101
Glioblastoma	Glioblastoma	103/461	168/1764	3.14734e-24	8.78518e-23	1.59888e-23	hsa-mir-139/hsa-mir-21/hsa-mir-486-1/hsa-mir-486-2/hsa-mir-145/hsa-mir-429/hsa-mir-182/hsa-mir-125b-1/hsa-mir-125b-2/hsa-mir-451a/hsa-mir-210/hsa-mir-10b/hsa-mir-100/hsa-mir-144/hsa-let-7c/hsa-mir-200c/hsa-mir-195/hsa-mir-130b/hsa-mir-142/hsa-mir-181b-1/hsa-mir-449a/hsa-mir-181b-2/hsa-mir-92b/hsa-mir-93/hsa-mir-191/hsa-mir-155/hsa-mir-203a/hsa-mir-203b/hsa-mir-590/hsa-mir-377/hsa-mir-7-1/hsa-mir-…	103
Leukemia, Myeloid, Acute	Leukemia, Myeloid, Acute	82/461	119/1764	3.53644e-24	9.45998e-23	1.72169e-23	hsa-mir-21/hsa-mir-96/hsa-mir-378a/hsa-mir-200a/hsa-mir-125b-1/hsa-mir-125b-2/hsa-mir-378c/hsa-mir-210/hsa-let-7c/hsa-mir-200c/hsa-mir-200b/hsa-mir-193a/hsa-mir-335/hsa-mir-551b/hsa-mir-142/hsa-mir-181b-1/hsa-mir-204/hsa-mir-181b-2/hsa-mir-191/hsa-mir-155/hsa-mir-203a/hsa-mir-301b/hsa-mir-203b/hsa-mir-377/hsa-mir-7-1/hsa-mir-299/hsa-mir-7-3/hsa-mir-326/hsa-mir-19a/hsa-mir-215/hsa-mir-188/hsa-mir-…	82
oxidized low density lipoprotein (ox-LDL)	oxidized low density lipoprotein (ox-LDL)	84/461	125/1764	1.33097e-23	3.41793e-22	6.22053e-23	hsa-mir-139/hsa-mir-21/hsa-mir-183/hsa-mir-141/hsa-mir-182/hsa-mir-210/hsa-mir-190b/hsa-mir-365a/hsa-mir-144/hsa-mir-497/hsa-let-7c/hsa-mir-195/hsa-mir-148b/hsa-mir-142/hsa-mir-301a/hsa-mir-181b-1/hsa-mir-454/hsa-mir-204/hsa-mir-342/hsa-mir-181b-2/hsa-mir-140/hsa-mir-155/hsa-mir-203a/hsa-mir-133a-1/hsa-mir-133a-2/hsa-mir-381/hsa-mir-33a/hsa-mir-590/hsa-mir-377/hsa-mir-1-2/hsa-mir-1-1/hsa-mir-503/…	84
Curcumin (Cur)	Curcumin (Cur)	77/461	110/1764	2.23647e-23	5.52237e-22	1.00505e-22	hsa-mir-21/hsa-mir-96/hsa-mir-183/hsa-mir-145/hsa-mir-141/hsa-mir-182/hsa-mir-200a/hsa-mir-125b-1/hsa-mir-125b-2/hsa-mir-210/hsa-mir-99a/hsa-let-7c/hsa-mir-200c/hsa-mir-195/hsa-mir-335/hsa-mir-142/hsa-mir-192/hsa-mir-181b-1/hsa-mir-181b-2/hsa-mir-93/hsa-mir-155/hsa-mir-203a/hsa-mir-33a/hsa-mir-7-1/hsa-mir-143/hsa-mir-7-3/hsa-mir-326/hsa-mir-19a/hsa-mir-654/hsa-mir-1247/hsa-mir-215/hsa-mir-675/hsa…	77
cisplatin (DDP)	cisplatin (DDP)	101/461	167/1764	4.60392e-23	1.09471e-21	1.99234e-22	hsa-mir-139/hsa-mir-21/hsa-mir-486-1/hsa-mir-486-2/hsa-mir-182/hsa-mir-125b-1/hsa-mir-125b-2/hsa-mir-451a/hsa-mir-210/hsa-mir-99a/hsa-mir-10b/hsa-mir-100/hsa-mir-144/hsa-mir-337/hsa-mir-497/hsa-let-7c/hsa-mir-200b/hsa-mir-193a/hsa-mir-195/hsa-mir-33b/hsa-mir-142/hsa-mir-192/hsa-mir-375/hsa-mir-454/hsa-mir-342/hsa-mir-93/hsa-mir-191/hsa-mir-140/hsa-mir-155/hsa-mir-203a/hsa-mir-495/hsa-mir-133a-1/h…	101
Heart Failure	Heart Failure	81/461	120/1764	6.08175e-23	1.39446e-21	2.53787e-22	hsa-mir-139/hsa-mir-21/hsa-mir-145/hsa-mir-429/hsa-mir-378a/hsa-mir-182/hsa-mir-125b-1/hsa-mir-125b-2/hsa-mir-451a/hsa-mir-378c/hsa-mir-210/hsa-mir-10b/hsa-mir-365b/hsa-mir-365a/hsa-mir-497/hsa-let-7c/hsa-mir-195/hsa-mir-130b/hsa-mir-142/hsa-mir-192/hsa-mir-375/hsa-mir-204/hsa-mir-342/hsa-mir-665/hsa-mir-155/hsa-mir-133a-1/hsa-mir-133a-2/hsa-mir-33a/hsa-mir-377/hsa-mir-105-1/hsa-mir-299/hsa-mir-1…	81
Gastrointestinal Neoplasms	Gastrointestinal Neoplasms	63/461	82/1764	9.21716e-23	2.04049e-21	3.71363e-22	hsa-mir-139/hsa-mir-21/hsa-mir-145/hsa-mir-141/hsa-mir-378a/hsa-mir-451a/hsa-mir-378c/hsa-mir-210/hsa-mir-100/hsa-mir-196a-1/hsa-mir-196a-2/hsa-mir-497/hsa-mir-200c/hsa-mir-200b/hsa-mir-195/hsa-mir-335/hsa-mir-148b/hsa-mir-130b/hsa-mir-181b-1/hsa-mir-375/hsa-mir-181b-2/hsa-mir-93/hsa-mir-191/hsa-mir-155/hsa-mir-7-1/hsa-mir-7-3/hsa-mir-433/hsa-mir-19a/hsa-mir-18a/hsa-mir-9-1/hsa-mir-9-2/hsa-mir-9-…	63
Squamous Cell Carcinoma, Esophageal	Squamous Cell Carcinoma, Esophageal	90/461	142/1764	1.51652e-22	3.24536e-21	5.90645e-22	hsa-mir-139/hsa-mir-21/hsa-mir-183/hsa-mir-145/hsa-mir-200a/hsa-mir-10b/hsa-mir-100/hsa-mir-196a-1/hsa-mir-196a-2/hsa-mir-337/hsa-let-7c/hsa-mir-200b/hsa-mir-193a/hsa-mir-195/hsa-mir-335/hsa-mir-33b/hsa-mir-148b/hsa-mir-130b/hsa-mir-375/hsa-mir-92b/hsa-mir-155/hsa-mir-203a/hsa-mir-133a-1/hsa-mir-133a-2/hsa-mir-203b/hsa-mir-7-1/hsa-mir-143/hsa-mir-7-3/hsa-mir-1-2/hsa-mir-1-1/hsa-mir-19a/hsa-mir-18…	90
Carcinoma, Bladder	Carcinoma, Bladder	80/461	120/1764	4.1141e-22	8.52017e-21	1.55064e-21	hsa-mir-139/hsa-mir-21/hsa-mir-96/hsa-mir-183/hsa-mir-145/hsa-mir-141/hsa-mir-182/hsa-mir-200a/hsa-mir-125b-1/hsa-mir-125b-2/hsa-mir-451a/hsa-mir-210/hsa-mir-99a/hsa-mir-10b/hsa-mir-100/hsa-mir-196a-1/hsa-mir-196a-2/hsa-mir-144/hsa-mir-497/hsa-let-7c/hsa-mir-200c/hsa-mir-200b/hsa-mir-193a/hsa-mir-195/hsa-mir-335/hsa-mir-130b/hsa-mir-192/hsa-mir-375/hsa-mir-92b/hsa-mir-93/hsa-mir-140/hsa-mir-155/h…	80
IL-1尾	IL-1尾	76/461	112/1764	9.85985e-22	1.97813e-20	3.60014e-21	hsa-mir-21/hsa-mir-183/hsa-mir-145/hsa-mir-141/hsa-mir-378a/hsa-mir-125b-1/hsa-mir-125b-2/hsa-mir-100/hsa-mir-497/hsa-mir-33b/hsa-mir-142/hsa-mir-187/hsa-mir-449a/hsa-mir-204/hsa-mir-93/hsa-mir-140/hsa-mir-155/hsa-mir-203a/hsa-mir-495/hsa-mir-590/hsa-mir-377/hsa-mir-7-1/hsa-mir-143/hsa-mir-7-3/hsa-mir-1277/hsa-mir-376c/hsa-mir-675/hsa-mir-411/hsa-mir-9-1/hsa-mir-9-2/hsa-mir-9-3/hsa-mir-106a/hsa-m…	76
Squamous Cell Carcinoma, Oral	Squamous Cell Carcinoma, Oral	62/461	83/1764	2.8532e-21	5.55076e-20	1.01022e-20	hsa-mir-139/hsa-mir-21/hsa-mir-145/hsa-mir-429/hsa-mir-125b-1/hsa-mir-125b-2/hsa-mir-210/hsa-mir-99a/hsa-mir-10b/hsa-mir-196a-1/hsa-mir-196a-2/hsa-mir-184/hsa-mir-144/hsa-mir-200c/hsa-mir-32/hsa-mir-142/hsa-mir-375/hsa-mir-204/hsa-mir-92b/hsa-mir-155/hsa-mir-203a/hsa-mir-133a-1/hsa-mir-133a-2/hsa-mir-203b/hsa-mir-377/hsa-mir-143/hsa-mir-433/hsa-mir-19a/hsa-mir-494/hsa-mir-9-1/hsa-mir-9-2/hsa-mir-…	62
TGF-beta	TGF-beta	65/461	90/1764	6.20354e-21	1.17137e-19	2.13187e-20	hsa-mir-139/hsa-mir-21/hsa-mir-183/hsa-mir-145/hsa-mir-141/hsa-mir-182/hsa-mir-200a/hsa-mir-125b-1/hsa-mir-125b-2/hsa-mir-99a/hsa-mir-10b/hsa-mir-184/hsa-mir-200c/hsa-mir-200b/hsa-mir-195/hsa-mir-335/hsa-mir-301a/hsa-mir-181b-1/hsa-mir-375/hsa-mir-181b-2/hsa-mir-93/hsa-mir-140/hsa-mir-155/hsa-mir-203a/hsa-mir-133a-1/hsa-mir-133a-2/hsa-mir-377/hsa-mir-584/hsa-mir-143/hsa-mir-1-2/hsa-mir-1-1/hsa-mi…	65
Cell Proliferation	Cell Proliferation	60/461	80/1764	9.50818e-21	1.74407e-19	3.17416e-20	hsa-mir-21/hsa-mir-145/hsa-mir-429/hsa-mir-378a/hsa-mir-200a/hsa-mir-125b-1/hsa-mir-125b-2/hsa-mir-451a/hsa-mir-378c/hsa-mir-210/hsa-let-7c/hsa-mir-200c/hsa-mir-200b/hsa-mir-449a/hsa-mir-92b/hsa-mir-93/hsa-mir-140/hsa-mir-203a/hsa-mir-203b/hsa-mir-143/hsa-mir-379/hsa-mir-1-2/hsa-mir-1-1/hsa-mir-503/hsa-mir-433/hsa-mir-494/hsa-mir-9-1/hsa-mir-9-2/hsa-mir-9-3/hsa-mir-224/hsa-mir-129-1/hsa-mir-373/h…	60
Diabetes Mellitus	Diabetes Mellitus	57/461	74/1764	1.01459e-20	1.80935e-19	3.29295e-20	hsa-mir-21/hsa-mir-486-1/hsa-mir-486-2/hsa-mir-145/hsa-mir-429/hsa-mir-200a/hsa-mir-196a-1/hsa-mir-196a-2/hsa-mir-200c/hsa-mir-200b/hsa-mir-130b/hsa-mir-375/hsa-mir-204/hsa-mir-342/hsa-mir-155/hsa-mir-495/hsa-mir-133a-1/hsa-mir-133a-2/hsa-mir-7-1/hsa-mir-143/hsa-mir-7-3/hsa-mir-1-2/hsa-mir-1-1/hsa-mir-503/hsa-mir-326/hsa-mir-19a/hsa-mir-9-1/hsa-mir-9-2/hsa-mir-9-3/hsa-mir-149/hsa-mir-7-2/hsa-mir-…	57
Apoptosis	Apoptosis	72/461	106/1764	1.26107e-20	2.18813e-19	3.98234e-20	hsa-mir-21/hsa-mir-96/hsa-mir-145/hsa-mir-182/hsa-mir-210/hsa-mir-144/hsa-mir-497/hsa-let-7c/hsa-mir-193a/hsa-mir-195/hsa-mir-551b/hsa-mir-449a/hsa-mir-204/hsa-mir-155/hsa-mir-203a/hsa-mir-133a-1/hsa-mir-133a-2/hsa-mir-940/hsa-mir-203b/hsa-mir-7-1/hsa-mir-143/hsa-mir-7-3/hsa-mir-1-2/hsa-mir-326/hsa-mir-19a/hsa-mir-605/hsa-mir-18a/hsa-mir-494/hsa-mir-9-1/hsa-mir-9-2/hsa-mir-9-3/hsa-mir-7-2/hsa-mir…	72
TGF-beta1	TGF-beta1	87/461	141/1764	1.30851e-20	2.21069e-19	4.02339e-20	hsa-mir-21/hsa-mir-96/hsa-mir-145/hsa-mir-141/hsa-mir-182/hsa-mir-200a/hsa-mir-125b-1/hsa-mir-125b-2/hsa-mir-10b/hsa-mir-100/hsa-mir-184/hsa-mir-144/hsa-mir-200c/hsa-mir-200b/hsa-mir-193a/hsa-mir-192/hsa-mir-181b-1/hsa-mir-454/hsa-mir-204/hsa-mir-181b-2/hsa-mir-92b/hsa-mir-93/hsa-mir-140/hsa-mir-155/hsa-mir-203a/hsa-mir-133a-1/hsa-mir-133a-2/hsa-mir-33a/hsa-mir-590/hsa-mir-7-1/hsa-mir-143/hsa-mir…	87
Carcinoma, Nasopharyngeal	Carcinoma, Nasopharyngeal	75/461	113/1764	1.53342e-20	2.52424e-19	4.59404e-20	hsa-mir-21/hsa-mir-183/hsa-mir-145/hsa-mir-378a/hsa-mir-200a/hsa-mir-125b-1/hsa-mir-125b-2/hsa-mir-451a/hsa-mir-378c/hsa-mir-10b/hsa-mir-184/hsa-let-7c/hsa-mir-200c/hsa-mir-200b/hsa-mir-195/hsa-mir-142/hsa-mir-449a/hsa-mir-204/hsa-mir-93/hsa-mir-155/hsa-mir-203a/hsa-mir-940/hsa-mir-203b/hsa-mir-143/hsa-mir-4501/hsa-mir-1-2/hsa-mir-1-1/hsa-mir-18a/hsa-mir-483/hsa-mir-494/hsa-mir-9-1/hsa-mir-9-2/hs…	75
Atherosclerosis	Atherosclerosis	66/461	95/1764	9.40199e-20	1.50902e-18	2.74637e-19	hsa-mir-21/hsa-mir-145/hsa-mir-378a/hsa-mir-182/hsa-mir-378c/hsa-mir-210/hsa-mir-99a/hsa-mir-10b/hsa-mir-100/hsa-mir-365b/hsa-mir-365a/hsa-mir-144/hsa-mir-497/hsa-mir-33b/hsa-mir-142/hsa-mir-181b-1/hsa-mir-181b-2/hsa-mir-155/hsa-mir-495/hsa-mir-133a-1/hsa-mir-133a-2/hsa-mir-33a/hsa-mir-143/hsa-mir-503/hsa-mir-433/hsa-mir-19a/hsa-mir-135b/hsa-mir-432/hsa-mir-9-1/hsa-mir-9-2/hsa-mir-9-3/hsa-mir-27a…	66
Cell Cycle	Cell Cycle	60/461	83/1764	2.21848e-19	3.47381e-18	6.32223e-19	hsa-mir-21/hsa-mir-96/hsa-mir-145/hsa-mir-141/hsa-mir-182/hsa-mir-125b-1/hsa-mir-125b-2/hsa-mir-210/hsa-mir-196a-1/hsa-mir-196a-2/hsa-mir-497/hsa-mir-200c/hsa-mir-200b/hsa-mir-195/hsa-mir-33b/hsa-mir-449a/hsa-mir-92b/hsa-mir-191/hsa-mir-140/hsa-mir-155/hsa-mir-143/hsa-mir-1-2/hsa-mir-1-1/hsa-mir-503/hsa-mir-19a/hsa-mir-18a/hsa-mir-494/hsa-mir-9-1/hsa-mir-9-2/hsa-mir-9-3/hsa-mir-205/hsa-mir-138-2/…	60
arsenic trioxide (ATO)	arsenic trioxide (ATO)	57/461	77/1764	2.91933e-19	4.46241e-18	8.12145e-19	hsa-mir-21/hsa-mir-96/hsa-mir-183/hsa-mir-141/hsa-mir-125b-1/hsa-mir-125b-2/hsa-mir-210/hsa-mir-10b/hsa-mir-100/hsa-mir-184/hsa-mir-144/hsa-mir-200c/hsa-mir-32/hsa-mir-193a/hsa-mir-335/hsa-mir-148b/hsa-mir-204/hsa-mir-191/hsa-mir-140/hsa-mir-155/hsa-mir-143/hsa-mir-1-2/hsa-mir-1-1/hsa-mir-19a/hsa-mir-215/hsa-mir-18a/hsa-mir-9-1/hsa-mir-9-2/hsa-mir-9-3/hsa-mir-376a-2/hsa-mir-149/hsa-mir-20b/hsa-mi…	57
Ovarian Neoplasms	Ovarian Neoplasms	70/461	106/1764	5.48507e-19	8.18934e-18	1.49044e-18	hsa-mir-21/hsa-mir-486-1/hsa-mir-486-2/hsa-mir-183/hsa-mir-145/hsa-mir-429/hsa-mir-141/hsa-mir-200a/hsa-mir-125b-1/hsa-mir-125b-2/hsa-mir-99a/hsa-mir-100/hsa-let-7c/hsa-mir-200c/hsa-mir-200b/hsa-mir-335/hsa-mir-92b/hsa-mir-93/hsa-mir-191/hsa-mir-155/hsa-mir-133a-1/hsa-mir-133a-2/hsa-mir-1-2/hsa-mir-1-1/hsa-mir-376c/hsa-mir-19a/hsa-mir-215/hsa-mir-135b/hsa-mir-18a/hsa-mir-9-1/hsa-mir-9-2/hsa-mir-9…	70
5-fluorouracil (5-FU)	5-fluorouracil (5-FU)	75/461	118/1764	7.52815e-19	1.09842e-17	1.9991e-18	hsa-mir-21/hsa-mir-486-1/hsa-mir-486-2/hsa-mir-145/hsa-mir-141/hsa-mir-182/hsa-mir-125b-1/hsa-mir-125b-2/hsa-mir-210/hsa-mir-99a/hsa-mir-10b/hsa-mir-365a/hsa-let-7c/hsa-mir-200b/hsa-mir-32/hsa-mir-193a/hsa-mir-195/hsa-mir-130b/hsa-mir-192/hsa-mir-181b-1/hsa-mir-204/hsa-mir-342/hsa-mir-181b-2/hsa-mir-155/hsa-mir-133a-1/hsa-mir-133a-2/hsa-mir-760/hsa-mir-19a/hsa-mir-877/hsa-mir-215/hsa-mir-135b/hsa…	75
radiation	radiation	61/461	87/1764	1.33301e-18	1.90177e-17	3.46116e-18	hsa-mir-21/hsa-mir-145/hsa-mir-378a/hsa-mir-125b-1/hsa-mir-125b-2/hsa-mir-451a/hsa-mir-210/hsa-mir-99a/hsa-mir-100/hsa-let-7c/hsa-mir-148b/hsa-mir-375/hsa-mir-191/hsa-mir-155/hsa-mir-590/hsa-mir-493/hsa-mir-135b/hsa-mir-18a/hsa-mir-9-1/hsa-mir-9-2/hsa-mir-9-3/hsa-mir-205/hsa-mir-106a/hsa-mir-1224/hsa-mir-25/hsa-let-7b/hsa-mir-20a/hsa-mir-221/hsa-mir-16-1/hsa-let-7g/hsa-mir-27b/hsa-mir-29a/hsa-mir…	61
Lung Neoplasms	Lung Neoplasms	71/461	110/1764	2.08285e-18	2.90693e-17	5.29052e-18	hsa-mir-21/hsa-mir-486-1/hsa-mir-486-2/hsa-mir-183/hsa-mir-145/hsa-mir-182/hsa-mir-125b-1/hsa-mir-125b-2/hsa-mir-210/hsa-mir-196a-1/hsa-mir-196a-2/hsa-let-7c/hsa-mir-193a/hsa-mir-142/hsa-mir-192/hsa-mir-181b-1/hsa-mir-375/hsa-mir-1258/hsa-mir-187/hsa-mir-181b-2/hsa-mir-93/hsa-mir-191/hsa-mir-140/hsa-mir-155/hsa-mir-203a/hsa-mir-495/hsa-mir-203b/hsa-mir-381/hsa-mir-33a/hsa-mir-143/hsa-mir-1-2/hsa-…	71
Adenocarcinoma, Pancreatic Ductal	Adenocarcinoma, Pancreatic Ductal	53/461	71/1764	3.18179e-18	4.34619e-17	7.90993e-18	hsa-mir-21/hsa-mir-96/hsa-mir-183/hsa-mir-145/hsa-mir-429/hsa-mir-141/hsa-mir-378a/hsa-mir-200a/hsa-mir-125b-1/hsa-mir-125b-2/hsa-mir-378c/hsa-mir-210/hsa-mir-99a/hsa-mir-10b/hsa-mir-100/hsa-mir-196a-1/hsa-mir-196a-2/hsa-mir-337/hsa-mir-200c/hsa-mir-200b/hsa-mir-301a/hsa-mir-181b-1/hsa-mir-375/hsa-mir-181b-2/hsa-mir-155/hsa-mir-940/hsa-mir-143/hsa-mir-326/hsa-mir-483/hsa-mir-494/hsa-mir-615/hsa-m…	53
Diabetes Mellitus, Type 2	Diabetes Mellitus, Type 2	86/461	147/1764	3.34746e-18	4.47722e-17	8.14842e-18	hsa-mir-21/hsa-mir-96/hsa-mir-486-1/hsa-mir-486-2/hsa-mir-145/hsa-mir-182/hsa-mir-200a/hsa-mir-451a/hsa-mir-196a-1/hsa-mir-196a-2/hsa-mir-144/hsa-let-7c/hsa-mir-200c/hsa-mir-200b/hsa-mir-195/hsa-mir-33b/hsa-mir-148b/hsa-mir-142/hsa-mir-192/hsa-mir-181b-1/hsa-mir-375/hsa-mir-454/hsa-mir-187/hsa-mir-181b-2/hsa-mir-665/hsa-mir-93/hsa-mir-191/hsa-mir-155/hsa-mir-133a-1/hsa-mir-133a-2/hsa-mir-33a/hsa-…	86
Regulation of Stem Cell	Regulation of Stem Cell	56/461	78/1764	6.86521e-18	8.99482e-17	1.63703e-17	hsa-mir-21/hsa-mir-145/hsa-mir-429/hsa-mir-141/hsa-mir-182/hsa-mir-200a/hsa-mir-125b-1/hsa-mir-125b-2/hsa-mir-451a/hsa-mir-210/hsa-mir-144/hsa-mir-200c/hsa-mir-200b/hsa-mir-195/hsa-mir-142/hsa-mir-192/hsa-mir-93/hsa-mir-155/hsa-mir-203a/hsa-mir-133a-1/hsa-mir-133a-2/hsa-mir-203b/hsa-mir-143/hsa-mir-135b/hsa-mir-9-1/hsa-mir-9-2/hsa-mir-9-3/hsa-mir-205/hsa-mir-106a/hsa-mir-373/hsa-mir-27a/hsa-mir-2…	56
Hematopoiesis	Hematopoiesis	45/461	57/1764	3.11683e-17	4.00201e-16	7.28353e-17	hsa-mir-486-1/hsa-mir-486-2/hsa-mir-145/hsa-mir-378a/hsa-mir-125b-1/hsa-mir-125b-2/hsa-mir-378c/hsa-mir-99a/hsa-mir-100/hsa-mir-196a-1/hsa-mir-196a-2/hsa-mir-144/hsa-let-7c/hsa-mir-142/hsa-mir-155/hsa-mir-133a-1/hsa-mir-133a-2/hsa-mir-143/hsa-mir-1-2/hsa-mir-19a/hsa-mir-18a/hsa-mir-20b/hsa-let-7b/hsa-mir-20a/hsa-mir-218-1/hsa-mir-221/hsa-mir-30c-2/hsa-let-7g/hsa-mir-30c-1/hsa-mir-29c/hsa-mir-22/h…	45
Prostate Neoplasms	Prostate Neoplasms	53/461	75/1764	1.80006e-16	2.26596e-15	4.12399e-16	hsa-mir-21/hsa-mir-486-1/hsa-mir-486-2/hsa-mir-145/hsa-mir-182/hsa-mir-200a/hsa-mir-125b-1/hsa-mir-125b-2/hsa-mir-99a/hsa-mir-100/hsa-mir-200c/hsa-mir-200b/hsa-mir-32/hsa-mir-130b/hsa-mir-181b-1/hsa-mir-181b-2/hsa-mir-93/hsa-mir-191/hsa-mir-203a/hsa-mir-203b/hsa-mir-105-1/hsa-mir-143/hsa-mir-135b/hsa-mir-205/hsa-mir-106a/hsa-mir-373/hsa-mir-27a/hsa-mir-25/hsa-mir-20a/hsa-mir-221/hsa-mir-16-1/hsa-…	53
Angiogenesis	Angiogenesis	48/461	65/1764	3.04189e-16	3.75556e-15	6.83501e-16	hsa-mir-21/hsa-mir-486-1/hsa-mir-486-2/hsa-mir-145/hsa-mir-378a/hsa-mir-378c/hsa-mir-210/hsa-mir-190b/hsa-mir-10b/hsa-mir-184/hsa-mir-497/hsa-mir-93/hsa-mir-133a-1/hsa-mir-133a-2/hsa-mir-143/hsa-mir-891a/hsa-mir-19a/hsa-mir-18a/hsa-mir-205/hsa-mir-149/hsa-mir-129-1/hsa-let-7b/hsa-mir-20a/hsa-mir-190a/hsa-mir-221/hsa-mir-16-1/hsa-mir-27b/hsa-mir-22/hsa-mir-92a-2/hsa-mir-222/hsa-mir-30a/hsa-let-7f-…	48
Cardiomyopathy, Hypertrophic	Cardiomyopathy, Hypertrophic	43/461	55/1764	3.25239e-16	3.93968e-15	7.17011e-16	hsa-mir-21/hsa-mir-96/hsa-mir-145/hsa-mir-125b-1/hsa-mir-125b-2/hsa-mir-451a/hsa-mir-99a/hsa-mir-10b/hsa-mir-184/hsa-mir-497/hsa-mir-195/hsa-mir-192/hsa-mir-181b-1/hsa-mir-204/hsa-mir-181b-2/hsa-mir-133a-1/hsa-mir-133a-2/hsa-mir-143/hsa-mir-1-2/hsa-mir-1-1/hsa-mir-19a/hsa-mir-9-1/hsa-mir-9-2/hsa-mir-9-3/hsa-mir-106a/hsa-mir-367/hsa-mir-16-1/hsa-mir-23b/hsa-mir-27b/hsa-mir-29c/hsa-mir-29a/hsa-mir-…	43
Epithelial-to-Mesenchymal Transition	Epithelial-to-Mesenchymal Transition	56/461	83/1764	6.44441e-16	7.66168e-15	1.3944e-15	hsa-mir-21/hsa-mir-486-1/hsa-mir-486-2/hsa-mir-145/hsa-mir-429/hsa-mir-141/hsa-mir-200a/hsa-mir-451a/hsa-mir-210/hsa-mir-100/hsa-mir-184/hsa-mir-144/hsa-let-7c/hsa-mir-200c/hsa-mir-200b/hsa-mir-192/hsa-mir-375/hsa-mir-665/hsa-mir-191/hsa-mir-155/hsa-mir-203a/hsa-mir-203b/hsa-mir-590/hsa-mir-143/hsa-mir-215/hsa-mir-675/hsa-mir-18a/hsa-mir-205/hsa-mir-129-2/hsa-mir-129-1/hsa-let-7b/hsa-mir-221/hsa-…	56
Carcinoma, Esophageal	Carcinoma, Esophageal	48/461	66/1764	8.5049e-16	9.92754e-15	1.80678e-15	hsa-mir-21/hsa-mir-96/hsa-mir-183/hsa-mir-145/hsa-mir-429/hsa-mir-141/hsa-mir-200a/hsa-mir-451a/hsa-mir-196a-1/hsa-mir-196a-2/hsa-mir-144/hsa-mir-200c/hsa-mir-193a/hsa-mir-192/hsa-mir-375/hsa-mir-204/hsa-mir-93/hsa-mir-140/hsa-mir-203a/hsa-mir-133a-1/hsa-mir-133a-2/hsa-mir-203b/hsa-mir-143/hsa-mir-503/hsa-mir-483/hsa-mir-205/hsa-mir-106a/hsa-mir-20b/hsa-mir-138-2/hsa-mir-506/hsa-mir-27a/hsa-mir-2…	48
1, 3, 4-tri-O-galloyl-6-O-caffeoyl-尾-D-glucopyranose (BJA32515)	1, 3, 4-tri-O-galloyl-6-O-caffeoyl-尾-D-glucopyranose (BJA32515)	61/461	95/1764	1.05308e-15	1.20728e-14	2.19722e-15	hsa-mir-139/hsa-mir-21/hsa-mir-96/hsa-mir-182/hsa-mir-200a/hsa-mir-210/hsa-mir-10b/hsa-mir-196a-1/hsa-mir-196a-2/hsa-mir-144/hsa-mir-193a/hsa-mir-195/hsa-mir-148b/hsa-mir-92b/hsa-mir-381/hsa-mir-493/hsa-mir-379/hsa-mir-503/hsa-mir-326/hsa-mir-345/hsa-mir-18a/hsa-mir-432/hsa-mir-483/hsa-mir-205/hsa-mir-106a/hsa-mir-376a-2/hsa-mir-202/hsa-mir-373/hsa-mir-25/hsa-mir-302b/hsa-mir-361/hsa-mir-450a-2/h…	61
tumor necrosis factor alpha (TNF-伪)	tumor necrosis factor alpha (TNF-伪)	57/461	87/1764	2.65835e-15	2.99414e-14	5.44925e-15	hsa-mir-21/hsa-mir-486-1/hsa-mir-486-2/hsa-mir-145/hsa-mir-378a/hsa-mir-125b-1/hsa-mir-125b-2/hsa-mir-451a/hsa-mir-196a-1/hsa-mir-196a-2/hsa-let-7c/hsa-mir-200b/hsa-mir-193a/hsa-mir-142/hsa-mir-181b-1/hsa-mir-375/hsa-mir-187/hsa-mir-204/hsa-mir-181b-2/hsa-mir-140/hsa-mir-155/hsa-mir-495/hsa-mir-33a/hsa-mir-105-1/hsa-mir-503/hsa-mir-19a/hsa-mir-215/hsa-mir-106a/hsa-mir-149/hsa-mir-20b/hsa-mir-224/…	57
Pancreatic Neoplasms	Pancreatic Neoplasms	46/461	64/1764	7.56569e-15	8.37444e-14	1.52412e-14	hsa-mir-21/hsa-mir-96/hsa-mir-486-1/hsa-mir-486-2/hsa-mir-145/hsa-mir-200a/hsa-mir-210/hsa-mir-196a-1/hsa-mir-196a-2/hsa-let-7c/hsa-mir-200c/hsa-mir-200b/hsa-mir-32/hsa-mir-181b-1/hsa-mir-181b-2/hsa-mir-191/hsa-mir-155/hsa-mir-203a/hsa-mir-203b/hsa-mir-143/hsa-mir-106a/hsa-mir-224/hsa-mir-27a/hsa-mir-25/hsa-let-7b/hsa-mir-20a/hsa-mir-221/hsa-mir-30c-2/hsa-mir-107/hsa-let-7g/hsa-mir-30c-1/hsa-mir-…	46
Choriocarcinoma	Choriocarcinoma	44/461	60/1764	9.10879e-15	9.9116e-14	1.80388e-14	hsa-mir-21/hsa-mir-183/hsa-mir-145/hsa-mir-429/hsa-mir-182/hsa-mir-200a/hsa-mir-210/hsa-mir-10b/hsa-mir-196a-1/hsa-mir-196a-2/hsa-mir-200c/hsa-mir-200b/hsa-mir-195/hsa-mir-192/hsa-mir-181b-1/hsa-mir-449a/hsa-mir-204/hsa-mir-181b-2/hsa-mir-93/hsa-mir-191/hsa-mir-155/hsa-mir-203a/hsa-mir-133a-1/hsa-mir-133a-2/hsa-mir-203b/hsa-mir-143/hsa-mir-215/hsa-mir-205/hsa-mir-106a/hsa-mir-25/hsa-mir-20a/hsa-m…	44
Bladder Neoplasms	Bladder Neoplasms	32/461	37/1764	1.09044e-14	1.16677e-13	2.12349e-14	hsa-mir-21/hsa-mir-145/hsa-mir-125b-1/hsa-mir-125b-2/hsa-mir-210/hsa-mir-99a/hsa-mir-200b/hsa-mir-181b-1/hsa-mir-181b-2/hsa-mir-93/hsa-mir-203a/hsa-mir-133a-1/hsa-mir-133a-2/hsa-mir-203b/hsa-mir-143/hsa-mir-1-2/hsa-mir-1-1/hsa-mir-503/hsa-mir-9-1/hsa-mir-9-2/hsa-mir-9-3/hsa-mir-205/hsa-mir-1224/hsa-mir-149/hsa-mir-199b/hsa-mir-708/hsa-mir-34c/hsa-mir-34a/hsa-mir-29b-1/hsa-mir-212/hsa-mir-328/hsa-…	32
Immune Response	Immune Response	58/461	92/1764	1.99035e-14	2.09476e-13	3.8124e-14	hsa-mir-21/hsa-mir-486-1/hsa-mir-486-2/hsa-mir-125b-1/hsa-mir-125b-2/hsa-mir-210/hsa-mir-100/hsa-mir-196a-1/hsa-mir-196a-2/hsa-mir-200c/hsa-mir-200b/hsa-mir-192/hsa-mir-181b-1/hsa-mir-342/hsa-mir-181b-2/hsa-mir-93/hsa-mir-140/hsa-mir-155/hsa-mir-203a/hsa-mir-203b/hsa-mir-590/hsa-mir-105-1/hsa-mir-143/hsa-mir-147b/hsa-mir-326/hsa-mir-19a/hsa-mir-18a/hsa-mir-9-1/hsa-mir-9-2/hsa-mir-9-3/hsa-mir-27a/…	58
Carcinoma, Laryngeal	Carcinoma, Laryngeal	45/461	63/1764	2.23091e-14	2.31007e-13	4.20427e-14	hsa-mir-486-1/hsa-mir-486-2/hsa-mir-378a/hsa-mir-378c/hsa-mir-210/hsa-mir-10b/hsa-mir-196a-1/hsa-mir-196a-2/hsa-mir-144/hsa-mir-195/hsa-mir-375/hsa-mir-133a-1/hsa-mir-133a-2/hsa-mir-1-2/hsa-mir-1-1/hsa-mir-1277/hsa-mir-9-1/hsa-mir-9-2/hsa-mir-9-3/hsa-mir-205/hsa-mir-20b/hsa-mir-373/hsa-mir-27a/hsa-mir-20a/hsa-mir-221/hsa-mir-27b/hsa-mir-29c/hsa-mir-29a/hsa-mir-214/hsa-let-7a-2/hsa-mir-30b/hsa-mir…	45
Schizophrenia	Schizophrenia	40/461	53/1764	3.23271e-14	3.29428e-13	5.9955e-14	hsa-mir-183/hsa-mir-365b/hsa-mir-365a/hsa-mir-193a/hsa-mir-195/hsa-mir-335/hsa-mir-130b/hsa-mir-181b-1/hsa-mir-449a/hsa-mir-181b-2/hsa-mir-7-1/hsa-mir-7-3/hsa-mir-19a/hsa-mir-432/hsa-mir-9-1/hsa-mir-9-2/hsa-mir-9-3/hsa-mir-7-2/hsa-let-7g/hsa-mir-29c/hsa-mir-29a/hsa-mir-132/hsa-mir-92a-2/hsa-mir-23a/hsa-mir-30a/hsa-mir-30b/hsa-mir-19b-2/hsa-mir-26b/hsa-mir-338/hsa-mir-15b/hsa-mir-137/hsa-mir-34c/h…	40
Colon Neoplasms	Colon Neoplasms	51/461	77/1764	4.69888e-14	4.71357e-13	8.57855e-14	hsa-mir-21/hsa-mir-486-1/hsa-mir-486-2/hsa-mir-145/hsa-mir-141/hsa-mir-125b-1/hsa-mir-125b-2/hsa-mir-210/hsa-mir-365b/hsa-mir-365a/hsa-let-7c/hsa-mir-200b/hsa-mir-32/hsa-mir-142/hsa-mir-192/hsa-mir-449a/hsa-mir-191/hsa-mir-140/hsa-mir-155/hsa-mir-584/hsa-mir-143/hsa-mir-19a/hsa-mir-135b/hsa-mir-18a/hsa-mir-615/hsa-mir-205/hsa-mir-106a/hsa-let-7b/hsa-mir-20a/hsa-mir-221/hsa-mir-16-1/hsa-mir-30c-2/…	51
5-Aza-2'-deoxycytidine (5-Aza-dC, decitabine)	5-Aza-2'-deoxycytidine (5-Aza-dC, decitabine)	57/461	91/1764	5.21859e-14	5.10223e-13	9.28591e-14	hsa-mir-21/hsa-mir-486-1/hsa-mir-486-2/hsa-mir-183/hsa-mir-145/hsa-mir-141/hsa-mir-200a/hsa-mir-210/hsa-mir-10b/hsa-mir-497/hsa-mir-200c/hsa-mir-200b/hsa-mir-193a/hsa-mir-195/hsa-mir-335/hsa-mir-375/hsa-mir-342/hsa-mir-140/hsa-mir-155/hsa-mir-203a/hsa-mir-495/hsa-mir-143/hsa-mir-503/hsa-mir-433/hsa-mir-1247/hsa-mir-188/hsa-mir-432/hsa-mir-483/hsa-mir-9-1/hsa-mir-9-2/hsa-mir-9-3/hsa-mir-205/hsa-mi…	57
Adenocarcinoma, Gastric	Adenocarcinoma, Gastric	32/461	38/1764	5.24528e-14	5.10223e-13	9.28591e-14	hsa-mir-21/hsa-mir-96/hsa-mir-486-1/hsa-mir-486-2/hsa-mir-145/hsa-mir-125b-1/hsa-mir-125b-2/hsa-mir-100/hsa-let-7c/hsa-mir-193a/hsa-mir-93/hsa-mir-203a/hsa-mir-203b/hsa-mir-381/hsa-mir-299/hsa-mir-143/hsa-mir-483/hsa-mir-205/hsa-mir-106a/hsa-mir-455/hsa-mir-20b/hsa-mir-25/hsa-mir-20a/hsa-mir-302b/hsa-mir-16-1/hsa-mir-107/hsa-mir-23a/hsa-mir-320e/hsa-mir-34a/hsa-mir-223/hsa-mir-320a/hsa-mir-15a	32
Carcinoma, Breast, Triple Negative	Carcinoma, Breast, Triple Negative	43/461	60/1764	7.34317e-14	7.0363e-13	1.28059e-13	hsa-mir-21/hsa-mir-145/hsa-mir-182/hsa-mir-210/hsa-mir-200c/hsa-mir-200b/hsa-mir-195/hsa-mir-93/hsa-mir-155/hsa-mir-940/hsa-mir-493/hsa-mir-7-1/hsa-mir-143/hsa-mir-7-3/hsa-mir-135b/hsa-mir-18a/hsa-mir-9-1/hsa-mir-9-2/hsa-mir-9-3/hsa-mir-205/hsa-mir-7-2/hsa-mir-27a/hsa-mir-20a/hsa-mir-218-1/hsa-mir-221/hsa-mir-16-1/hsa-mir-107/hsa-mir-27b/hsa-let-7a-2/hsa-mir-30a/hsa-mir-218-2/hsa-mir-15b/hsa-mir-…	43
Cell Differentiation	Cell Differentiation	41/461	56/1764	8.86906e-14	8.37344e-13	1.52394e-13	hsa-mir-96/hsa-mir-183/hsa-mir-145/hsa-mir-182/hsa-mir-125b-1/hsa-mir-125b-2/hsa-mir-210/hsa-let-7c/hsa-mir-200c/hsa-mir-155/hsa-mir-203a/hsa-mir-495/hsa-mir-203b/hsa-mir-143/hsa-mir-1-2/hsa-mir-1-1/hsa-mir-503/hsa-mir-18a/hsa-mir-9-1/hsa-mir-9-2/hsa-mir-9-3/hsa-let-7b/hsa-mir-218-1/hsa-mir-302b/hsa-mir-16-1/hsa-let-7g/hsa-mir-222/hsa-mir-302d/hsa-let-7a-2/hsa-let-7f-1/hsa-mir-218-2/hsa-mir-125a/…	41
ionizing radiation (IR)	ionizing radiation (IR)	46/461	67/1764	1.20449e-13	1.1207e-12	2.03964e-13	hsa-mir-21/hsa-mir-200a/hsa-mir-100/hsa-mir-144/hsa-mir-148b/hsa-mir-449a/hsa-mir-93/hsa-mir-155/hsa-mir-7-1/hsa-mir-1-2/hsa-mir-1-1/hsa-mir-503/hsa-mir-19a/hsa-mir-18a/hsa-mir-494/hsa-mir-9-1/hsa-mir-9-2/hsa-mir-9-3/hsa-mir-205/hsa-mir-224/hsa-mir-27a/hsa-mir-20a/hsa-mir-218-1/hsa-mir-302b/hsa-mir-221/hsa-mir-16-1/hsa-let-7g/hsa-mir-29c/hsa-mir-29a/hsa-mir-92a-2/hsa-mir-222/hsa-mir-372/hsa-mir-2…	46
irradiation	irradiation	52/461	81/1764	1.76824e-13	1.62173e-12	2.9515e-13	hsa-mir-21/hsa-mir-96/hsa-mir-145/hsa-mir-144/hsa-mir-195/hsa-mir-148b/hsa-mir-142/hsa-mir-301a/hsa-mir-454/hsa-mir-93/hsa-mir-140/hsa-mir-155/hsa-mir-495/hsa-mir-590/hsa-mir-452/hsa-mir-299/hsa-mir-143/hsa-mir-19a/hsa-mir-605/hsa-mir-18a/hsa-mir-106a/hsa-mir-3170/hsa-mir-376a-2/hsa-mir-556/hsa-mir-20b/hsa-mir-27a/hsa-mir-20a/hsa-mir-221/hsa-mir-16-1/hsa-let-7g/hsa-mir-29c/hsa-mir-22/hsa-mir-29a/…	52
Metformin	Metformin	39/461	54/1764	7.8231e-13	7.07385e-12	1.28742e-12	hsa-mir-21/hsa-mir-429/hsa-mir-141/hsa-mir-182/hsa-mir-200a/hsa-mir-497/hsa-let-7c/hsa-mir-200c/hsa-mir-200b/hsa-mir-33b/hsa-mir-192/hsa-mir-204/hsa-mir-140/hsa-mir-155/hsa-mir-381/hsa-mir-33a/hsa-mir-7-1/hsa-mir-584/hsa-mir-7-3/hsa-mir-205/hsa-mir-7-2/hsa-mir-27a/hsa-let-7b/hsa-mir-221/hsa-mir-16-1/hsa-mir-107/hsa-mir-222/hsa-let-7a-2/hsa-mir-30a/hsa-mir-30b/hsa-mir-148a/hsa-mir-570/hsa-mir-181a…	39
5-aza-2'-deoxycytidine (5-Aza-CdR)	5-aza-2'-deoxycytidine (5-Aza-CdR)	38/461	52/1764	8.54198e-13	7.61659e-12	1.3862e-12	hsa-mir-141/hsa-mir-125b-1/hsa-mir-125b-2/hsa-mir-210/hsa-mir-99a/hsa-mir-196a-1/hsa-mir-196a-2/hsa-let-7c/hsa-mir-193a/hsa-mir-181b-1/hsa-mir-342/hsa-mir-181b-2/hsa-mir-92b/hsa-mir-93/hsa-mir-155/hsa-mir-503/hsa-mir-432/hsa-mir-205/hsa-mir-149/hsa-mir-138-2/hsa-mir-27a/hsa-let-7g/hsa-mir-99b/hsa-mir-27b/hsa-mir-132/hsa-mir-23a/hsa-mir-30a/hsa-let-7f-1/hsa-mir-125a/hsa-let-7f-2/hsa-mir-181a-2/hsa…	38
Malignant Neoplasms [unspecific]	Malignant Neoplasms [unspecific]	37/461	50/1764	9.14354e-13	8.04131e-12	1.46349e-12	hsa-mir-21/hsa-mir-145/hsa-mir-141/hsa-mir-125b-1/hsa-mir-125b-2/hsa-mir-451a/hsa-let-7c/hsa-mir-200c/hsa-mir-200b/hsa-mir-335/hsa-mir-375/hsa-mir-140/hsa-mir-155/hsa-mir-299/hsa-mir-143/hsa-mir-135b/hsa-mir-205/hsa-mir-149/hsa-mir-27a/hsa-let-7b/hsa-mir-218-1/hsa-mir-221/hsa-let-7g/hsa-mir-99b/hsa-mir-30c-1/hsa-mir-29c/hsa-mir-22/hsa-mir-29a/hsa-mir-214/hsa-let-7a-2/hsa-mir-218-2/hsa-mir-125a/hs…	37
Preeclampsia	Preeclampsia	48/461	74/1764	9.33585e-13	8.0752e-12	1.46966e-12	hsa-mir-21/hsa-mir-182/hsa-mir-125b-1/hsa-mir-125b-2/hsa-mir-210/hsa-mir-1301/hsa-mir-195/hsa-mir-335/hsa-mir-142/hsa-mir-301a/hsa-mir-204/hsa-mir-342/hsa-mir-92b/hsa-mir-93/hsa-mir-191/hsa-mir-155/hsa-mir-203a/hsa-mir-495/hsa-mir-203b/hsa-mir-188/hsa-mir-135b/hsa-mir-18a/hsa-mir-411/hsa-mir-205/hsa-mir-106a/hsa-mir-149/hsa-mir-202/hsa-mir-885/hsa-mir-224/hsa-mir-27a/hsa-mir-25/hsa-let-7b/hsa-mir…	48
H2O2	H2O2	68/461	123/1764	9.43365e-13	8.0752e-12	1.46966e-12	hsa-mir-21/hsa-mir-96/hsa-mir-486-1/hsa-mir-486-2/hsa-mir-145/hsa-mir-429/hsa-mir-141/hsa-mir-182/hsa-mir-125b-1/hsa-mir-125b-2/hsa-mir-210/hsa-let-7c/hsa-mir-200c/hsa-mir-200b/hsa-mir-195/hsa-mir-335/hsa-mir-192/hsa-mir-93/hsa-mir-155/hsa-mir-33a/hsa-mir-590/hsa-mir-493/hsa-mir-7-1/hsa-mir-143/hsa-mir-7-3/hsa-mir-1-2/hsa-mir-1-1/hsa-mir-326/hsa-mir-1247/hsa-mir-345/hsa-mir-675/hsa-mir-3200/hsa-m…	68
Squamous Cell Carcinoma, Laryngeal or Hypopharyngeal	Squamous Cell Carcinoma, Laryngeal or Hypopharyngeal	25/461	28/1764	2.35725e-12	1.99126e-11	3.62403e-12	hsa-mir-139/hsa-mir-21/hsa-mir-451a/hsa-mir-375/hsa-mir-93/hsa-mir-140/hsa-mir-155/hsa-mir-203a/hsa-mir-203b/hsa-mir-19a/hsa-mir-205/hsa-mir-149/hsa-mir-519a-1/hsa-mir-107/hsa-mir-132/hsa-mir-23a/hsa-mir-214/hsa-mir-148a/hsa-mir-34c/hsa-mir-34a/hsa-mir-370/hsa-mir-206/hsa-mir-519a-2/hsa-mir-340/hsa-mir-15a	25
doxorubicin (DOX)	doxorubicin (DOX)	43/461	64/1764	2.61398e-12	2.17945e-11	3.96653e-12	hsa-mir-21/hsa-mir-145/hsa-mir-182/hsa-mir-451a/hsa-mir-100/hsa-mir-184/hsa-mir-200c/hsa-mir-200b/hsa-mir-195/hsa-mir-181b-1/hsa-mir-375/hsa-mir-449a/hsa-mir-181b-2/hsa-mir-155/hsa-mir-1-2/hsa-mir-1-1/hsa-mir-135b/hsa-mir-27a/hsa-mir-221/hsa-mir-16-1/hsa-mir-107/hsa-mir-542/hsa-mir-27b/hsa-mir-22/hsa-mir-29a/hsa-mir-132/hsa-mir-92a-2/hsa-mir-222/hsa-mir-330/hsa-let-7a-2/hsa-mir-372/hsa-mir-181a-2…	43
Endometriosis	Endometriosis	32/461	41/1764	2.91514e-12	2.39938e-11	4.36681e-12	hsa-mir-183/hsa-mir-145/hsa-mir-141/hsa-mir-200a/hsa-mir-125b-1/hsa-mir-125b-2/hsa-mir-451a/hsa-mir-99a/hsa-mir-10b/hsa-mir-100/hsa-mir-365b/hsa-mir-365a/hsa-mir-200b/hsa-mir-195/hsa-mir-142/hsa-mir-191/hsa-mir-143/hsa-mir-1-2/hsa-mir-1-1/hsa-mir-556/hsa-mir-202/hsa-let-7b/hsa-mir-20a/hsa-mir-16-1/hsa-mir-99b/hsa-mir-29c/hsa-mir-125a/hsa-mir-16-2/hsa-mir-34c/hsa-mir-223/hsa-mir-449b/hsa-mir-15a	32
Hepatitis B Virus Infection	Hepatitis B Virus Infection	44/461	67/1764	4.78407e-12	3.88781e-11	7.0757e-12	hsa-mir-21/hsa-mir-141/hsa-mir-125b-1/hsa-mir-125b-2/hsa-mir-99a/hsa-mir-196a-2/hsa-let-7c/hsa-mir-181b-1/hsa-mir-181b-2/hsa-mir-191/hsa-mir-155/hsa-mir-203a/hsa-mir-143/hsa-mir-215/hsa-mir-18a/hsa-mir-205/hsa-mir-149/hsa-mir-27a/hsa-mir-218-1/hsa-mir-221/hsa-mir-99b/hsa-mir-542/hsa-mir-29c/hsa-mir-22/hsa-mir-29a/hsa-mir-499b/hsa-let-7a-2/hsa-mir-30a/hsa-mir-218-2/hsa-mir-125a/hsa-mir-181a-2/hsa-…	44
Carcinoma, Thyroid, Papillary	Carcinoma, Thyroid, Papillary	39/461	56/1764	5.11961e-12	4.10849e-11	7.47733e-12	hsa-mir-21/hsa-mir-96/hsa-mir-183/hsa-mir-182/hsa-mir-451a/hsa-mir-99a/hsa-mir-144/hsa-mir-130b/hsa-mir-192/hsa-mir-181b-1/hsa-mir-375/hsa-mir-204/hsa-mir-181b-2/hsa-mir-140/hsa-mir-155/hsa-mir-7-1/hsa-mir-7-3/hsa-mir-135b/hsa-mir-9-1/hsa-mir-9-2/hsa-mir-9-3/hsa-mir-7-2/hsa-mir-25/hsa-let-7b/hsa-mir-221/hsa-mir-30c-2/hsa-mir-199b/hsa-mir-222/hsa-mir-214/hsa-let-7a-2/hsa-mir-30a/hsa-mir-181a-2/hsa…	39
Hepatitis C Virus Infection	Hepatitis C Virus Infection	52/461	86/1764	5.70049e-12	4.51817e-11	8.22293e-12	hsa-mir-21/hsa-mir-96/hsa-mir-145/hsa-mir-182/hsa-mir-200a/hsa-mir-125b-1/hsa-mir-125b-2/hsa-mir-99a/hsa-let-7c/hsa-mir-200b/hsa-mir-195/hsa-mir-142/hsa-mir-192/hsa-mir-449a/hsa-mir-155/hsa-mir-503/hsa-mir-19a/hsa-mir-215/hsa-mir-758/hsa-mir-885/hsa-mir-224/hsa-mir-373/hsa-mir-27a/hsa-mir-25/hsa-let-7b/hsa-mir-221/hsa-mir-16-1/hsa-mir-107/hsa-let-7g/hsa-mir-542/hsa-mir-27b/hsa-mir-651/hsa-mir-22/…	52
Tumor Suppressor MiRNAs	Tumor Suppressor MiRNAs	43/461	65/1764	5.87539e-12	4.6e-11	8.37186e-12	hsa-mir-145/hsa-mir-141/hsa-mir-200a/hsa-mir-125b-1/hsa-mir-125b-2/hsa-mir-451a/hsa-let-7c/hsa-mir-200c/hsa-mir-200b/hsa-mir-195/hsa-mir-181b-1/hsa-mir-181b-2/hsa-mir-7-1/hsa-mir-143/hsa-mir-7-3/hsa-mir-1-2/hsa-mir-1-1/hsa-mir-7-2/hsa-mir-138-2/hsa-let-7b/hsa-mir-302b/hsa-mir-16-1/hsa-let-7g/hsa-mir-27b/hsa-mir-29c/hsa-mir-29a/hsa-mir-302d/hsa-let-7a-2/hsa-let-7f-1/hsa-mir-30b/hsa-mir-125a/hsa-le…	43
Aging	Aging	42/461	63/1764	7.16263e-12	5.54025e-11	1.00831e-11	hsa-mir-21/hsa-mir-96/hsa-mir-145/hsa-mir-141/hsa-mir-451a/hsa-mir-100/hsa-mir-144/hsa-let-7c/hsa-mir-200c/hsa-mir-195/hsa-mir-511/hsa-mir-181b-1/hsa-mir-204/hsa-mir-181b-2/hsa-mir-155/hsa-mir-590/hsa-mir-7-1/hsa-mir-7-3/hsa-mir-18a/hsa-mir-9-1/hsa-mir-9-2/hsa-mir-9-3/hsa-mir-7-2/hsa-let-7b/hsa-mir-221/hsa-mir-16-1/hsa-let-7g/hsa-mir-22/hsa-mir-92a-2/hsa-mir-222/hsa-let-7a-2/hsa-mir-30a/hsa-mir-3…	42
Carcinoma, Thyroid	Carcinoma, Thyroid	29/461	36/1764	7.81098e-12	5.96982e-11	1.08649e-11	hsa-mir-21/hsa-mir-486-1/hsa-mir-486-2/hsa-mir-145/hsa-mir-200a/hsa-mir-144/hsa-mir-551b/hsa-mir-142/hsa-mir-204/hsa-mir-155/hsa-mir-7-1/hsa-mir-584/hsa-mir-7-3/hsa-mir-639/hsa-mir-205/hsa-mir-149/hsa-mir-7-2/hsa-mir-618/hsa-mir-27a/hsa-mir-25/hsa-mir-221/hsa-mir-23b/hsa-mir-222/hsa-mir-214/hsa-let-7a-2/hsa-mir-148a/hsa-mir-125a/hsa-mir-146b/hsa-mir-449b	29
Carcinoma, Rectal	Carcinoma, Rectal	35/461	48/1764	8.14086e-12	6.04856e-11	1.10082e-11	hsa-mir-139/hsa-mir-21/hsa-mir-486-1/hsa-mir-486-2/hsa-mir-183/hsa-mir-145/hsa-mir-141/hsa-mir-125b-2/hsa-mir-196a-1/hsa-mir-196a-2/hsa-mir-193a/hsa-mir-195/hsa-mir-181b-1/hsa-mir-181b-2/hsa-mir-92b/hsa-mir-155/hsa-mir-203a/hsa-mir-203b/hsa-mir-143/hsa-mir-135b/hsa-mir-18a/hsa-mir-27a/hsa-mir-20a/hsa-mir-221/hsa-let-7g/hsa-mir-29a/hsa-mir-199b/hsa-mir-92a-2/hsa-mir-34c/hsa-mir-34a/hsa-mir-1179/hs…	35
propofol (PPF)	propofol (PPF)	35/461	48/1764	8.14086e-12	6.04856e-11	1.10082e-11	hsa-mir-21/hsa-mir-486-1/hsa-mir-486-2/hsa-mir-145/hsa-mir-451a/hsa-mir-10b/hsa-mir-196a-1/hsa-mir-196a-2/hsa-mir-195/hsa-mir-204/hsa-mir-665/hsa-mir-140/hsa-mir-155/hsa-mir-495/hsa-mir-133a-1/hsa-mir-133a-2/hsa-mir-326/hsa-mir-9-1/hsa-mir-9-2/hsa-mir-9-3/hsa-mir-20b/hsa-mir-1284/hsa-mir-218-1/hsa-mir-221/hsa-mir-372/hsa-mir-30b/hsa-mir-218-2/hsa-mir-125a/hsa-mir-4458/hsa-mir-15b/hsa-mir-137/hsa-…	35
gemcitabine (GEM)	gemcitabine (GEM)	53/461	89/1764	8.19664e-12	6.04856e-11	1.10082e-11	hsa-mir-139/hsa-mir-21/hsa-mir-183/hsa-mir-210/hsa-mir-337/hsa-let-7c/hsa-mir-200c/hsa-mir-200b/hsa-mir-335/hsa-mir-142/hsa-mir-301a/hsa-mir-181b-1/hsa-mir-187/hsa-mir-204/hsa-mir-342/hsa-mir-181b-2/hsa-mir-155/hsa-mir-133a-1/hsa-mir-33a/hsa-mir-7-1/hsa-mir-299/hsa-mir-7-3/hsa-mir-1-2/hsa-mir-326/hsa-mir-345/hsa-mir-483/hsa-mir-205/hsa-mir-149/hsa-mir-129-2/hsa-mir-202/hsa-mir-7-2/hsa-mir-373/hsa…	53
Alzheimer's Disease	Alzheimer's Disease	57/461	100/1764	1.54808e-11	1.1294e-10	2.05547e-11	hsa-mir-139/hsa-mir-21/hsa-mir-125b-1/hsa-mir-125b-2/hsa-mir-100/hsa-mir-200c/hsa-mir-200b/hsa-mir-195/hsa-mir-33b/hsa-mir-511/hsa-mir-148b/hsa-mir-142/hsa-mir-301a/hsa-mir-181b-1/hsa-mir-375/hsa-mir-342/hsa-mir-181b-2/hsa-mir-93/hsa-mir-191/hsa-mir-155/hsa-mir-33a/hsa-mir-937/hsa-mir-7-1/hsa-mir-143/hsa-mir-7-3/hsa-mir-188/hsa-mir-483/hsa-mir-9-1/hsa-mir-9-2/hsa-mir-9-3/hsa-mir-885/hsa-mir-7-2/h…	57
Cardiovascular Diseases [unspecific]	Cardiovascular Diseases [unspecific]	42/461	64/1764	1.58464e-11	1.14308e-10	2.08037e-11	hsa-mir-21/hsa-mir-145/hsa-mir-378a/hsa-mir-451a/hsa-mir-210/hsa-mir-99a/hsa-mir-10b/hsa-mir-100/hsa-mir-144/hsa-mir-200c/hsa-mir-32/hsa-mir-33b/hsa-mir-155/hsa-mir-133a-1/hsa-mir-133a-2/hsa-mir-33a/hsa-mir-590/hsa-mir-143/hsa-mir-1-2/hsa-mir-1-1/hsa-mir-758/hsa-mir-149/hsa-mir-138-2/hsa-let-7b/hsa-mir-221/hsa-mir-29c/hsa-mir-22/hsa-mir-29a/hsa-mir-92a-2/hsa-mir-23a/hsa-mir-499b/hsa-mir-222/hsa-l…	42
Peritoneal Dialysis Failure	Peritoneal Dialysis Failure	26/461	31/1764	1.76573e-11	1.25955e-10	2.29235e-11	hsa-mir-21/hsa-mir-200a/hsa-mir-100/hsa-mir-497/hsa-mir-200b/hsa-mir-193a/hsa-mir-335/hsa-mir-142/hsa-mir-192/hsa-mir-93/hsa-mir-205/hsa-mir-129-2/hsa-mir-129-1/hsa-mir-221/hsa-mir-107/hsa-mir-132/hsa-mir-30a/hsa-mir-30b/hsa-mir-148a/hsa-mir-26b/hsa-mir-15b/hsa-mir-34a/hsa-mir-223/hsa-mir-146b/hsa-mir-193b/hsa-mir-15a	26
cisplatin (CDDP)	cisplatin (CDDP)	33/461	45/1764	2.60143e-11	1.83529e-10	3.34018e-11	hsa-mir-21/hsa-mir-429/hsa-mir-200c/hsa-mir-200b/hsa-mir-181b-1/hsa-mir-204/hsa-mir-342/hsa-mir-181b-2/hsa-mir-93/hsa-mir-381/hsa-mir-345/hsa-mir-758/hsa-mir-106a/hsa-mir-455/hsa-mir-885/hsa-mir-138-2/hsa-mir-27a/hsa-mir-221/hsa-mir-23b/hsa-mir-222/hsa-mir-630/hsa-mir-181a-2/hsa-mir-302a/hsa-mir-617/hsa-mir-34a/hsa-mir-130a/hsa-mir-29b-1/hsa-mir-520f/hsa-mir-519c/hsa-mir-98/hsa-mir-185/hsa-mir-76…	33
Carcinoma, Renal Cell, Clear-Cell	Carcinoma, Renal Cell, Clear-Cell	39/461	58/1764	2.85906e-11	1.99513e-10	3.63107e-11	hsa-mir-21/hsa-mir-145/hsa-mir-429/hsa-mir-141/hsa-mir-125b-1/hsa-mir-125b-2/hsa-mir-210/hsa-mir-10b/hsa-mir-195/hsa-mir-335/hsa-mir-142/hsa-mir-187/hsa-mir-204/hsa-mir-377/hsa-mir-452/hsa-mir-299/hsa-mir-1-1/hsa-mir-19a/hsa-mir-9-1/hsa-mir-9-2/hsa-mir-9-3/hsa-mir-506/hsa-mir-27a/hsa-mir-30c-2/hsa-mir-107/hsa-let-7g/hsa-mir-23b/hsa-mir-27b/hsa-mir-22/hsa-mir-320d-2/hsa-mir-29a/hsa-mir-30a/hsa-mir…	39
Liver Cirrhosis	Liver Cirrhosis	38/461	56/1764	3.42054e-11	2.36128e-10	4.29745e-11	hsa-mir-21/hsa-mir-145/hsa-mir-378a/hsa-mir-200a/hsa-mir-10b/hsa-mir-144/hsa-mir-200b/hsa-mir-193a/hsa-mir-454/hsa-mir-155/hsa-mir-203a/hsa-mir-203b/hsa-mir-33a/hsa-mir-18a/hsa-mir-494/hsa-mir-9-1/hsa-mir-9-2/hsa-mir-9-3/hsa-mir-221/hsa-mir-23b/hsa-mir-29c/hsa-mir-22/hsa-mir-29a/hsa-mir-92a-2/hsa-mir-222/hsa-mir-214/hsa-mir-939/hsa-let-7a-2/hsa-mir-34a/hsa-mir-378b/hsa-mir-943/hsa-mir-29b-1/hsa-m…	38
Carcinoma, Adrenocortical	Carcinoma, Adrenocortical	25/461	30/1764	5.90518e-11	4.03311e-10	7.34014e-11	hsa-mir-139/hsa-mir-145/hsa-mir-125b-1/hsa-mir-125b-2/hsa-mir-210/hsa-mir-100/hsa-mir-200b/hsa-mir-195/hsa-mir-335/hsa-mir-192/hsa-mir-375/hsa-mir-203a/hsa-mir-203b/hsa-mir-7-1/hsa-mir-7-3/hsa-mir-483/hsa-mir-205/hsa-mir-376a-2/hsa-mir-7-2/hsa-let-7b/hsa-mir-16-1/hsa-mir-132/hsa-mir-16-2/hsa-mir-34a/hsa-mir-130a	25
Obesity	Obesity	35/461	51/1764	1.32637e-10	8.96344e-10	1.63132e-10	hsa-mir-21/hsa-mir-378a/hsa-mir-200a/hsa-mir-378c/hsa-mir-210/hsa-mir-200b/hsa-mir-335/hsa-mir-33b/hsa-mir-130b/hsa-mir-342/hsa-mir-155/hsa-mir-33a/hsa-mir-143/hsa-mir-503/hsa-mir-483/hsa-mir-376a-2/hsa-mir-138-2/hsa-mir-27a/hsa-mir-221/hsa-mir-16-1/hsa-mir-27b/hsa-mir-30a/hsa-mir-148a/hsa-mir-125a/hsa-mir-26b/hsa-mir-634/hsa-mir-15b/hsa-mir-378g/hsa-mir-16-2/hsa-mir-34a/hsa-mir-378b/hsa-mir-378e…	35
Leukemia	Leukemia	42/461	67/1764	1.45085e-10	9.70253e-10	1.76583e-10	hsa-mir-139/hsa-mir-21/hsa-mir-486-1/hsa-mir-486-2/hsa-mir-183/hsa-mir-378a/hsa-mir-125b-1/hsa-mir-125b-2/hsa-mir-378c/hsa-mir-365b/hsa-mir-365a/hsa-mir-195/hsa-mir-511/hsa-mir-454/hsa-mir-155/hsa-mir-143/hsa-mir-19a/hsa-mir-18a/hsa-mir-9-1/hsa-mir-9-2/hsa-mir-9-3/hsa-mir-138-2/hsa-mir-27a/hsa-mir-20a/hsa-mir-16-1/hsa-mir-27b/hsa-mir-29a/hsa-mir-199b/hsa-mir-92a-2/hsa-mir-23a/hsa-mir-125a/hsa-mir…	42
Carcinoma, Endometrial	Carcinoma, Endometrial	38/461	58/1764	1.71792e-10	1.13701e-09	2.06933e-10	hsa-mir-145/hsa-mir-429/hsa-mir-141/hsa-mir-182/hsa-mir-200a/hsa-mir-125b-1/hsa-mir-125b-2/hsa-mir-10b/hsa-mir-196a-2/hsa-let-7c/hsa-mir-200c/hsa-mir-200b/hsa-mir-449a/hsa-mir-204/hsa-mir-93/hsa-mir-203a/hsa-mir-203b/hsa-mir-1-2/hsa-mir-1-1/hsa-mir-135b/hsa-mir-205/hsa-let-7b/hsa-mir-218-1/hsa-mir-302b/hsa-let-7g/hsa-mir-23b/hsa-mir-499b/hsa-mir-222/hsa-mir-302d/hsa-let-7a-2/hsa-mir-218-2/hsa-mir…	38
Imatinib	Imatinib	33/461	47/1764	1.78149e-10	1.16706e-09	2.12401e-10	hsa-mir-21/hsa-mir-183/hsa-mir-141/hsa-mir-100/hsa-mir-142/hsa-mir-181b-1/hsa-mir-181b-2/hsa-mir-191/hsa-mir-155/hsa-mir-203a/hsa-mir-493/hsa-mir-7-1/hsa-mir-7-3/hsa-mir-326/hsa-mir-224/hsa-mir-7-2/hsa-mir-138-2/hsa-mir-221/hsa-mir-30c-2/hsa-mir-30c-1/hsa-mir-29c/hsa-mir-29a/hsa-mir-199b/hsa-mir-23a/hsa-mir-30a/hsa-mir-30b/hsa-mir-181a-2/hsa-mir-34a/hsa-mir-130a/hsa-mir-212/hsa-mir-134/hsa-mir-32…	33
Glaucoma	Glaucoma	24/461	29/1764	1.95928e-10	1.27057e-09	2.31239e-10	hsa-mir-21/hsa-mir-182/hsa-mir-451a/hsa-mir-184/hsa-mir-144/hsa-mir-93/hsa-mir-19a/hsa-mir-483/hsa-mir-205/hsa-mir-149/hsa-mir-202/hsa-mir-450a-2/hsa-mir-16-1/hsa-mir-107/hsa-mir-450a-1/hsa-mir-29c/hsa-mir-22/hsa-mir-29a/hsa-mir-30a/hsa-mir-548l/hsa-mir-3074/hsa-mir-30d/hsa-mir-16-2/hsa-mir-29b-1	24
Docetaxel	Docetaxel	32/461	45/1764	2.01836e-10	1.29579e-09	2.3583e-10	hsa-mir-21/hsa-mir-145/hsa-mir-141/hsa-mir-200a/hsa-mir-451a/hsa-mir-100/hsa-mir-200c/hsa-mir-200b/hsa-mir-193a/hsa-mir-195/hsa-mir-192/hsa-mir-181b-1/hsa-mir-375/hsa-mir-204/hsa-mir-181b-2/hsa-mir-7-1/hsa-mir-7-3/hsa-mir-129-2/hsa-mir-129-1/hsa-mir-7-2/hsa-mir-138-2/hsa-mir-20a/hsa-mir-16-1/hsa-mir-99b/hsa-mir-30a/hsa-mir-125a/hsa-mir-502/hsa-mir-16-2/hsa-mir-34a/hsa-mir-130a/hsa-mir-212/hsa-mir…	32
Adenocarcinoma, Esophageal	Adenocarcinoma, Esophageal	20/461	22/1764	2.15648e-10	1.37075e-09	2.49473e-10	hsa-mir-21/hsa-mir-145/hsa-mir-378a/hsa-mir-378c/hsa-mir-210/hsa-mir-203a/hsa-mir-203b/hsa-mir-452/hsa-mir-205/hsa-mir-149/hsa-mir-224/hsa-mir-23b/hsa-mir-27b/hsa-mir-22/hsa-mir-330/hsa-mir-378g/hsa-mir-378b/hsa-mir-378e/hsa-mir-378f/hsa-mir-193b	20
cigarette smoke extract (CSE)	cigarette smoke extract (CSE)	30/461	41/1764	2.44667e-10	1.51035e-09	2.74879e-10	hsa-mir-21/hsa-mir-486-1/hsa-mir-486-2/hsa-mir-145/hsa-mir-378a/hsa-mir-210/hsa-mir-1301/hsa-mir-144/hsa-mir-497/hsa-let-7c/hsa-mir-193a/hsa-mir-181b-1/hsa-mir-181b-2/hsa-mir-191/hsa-mir-133a-1/hsa-mir-133a-2/hsa-mir-149/hsa-mir-218-1/hsa-mir-132/hsa-let-7f-1/hsa-mir-218-2/hsa-let-7f-2/hsa-mir-181a-2/hsa-mir-34c/hsa-mir-34a/hsa-mir-223/hsa-mir-29b-1/hsa-mir-212/hsa-mir-380/hsa-mir-206	30
Osteoarthritis	Osteoarthritis	30/461	41/1764	2.44667e-10	1.51035e-09	2.74879e-10	hsa-mir-139/hsa-mir-21/hsa-mir-145/hsa-mir-125b-1/hsa-mir-125b-2/hsa-mir-365b/hsa-mir-365a/hsa-mir-335/hsa-mir-181b-1/hsa-mir-204/hsa-mir-181b-2/hsa-mir-140/hsa-mir-483/hsa-mir-9-1/hsa-mir-9-2/hsa-mir-9-3/hsa-mir-373/hsa-mir-27a/hsa-mir-27b/hsa-mir-23a/hsa-mir-30b/hsa-mir-148a/hsa-mir-181a-2/hsa-mir-26b/hsa-mir-34a/hsa-mir-130a/hsa-mir-370/hsa-mir-146b/hsa-mir-98/hsa-mir-15a	30
Parkinson's Disease	Parkinson's Disease	30/461	41/1764	2.44667e-10	1.51035e-09	2.74879e-10	hsa-mir-21/hsa-mir-144/hsa-mir-195/hsa-mir-495/hsa-mir-7-1/hsa-mir-7-3/hsa-mir-1-2/hsa-mir-1-1/hsa-mir-433/hsa-mir-9-1/hsa-mir-9-2/hsa-mir-9-3/hsa-mir-106a/hsa-mir-129-2/hsa-mir-129-1/hsa-mir-7-2/hsa-mir-221/hsa-mir-16-1/hsa-mir-29c/hsa-mir-22/hsa-mir-29a/hsa-mir-132/hsa-mir-214/hsa-mir-30a/hsa-mir-19b-2/hsa-mir-181a-2/hsa-mir-16-2/hsa-mir-34a/hsa-mir-29b-1/hsa-mir-34b	30
Neuroblastoma	Neuroblastoma	38/461	59/1764	3.66668e-10	2.24191e-09	4.08022e-10	hsa-mir-21/hsa-mir-200a/hsa-mir-125b-1/hsa-mir-10b/hsa-mir-337/hsa-mir-335/hsa-mir-192/hsa-mir-375/hsa-mir-204/hsa-mir-203a/hsa-mir-203b/hsa-mir-143/hsa-mir-19a/hsa-mir-18a/hsa-mir-432/hsa-mir-205/hsa-mir-329-2/hsa-mir-329-1/hsa-mir-25/hsa-let-7b/hsa-mir-20a/hsa-mir-542/hsa-mir-29a/hsa-mir-132/hsa-mir-92a-2/hsa-mir-30a/hsa-mir-19b-2/hsa-mir-181a-2/hsa-mir-338/hsa-mir-137/hsa-mir-1246/hsa-mir-34a/…	38
Squamous Cell Carcinoma, Head and Neck	Squamous Cell Carcinoma, Head and Neck	33/461	48/1764	4.32797e-10	2.62128e-09	4.77065e-10	hsa-mir-21/hsa-mir-141/hsa-mir-182/hsa-mir-210/hsa-mir-196a-1/hsa-mir-196a-2/hsa-mir-200c/hsa-mir-200b/hsa-mir-375/hsa-mir-93/hsa-mir-155/hsa-mir-147b/hsa-mir-1-2/hsa-mir-1-1/hsa-mir-376c/hsa-mir-675/hsa-mir-494/hsa-mir-106a/hsa-mir-20b/hsa-mir-138-2/hsa-mir-373/hsa-mir-27a/hsa-mir-29c/hsa-mir-29a/hsa-let-7a-2/hsa-mir-372/hsa-mir-30a/hsa-mir-15b/hsa-mir-34a/hsa-mir-134/hsa-mir-128-2/hsa-mir-206/h…	33
Systemic Lupus Erythematosus	Systemic Lupus Erythematosus	36/461	55/1764	5.62419e-10	3.37451e-09	6.14152e-10	hsa-mir-21/hsa-mir-145/hsa-mir-196a-1/hsa-mir-196a-2/hsa-mir-335/hsa-mir-142/hsa-mir-181b-1/hsa-mir-342/hsa-mir-181b-2/hsa-mir-155/hsa-mir-7-1/hsa-mir-7-3/hsa-mir-326/hsa-mir-345/hsa-mir-494/hsa-mir-758/hsa-mir-556/hsa-mir-224/hsa-mir-7-2/hsa-mir-221/hsa-mir-16-1/hsa-mir-29c/hsa-mir-148a/hsa-mir-181a-2/hsa-mir-3074/hsa-mir-15b/hsa-mir-569/hsa-mir-579/hsa-mir-16-2/hsa-mir-34c/hsa-mir-34a/hsa-mir-2…	36
MYC	MYC	29/461	40/1764	7.17749e-10	4.26662e-09	7.76512e-10	hsa-mir-429/hsa-mir-141/hsa-let-7c/hsa-mir-195/hsa-mir-93/hsa-mir-19a/hsa-mir-18a/hsa-mir-9-1/hsa-mir-9-2/hsa-mir-9-3/hsa-mir-106a/hsa-mir-20b/hsa-let-7b/hsa-mir-20a/hsa-mir-221/hsa-let-7g/hsa-mir-23b/hsa-mir-29c/hsa-mir-22/hsa-mir-29a/hsa-mir-92a-2/hsa-mir-23a/hsa-let-7a-2/hsa-let-7f-1/hsa-mir-19b-2/hsa-let-7f-2/hsa-mir-26b/hsa-mir-34a/hsa-mir-15a	29
helicobacter pylori (H. pylori)	helicobacter pylori (H. pylori)	24/461	30/1764	7.43435e-10	4.37876e-09	7.96922e-10	hsa-mir-21/hsa-mir-141/hsa-mir-200b/hsa-mir-32/hsa-mir-375/hsa-mir-155/hsa-mir-135b/hsa-mir-25/hsa-let-7b/hsa-mir-361/hsa-mir-99b/hsa-mir-1915/hsa-mir-22/hsa-mir-29a/hsa-mir-222/hsa-mir-148a/hsa-mir-650/hsa-mir-30d/hsa-mir-34a/hsa-mir-223/hsa-mir-212/hsa-mir-320a/hsa-mir-128-2/hsa-mir-328	24
Multiple Myeloma	Multiple Myeloma	38/461	60/1764	7.59632e-10	4.43349e-09	8.06881e-10	hsa-mir-21/hsa-mir-96/hsa-mir-145/hsa-mir-182/hsa-mir-451a/hsa-mir-335/hsa-mir-33b/hsa-mir-192/hsa-mir-301a/hsa-mir-342/hsa-mir-155/hsa-mir-215/hsa-mir-135b/hsa-mir-18a/hsa-mir-9-1/hsa-mir-9-2/hsa-mir-9-3/hsa-mir-149/hsa-mir-202/hsa-mir-25/hsa-let-7b/hsa-mir-20a/hsa-mir-221/hsa-mir-16-1/hsa-mir-23b/hsa-mir-30b/hsa-mir-148a/hsa-mir-125a/hsa-mir-19b-2/hsa-mir-181a-2/hsa-mir-520c/hsa-mir-137/hsa-mir…	38
angiotensin II (Ang II)	angiotensin II (Ang II)	27/461	36/1764	8.12514e-10	4.65745e-09	8.47642e-10	hsa-mir-21/hsa-mir-96/hsa-mir-145/hsa-mir-200a/hsa-mir-155/hsa-mir-133a-1/hsa-mir-133a-2/hsa-mir-590/hsa-mir-143/hsa-mir-9-1/hsa-mir-9-2/hsa-mir-9-3/hsa-mir-129-2/hsa-mir-202/hsa-mir-129-1/hsa-mir-221/hsa-let-7g/hsa-mir-23b/hsa-mir-27b/hsa-mir-132/hsa-mir-30b/hsa-mir-34a/hsa-mir-130a/hsa-mir-29b-1/hsa-mir-212/hsa-mir-185/hsa-mir-128-2	27
Head And Neck Neoplasms	Head And Neck Neoplasms	27/461	36/1764	8.12514e-10	4.65745e-09	8.47642e-10	hsa-mir-21/hsa-let-7c/hsa-mir-200c/hsa-mir-130b/hsa-mir-142/hsa-mir-181b-1/hsa-mir-204/hsa-mir-181b-2/hsa-mir-155/hsa-mir-133a-1/hsa-mir-133a-2/hsa-mir-1-2/hsa-mir-1-1/hsa-mir-18a/hsa-mir-205/hsa-mir-455/hsa-let-7b/hsa-mir-221/hsa-let-7g/hsa-mir-29c/hsa-mir-499b/hsa-let-7a-2/hsa-let-7f-1/hsa-let-7f-2/hsa-mir-181a-2/hsa-mir-193b/hsa-mir-15a	27
Hormone-mediated Signaling Pathway	Hormone-mediated Signaling Pathway	37/461	58/1764	9.55893e-10	5.38319e-09	9.79724e-10	hsa-mir-21/hsa-mir-375/hsa-mir-133a-1/hsa-mir-133a-2/hsa-mir-7-1/hsa-mir-379/hsa-mir-7-3/hsa-mir-1-2/hsa-mir-1-1/hsa-mir-19a/hsa-mir-135b/hsa-mir-18a/hsa-mir-9-1/hsa-mir-9-2/hsa-mir-9-3/hsa-mir-7-2/hsa-mir-27a/hsa-mir-20a/hsa-mir-221/hsa-mir-16-1/hsa-mir-23b/hsa-mir-22/hsa-mir-29a/hsa-mir-132/hsa-mir-92a-2/hsa-mir-23a/hsa-mir-499b/hsa-let-7a-2/hsa-mir-30d/hsa-mir-16-2/hsa-mir-34a/hsa-mir-223/hsa-…	37
Osteogenesis	Osteogenesis	37/461	58/1764	9.55893e-10	5.38319e-09	9.79724e-10	hsa-mir-21/hsa-mir-96/hsa-mir-145/hsa-mir-378a/hsa-mir-125b-1/hsa-mir-125b-2/hsa-mir-378c/hsa-mir-200c/hsa-mir-195/hsa-mir-148b/hsa-mir-140/hsa-mir-495/hsa-mir-33a/hsa-mir-590/hsa-mir-1-2/hsa-mir-1-1/hsa-mir-106a/hsa-mir-224/hsa-mir-138-2/hsa-mir-27a/hsa-mir-218-1/hsa-mir-221/hsa-let-7g/hsa-mir-132/hsa-mir-222/hsa-mir-214/hsa-mir-30a/hsa-mir-218-2/hsa-mir-302a/hsa-mir-378g/hsa-mir-34c/hsa-mir-34a…	37
ultraviolet (UV) irradiation	ultraviolet (UV) irradiation	33/461	49/1764	1.0062e-09	5.61722e-09	1.02232e-09	hsa-mir-139/hsa-mir-21/hsa-mir-145/hsa-mir-141/hsa-mir-125b-1/hsa-mir-125b-2/hsa-mir-133a-1/hsa-mir-133a-2/hsa-mir-7-1/hsa-mir-7-3/hsa-mir-18a/hsa-mir-9-1/hsa-mir-9-2/hsa-mir-9-3/hsa-mir-205/hsa-mir-129-2/hsa-mir-129-1/hsa-mir-7-2/hsa-mir-99b/hsa-mir-29c/hsa-mir-22/hsa-mir-320d-2/hsa-mir-29a/hsa-mir-23a/hsa-mir-30a/hsa-mir-630/hsa-mir-1246/hsa-mir-34c/hsa-mir-34a/hsa-mir-378b/hsa-mir-146b/hsa-mir…	33
Rhabdomyosarcoma	Rhabdomyosarcoma	17/461	18/1764	1.3565e-09	7.5075e-09	1.36634e-09	hsa-mir-378a/hsa-mir-203a/hsa-mir-133a-1/hsa-mir-133a-2/hsa-mir-203b/hsa-mir-1-2/hsa-mir-1-1/hsa-mir-411/hsa-mir-9-1/hsa-mir-9-2/hsa-mir-9-3/hsa-mir-27a/hsa-let-7b/hsa-mir-22/hsa-mir-29a/hsa-mir-214/hsa-mir-206	17
Epigallocatechin gallate (EGCG)	Epigallocatechin gallate (EGCG)	31/461	45/1764	1.40747e-09	7.72306e-09	1.40557e-09	hsa-mir-21/hsa-mir-145/hsa-mir-125b-1/hsa-mir-125b-2/hsa-mir-210/hsa-mir-93/hsa-mir-140/hsa-mir-19a/hsa-mir-18a/hsa-mir-129-2/hsa-mir-129-1/hsa-mir-25/hsa-mir-20a/hsa-mir-221/hsa-mir-16-1/hsa-mir-320d-2/hsa-mir-330/hsa-let-7a-2/hsa-mir-30b/hsa-mir-125a/hsa-mir-26b/hsa-mir-320e/hsa-mir-15b/hsa-mir-16-2/hsa-mir-520e/hsa-mir-29b-1/hsa-mir-320a/hsa-mir-98/hsa-mir-320d-1/hsa-mir-323b/hsa-mir-34b	31
Adipocyte Differentiation	Adipocyte Differentiation	29/461	41/1764	1.86103e-09	1.01253e-08	1.84277e-09	hsa-mir-378a/hsa-mir-378c/hsa-mir-33b/hsa-mir-192/hsa-mir-375/hsa-mir-204/hsa-mir-143/hsa-mir-19a/hsa-mir-27a/hsa-let-7b/hsa-mir-20a/hsa-mir-221/hsa-let-7g/hsa-mir-27b/hsa-mir-92a-2/hsa-mir-23a/hsa-mir-222/hsa-let-7a-2/hsa-let-7f-1/hsa-let-7f-2/hsa-mir-448/hsa-mir-26b/hsa-mir-137/hsa-mir-378g/hsa-mir-378b/hsa-mir-378e/hsa-mir-378f/hsa-mir-130a/hsa-mir-320a	29
dexamethasone (DEX)	dexamethasone (DEX)	42/461	71/1764	1.98103e-09	1.06876e-08	1.9451e-09	hsa-mir-21/hsa-mir-145/hsa-mir-378a/hsa-mir-200a/hsa-mir-125b-1/hsa-mir-125b-2/hsa-mir-196a-1/hsa-mir-196a-2/hsa-mir-155/hsa-mir-143/hsa-mir-1-2/hsa-mir-1-1/hsa-mir-9-1/hsa-mir-9-2/hsa-mir-9-3/hsa-mir-27a/hsa-mir-221/hsa-mir-16-1/hsa-mir-107/hsa-mir-29a/hsa-mir-132/hsa-mir-23a/hsa-mir-222/hsa-mir-214/hsa-mir-30a/hsa-mir-708/hsa-mir-3148/hsa-mir-15b/hsa-mir-1268a/hsa-mir-378g/hsa-mir-1268b/hsa-mir…	42
EGR1	EGR1	23/461	29/1764	2.3647e-09	1.25466e-08	2.28345e-09	hsa-mir-96/hsa-mir-183/hsa-mir-200b/hsa-mir-32/hsa-mir-335/hsa-mir-130b/hsa-mir-142/hsa-mir-92b/hsa-mir-191/hsa-mir-301b/hsa-mir-106a/hsa-mir-455/hsa-mir-149/hsa-mir-27a/hsa-mir-99b/hsa-mir-132/hsa-mir-23a/hsa-mir-30a/hsa-mir-148a/hsa-mir-125a/hsa-mir-212/hsa-mir-146b/hsa-mir-185	23
Muscular Dystrophy	Muscular Dystrophy	23/461	29/1764	2.3647e-09	1.25466e-08	2.28345e-09	hsa-mir-21/hsa-mir-145/hsa-let-7c/hsa-mir-195/hsa-mir-155/hsa-mir-133a-1/hsa-mir-133a-2/hsa-mir-381/hsa-mir-1-2/hsa-mir-1-1/hsa-mir-221/hsa-mir-29c/hsa-mir-29a/hsa-mir-132/hsa-mir-222/hsa-mir-214/hsa-mir-30a/hsa-mir-320e/hsa-mir-34a/hsa-mir-223/hsa-mir-320a/hsa-mir-98/hsa-mir-206	23
adriamycin (ADR)	adriamycin (ADR)	26/461	35/1764	2.43325e-09	1.25979e-08	2.29279e-09	hsa-mir-184/hsa-mir-200c/hsa-mir-200b/hsa-mir-32/hsa-mir-449a/hsa-mir-155/hsa-mir-203a/hsa-mir-452/hsa-mir-215/hsa-mir-27a/hsa-mir-221/hsa-mir-30c-2/hsa-let-7g/hsa-mir-30c-1/hsa-mir-222/hsa-let-7f-1/hsa-mir-125a/hsa-let-7f-2/hsa-mir-181a-2/hsa-mir-520c/hsa-mir-34c/hsa-mir-34a/hsa-mir-130a/hsa-mir-98/hsa-mir-449b/hsa-mir-34b	26
Cholangiocarcinoma	Cholangiocarcinoma	26/461	35/1764	2.43325e-09	1.25979e-08	2.29279e-09	hsa-mir-21/hsa-mir-96/hsa-mir-429/hsa-mir-141/hsa-mir-200a/hsa-mir-144/hsa-mir-200c/hsa-mir-200b/hsa-mir-192/hsa-mir-155/hsa-mir-203a/hsa-mir-203b/hsa-mir-1-2/hsa-mir-1-1/hsa-mir-483/hsa-mir-205/hsa-mir-106a/hsa-mir-224/hsa-mir-373/hsa-mir-25/hsa-mir-221/hsa-mir-29a/hsa-mir-222/hsa-mir-26b/hsa-mir-34a/hsa-mir-29b-1	26
Sorafenib	Sorafenib	26/461	35/1764	2.43325e-09	1.25979e-08	2.29279e-09	hsa-mir-139/hsa-mir-21/hsa-mir-378a/hsa-mir-182/hsa-mir-10b/hsa-mir-335/hsa-mir-142/hsa-mir-375/hsa-mir-140/hsa-mir-1-2/hsa-mir-1-1/hsa-mir-675/hsa-mir-18a/hsa-mir-224/hsa-mir-506/hsa-mir-221/hsa-mir-16-1/hsa-mir-125a/hsa-mir-181a-2/hsa-mir-30d/hsa-mir-16-2/hsa-mir-34a/hsa-mir-223/hsa-mir-98/hsa-mir-128-2/hsa-mir-193b	26
estradiol-17尾 (E2)	estradiol-17尾 (E2)	18/461	20/1764	2.76341e-09	1.40803e-08	2.56256e-09	hsa-mir-125b-1/hsa-mir-125b-2/hsa-mir-93/hsa-mir-140/hsa-mir-155/hsa-mir-7-1/hsa-mir-7-3/hsa-mir-9-1/hsa-mir-9-2/hsa-mir-9-3/hsa-mir-7-2/hsa-mir-506/hsa-mir-30c-2/hsa-mir-30c-1/hsa-mir-27b/hsa-let-7a-2/hsa-mir-148a/hsa-mir-34a	18
TP53	TP53	18/461	20/1764	2.76341e-09	1.40803e-08	2.56256e-09	hsa-mir-145/hsa-mir-200a/hsa-mir-125b-1/hsa-mir-125b-2/hsa-mir-200c/hsa-mir-200b/hsa-mir-192/hsa-mir-155/hsa-mir-143/hsa-mir-215/hsa-mir-107/hsa-mir-29c/hsa-mir-29a/hsa-mir-34c/hsa-mir-34a/hsa-mir-29b-1/hsa-mir-519d/hsa-mir-34b	18
arsenite	arsenite	35/461	55/1764	3.10364e-09	1.56893e-08	2.8554e-09	hsa-mir-21/hsa-mir-145/hsa-mir-141/hsa-mir-182/hsa-mir-200a/hsa-let-7c/hsa-mir-200c/hsa-mir-200b/hsa-mir-33b/hsa-mir-301a/hsa-mir-181b-1/hsa-mir-181b-2/hsa-mir-191/hsa-mir-155/hsa-mir-143/hsa-mir-379/hsa-mir-9-1/hsa-mir-9-2/hsa-mir-9-3/hsa-mir-205/hsa-mir-455/hsa-mir-138-2/hsa-mir-373/hsa-mir-27a/hsa-let-7b/hsa-mir-29a/hsa-mir-23a/hsa-mir-222/hsa-let-7a-2/hsa-mir-26b/hsa-mir-15b/hsa-mir-34c/hsa-m…	35
Lipid Metabolism	Lipid Metabolism	30/461	44/1764	3.89141e-09	1.95179e-08	3.55219e-09	hsa-mir-378a/hsa-mir-378c/hsa-mir-10b/hsa-mir-196a-1/hsa-mir-196a-2/hsa-mir-335/hsa-mir-33b/hsa-mir-192/hsa-mir-375/hsa-mir-204/hsa-mir-33a/hsa-mir-143/hsa-mir-379/hsa-mir-224/hsa-mir-27a/hsa-mir-107/hsa-mir-27b/hsa-mir-29c/hsa-mir-29a/hsa-mir-92a-2/hsa-mir-125a/hsa-mir-378g/hsa-mir-34a/hsa-mir-378b/hsa-mir-378e/hsa-mir-378f/hsa-mir-370/hsa-mir-98/hsa-mir-548p/hsa-mir-15a	30
cigarette smoke (CS)	cigarette smoke (CS)	20/461	24/1764	5.71905e-09	2.82433e-08	5.1402e-09	hsa-mir-21/hsa-mir-145/hsa-mir-196a-1/hsa-mir-196a-2/hsa-mir-195/hsa-mir-449a/hsa-mir-93/hsa-mir-191/hsa-mir-155/hsa-mir-133a-1/hsa-mir-133a-2/hsa-mir-9-1/hsa-mir-9-2/hsa-mir-9-3/hsa-mir-218-1/hsa-mir-16-1/hsa-mir-222/hsa-mir-218-2/hsa-mir-16-2/hsa-mir-380	20
mycobacterium tuberculosis (Mtb)	mycobacterium tuberculosis (Mtb)	20/461	24/1764	5.71905e-09	2.82433e-08	5.1402e-09	hsa-mir-204/hsa-mir-191/hsa-mir-155/hsa-mir-20b/hsa-mir-27a/hsa-let-7b/hsa-mir-20a/hsa-mir-16-1/hsa-mir-99b/hsa-mir-29a/hsa-mir-30a/hsa-mir-448/hsa-mir-708/hsa-mir-1178/hsa-mir-579/hsa-mir-16-2/hsa-mir-223/hsa-mir-212/hsa-mir-320a/hsa-mir-206	20
Onco-MiRNAs	Onco-MiRNAs	27/461	38/1764	5.98022e-09	2.93076e-08	5.3339e-09	hsa-mir-21/hsa-mir-210/hsa-mir-196a-1/hsa-mir-196a-2/hsa-mir-93/hsa-mir-191/hsa-mir-155/hsa-mir-203a/hsa-mir-19a/hsa-mir-18a/hsa-mir-106a/hsa-mir-455/hsa-mir-20b/hsa-mir-224/hsa-mir-373/hsa-mir-27a/hsa-mir-20a/hsa-mir-221/hsa-mir-107/hsa-mir-22/hsa-mir-92a-2/hsa-mir-222/hsa-mir-214/hsa-mir-372/hsa-mir-19b-2/hsa-mir-223/hsa-mir-146b	27
triptolide (TPL)	triptolide (TPL)	21/461	26/1764	6.79064e-09	3.30272e-08	6.01085e-09	hsa-mir-21/hsa-mir-141/hsa-mir-144/hsa-mir-142/hsa-mir-301a/hsa-mir-204/hsa-mir-93/hsa-mir-191/hsa-mir-155/hsa-mir-188/hsa-mir-149/hsa-mir-20b/hsa-mir-138-2/hsa-mir-20a/hsa-mir-218-1/hsa-mir-16-1/hsa-mir-92a-2/hsa-mir-218-2/hsa-mir-181a-2/hsa-mir-137/hsa-mir-193b	21
Hematologic Neoplasms	Hematologic Neoplasms	25/461	34/1764	7.20772e-09	3.45325e-08	6.28481e-09	hsa-mir-21/hsa-mir-378a/hsa-mir-125b-1/hsa-mir-125b-2/hsa-mir-378c/hsa-mir-497/hsa-mir-148b/hsa-mir-155/hsa-mir-149/hsa-mir-373/hsa-mir-20a/hsa-mir-221/hsa-mir-23b/hsa-mir-92a-2/hsa-mir-222/hsa-mir-372/hsa-mir-148a/hsa-mir-15b/hsa-mir-520c/hsa-mir-378g/hsa-mir-378b/hsa-mir-378e/hsa-mir-378f/hsa-mir-223/hsa-mir-15a	25
Leukemia, Lymphocytic, Chronic, B-Cell	Leukemia, Lymphocytic, Chronic, B-Cell	25/461	34/1764	7.20772e-09	3.45325e-08	6.28481e-09	hsa-mir-21/hsa-mir-195/hsa-mir-181b-1/hsa-mir-181b-2/hsa-mir-155/hsa-mir-221/hsa-mir-16-1/hsa-mir-107/hsa-mir-29c/hsa-mir-22/hsa-mir-29a/hsa-mir-92a-2/hsa-mir-222/hsa-mir-148a/hsa-mir-181a-2/hsa-mir-15b/hsa-mir-16-2/hsa-mir-34c/hsa-mir-34a/hsa-mir-223/hsa-mir-29b-1/hsa-mir-146b/hsa-mir-151a/hsa-mir-15a/hsa-mir-34b	25
T-helper 17 Cell Differentiation	T-helper 17 Cell Differentiation	17/461	19/1764	9.79488e-09	4.65801e-08	8.47744e-09	hsa-mir-21/hsa-mir-141/hsa-mir-210/hsa-mir-301a/hsa-mir-93/hsa-mir-155/hsa-mir-1-2/hsa-mir-1-1/hsa-mir-106a/hsa-mir-20b/hsa-mir-27a/hsa-mir-20a/hsa-mir-30c-2/hsa-mir-30c-1/hsa-mir-27b/hsa-mir-214/hsa-mir-181a-2	17
Asthma	Asthma	28/461	41/1764	1.26116e-08	5.90996e-08	1.0756e-08	hsa-mir-21/hsa-mir-145/hsa-mir-125b-1/hsa-mir-125b-2/hsa-mir-196a-2/hsa-mir-200c/hsa-mir-148b/hsa-mir-187/hsa-mir-140/hsa-mir-155/hsa-mir-143/hsa-mir-19a/hsa-mir-18a/hsa-mir-9-1/hsa-mir-9-2/hsa-mir-9-3/hsa-mir-149/hsa-mir-224/hsa-let-7b/hsa-mir-221/hsa-let-7g/hsa-mir-22/hsa-mir-499b/hsa-let-7a-2/hsa-let-7f-1/hsa-mir-148a/hsa-let-7f-2/hsa-mir-708	28
Leukemia, Lymphocytic, Chronic	Leukemia, Lymphocytic, Chronic	28/461	41/1764	1.26116e-08	5.90996e-08	1.0756e-08	hsa-mir-21/hsa-mir-125b-1/hsa-mir-125b-2/hsa-mir-497/hsa-mir-181b-1/hsa-mir-181b-2/hsa-mir-155/hsa-mir-143/hsa-mir-9-1/hsa-mir-9-2/hsa-mir-9-3/hsa-mir-16-1/hsa-mir-29c/hsa-mir-22/hsa-mir-29a/hsa-mir-132/hsa-mir-214/hsa-mir-708/hsa-mir-181a-2/hsa-mir-15b/hsa-mir-16-2/hsa-mir-34c/hsa-mir-34a/hsa-mir-223/hsa-mir-29b-1/hsa-mir-212/hsa-mir-15a/hsa-mir-34b	28
Cell Motility	Cell Motility	18/461	21/1764	1.46976e-08	6.83756e-08	1.24442e-08	hsa-mir-21/hsa-mir-145/hsa-mir-200a/hsa-mir-10b/hsa-mir-100/hsa-mir-130b/hsa-mir-584/hsa-mir-143/hsa-mir-9-1/hsa-mir-9-2/hsa-mir-9-3/hsa-mir-205/hsa-mir-222/hsa-mir-488/hsa-mir-30b/hsa-mir-128-2/hsa-mir-206/hsa-mir-151a	18
Atrial Fibrillation	Atrial Fibrillation	36/461	60/1764	1.82371e-08	8.42319e-08	1.533e-08	hsa-mir-21/hsa-mir-486-1/hsa-mir-486-2/hsa-mir-183/hsa-mir-451a/hsa-mir-10b/hsa-mir-196a-2/hsa-mir-144/hsa-mir-192/hsa-mir-93/hsa-mir-155/hsa-mir-590/hsa-mir-377/hsa-mir-1-2/hsa-mir-1-1/hsa-mir-19a/hsa-mir-215/hsa-mir-18a/hsa-mir-483/hsa-mir-106a/hsa-mir-25/hsa-mir-29c/hsa-mir-29a/hsa-mir-199b/hsa-mir-23a/hsa-mir-30a/hsa-mir-30b/hsa-mir-19b-2/hsa-mir-26b/hsa-mir-15b/hsa-mir-1266/hsa-mir-892a/hsa-…	36
Peritoneal Cavity Homeostasis(26495316)	Peritoneal Cavity Homeostasis(26495316)	19/461	23/1764	1.88376e-08	8.57713e-08	1.56101e-08	hsa-mir-200a/hsa-mir-100/hsa-mir-497/hsa-mir-200b/hsa-mir-193a/hsa-mir-335/hsa-mir-192/hsa-mir-93/hsa-mir-205/hsa-mir-107/hsa-mir-132/hsa-mir-30a/hsa-mir-30b/hsa-mir-148a/hsa-mir-26b/hsa-mir-15b/hsa-mir-146b/hsa-mir-193b/hsa-mir-15a	19
Wound Healing	Wound Healing	19/461	23/1764	1.88376e-08	8.57713e-08	1.56101e-08	hsa-mir-21/hsa-mir-145/hsa-mir-378a/hsa-mir-125b-1/hsa-mir-125b-2/hsa-mir-210/hsa-mir-184/hsa-mir-142/hsa-mir-155/hsa-mir-203a/hsa-mir-203b/hsa-mir-147b/hsa-mir-18a/hsa-mir-205/hsa-mir-132/hsa-mir-23a/hsa-mir-34a/hsa-mir-29b-1/hsa-mir-1285-1	19
Estradiol (E2)	Estradiol (E2)	42/461	75/1764	1.96105e-08	8.86617e-08	1.61362e-08	hsa-mir-21/hsa-mir-200a/hsa-mir-10b/hsa-mir-337/hsa-let-7c/hsa-mir-200c/hsa-mir-200b/hsa-mir-191/hsa-mir-203a/hsa-mir-143/hsa-mir-1-2/hsa-mir-1-1/hsa-mir-9-1/hsa-mir-9-2/hsa-mir-9-3/hsa-mir-506/hsa-mir-27a/hsa-let-7b/hsa-mir-302b/hsa-mir-221/hsa-mir-16-1/hsa-mir-30c-2/hsa-mir-107/hsa-let-7g/hsa-mir-30c-1/hsa-mir-27b/hsa-mir-23a/hsa-mir-526b/hsa-mir-222/hsa-let-7a-2/hsa-let-7f-1/hsa-mir-30b/hsa-mi…	42
Coronary Heart Diseases	Coronary Heart Diseases	34/461	56/1764	3.0583e-08	1.37303e-07	2.49887e-08	hsa-mir-21/hsa-mir-486-1/hsa-mir-486-2/hsa-mir-145/hsa-mir-125b-1/hsa-mir-125b-2/hsa-mir-451a/hsa-mir-196a-2/hsa-mir-32/hsa-mir-454/hsa-mir-155/hsa-mir-133a-1/hsa-mir-133a-2/hsa-mir-585/hsa-mir-1-2/hsa-mir-1-1/hsa-mir-18a/hsa-mir-149/hsa-mir-224/hsa-mir-361/hsa-mir-221/hsa-mir-22/hsa-mir-92a-2/hsa-mir-23a/hsa-mir-526b/hsa-mir-214/hsa-mir-939/hsa-mir-4513/hsa-mir-15b/hsa-mir-34a/hsa-mir-130a/hsa-m…	34
hepatitis C virus (HCV)	hepatitis C virus (HCV)	31/461	49/1764	3.23265e-08	1.44122e-07	2.62298e-08	hsa-mir-21/hsa-mir-486-1/hsa-mir-486-2/hsa-mir-125b-1/hsa-mir-125b-2/hsa-mir-99a/hsa-mir-130b/hsa-mir-192/hsa-mir-301a/hsa-mir-181b-1/hsa-mir-375/hsa-mir-449a/hsa-mir-181b-2/hsa-mir-93/hsa-mir-155/hsa-mir-19a/hsa-mir-494/hsa-mir-885/hsa-mir-221/hsa-mir-16-1/hsa-mir-30c-2/hsa-mir-99b/hsa-mir-30c-1/hsa-mir-27b/hsa-mir-132/hsa-mir-30b/hsa-mir-16-2/hsa-mir-34a/hsa-mir-130a/hsa-mir-223/hsa-mir-619	31
Epstein-Barr Virus Infection	Epstein-Barr Virus Infection	16/461	18/1764	3.44653e-08	1.50522e-07	2.73946e-08	hsa-mir-96/hsa-mir-183/hsa-mir-182/hsa-mir-10b/hsa-mir-142/hsa-mir-7-1/hsa-mir-7-3/hsa-mir-9-1/hsa-mir-9-2/hsa-mir-9-3/hsa-mir-7-2/hsa-mir-221/hsa-mir-222/hsa-let-7a-2/hsa-mir-15b/hsa-mir-15a	16
IL-13	IL-13	16/461	18/1764	3.44653e-08	1.50522e-07	2.73946e-08	hsa-mir-210/hsa-mir-375/hsa-mir-449a/hsa-mir-92b/hsa-mir-133a-1/hsa-mir-133a-2/hsa-mir-143/hsa-mir-1-2/hsa-mir-1-1/hsa-mir-503/hsa-mir-218-1/hsa-mir-16-1/hsa-mir-218-2/hsa-mir-16-2/hsa-mir-34a/hsa-mir-15a	16
Insulin Resistance	Insulin Resistance	16/461	18/1764	3.44653e-08	1.50522e-07	2.73946e-08	hsa-mir-145/hsa-mir-378a/hsa-mir-378c/hsa-mir-195/hsa-mir-33b/hsa-mir-181b-1/hsa-mir-181b-2/hsa-mir-494/hsa-mir-125a/hsa-mir-378g/hsa-mir-378b/hsa-mir-378e/hsa-mir-378f/hsa-mir-130a/hsa-mir-223/hsa-mir-492	16
Rheumatoid Arthritis	Rheumatoid Arthritis	33/461	54/1764	3.93937e-08	1.70884e-07	3.11003e-08	hsa-mir-21/hsa-mir-125b-1/hsa-mir-125b-2/hsa-mir-451a/hsa-mir-342/hsa-mir-155/hsa-mir-203a/hsa-mir-203b/hsa-mir-188/hsa-mir-9-1/hsa-mir-9-2/hsa-mir-9-3/hsa-mir-106a/hsa-mir-149/hsa-mir-27a/hsa-mir-221/hsa-mir-16-1/hsa-mir-22/hsa-mir-92a-2/hsa-mir-23a/hsa-mir-499b/hsa-mir-222/hsa-mir-30a/hsa-mir-125a/hsa-mir-650/hsa-mir-26b/hsa-mir-16-2/hsa-mir-34c/hsa-mir-34a/hsa-mir-223/hsa-mir-98/hsa-mir-573/hs…	33
Adenovirus Infection	Adenovirus Infection	25/461	36/1764	4.75456e-08	2.03495e-07	3.70355e-08	hsa-mir-378a/hsa-mir-125b-1/hsa-mir-125b-2/hsa-mir-378c/hsa-mir-210/hsa-mir-181b-1/hsa-mir-181b-2/hsa-mir-191/hsa-mir-155/hsa-mir-452/hsa-mir-27a/hsa-mir-30c-2/hsa-mir-30c-1/hsa-mir-27b/hsa-mir-30a/hsa-mir-30b/hsa-mir-148a/hsa-mir-26b/hsa-mir-378g/hsa-mir-34a/hsa-mir-378b/hsa-mir-378e/hsa-mir-378f/hsa-mir-146b/hsa-mir-193b	25
Pulmonary Hypertension	Pulmonary Hypertension	25/461	36/1764	4.75456e-08	2.03495e-07	3.70355e-08	hsa-mir-21/hsa-mir-96/hsa-mir-145/hsa-mir-210/hsa-mir-193a/hsa-mir-130b/hsa-mir-204/hsa-mir-143/hsa-mir-503/hsa-mir-138-2/hsa-mir-27a/hsa-mir-25/hsa-mir-30c-2/hsa-mir-30c-1/hsa-mir-27b/hsa-mir-29c/hsa-mir-29a/hsa-mir-23a/hsa-mir-34a/hsa-mir-130a/hsa-mir-223/hsa-mir-29b-1/hsa-mir-98/hsa-mir-206/hsa-mir-193b	25
Neurotoxicity	Neurotoxicity	17/461	20/1764	4.96399e-08	2.09663e-07	3.81581e-08	hsa-mir-96/hsa-mir-210/hsa-mir-10b/hsa-mir-184/hsa-mir-92b/hsa-mir-7-1/hsa-mir-7-3/hsa-mir-19a/hsa-mir-7-2/hsa-mir-25/hsa-mir-16-1/hsa-mir-27b/hsa-mir-22/hsa-mir-132/hsa-mir-92a-2/hsa-mir-1226/hsa-mir-16-2	17
Polycythemia Vera	Polycythemia Vera	17/461	20/1764	4.96399e-08	2.09663e-07	3.81581e-08	hsa-mir-21/hsa-mir-378a/hsa-mir-125b-1/hsa-mir-125b-2/hsa-mir-451a/hsa-mir-378c/hsa-mir-155/hsa-mir-221/hsa-mir-16-1/hsa-mir-222/hsa-mir-125a/hsa-mir-26b/hsa-mir-378g/hsa-mir-16-2/hsa-mir-378b/hsa-mir-378e/hsa-mir-378f	17
Pleural Mesothelioma	Pleural Mesothelioma	23/461	32/1764	6.10515e-08	2.56177e-07	4.66234e-08	hsa-mir-21/hsa-mir-145/hsa-mir-193a/hsa-mir-335/hsa-mir-191/hsa-mir-143/hsa-mir-379/hsa-mir-411/hsa-mir-25/hsa-mir-221/hsa-mir-16-1/hsa-mir-29a/hsa-mir-23a/hsa-mir-222/hsa-let-7a-2/hsa-mir-125a/hsa-mir-26b/hsa-mir-320e/hsa-mir-16-2/hsa-mir-34c/hsa-mir-223/hsa-mir-320a/hsa-mir-34b	23
Leukemia, Myeloid, Chronic	Leukemia, Myeloid, Chronic	38/461	67/1764	6.16387e-08	2.56961e-07	4.67662e-08	hsa-mir-21/hsa-mir-145/hsa-mir-378a/hsa-mir-200a/hsa-mir-378c/hsa-let-7c/hsa-mir-148b/hsa-mir-142/hsa-mir-665/hsa-mir-140/hsa-mir-155/hsa-mir-299/hsa-mir-483/hsa-mir-9-1/hsa-mir-9-2/hsa-mir-9-3/hsa-mir-224/hsa-let-7b/hsa-mir-16-1/hsa-let-7g/hsa-mir-22/hsa-mir-199b/hsa-mir-23a/hsa-let-7a-2/hsa-mir-181a-2/hsa-mir-3915/hsa-mir-378g/hsa-mir-16-2/hsa-mir-34a/hsa-mir-378b/hsa-mir-378e/hsa-mir-378f/hsa-…	38
Cardiomyopathy	Cardiomyopathy	19/461	24/1764	6.86882e-08	2.84502e-07	5.17786e-08	hsa-mir-21/hsa-mir-200a/hsa-mir-451a/hsa-mir-200c/hsa-mir-200b/hsa-mir-155/hsa-mir-133a-1/hsa-mir-133a-2/hsa-mir-639/hsa-mir-9-1/hsa-mir-9-2/hsa-mir-9-3/hsa-mir-29c/hsa-mir-29a/hsa-mir-30a/hsa-mir-30b/hsa-mir-448/hsa-mir-30d/hsa-mir-29b-1	19
Chronic Obstructive Pulmonary Disease	Chronic Obstructive Pulmonary Disease	21/461	28/1764	7.04612e-08	2.86739e-07	5.21857e-08	hsa-mir-21/hsa-mir-196a-2/hsa-mir-192/hsa-mir-1-2/hsa-mir-1-1/hsa-mir-9-1/hsa-mir-9-2/hsa-mir-9-3/hsa-mir-106a/hsa-mir-149/hsa-mir-218-1/hsa-mir-16-1/hsa-mir-132/hsa-mir-23a/hsa-mir-218-2/hsa-mir-181a-2/hsa-mir-16-2/hsa-mir-34c/hsa-mir-34a/hsa-mir-15a/hsa-mir-34b	21
Hepatoblastoma	Hepatoblastoma	20/461	26/1764	7.14614e-08	2.86739e-07	5.21857e-08	hsa-mir-21/hsa-mir-96/hsa-mir-145/hsa-mir-210/hsa-mir-195/hsa-mir-191/hsa-mir-140/hsa-mir-18a/hsa-mir-224/hsa-mir-221/hsa-mir-222/hsa-mir-214/hsa-mir-148a/hsa-mir-125a/hsa-mir-181a-2/hsa-mir-34c/hsa-mir-34a/hsa-mir-223/hsa-mir-492/hsa-mir-34b	20
Lymphoma, T-Cell	Lymphoma, T-Cell	20/461	26/1764	7.14614e-08	2.86739e-07	5.21857e-08	hsa-mir-21/hsa-mir-145/hsa-mir-511/hsa-mir-142/hsa-mir-342/hsa-mir-93/hsa-mir-155/hsa-mir-18a/hsa-mir-373/hsa-mir-27a/hsa-mir-25/hsa-mir-20a/hsa-mir-16-1/hsa-mir-92a-2/hsa-mir-19b-2/hsa-mir-181a-2/hsa-mir-16-2/hsa-mir-223/hsa-mir-146b/hsa-mir-1291	20
NFKB1	NFKB1	20/461	26/1764	7.14614e-08	2.86739e-07	5.21857e-08	hsa-mir-21/hsa-mir-125b-1/hsa-mir-125b-2/hsa-mir-10b/hsa-mir-365b/hsa-mir-365a/hsa-mir-155/hsa-mir-9-1/hsa-mir-9-2/hsa-mir-9-3/hsa-mir-224/hsa-let-7b/hsa-mir-16-1/hsa-mir-29c/hsa-mir-29a/hsa-mir-214/hsa-mir-448/hsa-mir-16-2/hsa-mir-34a/hsa-mir-29b-1	20
Regulation of Akt Pathway	Regulation of Akt Pathway	20/461	26/1764	7.14614e-08	2.86739e-07	5.21857e-08	hsa-mir-141/hsa-mir-196a-1/hsa-mir-196a-2/hsa-mir-184/hsa-mir-181b-1/hsa-mir-181b-2/hsa-mir-155/hsa-mir-7-1/hsa-mir-143/hsa-mir-7-3/hsa-mir-19a/hsa-mir-18a/hsa-mir-205/hsa-mir-7-2/hsa-mir-20a/hsa-mir-221/hsa-mir-92a-2/hsa-mir-222/hsa-mir-214/hsa-mir-19b-2	20
kidney.cortex_renalis	kidney.cortex_renalis	27/461	41/1764	7.65205e-08	3.03248e-07	5.51902e-08	hsa-mir-96/hsa-mir-183/hsa-mir-429/hsa-mir-141/hsa-mir-182/hsa-mir-200a/hsa-mir-337/hsa-mir-200c/hsa-mir-200b/hsa-mir-195/hsa-mir-551b/hsa-mir-495/hsa-mir-377/hsa-mir-493/hsa-mir-7-1/hsa-mir-7-3/hsa-mir-376c/hsa-mir-654/hsa-mir-376a-2/hsa-mir-3651/hsa-mir-7-2/hsa-mir-542/hsa-mir-132/hsa-mir-148a/hsa-mir-509-3/hsa-mir-212/hsa-mir-509-1	27
Retinoic Acid	Retinoic Acid	27/461	41/1764	7.65205e-08	3.03248e-07	5.51902e-08	hsa-mir-21/hsa-mir-145/hsa-mir-10b/hsa-mir-184/hsa-let-7c/hsa-mir-192/hsa-mir-181b-1/hsa-mir-342/hsa-mir-181b-2/hsa-mir-483/hsa-mir-9-1/hsa-mir-9-2/hsa-mir-9-3/hsa-mir-16-1/hsa-mir-107/hsa-mir-23b/hsa-mir-22/hsa-mir-23a/hsa-mir-222/hsa-let-7a-2/hsa-mir-15b/hsa-mir-16-2/hsa-mir-34a/hsa-mir-23c/hsa-mir-223/hsa-mir-29b-1/hsa-mir-15a	27
tanshinone IIA (Tan IIA)	tanshinone IIA (Tan IIA)	12/461	12/1764	9.12037e-08	3.59219e-07	6.53769e-08	hsa-mir-21/hsa-mir-145/hsa-mir-125b-1/hsa-mir-125b-2/hsa-mir-130b/hsa-mir-155/hsa-mir-203a/hsa-mir-33a/hsa-mir-27a/hsa-mir-16-1/hsa-mir-30b/hsa-mir-16-2	12
X rays	X rays	25/461	37/1764	1.11252e-07	4.35511e-07	7.92618e-08	hsa-mir-139/hsa-mir-21/hsa-mir-145/hsa-mir-497/hsa-mir-148b/hsa-mir-454/hsa-mir-92b/hsa-mir-155/hsa-mir-203a/hsa-mir-585/hsa-mir-760/hsa-mir-135b/hsa-mir-656/hsa-mir-329-2/hsa-mir-329-1/hsa-mir-27a/hsa-mir-16-1/hsa-mir-23a/hsa-mir-338/hsa-mir-137/hsa-mir-579/hsa-mir-16-2/hsa-mir-34a/hsa-mir-128-2/hsa-mir-558	25
BAY11-7082	BAY11-7082	15/461	17/1764	1.20314e-07	4.65311e-07	8.46852e-08	hsa-mir-21/hsa-mir-451a/hsa-mir-196a-1/hsa-mir-196a-2/hsa-mir-195/hsa-mir-192/hsa-mir-375/hsa-mir-155/hsa-mir-20b/hsa-mir-23b/hsa-mir-30a/hsa-mir-488/hsa-mir-502/hsa-mir-34a/hsa-mir-206	15
Insulin	Insulin	15/461	17/1764	1.20314e-07	4.65311e-07	8.46852e-08	hsa-mir-145/hsa-mir-99a/hsa-mir-140/hsa-mir-133a-1/hsa-mir-133a-2/hsa-mir-760/hsa-mir-143/hsa-mir-1-2/hsa-mir-1-1/hsa-mir-27a/hsa-mir-27b/hsa-mir-29a/hsa-mir-125a/hsa-mir-593/hsa-mir-128-2	15
sulforaphane (SFN)	sulforaphane (SFN)	16/461	19/1764	1.66041e-07	6.38313e-07	1.16171e-07	hsa-mir-21/hsa-mir-365a/hsa-mir-200c/hsa-mir-142/hsa-mir-92b/hsa-mir-155/hsa-mir-381/hsa-mir-326/hsa-mir-135b/hsa-mir-9-1/hsa-mir-9-2/hsa-mir-9-3/hsa-mir-23b/hsa-mir-27b/hsa-mir-34a/hsa-mir-29b-1	16
temozolomide	temozolomide	38/461	69/1764	1.79215e-07	6.84858e-07	1.24642e-07	hsa-mir-21/hsa-mir-145/hsa-mir-193a/hsa-mir-195/hsa-mir-181b-1/hsa-mir-204/hsa-mir-181b-2/hsa-mir-93/hsa-mir-203a/hsa-mir-9-1/hsa-mir-9-2/hsa-mir-9-3/hsa-mir-149/hsa-mir-20b/hsa-mir-519a-1/hsa-mir-129-2/hsa-mir-129-1/hsa-mir-138-2/hsa-mir-221/hsa-mir-16-1/hsa-mir-22/hsa-mir-132/hsa-mir-222/hsa-let-7a-2/hsa-mir-30a/hsa-mir-181a-2/hsa-mir-137/hsa-mir-16-2/hsa-mir-34a/hsa-mir-3178/hsa-mir-223/hsa-mi…	38
Colon Adenoma	Colon Adenoma	17/461	21/1764	1.98145e-07	7.48287e-07	1.36186e-07	hsa-mir-21/hsa-mir-145/hsa-mir-378a/hsa-mir-182/hsa-mir-378c/hsa-mir-192/hsa-mir-503/hsa-mir-16-1/hsa-mir-125a/hsa-mir-15b/hsa-mir-378g/hsa-mir-16-2/hsa-mir-378b/hsa-mir-378e/hsa-mir-378f/hsa-mir-320a/hsa-mir-15a	17
gefitinib	gefitinib	17/461	21/1764	1.98145e-07	7.48287e-07	1.36186e-07	hsa-mir-200a/hsa-mir-377/hsa-mir-7-1/hsa-mir-143/hsa-mir-7-3/hsa-mir-3652/hsa-mir-129-2/hsa-mir-129-1/hsa-mir-7-2/hsa-mir-506/hsa-mir-221/hsa-mir-222/hsa-mir-30b/hsa-mir-125a/hsa-mir-3126/hsa-mir-762/hsa-mir-3682	17
particulate matter (PM2.5)	particulate matter (PM2.5)	26/461	40/1764	2.01232e-07	7.55501e-07	1.37499e-07	hsa-mir-139/hsa-mir-21/hsa-mir-96/hsa-mir-145/hsa-mir-200a/hsa-mir-210/hsa-mir-32/hsa-mir-204/hsa-mir-93/hsa-mir-140/hsa-mir-155/hsa-mir-215/hsa-mir-205/hsa-mir-25/hsa-mir-20a/hsa-mir-16-1/hsa-mir-222/hsa-let-7a-2/hsa-mir-4516/hsa-mir-338/hsa-mir-16-2/hsa-mir-34a/hsa-mir-4478/hsa-mir-1228/hsa-mir-128-2/hsa-mir-206	26
Multiple Sclerosis	Multiple Sclerosis	29/461	47/1764	2.05499e-07	7.67036e-07	1.39598e-07	hsa-mir-96/hsa-mir-145/hsa-mir-141/hsa-mir-200a/hsa-mir-100/hsa-mir-142/hsa-mir-155/hsa-mir-326/hsa-mir-494/hsa-mir-3614/hsa-mir-411/hsa-mir-27a/hsa-mir-20a/hsa-mir-16-1/hsa-mir-107/hsa-mir-132/hsa-mir-92a-2/hsa-mir-23a/hsa-mir-214/hsa-let-7a-2/hsa-mir-30a/hsa-mir-448/hsa-mir-648/hsa-mir-15b/hsa-mir-16-2/hsa-mir-223/hsa-mir-599/hsa-mir-320a/hsa-mir-146b	29
Squamous Cell Carcinoma, Tongue	Squamous Cell Carcinoma, Tongue	20/461	27/1764	2.09351e-07	7.76897e-07	1.41393e-07	hsa-mir-21/hsa-mir-96/hsa-mir-183/hsa-mir-195/hsa-mir-375/hsa-mir-203a/hsa-mir-940/hsa-mir-203b/hsa-mir-483/hsa-mir-494/hsa-mir-373/hsa-mir-25/hsa-mir-23a/hsa-mir-214/hsa-mir-26b/hsa-mir-15b/hsa-mir-593/hsa-mir-137/hsa-mir-34a/hsa-mir-29b-1	20
Polyunsaturated fatty acids (PUFAs)	Polyunsaturated fatty acids (PUFAs)	18/461	23/1764	2.14752e-07	7.87832e-07	1.43383e-07	hsa-mir-183/hsa-mir-145/hsa-mir-125b-1/hsa-mir-125b-2/hsa-mir-143/hsa-mir-149/hsa-mir-20b/hsa-mir-224/hsa-mir-25/hsa-mir-20a/hsa-mir-16-1/hsa-mir-30c-2/hsa-mir-30c-1/hsa-mir-29c/hsa-mir-22/hsa-mir-29a/hsa-mir-16-2/hsa-mir-206	18
Squamous Cell Carcinoma, Lung	Squamous Cell Carcinoma, Lung	18/461	23/1764	2.14752e-07	7.87832e-07	1.43383e-07	hsa-mir-21/hsa-mir-183/hsa-mir-182/hsa-mir-375/hsa-mir-133a-1/hsa-mir-133a-2/hsa-mir-19a/hsa-mir-205/hsa-mir-20a/hsa-mir-218-1/hsa-mir-29c/hsa-mir-29a/hsa-mir-30b/hsa-mir-218-2/hsa-mir-19b-2/hsa-mir-29b-1/hsa-mir-98/hsa-mir-206	18
Osteoblast Differentiation	Osteoblast Differentiation	19/461	25/1764	2.17438e-07	7.93154e-07	1.44352e-07	hsa-mir-145/hsa-mir-429/hsa-mir-125b-1/hsa-mir-125b-2/hsa-mir-100/hsa-mir-449a/hsa-mir-204/hsa-mir-590/hsa-mir-433/hsa-mir-188/hsa-mir-27a/hsa-mir-30c-2/hsa-mir-29a/hsa-mir-199b/hsa-mir-15b/hsa-mir-34c/hsa-mir-34a/hsa-mir-29b-1/hsa-mir-34b	19
cisplatin/fluorouracil (CF)	cisplatin/fluorouracil (CF)	37/461	67/1764	2.39455e-07	8.68532e-07	1.5807e-07	hsa-mir-183/hsa-mir-182/hsa-mir-497/hsa-mir-195/hsa-mir-342/hsa-mir-140/hsa-mir-155/hsa-mir-1-2/hsa-mir-1-1/hsa-mir-503/hsa-mir-519a-1/hsa-mir-224/hsa-mir-577/hsa-mir-16-1/hsa-let-7g/hsa-mir-199b/hsa-mir-132/hsa-mir-148a/hsa-mir-26b/hsa-mir-519e/hsa-mir-16-2/hsa-mir-34c/hsa-mir-130a/hsa-mir-661/hsa-mir-223/hsa-mir-320a/hsa-mir-519c/hsa-mir-146b/hsa-mir-185/hsa-mir-520d/hsa-mir-591/hsa-mir-513c/hs…	37
Lymphoma, Large B-Cell, Diffuse	Lymphoma, Large B-Cell, Diffuse	25/461	38/1764	2.46795e-07	8.90125e-07	1.62e-07	hsa-mir-21/hsa-mir-200a/hsa-mir-200c/hsa-mir-200b/hsa-mir-511/hsa-mir-342/hsa-mir-155/hsa-mir-33a/hsa-mir-147b/hsa-mir-5586/hsa-mir-18a/hsa-mir-455/hsa-mir-224/hsa-mir-138-2/hsa-mir-221/hsa-mir-320d-2/hsa-mir-23a/hsa-mir-222/hsa-mir-214/hsa-mir-520c/hsa-mir-34a/hsa-mir-146b/hsa-mir-520d/hsa-mir-320d-1/hsa-mir-151a	25
Retinoblastoma	Retinoblastoma	28/461	45/1764	2.61737e-07	9.38745e-07	1.70849e-07	hsa-mir-21/hsa-mir-183/hsa-mir-200a/hsa-mir-125b-1/hsa-mir-125b-2/hsa-let-7c/hsa-mir-181b-1/hsa-mir-204/hsa-mir-181b-2/hsa-mir-433/hsa-mir-215/hsa-mir-18a/hsa-mir-494/hsa-mir-373/hsa-mir-25/hsa-let-7b/hsa-mir-20a/hsa-mir-218-1/hsa-let-7g/hsa-let-7a-2/hsa-let-7f-1/hsa-mir-218-2/hsa-mir-125a/hsa-mir-19b-2/hsa-let-7f-2/hsa-mir-181a-2/hsa-mir-34c/hsa-mir-34b	28
Stroke, Ischemic	Stroke, Ischemic	23/461	34/1764	3.5881e-07	1.27976e-06	2.32912e-07	hsa-mir-210/hsa-mir-196a-1/hsa-mir-196a-2/hsa-mir-144/hsa-mir-200b/hsa-mir-130b/hsa-mir-155/hsa-mir-495/hsa-mir-605/hsa-mir-149/hsa-mir-618/hsa-let-7b/hsa-mir-16-1/hsa-mir-107/hsa-mir-199b/hsa-mir-499b/hsa-mir-30a/hsa-let-7f-1/hsa-let-7f-2/hsa-mir-16-2/hsa-mir-34a/hsa-mir-130a/hsa-mir-223	23
DNA Damage Response	DNA Damage Response	14/461	16/1764	4.16361e-07	1.4687e-06	2.673e-07	hsa-mir-196a-2/hsa-mir-452/hsa-mir-143/hsa-mir-18a/hsa-mir-27a/hsa-mir-16-1/hsa-mir-23a/hsa-mir-15b/hsa-mir-16-2/hsa-mir-34c/hsa-mir-34a/hsa-mir-130a/hsa-mir-15a/hsa-mir-34b	14
Myeloma	Myeloma	14/461	16/1764	4.16361e-07	1.4687e-06	2.673e-07	hsa-mir-125b-1/hsa-mir-125b-2/hsa-mir-140/hsa-mir-203a/hsa-mir-203b/hsa-mir-19a/hsa-mir-135b/hsa-mir-483/hsa-mir-149/hsa-mir-330/hsa-mir-520c/hsa-mir-130a/hsa-mir-29b-1/hsa-mir-15a	14
bisphenol A (BPA)	bisphenol A (BPA)	22/461	32/1764	4.2353e-07	1.48583e-06	2.70416e-07	hsa-mir-21/hsa-mir-10b/hsa-let-7c/hsa-mir-192/hsa-mir-375/hsa-mir-155/hsa-mir-19a/hsa-mir-1224/hsa-mir-149/hsa-let-7b/hsa-mir-1915/hsa-mir-27b/hsa-mir-29a/hsa-mir-214/hsa-let-7a-2/hsa-mir-30a/hsa-let-7f-1/hsa-mir-19b-2/hsa-let-7f-2/hsa-mir-15b/hsa-mir-34c/hsa-mir-627	22
Bone Regeneration	Bone Regeneration	21/461	30/1764	4.90947e-07	1.70372e-06	3.10072e-07	hsa-mir-210/hsa-mir-196a-1/hsa-mir-196a-2/hsa-mir-337/hsa-mir-148b/hsa-mir-130b/hsa-mir-93/hsa-mir-155/hsa-mir-377/hsa-mir-143/hsa-mir-1-2/hsa-mir-1-1/hsa-mir-19a/hsa-mir-20b/hsa-let-7b/hsa-mir-221/hsa-mir-23b/hsa-mir-22/hsa-mir-92a-2/hsa-mir-222/hsa-mir-34c	21
platelet derived growth factor-BB (PDGF-BB)	platelet derived growth factor-BB (PDGF-BB)	21/461	30/1764	4.90947e-07	1.70372e-06	3.10072e-07	hsa-mir-21/hsa-mir-145/hsa-mir-125b-1/hsa-mir-125b-2/hsa-mir-365b/hsa-mir-142/hsa-mir-590/hsa-mir-147b/hsa-mir-9-1/hsa-mir-9-2/hsa-mir-9-3/hsa-mir-205/hsa-mir-149/hsa-mir-221/hsa-mir-27b/hsa-mir-29a/hsa-mir-92a-2/hsa-mir-222/hsa-mir-448/hsa-mir-137/hsa-mir-223	21
Acute Myocardial Infarction	Acute Myocardial Infarction	28/461	46/1764	5.0754e-07	1.75183e-06	3.18828e-07	hsa-mir-21/hsa-mir-486-1/hsa-mir-486-2/hsa-mir-145/hsa-mir-125b-1/hsa-mir-125b-2/hsa-mir-99a/hsa-mir-144/hsa-mir-497/hsa-mir-148b/hsa-mir-204/hsa-mir-191/hsa-mir-133a-1/hsa-mir-133a-2/hsa-mir-1-2/hsa-mir-1-1/hsa-mir-19a/hsa-mir-221/hsa-mir-92a-2/hsa-mir-499b/hsa-mir-214/hsa-mir-181a-2/hsa-mir-26b/hsa-mir-30d/hsa-mir-34a/hsa-mir-134/hsa-mir-1291/hsa-mir-328	28
Arteriosclerosis Obliterans	Arteriosclerosis Obliterans	15/461	18/1764	5.49557e-07	1.88672e-06	3.43377e-07	hsa-mir-21/hsa-mir-125b-1/hsa-mir-125b-2/hsa-mir-142/hsa-mir-133a-1/hsa-mir-133a-2/hsa-mir-1-2/hsa-mir-1-1/hsa-mir-221/hsa-mir-92a-2/hsa-mir-222/hsa-mir-130a/hsa-mir-1298/hsa-mir-370/hsa-mir-134	15
Myelodysplastic Syndromes	Myelodysplastic Syndromes	20/461	28/1764	5.56574e-07	1.90064e-06	3.45911e-07	hsa-mir-21/hsa-mir-145/hsa-mir-378a/hsa-mir-125b-1/hsa-mir-125b-2/hsa-mir-378c/hsa-mir-155/hsa-mir-1-2/hsa-mir-1-1/hsa-mir-205/hsa-mir-221/hsa-mir-23a/hsa-mir-222/hsa-mir-125a/hsa-mir-378g/hsa-mir-34a/hsa-mir-378b/hsa-mir-378e/hsa-mir-378f/hsa-mir-15a	20
paraquat (PQ)	paraquat (PQ)	34/461	61/1764	5.67289e-07	1.92698e-06	3.50705e-07	hsa-mir-145/hsa-mir-200a/hsa-mir-125b-1/hsa-mir-125b-2/hsa-mir-210/hsa-mir-99a/hsa-mir-100/hsa-mir-497/hsa-mir-195/hsa-mir-142/hsa-mir-375/hsa-mir-342/hsa-mir-140/hsa-mir-155/hsa-mir-7-1/hsa-mir-299/hsa-mir-143/hsa-mir-7-3/hsa-mir-483/hsa-mir-494/hsa-mir-376a-2/hsa-mir-224/hsa-mir-7-2/hsa-mir-27a/hsa-mir-22/hsa-mir-132/hsa-mir-92a-2/hsa-mir-214/hsa-mir-148a/hsa-mir-762/hsa-mir-761/hsa-mir-34c/hsa…	34
tamoxifen (TAM)	tamoxifen (TAM)	19/461	26/1764	6.13659e-07	2.06267e-06	3.75399e-07	hsa-mir-21/hsa-mir-451a/hsa-mir-200c/hsa-mir-181b-1/hsa-mir-375/hsa-mir-342/hsa-mir-181b-2/hsa-mir-155/hsa-mir-27a/hsa-mir-221/hsa-mir-27b/hsa-mir-222/hsa-mir-214/hsa-mir-125a/hsa-mir-181a-2/hsa-mir-34a/hsa-mir-130a/hsa-mir-320a/hsa-mir-98	19
Tuberculosis, Pulmonary	Tuberculosis, Pulmonary	19/461	26/1764	6.13659e-07	2.06267e-06	3.75399e-07	hsa-mir-21/hsa-mir-125b-1/hsa-mir-125b-2/hsa-mir-196a-1/hsa-mir-196a-2/hsa-mir-200c/hsa-mir-192/hsa-mir-204/hsa-mir-155/hsa-mir-376c/hsa-mir-149/hsa-mir-16-1/hsa-let-7g/hsa-mir-29a/hsa-mir-499b/hsa-mir-30b/hsa-mir-16-2/hsa-mir-223/hsa-mir-206	19
P. macrocarpa ethyl acetate fraction (PMEAF)	P. macrocarpa ethyl acetate fraction (PMEAF)	16/461	20/1764	6.31645e-07	2.10112e-06	3.82398e-07	hsa-mir-210/hsa-mir-100/hsa-mir-200c/hsa-mir-192/hsa-mir-215/hsa-mir-455/hsa-mir-27a/hsa-mir-20a/hsa-mir-99b/hsa-mir-132/hsa-mir-23a/hsa-mir-148a/hsa-mir-125a/hsa-mir-181a-2/hsa-mir-15b/hsa-mir-29b-1	16
Pluripotent Stem Cells Reprogramming	Pluripotent Stem Cells Reprogramming	16/461	20/1764	6.31645e-07	2.10112e-06	3.82398e-07	hsa-mir-145/hsa-mir-181b-1/hsa-mir-181b-2/hsa-let-7b/hsa-mir-367/hsa-mir-302b/hsa-mir-27b/hsa-mir-22/hsa-mir-302d/hsa-mir-181a-2/hsa-mir-302a/hsa-mir-29b-1/hsa-mir-4324/hsa-mir-520d/hsa-mir-302c/hsa-mir-302e	16
1,25-dihydroxyvitamin D 3 (calcitriol)	1,25-dihydroxyvitamin D 3 (calcitriol)	17/461	22/1764	6.62983e-07	2.17161e-06	3.95226e-07	hsa-mir-125b-1/hsa-mir-125b-2/hsa-mir-100/hsa-mir-32/hsa-mir-187/hsa-mir-1-2/hsa-mir-1-1/hsa-mir-1247/hsa-mir-675/hsa-mir-483/hsa-mir-1284/hsa-mir-218-1/hsa-mir-16-1/hsa-mir-218-2/hsa-mir-520c/hsa-mir-16-2/hsa-mir-302c	17
Cardiac Regeneration	Cardiac Regeneration	17/461	22/1764	6.62983e-07	2.17161e-06	3.95226e-07	hsa-mir-99a/hsa-mir-100/hsa-let-7c/hsa-mir-133a-1/hsa-mir-133a-2/hsa-mir-1-2/hsa-mir-1-1/hsa-mir-367/hsa-mir-302b/hsa-mir-99b/hsa-mir-302d/hsa-let-7a-2/hsa-mir-302a/hsa-mir-15b/hsa-mir-302c/hsa-mir-302e/hsa-mir-15a	17
Lung Fibrosis	Lung Fibrosis	17/461	22/1764	6.62983e-07	2.17161e-06	3.95226e-07	hsa-mir-21/hsa-mir-486-1/hsa-mir-486-2/hsa-mir-130b/hsa-mir-326/hsa-mir-19a/hsa-mir-18a/hsa-mir-149/hsa-mir-221/hsa-mir-27b/hsa-mir-29a/hsa-mir-1343/hsa-mir-19b-2/hsa-mir-26b/hsa-mir-34c/hsa-mir-34a/hsa-mir-34b	17
paclitaxel (PTX)	paclitaxel (PTX)	38/461	72/1764	7.81058e-07	2.54538e-06	4.63251e-07	hsa-mir-21/hsa-mir-183/hsa-mir-210/hsa-mir-200c/hsa-mir-375/hsa-mir-155/hsa-mir-203a/hsa-mir-133a-1/hsa-mir-133a-2/hsa-mir-433/hsa-mir-877/hsa-mir-654/hsa-mir-135b/hsa-mir-18a/hsa-mir-3150b/hsa-mir-205/hsa-mir-224/hsa-mir-367/hsa-mir-16-1/hsa-mir-29c/hsa-mir-22/hsa-let-7a-2/hsa-mir-30a/hsa-mir-125a/hsa-mir-19b-2/hsa-mir-520c/hsa-mir-1246/hsa-mir-16-2/hsa-mir-34c/hsa-mir-522/hsa-mir-520e/hsa-mir-2…	38
Arsenic	Arsenic	12/461	13/1764	9.05166e-07	2.93493e-06	5.34149e-07	hsa-mir-21/hsa-mir-125b-1/hsa-mir-125b-2/hsa-mir-200b/hsa-mir-9-1/hsa-mir-9-2/hsa-mir-9-3/hsa-mir-221/hsa-mir-22/hsa-mir-222/hsa-mir-34a/hsa-mir-128-2	12
Psoriasis	Psoriasis	22/461	33/1764	9.64736e-07	3.0968e-06	5.63609e-07	hsa-mir-21/hsa-mir-125b-1/hsa-mir-125b-2/hsa-mir-210/hsa-mir-99a/hsa-mir-33b/hsa-mir-181b-1/hsa-mir-181b-2/hsa-mir-155/hsa-mir-203a/hsa-mir-203b/hsa-mir-33a/hsa-mir-143/hsa-mir-19a/hsa-mir-106a/hsa-mir-138-2/hsa-let-7a-2/hsa-mir-1266/hsa-mir-130a/hsa-mir-223/hsa-mir-146b/hsa-mir-193b	22
resveratrol	resveratrol	22/461	33/1764	9.64736e-07	3.0968e-06	5.63609e-07	hsa-mir-139/hsa-mir-21/hsa-mir-125b-1/hsa-mir-125b-2/hsa-mir-200c/hsa-mir-155/hsa-mir-326/hsa-mir-106a/hsa-mir-656/hsa-mir-20b/hsa-mir-129-2/hsa-mir-129-1/hsa-mir-138-2/hsa-mir-20a/hsa-mir-361/hsa-mir-221/hsa-mir-542/hsa-mir-222/hsa-mir-338/hsa-mir-134/hsa-mir-328/hsa-mir-15a	22
Myocardial Infarction	Myocardial Infarction	30/461	52/1764	1.00654e-06	3.21492e-06	5.85106e-07	hsa-mir-21/hsa-mir-125b-1/hsa-mir-125b-2/hsa-mir-451a/hsa-mir-210/hsa-mir-196a-2/hsa-mir-144/hsa-mir-155/hsa-mir-1-2/hsa-mir-1-1/hsa-mir-106a/hsa-mir-149/hsa-mir-218-1/hsa-mir-16-1/hsa-mir-107/hsa-let-7g/hsa-mir-29c/hsa-mir-22/hsa-mir-29a/hsa-mir-23a/hsa-mir-499b/hsa-mir-218-2/hsa-mir-26b/hsa-mir-320e/hsa-mir-16-2/hsa-mir-34c/hsa-mir-29b-1/hsa-mir-320a/hsa-mir-206/hsa-mir-151a	30
1-methyl-4-phenylpyridinium (MPP+)	1-methyl-4-phenylpyridinium (MPP+)	25/461	40/1764	1.05598e-06	3.35613e-06	6.10806e-07	hsa-mir-200a/hsa-mir-125b-1/hsa-mir-125b-2/hsa-mir-100/hsa-mir-1301/hsa-mir-585/hsa-mir-590/hsa-mir-7-1/hsa-mir-7-3/hsa-mir-1277/hsa-mir-135b/hsa-mir-494/hsa-mir-9-1/hsa-mir-9-2/hsa-mir-9-3/hsa-mir-7-2/hsa-mir-138-2/hsa-mir-29c/hsa-mir-214/hsa-mir-181a-2/hsa-mir-15b/hsa-mir-34a/hsa-mir-599/hsa-mir-212/hsa-mir-134	25
Lymphoma	Lymphoma	33/461	60/1764	1.27204e-06	4.0229e-06	7.32156e-07	hsa-mir-21/hsa-mir-486-1/hsa-mir-486-2/hsa-mir-125b-1/hsa-mir-125b-2/hsa-mir-10b/hsa-mir-144/hsa-mir-497/hsa-mir-200c/hsa-mir-155/hsa-mir-203a/hsa-mir-203b/hsa-mir-143/hsa-mir-19a/hsa-mir-18a/hsa-mir-494/hsa-mir-20b/hsa-mir-224/hsa-mir-20a/hsa-mir-16-1/hsa-mir-23b/hsa-mir-22/hsa-mir-92a-2/hsa-mir-23a/hsa-mir-499b/hsa-mir-19b-2/hsa-mir-26b/hsa-mir-16-2/hsa-mir-34a/hsa-mir-212/hsa-mir-510/hsa-mir-1…	33
hepatocyte growth factor (HGF)	hepatocyte growth factor (HGF)	10/461	10/1764	1.38177e-06	4.30628e-06	7.83731e-07	hsa-mir-200c/hsa-mir-7-1/hsa-mir-7-3/hsa-mir-1-2/hsa-mir-1-1/hsa-mir-7-2/hsa-mir-16-1/hsa-mir-27b/hsa-mir-16-2/hsa-mir-206	10
hyperthermia	hyperthermia	10/461	10/1764	1.38177e-06	4.30628e-06	7.83731e-07	hsa-mir-139/hsa-mir-10b/hsa-mir-203a/hsa-mir-27a/hsa-mir-30c-2/hsa-mir-30c-1/hsa-mir-23a/hsa-mir-30a/hsa-mir-15b/hsa-mir-34a	10
SP1	SP1	10/461	10/1764	1.38177e-06	4.30628e-06	7.83731e-07	hsa-mir-429/hsa-mir-200a/hsa-mir-365b/hsa-mir-365a/hsa-mir-200b/hsa-mir-19a/hsa-mir-106a/hsa-mir-22/hsa-mir-132/hsa-mir-34c	10
Cholesterol Efflux	Cholesterol Efflux	13/461	15/1764	1.42709e-06	4.42603e-06	8.05525e-07	hsa-mir-486-1/hsa-mir-486-2/hsa-mir-378a/hsa-mir-378c/hsa-mir-33b/hsa-mir-33a/hsa-mir-27a/hsa-mir-27b/hsa-mir-378g/hsa-mir-378b/hsa-mir-378e/hsa-mir-378f/hsa-mir-206	13
Carcinoma, Gallbladder	Carcinoma, Gallbladder	19/461	27/1764	1.57389e-06	4.81162e-06	8.757e-07	hsa-mir-21/hsa-mir-145/hsa-mir-182/hsa-mir-125b-1/hsa-mir-125b-2/hsa-mir-335/hsa-mir-187/hsa-mir-143/hsa-mir-1-2/hsa-mir-1-1/hsa-mir-202/hsa-mir-138-2/hsa-mir-27a/hsa-let-7a-2/hsa-mir-570/hsa-mir-181a-2/hsa-mir-34a/hsa-mir-130a/hsa-mir-146b	19
Kaposi's Sarcoma	Kaposi's Sarcoma	19/461	27/1764	1.57389e-06	4.81162e-06	8.757e-07	hsa-mir-200a/hsa-mir-99a/hsa-mir-100/hsa-let-7c/hsa-mir-200c/hsa-mir-200b/hsa-mir-335/hsa-mir-1258/hsa-mir-149/hsa-let-7b/hsa-mir-221/hsa-let-7g/hsa-mir-23b/hsa-mir-199b/hsa-mir-23a/hsa-mir-222/hsa-let-7a-2/hsa-mir-708/hsa-mir-23c	19
Vascular Diseases [unspecific]	Vascular Diseases [unspecific]	19/461	27/1764	1.57389e-06	4.81162e-06	8.757e-07	hsa-mir-21/hsa-mir-145/hsa-mir-210/hsa-mir-196a-2/hsa-mir-155/hsa-mir-143/hsa-mir-19a/hsa-mir-18a/hsa-mir-483/hsa-mir-376a-2/hsa-mir-20a/hsa-mir-16-1/hsa-mir-22/hsa-mir-23a/hsa-mir-499b/hsa-mir-125a/hsa-mir-181a-2/hsa-mir-15b/hsa-mir-16-2	19
Early-Stage Breast Carcinoma	Early-Stage Breast Carcinoma	14/461	17/1764	1.79792e-06	5.47044e-06	9.95603e-07	hsa-mir-139/hsa-mir-145/hsa-mir-365b/hsa-mir-365a/hsa-mir-181b-1/hsa-mir-181b-2/hsa-mir-155/hsa-mir-133a-1/hsa-mir-133a-2/hsa-mir-143/hsa-mir-19a/hsa-mir-18a/hsa-mir-107/hsa-mir-15a	14
Diabetes Mellitus, Gestational	Diabetes Mellitus, Gestational	17/461	23/1764	1.93297e-06	5.85362e-06	1.06534e-06	hsa-mir-130b/hsa-mir-33a/hsa-mir-452/hsa-mir-9-1/hsa-mir-9-2/hsa-mir-9-3/hsa-mir-27a/hsa-mir-30c-2/hsa-let-7g/hsa-mir-30c-1/hsa-mir-92a-2/hsa-mir-222/hsa-let-7a-2/hsa-mir-148a/hsa-mir-137/hsa-mir-30d/hsa-mir-502	17
activin A	activin A	15/461	19/1764	1.98774e-06	5.90802e-06	1.07524e-06	hsa-let-7c/hsa-mir-193a/hsa-mir-93/hsa-mir-191/hsa-mir-140/hsa-mir-7-1/hsa-mir-7-3/hsa-mir-18a/hsa-mir-7-2/hsa-mir-222/hsa-mir-30a/hsa-mir-15b/hsa-mir-30d/hsa-mir-130a/hsa-mir-193b	15
Cervical Neoplasms	Cervical Neoplasms	15/461	19/1764	1.98774e-06	5.90802e-06	1.07524e-06	hsa-mir-145/hsa-mir-200a/hsa-mir-125b-1/hsa-mir-125b-2/hsa-mir-155/hsa-mir-143/hsa-mir-215/hsa-mir-218-1/hsa-mir-16-1/hsa-mir-23b/hsa-mir-214/hsa-mir-218-2/hsa-mir-15b/hsa-mir-16-2/hsa-mir-34a	15
Essential Hypertension	Essential Hypertension	15/461	19/1764	1.98774e-06	5.90802e-06	1.07524e-06	hsa-mir-21/hsa-let-7c/hsa-mir-133a-1/hsa-mir-133a-2/hsa-mir-590/hsa-mir-1-2/hsa-mir-1-1/hsa-mir-483/hsa-mir-9-1/hsa-mir-9-2/hsa-mir-9-3/hsa-mir-361/hsa-mir-499b/hsa-mir-26b/hsa-mir-98	15
valproic acid (VPA)	valproic acid (VPA)	15/461	19/1764	1.98774e-06	5.90802e-06	1.07524e-06	hsa-mir-145/hsa-mir-451a/hsa-mir-144/hsa-mir-192/hsa-mir-155/hsa-mir-221/hsa-mir-16-1/hsa-mir-23b/hsa-mir-27b/hsa-mir-222/hsa-mir-30a/hsa-mir-148a/hsa-mir-16-2/hsa-mir-134/hsa-mir-15a	15
brain.cerebellum	brain.cerebellum	16/461	21/1764	2.01885e-06	5.97281e-06	1.08703e-06	hsa-mir-486-1/hsa-mir-486-2/hsa-mir-451a/hsa-mir-144/hsa-mir-93/hsa-mir-19a/hsa-mir-18a/hsa-mir-20b/hsa-mir-25/hsa-mir-20a/hsa-mir-16-1/hsa-mir-19b-2/hsa-mir-15b/hsa-mir-16-2/hsa-mir-223/hsa-mir-185	16
Medulloblastoma	Medulloblastoma	20/461	30/1764	3.10533e-06	9.14505e-06	1.66437e-06	hsa-mir-125b-1/hsa-mir-125b-2/hsa-mir-10b/hsa-mir-192/hsa-mir-495/hsa-mir-19a/hsa-mir-135b/hsa-mir-18a/hsa-mir-9-1/hsa-mir-9-2/hsa-mir-9-3/hsa-mir-367/hsa-mir-22/hsa-mir-199b/hsa-mir-30a/hsa-let-7f-1/hsa-mir-125a/hsa-mir-19b-2/hsa-mir-34a/hsa-mir-206	20
SOX2	SOX2	11/461	12/1764	3.26023e-06	9.55738e-06	1.73942e-06	hsa-mir-183/hsa-mir-182/hsa-mir-135b/hsa-mir-367/hsa-mir-302b/hsa-mir-22/hsa-mir-302d/hsa-mir-302a/hsa-mir-137/hsa-mir-766/hsa-mir-302c	11
Autism Spectrum Disorder	Autism Spectrum Disorder	19/461	28/1764	3.72156e-06	1.08602e-05	1.97652e-06	hsa-mir-21/hsa-mir-486-1/hsa-mir-486-2/hsa-mir-148b/hsa-mir-181b-1/hsa-mir-181b-2/hsa-mir-93/hsa-mir-140/hsa-mir-106a/hsa-mir-129-2/hsa-mir-129-1/hsa-mir-27a/hsa-mir-23b/hsa-mir-132/hsa-mir-23a/hsa-mir-212/hsa-mir-146b/hsa-mir-15a/hsa-mir-34b	19
testis	testis	27/461	47/1764	4.04732e-06	1.17574e-05	2.13981e-06	hsa-let-7c/hsa-mir-195/hsa-mir-454/hsa-mir-204/hsa-mir-342/hsa-mir-381/hsa-mir-7-1/hsa-mir-299/hsa-mir-379/hsa-mir-135b/hsa-mir-411/hsa-mir-9-1/hsa-mir-9-2/hsa-mir-9-3/hsa-mir-455/hsa-mir-885/hsa-let-7b/hsa-mir-218-1/hsa-let-7g/hsa-mir-99b/hsa-let-7a-2/hsa-let-7f-1/hsa-mir-218-2/hsa-mir-125a/hsa-let-7f-2/hsa-mir-98/hsa-mir-128-2	27
tobacco	tobacco	22/461	35/1764	4.24369e-06	1.22723e-05	2.23352e-06	hsa-mir-125b-1/hsa-mir-125b-2/hsa-mir-99a/hsa-mir-10b/hsa-mir-337/hsa-mir-200c/hsa-mir-200b/hsa-mir-18a/hsa-mir-205/hsa-mir-106a/hsa-mir-218-1/hsa-mir-199b/hsa-mir-30a/hsa-mir-218-2/hsa-mir-338/hsa-mir-500b/hsa-mir-34a/hsa-mir-130a/hsa-mir-223/hsa-mir-146b/hsa-mir-128-2/hsa-mir-15a	22
E2F1	E2F1	18/461	26/1764	4.3809e-06	1.26123e-05	2.29539e-06	hsa-mir-195/hsa-mir-449a/hsa-mir-93/hsa-mir-452/hsa-mir-19a/hsa-mir-18a/hsa-mir-106a/hsa-mir-20b/hsa-mir-224/hsa-mir-25/hsa-mir-20a/hsa-mir-16-1/hsa-mir-92a-2/hsa-mir-15b/hsa-mir-16-2/hsa-mir-223/hsa-mir-449b/hsa-mir-15a	18
Bladder Outlet Obstruction	Bladder Outlet Obstruction	12/461	14/1764	4.83924e-06	1.38696e-05	2.52423e-06	hsa-mir-204/hsa-mir-1-2/hsa-mir-1-1/hsa-mir-221/hsa-mir-29c/hsa-mir-29a/hsa-mir-132/hsa-mir-30a/hsa-mir-30b/hsa-mir-30d/hsa-mir-29b-1/hsa-mir-212	12
small_intestine.duodenum	small_intestine.duodenum	26/461	45/1764	5.32224e-06	1.51551e-05	2.75819e-06	hsa-mir-486-1/hsa-mir-486-2/hsa-mir-378a/hsa-mir-365a/hsa-mir-133a-1/hsa-mir-133a-2/hsa-mir-203b/hsa-mir-1-1/hsa-mir-503/hsa-mir-450a-2/hsa-mir-450a-1/hsa-mir-22/hsa-mir-199b/hsa-mir-30a/hsa-mir-30b/hsa-mir-3126/hsa-mir-1260b/hsa-mir-378g/hsa-mir-378e/hsa-mir-378f/hsa-mir-1271/hsa-mir-4286/hsa-mir-378i/hsa-mir-4644/hsa-mir-206/hsa-mir-193b	26
Human Papilloma Virus Infection	Human Papilloma Virus Infection	21/461	33/1764	5.33498e-06	1.51551e-05	2.75819e-06	hsa-mir-21/hsa-mir-96/hsa-mir-145/hsa-mir-125b-1/hsa-mir-125b-2/hsa-mir-196a-1/hsa-mir-196a-2/hsa-mir-497/hsa-mir-155/hsa-mir-203a/hsa-mir-203b/hsa-mir-143/hsa-mir-205/hsa-mir-27a/hsa-mir-20a/hsa-mir-30c-2/hsa-mir-23b/hsa-let-7a-2/hsa-mir-875/hsa-mir-34a/hsa-mir-15a	21
IL-6	IL-6	16/461	22/1764	5.63448e-06	1.59354e-05	2.9002e-06	hsa-mir-378a/hsa-mir-187/hsa-mir-19a/hsa-mir-215/hsa-mir-106a/hsa-mir-149/hsa-mir-16-1/hsa-let-7g/hsa-mir-27b/hsa-mir-214/hsa-mir-16-2/hsa-mir-34a/hsa-mir-223/hsa-mir-212/hsa-mir-146b/hsa-mir-15a	16
Myocardial Fibrosis	Myocardial Fibrosis	13/461	16/1764	5.80689e-06	1.6351e-05	2.97583e-06	hsa-mir-21/hsa-mir-378a/hsa-mir-125b-1/hsa-mir-125b-2/hsa-mir-203a/hsa-mir-203b/hsa-mir-433/hsa-mir-18a/hsa-mir-29a/hsa-mir-15b/hsa-mir-34a/hsa-mir-29b-1/hsa-mir-98	13
Cerebral Aneurysm	Cerebral Aneurysm	15/461	20/1764	6.05604e-06	1.69042e-05	3.07652e-06	hsa-mir-145/hsa-mir-133a-1/hsa-mir-133a-2/hsa-mir-143/hsa-mir-1-2/hsa-mir-1-1/hsa-mir-9-1/hsa-mir-9-2/hsa-mir-9-3/hsa-mir-455/hsa-mir-23b/hsa-mir-29c/hsa-mir-92a-2/hsa-mir-29b-1/hsa-mir-370	15
TGFB1	TGFB1	15/461	20/1764	6.05604e-06	1.69042e-05	3.07652e-06	hsa-mir-429/hsa-mir-141/hsa-mir-200a/hsa-mir-200c/hsa-mir-200b/hsa-mir-192/hsa-mir-181b-1/hsa-mir-181b-2/hsa-mir-155/hsa-mir-143/hsa-mir-205/hsa-mir-224/hsa-mir-27a/hsa-mir-29a/hsa-mir-23a	15
Leukemia, Myeloid	Leukemia, Myeloid	14/461	18/1764	6.16717e-06	1.69928e-05	3.09264e-06	hsa-mir-139/hsa-mir-486-1/hsa-mir-486-2/hsa-mir-125b-1/hsa-mir-125b-2/hsa-mir-19a/hsa-mir-18a/hsa-mir-20a/hsa-mir-27b/hsa-mir-92a-2/hsa-mir-23a/hsa-mir-19b-2/hsa-mir-34c/hsa-mir-449b	14
Respiratory Syncytial Virus Pneumonia	Respiratory Syncytial Virus Pneumonia	14/461	18/1764	6.16717e-06	1.69928e-05	3.09264e-06	hsa-mir-429/hsa-mir-125b-1/hsa-mir-125b-2/hsa-mir-155/hsa-mir-203a/hsa-mir-16-1/hsa-mir-27b/hsa-mir-29c/hsa-mir-29a/hsa-mir-125a/hsa-mir-26b/hsa-mir-16-2/hsa-mir-34c/hsa-mir-34b	14
soft-shelled turtle peptide	soft-shelled turtle peptide	14/461	18/1764	6.16717e-06	1.69928e-05	3.09264e-06	hsa-mir-429/hsa-mir-100/hsa-mir-148b/hsa-mir-375/hsa-mir-7-1/hsa-mir-7-3/hsa-mir-205/hsa-mir-7-2/hsa-mir-29a/hsa-mir-148a/hsa-mir-34a/hsa-mir-378b/hsa-mir-378h/hsa-mir-29b-1	14
Embryonic Stem Cell Differentiation	Embryonic Stem Cell Differentiation	20/461	31/1764	6.64983e-06	1.82444e-05	3.32043e-06	hsa-mir-21/hsa-mir-200c/hsa-mir-130b/hsa-mir-204/hsa-mir-105-1/hsa-mir-9-1/hsa-mir-9-2/hsa-mir-9-3/hsa-mir-373/hsa-mir-27a/hsa-mir-25/hsa-mir-367/hsa-mir-302b/hsa-mir-92a-2/hsa-mir-302d/hsa-mir-372/hsa-mir-302a/hsa-mir-223/hsa-mir-302c/hsa-mir-302e	20
glucocorticoid (GC)	glucocorticoid (GC)	25/461	43/1764	6.98345e-06	1.90782e-05	3.47217e-06	hsa-mir-21/hsa-mir-182/hsa-mir-451a/hsa-mir-10b/hsa-mir-32/hsa-mir-335/hsa-mir-155/hsa-mir-452/hsa-mir-18a/hsa-mir-149/hsa-mir-224/hsa-mir-27a/hsa-mir-16-1/hsa-mir-29c/hsa-mir-214/hsa-let-7a-2/hsa-let-7f-1/hsa-let-7f-2/hsa-mir-708/hsa-mir-647/hsa-mir-15b/hsa-mir-520c/hsa-mir-16-2/hsa-mir-223/hsa-mir-29b-1	25
Autoimmune Diseases [unspecific]	Autoimmune Diseases [unspecific]	22/461	36/1764	8.28769e-06	2.25453e-05	4.10318e-06	hsa-mir-21/hsa-mir-200c/hsa-mir-142/hsa-mir-301a/hsa-mir-155/hsa-mir-584/hsa-mir-106a/hsa-mir-149/hsa-mir-221/hsa-mir-23b/hsa-mir-29a/hsa-mir-92a-2/hsa-mir-23a/hsa-mir-222/hsa-let-7a-2/hsa-mir-30a/hsa-mir-30b/hsa-mir-125a/hsa-mir-181a-2/hsa-mir-34a/hsa-mir-223/hsa-mir-98	22
Aortic Aneurysm	Aortic Aneurysm	10/461	11/1764	1.16465e-05	3.0897e-05	5.62317e-06	hsa-mir-145/hsa-mir-378a/hsa-mir-125b-1/hsa-mir-125b-2/hsa-mir-195/hsa-mir-143/hsa-mir-1-2/hsa-mir-1-1/hsa-mir-22/hsa-mir-29b-1	10
Carcinoma, Thyroid, Medullary	Carcinoma, Thyroid, Medullary	10/461	11/1764	1.16465e-05	3.0897e-05	5.62317e-06	hsa-mir-21/hsa-mir-182/hsa-mir-99a/hsa-mir-200c/hsa-mir-200b/hsa-mir-375/hsa-mir-129-2/hsa-mir-129-1/hsa-mir-214/hsa-mir-151a	10
cryptotanshinone	cryptotanshinone	10/461	11/1764	1.16465e-05	3.0897e-05	5.62317e-06	hsa-mir-21/hsa-mir-96/hsa-mir-182/hsa-mir-451a/hsa-mir-133a-1/hsa-mir-133a-2/hsa-mir-205/hsa-mir-106a/hsa-mir-338/hsa-mir-30d	10
Kidney Neoplasms	Kidney Neoplasms	10/461	11/1764	1.16465e-05	3.0897e-05	5.62317e-06	hsa-mir-200c/hsa-mir-367/hsa-mir-302b/hsa-mir-302d/hsa-mir-302a/hsa-mir-34c/hsa-mir-34a/hsa-mir-302c/hsa-mir-302e/hsa-mir-34b	10
Machado-Joseph Disease	Machado-Joseph Disease	10/461	11/1764	1.16465e-05	3.0897e-05	5.62317e-06	hsa-mir-125b-1/hsa-mir-125b-2/hsa-mir-494/hsa-mir-9-1/hsa-mir-9-2/hsa-mir-9-3/hsa-mir-25/hsa-mir-29a/hsa-mir-181a-2/hsa-mir-34b	10
Pulmonary Sarcoidosis	Pulmonary Sarcoidosis	10/461	11/1764	1.16465e-05	3.0897e-05	5.62317e-06	hsa-mir-192/hsa-mir-20a/hsa-mir-221/hsa-mir-16-1/hsa-mir-27b/hsa-mir-222/hsa-mir-15b/hsa-mir-16-2/hsa-mir-130a/hsa-mir-128-2	10
human immunodeficiency virus (HIV)-1	human immunodeficiency virus (HIV)-1	17/461	25/1764	1.19878e-05	3.16715e-05	5.76412e-06	hsa-mir-21/hsa-mir-145/hsa-mir-144/hsa-mir-375/hsa-mir-93/hsa-mir-155/hsa-mir-381/hsa-mir-19a/hsa-mir-27a/hsa-mir-221/hsa-mir-107/hsa-mir-23a/hsa-mir-222/hsa-mir-19b-2/hsa-mir-34c/hsa-mir-223/hsa-mir-29b-1	17
Inflammatory Bowel Diseases	Inflammatory Bowel Diseases	20/461	32/1764	1.34764e-05	3.54583e-05	6.45331e-06	hsa-mir-21/hsa-mir-200a/hsa-mir-125b-1/hsa-mir-125b-2/hsa-mir-200c/hsa-mir-200b/hsa-mir-193a/hsa-mir-301a/hsa-mir-191/hsa-mir-18a/hsa-mir-129-2/hsa-mir-129-1/hsa-mir-16-1/hsa-mir-99b/hsa-mir-132/hsa-mir-1246/hsa-mir-16-2/hsa-mir-34c/hsa-mir-223/hsa-mir-206	20
Adenocarcinoma, Colon	Adenocarcinoma, Colon	16/461	23/1764	1.40951e-05	3.69349e-05	6.72204e-06	hsa-mir-21/hsa-mir-96/hsa-mir-145/hsa-mir-429/hsa-mir-182/hsa-mir-503/hsa-mir-135b/hsa-mir-18a/hsa-mir-224/hsa-mir-16-1/hsa-mir-99b/hsa-mir-30a/hsa-mir-30b/hsa-mir-4469/hsa-mir-30d/hsa-mir-16-2	16
Carcinoma, Oral	Carcinoma, Oral	22/461	37/1764	1.55276e-05	4.03591e-05	7.34524e-06	hsa-mir-139/hsa-mir-21/hsa-mir-145/hsa-mir-196a-1/hsa-mir-196a-2/hsa-mir-142/hsa-mir-155/hsa-mir-203a/hsa-mir-203b/hsa-mir-135b/hsa-mir-494/hsa-mir-205/hsa-mir-138-2/hsa-mir-373/hsa-mir-542/hsa-mir-214/hsa-mir-372/hsa-mir-181a-2/hsa-mir-34a/hsa-mir-223/hsa-mir-146b/hsa-mir-34b	22
Oxaliplatin	Oxaliplatin	22/461	37/1764	1.55276e-05	4.03591e-05	7.34524e-06	hsa-mir-21/hsa-mir-96/hsa-mir-125b-1/hsa-mir-125b-2/hsa-mir-100/hsa-mir-184/hsa-mir-144/hsa-mir-181b-1/hsa-mir-181b-2/hsa-mir-19a/hsa-mir-106a/hsa-mir-3619/hsa-mir-149/hsa-mir-16-1/hsa-mir-23b/hsa-mir-27b/hsa-mir-22/hsa-mir-92a-2/hsa-mir-137/hsa-mir-16-2/hsa-mir-34a/hsa-mir-128-2	22
Human Immunodeficiency Virus Infection	Human Immunodeficiency Virus Infection	26/461	47/1764	1.57826e-05	4.08567e-05	7.4358e-06	hsa-mir-21/hsa-mir-183/hsa-mir-125b-1/hsa-mir-125b-2/hsa-mir-210/hsa-mir-196a-1/hsa-mir-196a-2/hsa-let-7c/hsa-mir-155/hsa-mir-7-1/hsa-mir-7-3/hsa-mir-7-2/hsa-mir-27a/hsa-let-7b/hsa-let-7g/hsa-mir-29c/hsa-mir-29a/hsa-mir-92a-2/hsa-mir-222/hsa-let-7a-2/hsa-mir-181a-2/hsa-mir-34c/hsa-mir-34a/hsa-mir-223/hsa-mir-29b-1/hsa-mir-146b	26
Diabetic Retinopathy	Diabetic Retinopathy	15/461	21/1764	1.6149e-05	4.14693e-05	7.54729e-06	hsa-mir-21/hsa-mir-200b/hsa-mir-195/hsa-mir-93/hsa-mir-106a/hsa-mir-20b/hsa-mir-16-1/hsa-mir-27b/hsa-mir-29a/hsa-mir-15b/hsa-mir-16-2/hsa-mir-34a/hsa-mir-320a/hsa-mir-146b/hsa-mir-15a	15
Intervertebral Disc Degeneration	Intervertebral Disc Degeneration	11/461	13/1764	1.62131e-05	4.14693e-05	7.54729e-06	hsa-mir-10b/hsa-mir-100/hsa-mir-93/hsa-mir-7-1/hsa-mir-7-3/hsa-mir-494/hsa-mir-7-2/hsa-mir-138-2/hsa-mir-27a/hsa-mir-222/hsa-mir-15a	11
Tuberculosis	Tuberculosis	11/461	13/1764	1.62131e-05	4.14693e-05	7.54729e-06	hsa-mir-183/hsa-mir-125b-1/hsa-mir-125b-2/hsa-mir-337/hsa-mir-93/hsa-mir-155/hsa-mir-381/hsa-mir-29c/hsa-mir-29a/hsa-mir-223/hsa-mir-29b-1	11
Carcinoma, Urothelial	Carcinoma, Urothelial	12/461	15/1764	1.84878e-05	4.67291e-05	8.50456e-06	hsa-mir-21/hsa-mir-96/hsa-mir-183/hsa-mir-145/hsa-mir-182/hsa-mir-99a/hsa-mir-100/hsa-mir-497/hsa-mir-129-2/hsa-mir-27a/hsa-mir-30a/hsa-mir-630	12
Fatty Liver, Non-Alcoholic	Fatty Liver, Non-Alcoholic	12/461	15/1764	1.84878e-05	4.67291e-05	8.50456e-06	hsa-mir-21/hsa-mir-125b-1/hsa-mir-125b-2/hsa-mir-155/hsa-mir-9-1/hsa-mir-9-2/hsa-mir-9-3/hsa-mir-149/hsa-mir-577/hsa-mir-30c-2/hsa-mir-30c-1/hsa-mir-34a	12
Liver Injury	Liver Injury	12/461	15/1764	1.84878e-05	4.67291e-05	8.50456e-06	hsa-mir-21/hsa-mir-182/hsa-mir-200a/hsa-mir-192/hsa-mir-155/hsa-mir-877/hsa-let-7b/hsa-mir-221/hsa-let-7a-2/hsa-mir-223/hsa-mir-212/hsa-mir-151a	12
Acute Kidney Injury	Acute Kidney Injury	13/461	17/1764	1.88361e-05	4.72373e-05	8.59705e-06	hsa-mir-21/hsa-mir-145/hsa-mir-182/hsa-mir-200a/hsa-mir-125b-1/hsa-mir-125b-2/hsa-mir-200c/hsa-mir-200b/hsa-mir-192/hsa-mir-449a/hsa-mir-107/hsa-mir-216b/hsa-mir-146b	13
Nephrotoxicity	Nephrotoxicity	13/461	17/1764	1.88361e-05	4.72373e-05	8.59705e-06	hsa-mir-21/hsa-mir-200a/hsa-mir-200c/hsa-mir-200b/hsa-mir-130b/hsa-mir-192/hsa-mir-29c/hsa-mir-29a/hsa-mir-30a/hsa-mir-30b/hsa-mir-30d/hsa-mir-130a/hsa-mir-29b-1	13
melatonin	melatonin	21/461	35/1764	2.01348e-05	5.02978e-05	9.15405e-06	hsa-mir-210/hsa-mir-497/hsa-mir-449a/hsa-mir-204/hsa-mir-140/hsa-mir-155/hsa-mir-590/hsa-mir-215/hsa-mir-675/hsa-mir-205/hsa-mir-106a/hsa-mir-16-1/hsa-mir-132/hsa-mir-214/hsa-let-7a-2/hsa-mir-4516/hsa-mir-16-2/hsa-mir-34a/hsa-mir-892a/hsa-mir-223/hsa-mir-34b	21
hepatitis B virus (HBV)	hepatitis B virus (HBV)	25/461	45/1764	2.09688e-05	5.21781e-05	9.49626e-06	hsa-mir-21/hsa-mir-210/hsa-mir-192/hsa-mir-93/hsa-mir-155/hsa-mir-143/hsa-mir-19a/hsa-mir-675/hsa-mir-205/hsa-mir-138-2/hsa-mir-27a/hsa-mir-16-1/hsa-mir-23b/hsa-mir-29c/hsa-mir-23a/hsa-mir-19b-2/hsa-mir-137/hsa-mir-16-2/hsa-mir-522/hsa-mir-223/hsa-mir-212/hsa-mir-1271/hsa-mir-302c/hsa-mir-1305/hsa-mir-15a	25
Kidney Injury	Kidney Injury	18/461	28/1764	2.12869e-05	5.27652e-05	9.60311e-06	hsa-mir-21/hsa-mir-182/hsa-mir-125b-1/hsa-mir-125b-2/hsa-mir-210/hsa-let-7c/hsa-mir-200c/hsa-mir-192/hsa-mir-204/hsa-mir-155/hsa-mir-494/hsa-mir-20a/hsa-mir-30c-2/hsa-mir-30c-1/hsa-mir-30a/hsa-mir-30b/hsa-mir-30d/hsa-mir-151a	18
hypoxia/reoxygenation (H/R)	hypoxia/reoxygenation (H/R)	22/461	38/1764	2.8014e-05	6.9173e-05	1.25893e-05	hsa-mir-21/hsa-mir-145/hsa-mir-200a/hsa-mir-140/hsa-mir-155/hsa-mir-495/hsa-mir-133a-1/hsa-mir-133a-2/hsa-mir-377/hsa-mir-494/hsa-mir-129-2/hsa-mir-129-1/hsa-mir-27a/hsa-mir-221/hsa-mir-16-1/hsa-mir-16-2/hsa-mir-34a/hsa-mir-130a/hsa-mir-496/hsa-mir-320a/hsa-mir-134/hsa-mir-520d	22
Brain Neoplasms	Brain Neoplasms	16/461	24/1764	3.2202e-05	7.89073e-05	1.43609e-05	hsa-mir-21/hsa-mir-451a/hsa-mir-181b-1/hsa-mir-181b-2/hsa-mir-92b/hsa-mir-191/hsa-mir-9-1/hsa-mir-9-2/hsa-mir-9-3/hsa-mir-129-2/hsa-mir-129-1/hsa-mir-222/hsa-let-7a-2/hsa-mir-181a-2/hsa-mir-34a/hsa-mir-520g	16
Lymphoma, B-Cell	Lymphoma, B-Cell	16/461	24/1764	3.2202e-05	7.89073e-05	1.43609e-05	hsa-mir-195/hsa-mir-142/hsa-mir-204/hsa-mir-92b/hsa-mir-155/hsa-mir-376c/hsa-mir-224/hsa-mir-20a/hsa-mir-22/hsa-mir-29a/hsa-mir-92a-2/hsa-mir-19b-2/hsa-mir-181a-2/hsa-mir-26b/hsa-mir-34a/hsa-mir-15a	16
Acute Coronary Syndrome	Acute Coronary Syndrome	15/461	22/1764	3.86802e-05	9.33559e-05	1.69905e-05	hsa-mir-21/hsa-mir-486-1/hsa-mir-486-2/hsa-mir-100/hsa-mir-92b/hsa-mir-155/hsa-mir-107/hsa-mir-92a-2/hsa-mir-499b/hsa-mir-125a/hsa-mir-15b/hsa-mir-223/hsa-mir-3149/hsa-mir-323b/hsa-mir-15a	15
Hirschsprung's Disease	Hirschsprung's Disease	15/461	22/1764	3.86802e-05	9.33559e-05	1.69905e-05	hsa-mir-429/hsa-mir-141/hsa-mir-195/hsa-mir-142/hsa-mir-192/hsa-mir-215/hsa-mir-885/hsa-mir-218-1/hsa-mir-107/hsa-let-7a-2/hsa-mir-34c/hsa-mir-34a/hsa-mir-146b/hsa-mir-206/hsa-mir-34b	15
influenza A virus (IAV)	influenza A virus (IAV)	15/461	22/1764	3.86802e-05	9.33559e-05	1.69905e-05	hsa-mir-141/hsa-mir-200c/hsa-mir-93/hsa-mir-155/hsa-mir-203a/hsa-mir-590/hsa-mir-9-1/hsa-mir-9-2/hsa-mir-9-3/hsa-mir-29c/hsa-mir-132/hsa-mir-34a/hsa-mir-223/hsa-mir-302c/hsa-mir-340	15
Intrahepatic Cholangiocarcinoma	Intrahepatic Cholangiocarcinoma	15/461	22/1764	3.86802e-05	9.33559e-05	1.69905e-05	hsa-mir-96/hsa-mir-145/hsa-mir-193a/hsa-mir-195/hsa-mir-204/hsa-mir-1-2/hsa-mir-1-1/hsa-mir-376c/hsa-mir-605/hsa-mir-675/hsa-mir-483/hsa-mir-25/hsa-mir-199b/hsa-mir-338/hsa-mir-320a	15
2,3,5,4'-tetrahydroxystilbene-2-O-尾-D-glucoside (TSG)	2,3,5,4'-tetrahydroxystilbene-2-O-尾-D-glucoside (TSG)	9/461	10/1764	4.12146e-05	9.83634e-05	1.79018e-05	hsa-mir-21/hsa-mir-145/hsa-mir-204/hsa-mir-9-1/hsa-mir-9-2/hsa-mir-9-3/hsa-mir-16-1/hsa-mir-16-2/hsa-mir-29b-1	9
Neuron Development	Neuron Development	9/461	10/1764	4.12146e-05	9.83634e-05	1.79018e-05	hsa-mir-141/hsa-mir-367/hsa-mir-302b/hsa-mir-132/hsa-mir-302d/hsa-mir-302a/hsa-mir-34a/hsa-mir-302c/hsa-mir-302e	9
Oxidative Stress	Oxidative Stress	9/461	10/1764	4.12146e-05	9.83634e-05	1.79018e-05	hsa-mir-21/hsa-mir-141/hsa-mir-33a/hsa-mir-503/hsa-mir-411/hsa-mir-222/hsa-mir-214/hsa-mir-137/hsa-mir-320a	9
Polycystic Ovarian Syndrome	Polycystic Ovarian Syndrome	18/461	29/1764	4.26954e-05	0.00010152	1.84764e-05	hsa-mir-21/hsa-mir-486-1/hsa-mir-486-2/hsa-mir-592/hsa-mir-32/hsa-mir-375/hsa-mir-93/hsa-mir-155/hsa-mir-483/hsa-mir-25/hsa-mir-23b/hsa-mir-27b/hsa-mir-199b/hsa-mir-23a/hsa-mir-34c/hsa-mir-223/hsa-mir-320a/hsa-mir-193b	18
sevoflurane (SEV)	sevoflurane (SEV)	14/461	20/1764	4.54345e-05	0.000107239	1.95171e-05	hsa-mir-139/hsa-mir-125b-1/hsa-mir-125b-2/hsa-mir-210/hsa-mir-155/hsa-mir-203a/hsa-mir-326/hsa-mir-138-2/hsa-mir-29a/hsa-mir-132/hsa-mir-761/hsa-mir-34a/hsa-mir-146b/hsa-mir-302e	14
TGF-尾2	TGF-尾2	14/461	20/1764	4.54345e-05	0.000107239	1.95171e-05	hsa-mir-486-1/hsa-mir-486-2/hsa-mir-184/hsa-let-7c/hsa-mir-204/hsa-mir-33a/hsa-mir-29c/hsa-mir-22/hsa-mir-29a/hsa-let-7a-2/hsa-mir-30a/hsa-mir-26b/hsa-mir-34a/hsa-mir-29b-1	14
Heart&Muscle	Heart&Muscle	10/461	12/1764	5.35782e-05	0.000124178	2.25999e-05	hsa-mir-133a-1/hsa-mir-133a-2/hsa-mir-1-2/hsa-mir-1-1/hsa-mir-367/hsa-mir-302b/hsa-mir-302d/hsa-mir-302a/hsa-mir-302c/hsa-mir-206	10
hydroxycamptothecin (HCPT)	hydroxycamptothecin (HCPT)	10/461	12/1764	5.35782e-05	0.000124178	2.25999e-05	hsa-mir-200a/hsa-mir-196a-1/hsa-mir-196a-2/hsa-mir-200c/hsa-mir-200b/hsa-mir-7-1/hsa-mir-7-3/hsa-mir-7-2/hsa-let-7g/hsa-mir-98	10
Leukemia, Lymphoblastic, Acute, Childhood	Leukemia, Lymphoblastic, Acute, Childhood	10/461	12/1764	5.35782e-05	0.000124178	2.25999e-05	hsa-mir-125b-1/hsa-mir-125b-2/hsa-mir-210/hsa-mir-99a/hsa-mir-100/hsa-let-7b/hsa-mir-181a-2/hsa-mir-502/hsa-mir-34c/hsa-mir-34b	10
Renal Fibrosis	Renal Fibrosis	10/461	12/1764	5.35782e-05	0.000124178	2.25999e-05	hsa-mir-21/hsa-mir-378a/hsa-mir-378c/hsa-mir-196a-1/hsa-mir-196a-2/hsa-mir-29c/hsa-mir-378g/hsa-mir-378b/hsa-mir-378e/hsa-mir-378f	10
trichostatin A (TSA)	trichostatin A (TSA)	10/461	12/1764	5.35782e-05	0.000124178	2.25999e-05	hsa-mir-125b-1/hsa-mir-125b-2/hsa-mir-375/hsa-mir-204/hsa-mir-7-1/hsa-mir-7-3/hsa-mir-7-2/hsa-mir-373/hsa-mir-30a/hsa-mir-34a	10
berberine (BBR)	berberine (BBR)	12/461	16/1764	5.65307e-05	0.000129617	2.35899e-05	hsa-mir-21/hsa-mir-93/hsa-mir-203a/hsa-mir-19a/hsa-mir-188/hsa-mir-373/hsa-mir-25/hsa-mir-132/hsa-mir-92a-2/hsa-mir-23a/hsa-mir-214/hsa-mir-29b-1	12
Bronchopulmonary Dysplasia	Bronchopulmonary Dysplasia	12/461	16/1764	5.65307e-05	0.000129617	2.35899e-05	hsa-mir-21/hsa-mir-130b/hsa-mir-503/hsa-mir-411/hsa-mir-29a/hsa-mir-214/hsa-let-7f-1/hsa-let-7f-2/hsa-mir-34a/hsa-mir-29b-1/hsa-mir-146b/hsa-mir-206	12
Thyroid Neoplasms	Thyroid Neoplasms	12/461	16/1764	5.65307e-05	0.000129617	2.35899e-05	hsa-mir-21/hsa-mir-141/hsa-mir-200a/hsa-mir-144/hsa-mir-200b/hsa-mir-221/hsa-mir-22/hsa-mir-222/hsa-mir-181a-2/hsa-mir-130a/hsa-mir-146b/hsa-mir-323b	12
estrogen (ES)	estrogen (ES)	11/461	14/1764	5.79171e-05	0.000131388	2.39122e-05	hsa-mir-486-1/hsa-mir-486-2/hsa-mir-133a-1/hsa-mir-133a-2/hsa-mir-7-1/hsa-mir-7-3/hsa-mir-494/hsa-mir-7-2/hsa-mir-23a/hsa-mir-26b/hsa-mir-223	11
Leukemia, B-Cell	Leukemia, B-Cell	11/461	14/1764	5.79171e-05	0.000131388	2.39122e-05	hsa-mir-125b-1/hsa-mir-125b-2/hsa-mir-142/hsa-mir-155/hsa-mir-19a/hsa-mir-18a/hsa-mir-20a/hsa-mir-16-1/hsa-mir-92a-2/hsa-mir-19b-2/hsa-mir-15a	11
ZEB1	ZEB1	11/461	14/1764	5.79171e-05	0.000131388	2.39122e-05	hsa-mir-429/hsa-mir-141/hsa-mir-200a/hsa-let-7c/hsa-mir-200c/hsa-mir-200b/hsa-let-7b/hsa-let-7g/hsa-let-7a-2/hsa-mir-34a/hsa-mir-34b	11
Innate Immunity	Innate Immunity	23/461	42/1764	6.19328e-05	0.000140003	2.54801e-05	hsa-mir-21/hsa-mir-145/hsa-mir-125b-1/hsa-mir-125b-2/hsa-let-7c/hsa-mir-142/hsa-mir-181b-1/hsa-mir-181b-2/hsa-mir-155/hsa-mir-149/hsa-mir-202/hsa-let-7b/hsa-let-7g/hsa-let-7a-2/hsa-mir-30a/hsa-let-7f-1/hsa-mir-30b/hsa-let-7f-2/hsa-mir-650/hsa-mir-181a-2/hsa-mir-223/hsa-mir-29b-1/hsa-mir-146b	23
Chronic Kidney Disease	Chronic Kidney Disease	19/461	32/1764	6.25571e-05	0.000140918	2.56467e-05	hsa-mir-21/hsa-mir-125b-1/hsa-mir-125b-2/hsa-mir-210/hsa-mir-204/hsa-mir-133a-1/hsa-mir-133a-2/hsa-mir-143/hsa-mir-19a/hsa-mir-20a/hsa-mir-29c/hsa-let-7a-2/hsa-mir-30b/hsa-mir-26b/hsa-mir-15b/hsa-mir-130a/hsa-mir-29b-1/hsa-mir-193b/hsa-mir-15a	19
Aortic Stenosis	Aortic Stenosis	16/461	25/1764	6.81385e-05	0.000152954	2.78372e-05	hsa-mir-451a/hsa-mir-210/hsa-mir-195/hsa-mir-204/hsa-mir-133a-1/hsa-mir-133a-2/hsa-mir-1-2/hsa-mir-1-1/hsa-mir-106a/hsa-mir-30c-2/hsa-mir-30c-1/hsa-mir-22/hsa-mir-30a/hsa-mir-30b/hsa-mir-148a/hsa-mir-378b	16
Allergy	Allergy	14/461	21/1764	0.000104005	0.000231845	4.21952e-05	hsa-mir-21/hsa-mir-145/hsa-mir-210/hsa-mir-142/hsa-mir-301a/hsa-mir-375/hsa-mir-155/hsa-mir-452/hsa-mir-615/hsa-mir-106a/hsa-mir-221/hsa-mir-27b/hsa-mir-22/hsa-mir-223	14
Chondrosarcoma	Chondrosarcoma	14/461	21/1764	0.000104005	0.000231845	4.21952e-05	hsa-mir-145/hsa-mir-141/hsa-mir-100/hsa-mir-200b/hsa-mir-494/hsa-mir-129-2/hsa-mir-129-1/hsa-mir-138-2/hsa-mir-23b/hsa-mir-27b/hsa-mir-30a/hsa-mir-181a-2/hsa-mir-519d/hsa-mir-206	14
Glucose Metabolism	Glucose Metabolism	17/461	28/1764	0.000104992	0.000233235	4.24481e-05	hsa-mir-125b-1/hsa-mir-125b-2/hsa-mir-144/hsa-let-7c/hsa-mir-195/hsa-mir-375/hsa-mir-129-2/hsa-mir-129-1/hsa-let-7b/hsa-mir-20a/hsa-let-7g/hsa-mir-23b/hsa-mir-23a/hsa-let-7a-2/hsa-mir-1237/hsa-mir-34a/hsa-mir-223	17
Hypertension	Hypertension	21/461	38/1764	0.000109653	0.000242749	4.41796e-05	hsa-mir-139/hsa-mir-21/hsa-mir-196a-2/hsa-mir-204/hsa-mir-155/hsa-mir-133a-1/hsa-mir-133a-2/hsa-mir-105-1/hsa-mir-584/hsa-mir-1-2/hsa-mir-1-1/hsa-mir-135b/hsa-let-7b/hsa-mir-27b/hsa-mir-499b/hsa-mir-214/hsa-mir-30a/hsa-mir-15b/hsa-mir-527/hsa-mir-98/hsa-mir-15a	21
Crohn Disease	Crohn Disease	19/461	33/1764	0.000112168	0.000247464	4.50376e-05	hsa-mir-21/hsa-mir-141/hsa-mir-99a/hsa-mir-196a-1/hsa-mir-196a-2/hsa-mir-142/hsa-mir-192/hsa-mir-301a/hsa-mir-155/hsa-mir-495/hsa-mir-19a/hsa-mir-18a/hsa-mir-149/hsa-let-7b/hsa-mir-361/hsa-mir-29c/hsa-mir-29a/hsa-mir-19b-2/hsa-mir-29b-1	19
Cardiomyopathy, Ischemic	Cardiomyopathy, Ischemic	13/461	19/1764	0.000125237	0.000275351	5.0113e-05	hsa-mir-139/hsa-mir-21/hsa-mir-141/hsa-mir-200a/hsa-mir-155/hsa-mir-377/hsa-mir-483/hsa-mir-23b/hsa-mir-23a/hsa-mir-499b/hsa-mir-30b/hsa-mir-34a/hsa-mir-23c	13
Colitis, Ulcerative	Colitis, Ulcerative	16/461	26/1764	0.00013499	0.000295779	5.3831e-05	hsa-mir-21/hsa-mir-429/hsa-mir-141/hsa-mir-196a-2/hsa-mir-200c/hsa-mir-200b/hsa-mir-195/hsa-mir-335/hsa-mir-142/hsa-mir-342/hsa-mir-155/hsa-mir-18a/hsa-mir-29a/hsa-mir-499b/hsa-mir-26b/hsa-mir-146b	16
Brain Development	Brain Development	20/461	36/1764	0.000145714	0.000317113	5.77136e-05	hsa-mir-10b/hsa-mir-184/hsa-mir-192/hsa-mir-191/hsa-mir-155/hsa-mir-326/hsa-mir-135b/hsa-mir-9-1/hsa-mir-9-2/hsa-mir-9-3/hsa-mir-106a/hsa-mir-20a/hsa-mir-218-1/hsa-mir-221/hsa-mir-29c/hsa-mir-222/hsa-mir-218-2/hsa-mir-134/hsa-mir-128-2/hsa-mir-323b	20
Chronic Hepatitis C	Chronic Hepatitis C	20/461	36/1764	0.000145714	0.000317113	5.77136e-05	hsa-mir-99a/hsa-mir-196a-1/hsa-mir-196a-2/hsa-mir-155/hsa-mir-33a/hsa-mir-1-2/hsa-mir-1-1/hsa-mir-149/hsa-mir-224/hsa-mir-16-1/hsa-mir-30c-2/hsa-mir-30c-1/hsa-mir-23a/hsa-mir-222/hsa-let-7a-2/hsa-mir-30a/hsa-mir-30b/hsa-mir-448/hsa-mir-16-2/hsa-mir-193b	20
Astrocytoma	Astrocytoma	12/461	17/1764	0.000146998	0.000317753	5.78301e-05	hsa-mir-21/hsa-mir-210/hsa-mir-181b-1/hsa-mir-181b-2/hsa-mir-155/hsa-mir-106a/hsa-mir-27a/hsa-mir-221/hsa-mir-22/hsa-mir-137/hsa-mir-206/hsa-mir-15a	12
Focal Segmental Glomerulosclerosis	Focal Segmental Glomerulosclerosis	12/461	17/1764	0.000146998	0.000317753	5.78301e-05	hsa-mir-196a-1/hsa-mir-196a-2/hsa-mir-193a/hsa-mir-342/hsa-mir-30c-2/hsa-mir-30c-1/hsa-mir-1915/hsa-mir-30a/hsa-mir-30b/hsa-mir-30d/hsa-mir-34c/hsa-mir-34b	12
genistein	genistein	11/461	15/1764	0.000166348	0.000355984	6.47881e-05	hsa-mir-145/hsa-mir-155/hsa-mir-379/hsa-mir-27a/hsa-mir-218-1/hsa-mir-23b/hsa-mir-218-2/hsa-mir-34a/hsa-mir-223/hsa-mir-29b-1/hsa-mir-151a	11
Idiopathic Pulmonary Fibrosis	Idiopathic Pulmonary Fibrosis	11/461	15/1764	0.000166348	0.000355984	6.47881e-05	hsa-mir-21/hsa-mir-96/hsa-mir-210/hsa-mir-155/hsa-mir-29a/hsa-mir-92a-2/hsa-mir-30a/hsa-mir-34c/hsa-mir-34a/hsa-mir-185/hsa-mir-34b	11
N-succinimidyl N-methylcarbamate	N-succinimidyl N-methylcarbamate	11/461	15/1764	0.000166348	0.000355984	6.47881e-05	hsa-mir-21/hsa-mir-196a-1/hsa-mir-196a-2/hsa-mir-301a/hsa-mir-155/hsa-mir-133a-1/hsa-mir-133a-2/hsa-mir-376a-2/hsa-mir-221/hsa-mir-222/hsa-mir-34a	11
Diabetic Nephropathy	Diabetic Nephropathy	15/461	24/1764	0.000172402	0.000359748	6.54732e-05	hsa-mir-21/hsa-mir-125b-1/hsa-mir-125b-2/hsa-mir-130b/hsa-mir-342/hsa-mir-218-1/hsa-mir-30c-2/hsa-mir-23b/hsa-mir-30c-1/hsa-mir-214/hsa-mir-30a/hsa-mir-218-2/hsa-mir-125a/hsa-mir-34a/hsa-mir-23c	15
Leukemia, Lymphoblastic, Acute	Leukemia, Lymphoblastic, Acute	15/461	24/1764	0.000172402	0.000359748	6.54732e-05	hsa-mir-99a/hsa-mir-100/hsa-mir-196a-2/hsa-mir-142/hsa-mir-18a/hsa-mir-149/hsa-let-7b/hsa-mir-20a/hsa-mir-221/hsa-mir-16-1/hsa-mir-222/hsa-mir-708/hsa-mir-181a-2/hsa-mir-16-2/hsa-mir-15a	15
Barrett's Esophagus	Barrett's Esophagus	9/461	11/1764	0.000174271	0.000359748	6.54732e-05	hsa-mir-21/hsa-mir-196a-1/hsa-mir-196a-2/hsa-mir-192/hsa-mir-203a/hsa-mir-203b/hsa-mir-143/hsa-mir-215/hsa-mir-205	9
clozapine (CLZ)	clozapine (CLZ)	9/461	11/1764	0.000174271	0.000359748	6.54732e-05	hsa-mir-486-1/hsa-mir-486-2/hsa-mir-142/hsa-mir-25/hsa-mir-16-1/hsa-mir-22/hsa-mir-92a-2/hsa-mir-16-2/hsa-mir-320a	9
Folliculogenesis	Folliculogenesis	9/461	11/1764	0.000174271	0.000359748	6.54732e-05	hsa-mir-21/hsa-mir-125b-1/hsa-mir-125b-2/hsa-let-7c/hsa-mir-143/hsa-let-7b/hsa-mir-22/hsa-let-7a-2/hsa-mir-15b	9
Gastric Neoplasms	Gastric Neoplasms	9/461	11/1764	0.000174271	0.000359748	6.54732e-05	hsa-mir-21/hsa-mir-100/hsa-mir-148b/hsa-mir-9-1/hsa-mir-9-2/hsa-mir-129-2/hsa-mir-125a/hsa-mir-137/hsa-mir-34b	9
homocysteine (Hcy)	homocysteine (Hcy)	9/461	11/1764	0.000174271	0.000359748	6.54732e-05	hsa-mir-145/hsa-mir-125b-1/hsa-mir-125b-2/hsa-mir-195/hsa-mir-133a-1/hsa-mir-133a-2/hsa-mir-143/hsa-mir-30b/hsa-mir-148a	9
Kidney Transplant Rejection	Kidney Transplant Rejection	9/461	11/1764	0.000174271	0.000359748	6.54732e-05	hsa-mir-21/hsa-mir-486-1/hsa-mir-486-2/hsa-mir-99a/hsa-mir-200b/hsa-mir-142/hsa-mir-192/hsa-mir-155/hsa-mir-338	9
lithium (Li)	lithium (Li)	9/461	11/1764	0.000174271	0.000359748	6.54732e-05	hsa-mir-155/hsa-mir-494/hsa-mir-9-1/hsa-mir-9-2/hsa-mir-9-3/hsa-mir-221/hsa-mir-34a/hsa-mir-320a/hsa-mir-15a	9
rifampicin	rifampicin	9/461	11/1764	0.000174271	0.000359748	6.54732e-05	hsa-mir-145/hsa-mir-148b/hsa-mir-133a-1/hsa-mir-133a-2/hsa-mir-143/hsa-mir-379/hsa-mir-218-1/hsa-mir-29a/hsa-mir-218-2	9
Uveal Melanoma	Uveal Melanoma	9/461	11/1764	0.000174271	0.000359748	6.54732e-05	hsa-mir-21/hsa-mir-145/hsa-mir-144/hsa-mir-454/hsa-mir-155/hsa-mir-20a/hsa-mir-181a-2/hsa-mir-34a/hsa-mir-223	9
acetaminophen (APAP)	acetaminophen (APAP)	10/461	13/1764	0.000178128	0.000364199	6.62831e-05	hsa-mir-378a/hsa-mir-125b-1/hsa-mir-125b-2/hsa-mir-192/hsa-mir-449a/hsa-mir-877/hsa-mir-224/hsa-mir-27b/hsa-mir-19b-2/hsa-mir-320a	10
Carcinoma, Head And Neck	Carcinoma, Head And Neck	10/461	13/1764	0.000178128	0.000364199	6.62831e-05	hsa-mir-10b/hsa-mir-196a-1/hsa-mir-196a-2/hsa-mir-200b/hsa-mir-375/hsa-mir-203a/hsa-mir-203b/hsa-mir-149/hsa-mir-29c/hsa-mir-499b	10
Male Infertility	Male Infertility	10/461	13/1764	0.000178128	0.000364199	6.62831e-05	hsa-mir-145/hsa-mir-200a/hsa-mir-210/hsa-mir-335/hsa-mir-449a/hsa-mir-155/hsa-mir-885/hsa-mir-29c/hsa-mir-34c/hsa-mir-34b	10
Liver Diseases [unspecific]	Liver Diseases [unspecific]	17/461	29/1764	0.000193246	0.000391768	7.13006e-05	hsa-mir-139/hsa-mir-21/hsa-mir-200a/hsa-let-7c/hsa-mir-200c/hsa-mir-200b/hsa-mir-27a/hsa-let-7b/hsa-let-7g/hsa-mir-29a/hsa-let-7a-2/hsa-mir-125a/hsa-mir-19b-2/hsa-mir-34a/hsa-mir-146b/hsa-mir-185/hsa-mir-340	17
palmitic acid (PA)	palmitic acid (PA)	19/461	34/1764	0.000193443	0.000391768	7.13006e-05	hsa-mir-192/hsa-mir-181b-1/hsa-mir-375/hsa-mir-181b-2/hsa-let-7b/hsa-mir-221/hsa-mir-16-1/hsa-mir-30c-2/hsa-mir-30c-1/hsa-mir-29c/hsa-mir-222/hsa-mir-30b/hsa-mir-125a/hsa-mir-181a-2/hsa-mir-16-2/hsa-mir-34a/hsa-mir-223/hsa-mir-146b/hsa-mir-185	19
Sepsis	Sepsis	19/461	34/1764	0.000193443	0.000391768	7.13006e-05	hsa-mir-21/hsa-mir-486-1/hsa-mir-486-2/hsa-mir-145/hsa-mir-182/hsa-mir-210/hsa-mir-375/hsa-mir-342/hsa-mir-155/hsa-mir-133a-1/hsa-mir-133a-2/hsa-mir-143/hsa-mir-19a/hsa-mir-27a/hsa-mir-29a/hsa-mir-30a/hsa-mir-34a/hsa-mir-223/hsa-mir-15a	19
hsa-mir-379 cluster	hsa-mir-379 cluster	22/461	42/1764	0.000215779	0.000435629	7.92832e-05	hsa-mir-495/hsa-mir-381/hsa-mir-377/hsa-mir-299/hsa-mir-379/hsa-mir-376c/hsa-mir-654/hsa-mir-494/hsa-mir-758/hsa-mir-411/hsa-mir-656/hsa-mir-376a-2/hsa-mir-329-2/hsa-mir-329-1/hsa-mir-541/hsa-mir-668/hsa-mir-412/hsa-mir-496/hsa-mir-134/hsa-mir-380/hsa-mir-323b/hsa-mir-544a	22
docosahexaenoic acid (DHA)	docosahexaenoic acid (DHA)	14/461	22/1764	0.000218324	0.000438013	7.97172e-05	hsa-mir-21/hsa-mir-378a/hsa-mir-125b-1/hsa-mir-125b-2/hsa-mir-19a/hsa-mir-9-1/hsa-mir-9-2/hsa-mir-9-3/hsa-mir-221/hsa-mir-132/hsa-mir-222/hsa-mir-181a-2/hsa-mir-34a/hsa-mir-130a	14
Skeletal Muscle Cell Differentiation	Skeletal Muscle Cell Differentiation	14/461	22/1764	0.000218324	0.000438013	7.97172e-05	hsa-mir-133a-1/hsa-mir-133a-2/hsa-mir-1-2/hsa-mir-1-1/hsa-mir-494/hsa-mir-138-2/hsa-mir-20a/hsa-mir-542/hsa-mir-30a/hsa-mir-30b/hsa-mir-26b/hsa-mir-30d/hsa-mir-98/hsa-mir-206	14
IFN-纬	IFN-纬	23/461	45/1764	0.000250273	0.000500546	9.10978e-05	hsa-mir-139/hsa-mir-21/hsa-mir-337/hsa-let-7c/hsa-mir-142/hsa-mir-187/hsa-mir-155/hsa-mir-654/hsa-mir-455/hsa-mir-20a/hsa-mir-221/hsa-mir-29c/hsa-mir-22/hsa-mir-29a/hsa-mir-214/hsa-mir-30a/hsa-mir-181a-2/hsa-mir-137/hsa-mir-3131/hsa-mir-29b-1/hsa-mir-4291/hsa-mir-4324/hsa-mir-146b	23
Epilepsy	Epilepsy	16/461	27/1764	0.000252544	0.00050352	9.16391e-05	hsa-mir-139/hsa-mir-21/hsa-mir-301a/hsa-mir-342/hsa-mir-155/hsa-mir-221/hsa-mir-132/hsa-mir-23a/hsa-mir-30a/hsa-mir-30b/hsa-mir-34c/hsa-mir-34a/hsa-mir-130a/hsa-mir-223/hsa-mir-15a/hsa-mir-34b	16
Chronic Hepatitis B	Chronic Hepatitis B	18/461	32/1764	0.000256522	0.000509866	9.27942e-05	hsa-mir-200a/hsa-mir-210/hsa-mir-196a-2/hsa-mir-200c/hsa-mir-200b/hsa-mir-511/hsa-mir-192/hsa-mir-181b-1/hsa-mir-181b-2/hsa-mir-106a/hsa-mir-885/hsa-mir-29c/hsa-mir-30b/hsa-mir-125a/hsa-mir-181a-2/hsa-mir-29b-1/hsa-mir-98/hsa-mir-15a	18
oxygen glucose deprivation (OGD)	oxygen glucose deprivation (OGD)	15/461	25/1764	0.000328798	0.000651508	0.000118572	hsa-mir-204/hsa-mir-140/hsa-mir-376c/hsa-mir-188/hsa-mir-9-1/hsa-mir-9-2/hsa-mir-9-3/hsa-mir-455/hsa-mir-376a-2/hsa-mir-224/hsa-mir-25/hsa-mir-132/hsa-mir-216b/hsa-mir-370/hsa-mir-98	15
aspirin	aspirin	12/461	18/1764	0.000337443	0.000660483	0.000120206	hsa-mir-21/hsa-mir-145/hsa-mir-155/hsa-mir-203a/hsa-mir-7-1/hsa-mir-7-3/hsa-mir-7-2/hsa-let-7g/hsa-mir-137/hsa-mir-3182/hsa-mir-4317/hsa-mir-98	12
CoCl2	CoCl2	12/461	18/1764	0.000337443	0.000660483	0.000120206	hsa-mir-21/hsa-mir-145/hsa-mir-210/hsa-mir-142/hsa-mir-455/hsa-mir-20b/hsa-mir-129-2/hsa-mir-129-1/hsa-mir-27a/hsa-mir-526b/hsa-mir-222/hsa-mir-558	12
heat stress	heat stress	12/461	18/1764	0.000337443	0.000660483	0.000120206	hsa-mir-125b-1/hsa-mir-125b-2/hsa-mir-140/hsa-mir-7-1/hsa-mir-452/hsa-mir-7-3/hsa-mir-3619/hsa-mir-7-2/hsa-mir-138-2/hsa-mir-23a/hsa-mir-1231/hsa-mir-34c	12
hepatitis B virus X protein (HBx)	hepatitis B virus X protein (HBx)	12/461	18/1764	0.000337443	0.000660483	0.000120206	hsa-mir-21/hsa-mir-145/hsa-mir-429/hsa-mir-200a/hsa-mir-675/hsa-mir-16-1/hsa-mir-22/hsa-mir-222/hsa-mir-30a/hsa-mir-148a/hsa-mir-125a/hsa-mir-16-2	12
pituitary_gland	pituitary_gland	20/461	38/1764	0.000387398	0.000755957	0.000137582	hsa-mir-497/hsa-mir-200b/hsa-mir-195/hsa-mir-7-1/hsa-mir-7-3/hsa-mir-432/hsa-mir-129-1/hsa-mir-7-2/hsa-mir-450a-2/hsa-mir-450a-1/hsa-mir-542/hsa-mir-132/hsa-mir-1179/hsa-mir-668/hsa-mir-212/hsa-mir-510/hsa-mir-134/hsa-mir-513c/hsa-mir-323b/hsa-mir-657	20
progesterone (P4)	progesterone (P4)	11/461	16/1764	0.000407945	0.000791241	0.000144004	hsa-mir-21/hsa-mir-145/hsa-mir-200a/hsa-mir-196a-1/hsa-mir-196a-2/hsa-mir-142/hsa-mir-143/hsa-mir-20a/hsa-mir-29c/hsa-mir-146b/hsa-mir-193b	11
T-Cell Differentiation	T-Cell Differentiation	11/461	16/1764	0.000407945	0.000791241	0.000144004	hsa-mir-139/hsa-mir-21/hsa-let-7c/hsa-mir-155/hsa-let-7b/hsa-mir-16-1/hsa-let-7g/hsa-let-7a-2/hsa-mir-15b/hsa-mir-16-2/hsa-mir-185	11
Ischemia-Reperfusion Injury	Ischemia-Reperfusion Injury	14/461	23/1764	0.000426065	0.000823896	0.000149947	hsa-mir-21/hsa-mir-192/hsa-mir-187/hsa-mir-155/hsa-mir-377/hsa-mir-7-1/hsa-mir-7-3/hsa-mir-494/hsa-mir-7-2/hsa-mir-20a/hsa-mir-92a-2/hsa-mir-214/hsa-mir-223/hsa-mir-134	14
myocardium	myocardium	21/461	41/1764	0.00045076	0.000869033	0.000158161	hsa-mir-33b/hsa-mir-140/hsa-mir-33a/hsa-mir-376c/hsa-mir-376a-2/hsa-mir-506/hsa-mir-888/hsa-mir-27b/hsa-mir-29a/hsa-mir-214/hsa-mir-502/hsa-mir-509-3/hsa-mir-522/hsa-mir-4775/hsa-mir-510/hsa-mir-513c/hsa-mir-507/hsa-mir-514a-1/hsa-mir-514a-2/hsa-mir-514a-3/hsa-mir-509-1	21
Chronic Inflammation	Chronic Inflammation	10/461	14/1764	0.000478657	0.000906483	0.000164977	hsa-mir-99a/hsa-mir-142/hsa-mir-92b/hsa-mir-33a/hsa-mir-143/hsa-let-7b/hsa-mir-99b/hsa-mir-148a/hsa-mir-338/hsa-mir-130a	10
ionising radiation	ionising radiation	10/461	14/1764	0.000478657	0.000906483	0.000164977	hsa-mir-21/hsa-let-7c/hsa-let-7b/hsa-mir-16-1/hsa-let-7g/hsa-let-7a-2/hsa-let-7f-1/hsa-let-7f-2/hsa-mir-16-2/hsa-mir-15a	10
Neuron Differentiation	Neuron Differentiation	10/461	14/1764	0.000478657	0.000906483	0.000164977	hsa-mir-96/hsa-mir-183/hsa-mir-182/hsa-mir-376c/hsa-mir-9-1/hsa-mir-9-2/hsa-mir-9-3/hsa-mir-218-1/hsa-mir-218-2/hsa-mir-1246	10
Peripheral Vascular Disease	Peripheral Vascular Disease	10/461	14/1764	0.000478657	0.000906483	0.000164977	hsa-mir-145/hsa-mir-195/hsa-mir-335/hsa-mir-20b/hsa-mir-25/hsa-mir-16-1/hsa-mir-27b/hsa-mir-26b/hsa-mir-15b/hsa-mir-16-2	10
platelet-derived growth factor (PDGF)	platelet-derived growth factor (PDGF)	10/461	14/1764	0.000478657	0.000906483	0.000164977	hsa-mir-375/hsa-mir-590/hsa-mir-326/hsa-mir-3619/hsa-mir-20b/hsa-mir-202/hsa-mir-138-2/hsa-mir-221/hsa-mir-132/hsa-mir-146b	10
silver nanoparticles (AgNPs)	silver nanoparticles (AgNPs)	10/461	14/1764	0.000478657	0.000906483	0.000164977	hsa-mir-192/hsa-mir-181b-1/hsa-mir-181b-2/hsa-mir-205/hsa-mir-20a/hsa-mir-338/hsa-mir-30d/hsa-mir-34a/hsa-mir-29b-1/hsa-mir-340	10
Benzo(a)pyrene (BaP)	Benzo(a)pyrene (BaP)	19/461	36/1764	0.000519082	0.000980149	0.000178384	hsa-mir-21/hsa-mir-142/hsa-mir-493/hsa-mir-483/hsa-mir-494/hsa-mir-106a/hsa-mir-129-2/hsa-mir-129-1/hsa-mir-20a/hsa-mir-190a/hsa-mir-30c-1/hsa-mir-320d-2/hsa-mir-92a-2/hsa-let-7a-2/hsa-mir-320e/hsa-mir-34c/hsa-mir-29b-1/hsa-mir-320a/hsa-mir-320d-1	19
Adrenal Cortex Neoplasms	Adrenal Cortex Neoplasms	9/461	12/1764	0.000536348	0.00098947	0.000180081	hsa-mir-210/hsa-mir-99a/hsa-mir-100/hsa-mir-200b/hsa-mir-142/hsa-mir-203a/hsa-mir-203b/hsa-mir-503/hsa-mir-214	9
Carcinoma, Thyroid, Anaplastic	Carcinoma, Thyroid, Anaplastic	9/461	12/1764	0.000536348	0.00098947	0.000180081	hsa-mir-125b-1/hsa-mir-125b-2/hsa-mir-99a/hsa-mir-20a/hsa-mir-221/hsa-mir-222/hsa-mir-30d/hsa-mir-146b/hsa-mir-206	9
Endometrial Neoplasms	Endometrial Neoplasms	9/461	12/1764	0.000536348	0.00098947	0.000180081	hsa-mir-96/hsa-mir-183/hsa-mir-182/hsa-mir-155/hsa-mir-9-1/hsa-mir-9-2/hsa-mir-9-3/hsa-mir-27a/hsa-mir-27b	9
Lofgren's Syndrome	Lofgren's Syndrome	9/461	12/1764	0.000536348	0.00098947	0.000180081	hsa-mir-21/hsa-mir-93/hsa-mir-1-2/hsa-mir-1-1/hsa-mir-16-1/hsa-mir-16-2/hsa-mir-212/hsa-mir-146b/hsa-mir-340	9
prednisolone	prednisolone	9/461	12/1764	0.000536348	0.00098947	0.000180081	hsa-mir-145/hsa-mir-155/hsa-mir-203a/hsa-mir-1-2/hsa-mir-1-1/hsa-mir-361/hsa-mir-221/hsa-mir-206/hsa-mir-15a	9
Response to Hypoxia	Response to Hypoxia	9/461	12/1764	0.000536348	0.00098947	0.000180081	hsa-mir-210/hsa-mir-200b/hsa-mir-155/hsa-mir-143/hsa-mir-433/hsa-mir-18a/hsa-mir-138-2/hsa-mir-137/hsa-mir-15a	9
titanium and Anatase coating(AC)	titanium and Anatase coating(AC)	9/461	12/1764	0.000536348	0.00098947	0.000180081	hsa-mir-210/hsa-mir-130b/hsa-mir-93/hsa-mir-377/hsa-mir-1-2/hsa-mir-1-1/hsa-mir-23b/hsa-mir-22/hsa-mir-34c	9
Vascular Homeostasis	Vascular Homeostasis	9/461	12/1764	0.000536348	0.00098947	0.000180081	hsa-mir-145/hsa-mir-378a/hsa-mir-378c/hsa-mir-143/hsa-mir-433/hsa-mir-378g/hsa-mir-378b/hsa-mir-378e/hsa-mir-378f	9
Leukemia, Lymphoblastic	Leukemia, Lymphoblastic	13/461	21/1764	0.000548778	0.00100059	0.000182105	hsa-mir-221/hsa-mir-16-1/hsa-mir-29c/hsa-mir-22/hsa-mir-29a/hsa-mir-181a-2/hsa-mir-16-2/hsa-mir-34c/hsa-mir-34a/hsa-mir-223/hsa-mir-29b-1/hsa-mir-449b/hsa-mir-128-2	13
Vascular Hypertrophy	Vascular Hypertrophy	13/461	21/1764	0.000548778	0.00100059	0.000182105	hsa-mir-21/hsa-let-7c/hsa-mir-133a-1/hsa-mir-133a-2/hsa-mir-1-2/hsa-mir-1-1/hsa-let-7b/hsa-let-7g/hsa-let-7a-2/hsa-let-7f-1/hsa-let-7f-2/hsa-mir-98/hsa-mir-206	13
Alcoholic Hepatitis	Alcoholic Hepatitis	8/461	10/1764	0.000556403	0.00100059	0.000182105	hsa-mir-182/hsa-mir-192/hsa-mir-483/hsa-mir-30a/hsa-mir-30b/hsa-mir-1246/hsa-mir-34a/hsa-mir-130a	8
human herpesvirus 6A (HHV-6A)	human herpesvirus 6A (HHV-6A)	8/461	10/1764	0.000556403	0.00100059	0.000182105	hsa-mir-155/hsa-mir-301b/hsa-mir-202/hsa-mir-34a/hsa-mir-130a/hsa-mir-223/hsa-mir-449b/hsa-mir-302c	8
IL-1尾 and TNF-伪	IL-1尾 and TNF-伪	8/461	10/1764	0.000556403	0.00100059	0.000182105	hsa-mir-21/hsa-mir-195/hsa-mir-7-1/hsa-mir-7-3/hsa-mir-675/hsa-mir-7-2/hsa-mir-27a/hsa-mir-34a	8
low-dose ionizing radiation (LDIR)	low-dose ionizing radiation (LDIR)	8/461	10/1764	0.000556403	0.00100059	0.000182105	hsa-mir-21/hsa-mir-16-1/hsa-mir-23b/hsa-let-7a-2/hsa-mir-30a/hsa-mir-30b/hsa-mir-15b/hsa-mir-16-2	8
morin	morin	8/461	10/1764	0.000556403	0.00100059	0.000182105	hsa-mir-200a/hsa-mir-210/hsa-mir-93/hsa-mir-188/hsa-mir-135b/hsa-mir-29a/hsa-mir-222/hsa-mir-34a	8
TWIST1	TWIST1	8/461	10/1764	0.000556403	0.00100059	0.000182105	hsa-mir-200a/hsa-mir-10b/hsa-mir-200c/hsa-mir-200b/hsa-mir-205/hsa-mir-373/hsa-mir-214/hsa-mir-372	8
Viral Myocarditis	Viral Myocarditis	8/461	10/1764	0.000556403	0.00100059	0.000182105	hsa-mir-155/hsa-mir-1-2/hsa-mir-1-1/hsa-mir-20b/hsa-mir-221/hsa-mir-499b/hsa-mir-222/hsa-mir-146b	8
Carcinoma, Urothelial, Upper Tract	Carcinoma, Urothelial, Upper Tract	17/461	31/1764	0.00057327	0.00102804	0.000187101	hsa-mir-21/hsa-mir-96/hsa-mir-429/hsa-mir-141/hsa-mir-182/hsa-let-7c/hsa-mir-200b/hsa-mir-33b/hsa-mir-191/hsa-mir-135b/hsa-mir-205/hsa-mir-4784/hsa-let-7b/hsa-mir-22/hsa-mir-330/hsa-mir-488/hsa-mir-520b	17
Influenza	Influenza	15/461	26/1764	0.000593083	0.00106061	0.000193028	hsa-mir-144/hsa-mir-192/hsa-mir-33a/hsa-mir-376c/hsa-mir-106a/hsa-let-7b/hsa-mir-20a/hsa-mir-29c/hsa-mir-29a/hsa-mir-132/hsa-mir-30a/hsa-mir-30b/hsa-mir-30d/hsa-mir-34a/hsa-mir-449b	15
Cutaneous Melanoma	Cutaneous Melanoma	12/461	19/1764	0.000701224	0.00124018	0.000225709	hsa-mir-21/hsa-mir-182/hsa-mir-125b-1/hsa-mir-193a/hsa-mir-205/hsa-mir-149/hsa-let-7b/hsa-mir-199b/hsa-mir-330/hsa-let-7a-2/hsa-mir-15b/hsa-mir-4262	12
DNA Damage Repair	DNA Damage Repair	12/461	19/1764	0.000701224	0.00124018	0.000225709	hsa-mir-183/hsa-mir-182/hsa-mir-210/hsa-mir-155/hsa-mir-143/hsa-mir-373/hsa-mir-22/hsa-mir-630/hsa-mir-34c/hsa-mir-34a/hsa-mir-521-1/hsa-mir-521-2	12
methotrexate (MTX)	methotrexate (MTX)	12/461	19/1764	0.000701224	0.00124018	0.000225709	hsa-mir-21/hsa-mir-200c/hsa-mir-181b-1/hsa-mir-181b-2/hsa-mir-155/hsa-mir-760/hsa-mir-29c/hsa-mir-29a/hsa-mir-132/hsa-mir-34a/hsa-mir-223/hsa-mir-29b-1	12
Neurodegenerative Diseases [unspecific]	Neurodegenerative Diseases [unspecific]	12/461	19/1764	0.000701224	0.00124018	0.000225709	hsa-mir-139/hsa-mir-144/hsa-mir-337/hsa-mir-342/hsa-let-7b/hsa-mir-132/hsa-mir-338/hsa-mir-34c/hsa-mir-34a/hsa-mir-4306/hsa-mir-328/hsa-mir-34b	12
Liver Neoplasms	Liver Neoplasms	14/461	24/1764	0.000781192	0.00137782	0.000250759	hsa-mir-21/hsa-mir-486-1/hsa-mir-486-2/hsa-mir-200a/hsa-mir-210/hsa-mir-10b/hsa-mir-148b/hsa-mir-375/hsa-mir-93/hsa-mir-29a/hsa-mir-372/hsa-mir-30a/hsa-mir-34c/hsa-mir-223	14
Stroke	Stroke	19/461	37/1764	0.000812384	0.00142891	0.000260057	hsa-mir-21/hsa-mir-145/hsa-mir-155/hsa-mir-133a-1/hsa-mir-133a-2/hsa-mir-19a/hsa-let-7b/hsa-mir-20a/hsa-mir-221/hsa-mir-16-1/hsa-mir-107/hsa-mir-27b/hsa-mir-22/hsa-mir-30b/hsa-mir-181a-2/hsa-mir-26b/hsa-mir-16-2/hsa-mir-29b-1/hsa-mir-185	19
bortezomib	bortezomib	11/461	17/1764	0.000886349	0.00153379	0.000279145	hsa-mir-125b-1/hsa-mir-125b-2/hsa-mir-133a-1/hsa-mir-133a-2/hsa-mir-1-2/hsa-mir-1-1/hsa-mir-20a/hsa-mir-181a-2/hsa-mir-29b-1/hsa-mir-520g/hsa-mir-15a	11
Cardiotoxicity	Cardiotoxicity	11/461	17/1764	0.000886349	0.00153379	0.000279145	hsa-mir-486-1/hsa-mir-486-2/hsa-mir-182/hsa-mir-187/hsa-mir-199b/hsa-mir-214/hsa-mir-15b/hsa-mir-34c/hsa-mir-34a/hsa-mir-130a/hsa-mir-34b	11
Embryonic Development	Embryonic Development	11/461	17/1764	0.000886349	0.00153379	0.000279145	hsa-mir-21/hsa-mir-183/hsa-mir-145/hsa-mir-130b/hsa-mir-93/hsa-mir-140/hsa-mir-135b/hsa-mir-20b/hsa-mir-373/hsa-mir-34a/hsa-mir-661	11
Muscle Atrophy	Muscle Atrophy	11/461	17/1764	0.000886349	0.00153379	0.000279145	hsa-mir-21/hsa-mir-100/hsa-mir-335/hsa-mir-140/hsa-mir-143/hsa-mir-107/hsa-mir-99b/hsa-mir-23a/hsa-mir-125a/hsa-mir-181a-2/hsa-mir-146b	11
rituximab (RTX)	rituximab (RTX)	11/461	17/1764	0.000886349	0.00153379	0.000279145	hsa-mir-125b-1/hsa-mir-125b-2/hsa-mir-142/hsa-mir-155/hsa-mir-760/hsa-mir-326/hsa-mir-135b/hsa-mir-20b/hsa-mir-138-2/hsa-mir-34a/hsa-mir-134	11
Squamous Cell Carcinoma, Cerevial	Squamous Cell Carcinoma, Cerevial	11/461	17/1764	0.000886349	0.00153379	0.000279145	hsa-mir-96/hsa-mir-145/hsa-mir-144/hsa-mir-143/hsa-mir-205/hsa-mir-138-2/hsa-mir-29a/hsa-mir-181a-2/hsa-mir-1246/hsa-mir-323b/hsa-mir-657	11
alcohol	alcohol	13/461	22/1764	0.0010261	0.00176138	0.000320566	hsa-mir-21/hsa-mir-144/hsa-mir-375/hsa-mir-203a/hsa-mir-7-1/hsa-mir-7-3/hsa-mir-129-2/hsa-mir-129-1/hsa-mir-7-2/hsa-mir-27a/hsa-mir-30a/hsa-mir-19b-2/hsa-mir-212	13
Congenital Heart Diseases	Congenital Heart Diseases	13/461	22/1764	0.0010261	0.00176138	0.000320566	hsa-mir-96/hsa-mir-10b/hsa-mir-196a-2/hsa-mir-195/hsa-mir-133a-1/hsa-mir-133a-2/hsa-mir-143/hsa-mir-1-2/hsa-mir-1-1/hsa-mir-27a/hsa-mir-27b/hsa-mir-499b/hsa-mir-30b	13
Lymphoma, Hodgkin	Lymphoma, Hodgkin	13/461	22/1764	0.0010261	0.00176138	0.000320566	hsa-mir-21/hsa-mir-96/hsa-mir-196a-1/hsa-mir-155/hsa-mir-494/hsa-mir-9-1/hsa-mir-9-2/hsa-mir-9-3/hsa-mir-20a/hsa-mir-16-1/hsa-let-7a-2/hsa-mir-16-2/hsa-mir-128-2	13
amyloid-尾 (A尾) 25-35	amyloid-尾 (A尾) 25-35	10/461	15/1764	0.00110327	0.00186887	0.000340129	hsa-mir-193a/hsa-mir-375/hsa-mir-33a/hsa-mir-326/hsa-mir-149/hsa-mir-29a/hsa-mir-132/hsa-mir-137/hsa-mir-212/hsa-mir-4487	10
Chondrocyte Development	Chondrocyte Development	10/461	15/1764	0.00110327	0.00186887	0.000340129	hsa-mir-145/hsa-mir-210/hsa-mir-181b-1/hsa-mir-181b-2/hsa-mir-381/hsa-mir-92a-2/hsa-mir-222/hsa-mir-630/hsa-mir-181a-2/hsa-mir-34a	10
Dengue Virus Infection	Dengue Virus Infection	10/461	15/1764	0.00110327	0.00186887	0.000340129	hsa-mir-378a/hsa-mir-378c/hsa-mir-133a-1/hsa-mir-133a-2/hsa-let-7a-2/hsa-mir-378g/hsa-mir-378b/hsa-mir-378e/hsa-mir-378f/hsa-mir-223	10
ERS1	ERS1	10/461	15/1764	0.00110327	0.00186887	0.000340129	hsa-mir-21/hsa-mir-19a/hsa-mir-18a/hsa-mir-106a/hsa-mir-20b/hsa-mir-20a/hsa-mir-221/hsa-mir-92a-2/hsa-mir-222/hsa-mir-19b-2	10
Leukemia, Promyelocytic, Acute	Leukemia, Promyelocytic, Acute	10/461	15/1764	0.00110327	0.00186887	0.000340129	hsa-mir-125b-1/hsa-mir-125b-2/hsa-mir-142/hsa-mir-181b-1/hsa-mir-181b-2/hsa-mir-92a-2/hsa-mir-181a-2/hsa-mir-34c/hsa-mir-34a/hsa-mir-34b	10
IFN-尾	IFN-尾	9/461	13/1764	0.00134234	0.00223932	0.00040755	hsa-mir-145/hsa-mir-155/hsa-mir-143/hsa-mir-1-2/hsa-mir-1-1/hsa-mir-129-2/hsa-mir-129-1/hsa-mir-20a/hsa-mir-185	9
Ischemic Diseases [unspecific]	Ischemic Diseases [unspecific]	9/461	13/1764	0.00134234	0.00223932	0.00040755	hsa-mir-210/hsa-mir-144/hsa-mir-495/hsa-mir-494/hsa-mir-27a/hsa-mir-132/hsa-mir-30b/hsa-mir-212/hsa-mir-320a	9
Mycobacterium Tuberculosis Infection	Mycobacterium Tuberculosis Infection	9/461	13/1764	0.00134234	0.00223932	0.00040755	hsa-mir-21/hsa-mir-32/hsa-mir-193a/hsa-mir-140/hsa-mir-155/hsa-mir-326/hsa-mir-30a/hsa-mir-146b/hsa-mir-206	9
Roux-en-Y gastric bypass (RYGB)	Roux-en-Y gastric bypass (RYGB)	9/461	13/1764	0.00134234	0.00223932	0.00040755	hsa-mir-7-1/hsa-mir-7-3/hsa-mir-106a/hsa-mir-7-2/hsa-mir-221/hsa-mir-29a/hsa-mir-34a/hsa-mir-320a/hsa-mir-15a	9
Spinal Cord Injuries	Spinal Cord Injuries	9/461	13/1764	0.00134234	0.00223932	0.00040755	hsa-mir-21/hsa-mir-145/hsa-mir-142/hsa-mir-16-1/hsa-mir-23a/hsa-let-7a-2/hsa-mir-16-2/hsa-mir-130a/hsa-mir-29b-1	9
Adipogenesis	Adipogenesis	12/461	20/1764	0.0013429	0.00223932	0.00040755	hsa-mir-204/hsa-mir-140/hsa-mir-188/hsa-mir-455/hsa-let-7g/hsa-mir-29c/hsa-mir-29a/hsa-mir-148a/hsa-mir-125a/hsa-mir-26b/hsa-mir-302a/hsa-mir-137	12
statins	statins	14/461	25/1764	0.00135697	0.00225692	0.000410753	hsa-mir-21/hsa-mir-451a/hsa-mir-148b/hsa-mir-192/hsa-mir-133a-1/hsa-mir-133a-2/hsa-mir-1-2/hsa-mir-1-1/hsa-mir-483/hsa-mir-25/hsa-mir-92a-2/hsa-mir-148a/hsa-mir-206/hsa-mir-15a	14
ACTH-Secreting Pituitary Adenoma	ACTH-Secreting Pituitary Adenoma	8/461	11/1764	0.00157542	0.00253489	0.000461343	hsa-mir-21/hsa-mir-145/hsa-mir-141/hsa-mir-143/hsa-mir-16-1/hsa-let-7a-2/hsa-mir-16-2/hsa-mir-15a	8
capecitabine-oxaliplatin and radiotherapy	capecitabine-oxaliplatin and radiotherapy	8/461	11/1764	0.00157542	0.00253489	0.000461343	hsa-mir-188/hsa-mir-483/hsa-mir-1224/hsa-mir-125a/hsa-mir-1909/hsa-mir-630/hsa-mir-1183/hsa-mir-622	8
CEBPA	CEBPA	8/461	11/1764	0.00157542	0.00253489	0.000461343	hsa-mir-182/hsa-mir-100/hsa-mir-1-2/hsa-mir-29a/hsa-let-7a-2/hsa-mir-34a/hsa-mir-223/hsa-mir-29b-1	8
Cell Migration	Cell Migration	8/461	11/1764	0.00157542	0.00253489	0.000461343	hsa-mir-200a/hsa-mir-200b/hsa-mir-142/hsa-mir-125a/hsa-mir-137/hsa-mir-509-3/hsa-mir-34a/hsa-mir-509-1	8
HIF1A	HIF1A	8/461	11/1764	0.00157542	0.00253489	0.000461343	hsa-mir-210/hsa-mir-452/hsa-mir-9-1/hsa-mir-9-2/hsa-mir-9-3/hsa-mir-224/hsa-mir-373/hsa-mir-372	8
hyperoxia	hyperoxia	8/461	11/1764	0.00157542	0.00253489	0.000461343	hsa-mir-96/hsa-mir-7-1/hsa-mir-7-3/hsa-mir-7-2/hsa-mir-221/hsa-mir-16-1/hsa-mir-16-2/hsa-mir-320a	8
Neuroinflammation	Neuroinflammation	8/461	11/1764	0.00157542	0.00253489	0.000461343	hsa-mir-139/hsa-mir-93/hsa-mir-155/hsa-mir-494/hsa-mir-9-1/hsa-mir-9-2/hsa-mir-9-3/hsa-mir-181a-2	8
Non-Traumatic Subarachnoid Hemorrhage	Non-Traumatic Subarachnoid Hemorrhage	8/461	11/1764	0.00157542	0.00253489	0.000461343	hsa-mir-32/hsa-mir-193a/hsa-mir-142/hsa-mir-191/hsa-mir-155/hsa-mir-15b/hsa-mir-34a/hsa-mir-146b	8
organophosphorus(OP)	organophosphorus(OP)	8/461	11/1764	0.00157542	0.00253489	0.000461343	hsa-mir-141/hsa-mir-125b-1/hsa-mir-125b-2/hsa-mir-133a-1/hsa-mir-133a-2/hsa-mir-590/hsa-mir-214/hsa-mir-29b-1	8
photodynamic therapy (PDT)	photodynamic therapy (PDT)	8/461	11/1764	0.00157542	0.00253489	0.000461343	hsa-mir-204/hsa-mir-7-1/hsa-mir-7-3/hsa-mir-7-2/hsa-mir-29a/hsa-mir-148a/hsa-mir-634/hsa-mir-1246	8
resistin	resistin	8/461	11/1764	0.00157542	0.00253489	0.000461343	hsa-mir-378a/hsa-mir-33b/hsa-mir-33a/hsa-mir-16-1/hsa-mir-181a-2/hsa-mir-16-2/hsa-mir-34a/hsa-mir-519d	8
SPI1	SPI1	8/461	11/1764	0.00157542	0.00253489	0.000461343	hsa-mir-342/hsa-mir-155/hsa-mir-19a/hsa-mir-18a/hsa-mir-20a/hsa-mir-92a-2/hsa-mir-23a/hsa-mir-338	8
Synovial Sarcoma	Synovial Sarcoma	8/461	11/1764	0.00157542	0.00253489	0.000461343	hsa-mir-99a/hsa-mir-195/hsa-mir-148b/hsa-mir-99b/hsa-mir-125a/hsa-mir-500b/hsa-mir-223/hsa-mir-146b	8
oxygen-glucose deprivation and reoxygenation (OGD/R)	oxygen-glucose deprivation and reoxygenation (OGD/R)	22/461	47/1764	0.00158401	0.00254233	0.000462696	hsa-mir-139/hsa-mir-486-1/hsa-mir-486-2/hsa-mir-183/hsa-mir-145/hsa-mir-429/hsa-mir-210/hsa-mir-195/hsa-mir-142/hsa-mir-155/hsa-mir-203a/hsa-mir-7-1/hsa-mir-7-3/hsa-mir-19a/hsa-mir-205/hsa-mir-7-2/hsa-mir-107/hsa-mir-99b/hsa-mir-708/hsa-mir-622/hsa-mir-1202/hsa-mir-496	22
Toxicity	Toxicity	18/461	36/1764	0.00166316	0.00266271	0.000484606	hsa-mir-21/hsa-mir-145/hsa-mir-144/hsa-mir-192/hsa-mir-1-2/hsa-mir-1-1/hsa-mir-1262/hsa-mir-224/hsa-mir-27a/hsa-mir-16-1/hsa-mir-107/hsa-mir-29a/hsa-mir-214/hsa-mir-15b/hsa-mir-16-2/hsa-mir-34a/hsa-mir-29b-1/hsa-mir-206	18
Carcinoma, Hepatocellular, HBV-Related	Carcinoma, Hepatocellular, HBV-Related	11/461	18/1764	0.00174891	0.00277922	0.000505809	hsa-mir-96/hsa-mir-183/hsa-mir-125b-1/hsa-mir-125b-2/hsa-mir-196a-1/hsa-mir-196a-2/hsa-let-7c/hsa-mir-138-2/hsa-let-7a-2/hsa-mir-181a-2/hsa-mir-223	11
rapamycin	rapamycin	11/461	18/1764	0.00174891	0.00277922	0.000505809	hsa-mir-21/hsa-mir-145/hsa-mir-100/hsa-mir-144/hsa-mir-7-1/hsa-mir-20b/hsa-mir-20a/hsa-mir-107/hsa-mir-372/hsa-mir-19b-2/hsa-mir-302a	11
Smooth Muscle Cell Proliferation	Smooth Muscle Cell Proliferation	11/461	18/1764	0.00174891	0.00277922	0.000505809	hsa-mir-21/hsa-mir-145/hsa-mir-100/hsa-mir-140/hsa-mir-143/hsa-mir-147b/hsa-mir-138-2/hsa-mir-27a/hsa-mir-222/hsa-mir-15b/hsa-mir-599	11
palmitate	palmitate	13/461	23/1764	0.00180615	0.00286308	0.000521071	hsa-mir-195/hsa-mir-375/hsa-mir-204/hsa-mir-92b/hsa-mir-155/hsa-mir-299/hsa-mir-483/hsa-mir-615/hsa-mir-132/hsa-mir-372/hsa-mir-34a/hsa-mir-185/hsa-mir-328	13
5-Aza-CdR and/or PBA	5-Aza-CdR and/or PBA	14/461	26/1764	0.00224816	0.00354624	0.000645405	hsa-mir-139/hsa-mir-183/hsa-mir-182/hsa-mir-192/hsa-mir-495/hsa-mir-377/hsa-mir-494/hsa-mir-205/hsa-mir-132/hsa-mir-148a/hsa-mir-34a/hsa-mir-134/hsa-mir-146b/hsa-mir-193b	14
Etoposide	Etoposide	14/461	26/1764	0.00224816	0.00354624	0.000645405	hsa-mir-21/hsa-mir-125b-1/hsa-mir-125b-2/hsa-mir-100/hsa-let-7b/hsa-mir-16-1/hsa-let-7g/hsa-mir-23a/hsa-mir-222/hsa-let-7a-2/hsa-mir-26b/hsa-mir-15b/hsa-mir-16-2/hsa-mir-34a	14
ethanol (EtOH)	ethanol (EtOH)	10/461	16/1764	0.00226216	0.00355957	0.000647831	hsa-mir-21/hsa-mir-145/hsa-mir-182/hsa-mir-497/hsa-let-7b/hsa-mir-302b/hsa-mir-214/hsa-mir-708/hsa-mir-34a/hsa-mir-29b-1	10
Allergic Rhinitis	Allergic Rhinitis	12/461	21/1764	0.00240172	0.0037516	0.000682779	hsa-mir-196a-2/hsa-mir-187/hsa-mir-155/hsa-mir-143/hsa-mir-19a/hsa-mir-18a/hsa-mir-149/hsa-mir-224/hsa-mir-20a/hsa-mir-92a-2/hsa-mir-499b/hsa-mir-19b-2	12
Carcinoma, Lung, Small-Cell	Carcinoma, Lung, Small-Cell	12/461	21/1764	0.00240172	0.0037516	0.000682779	hsa-mir-335/hsa-mir-155/hsa-mir-495/hsa-mir-92a-2/hsa-mir-30a/hsa-mir-30b/hsa-mir-125a/hsa-mir-181a-2/hsa-mir-137/hsa-mir-30d/hsa-mir-34c/hsa-mir-29b-1	12
Immune System(Xiao's Cell2010)	Immune System(Xiao's Cell2010)	12/461	21/1764	0.00240172	0.0037516	0.000682779	hsa-mir-181b-1/hsa-mir-181b-2/hsa-mir-93/hsa-mir-155/hsa-mir-19a/hsa-mir-18a/hsa-mir-106a/hsa-mir-20b/hsa-mir-25/hsa-mir-20a/hsa-mir-181a-2/hsa-mir-223	12
Acute Ischemic Stroke	Acute Ischemic Stroke	9/461	14/1764	0.00289698	0.00443881	0.00080785	hsa-mir-145/hsa-mir-335/hsa-mir-19a/hsa-mir-22/hsa-mir-320d-2/hsa-mir-330/hsa-mir-148a/hsa-mir-223/hsa-mir-320d-1	9
high fat diet (HFD)	high fat diet (HFD)	9/461	14/1764	0.00289698	0.00443881	0.00080785	hsa-mir-145/hsa-mir-665/hsa-mir-215/hsa-mir-494/hsa-mir-3170/hsa-mir-27a/hsa-mir-222/hsa-mir-130a/hsa-mir-206	9
Myasthenia Gravis	Myasthenia Gravis	9/461	14/1764	0.00289698	0.00443881	0.00080785	hsa-mir-21/hsa-mir-192/hsa-mir-140/hsa-mir-20b/hsa-mir-885/hsa-let-7a-2/hsa-mir-15b/hsa-mir-185/hsa-mir-15a	9
Myotonic Muscular Dystrophy	Myotonic Muscular Dystrophy	9/461	14/1764	0.00289698	0.00443881	0.00080785	hsa-mir-335/hsa-mir-133a-1/hsa-mir-133a-2/hsa-mir-1-2/hsa-mir-1-1/hsa-mir-107/hsa-mir-29c/hsa-mir-29b-1/hsa-mir-206	9
Osteoclast Differentiation	Osteoclast Differentiation	9/461	14/1764	0.00289698	0.00443881	0.00080785	hsa-mir-181b-1/hsa-mir-181b-2/hsa-mir-7-1/hsa-mir-7-3/hsa-mir-503/hsa-mir-7-2/hsa-mir-20a/hsa-mir-125a/hsa-mir-4513	9
perioglas (PG) and P-15	perioglas (PG) and P-15	9/461	14/1764	0.00289698	0.00443881	0.00080785	hsa-mir-337/hsa-mir-200b/hsa-mir-377/hsa-mir-129-2/hsa-mir-129-1/hsa-mir-373/hsa-mir-25/hsa-mir-92a-2/hsa-mir-30b	9
Polycystic Kidney Disease	Polycystic Kidney Disease	9/461	14/1764	0.00289698	0.00443881	0.00080785	hsa-mir-133a-1/hsa-mir-133a-2/hsa-mir-143/hsa-mir-1-2/hsa-mir-1-1/hsa-mir-205/hsa-mir-199b/hsa-mir-223/hsa-mir-193b	9
radon	radon	9/461	14/1764	0.00289698	0.00443881	0.00080785	hsa-mir-125b-1/hsa-mir-125b-2/hsa-mir-33b/hsa-mir-18a/hsa-mir-483/hsa-mir-494/hsa-mir-5001/hsa-mir-4257/hsa-mir-1246	9
Carcinoma, Ovarian, Serous	Carcinoma, Ovarian, Serous	13/461	24/1764	0.00301746	0.0046124	0.000839442	hsa-mir-21/hsa-mir-191/hsa-mir-483/hsa-mir-106a/hsa-mir-16-1/hsa-mir-92a-2/hsa-let-7a-2/hsa-mir-30a/hsa-mir-509-3/hsa-mir-1246/hsa-mir-16-2/hsa-mir-510/hsa-mir-509-1	13
androgen	androgen	8/461	12/1764	0.00365357	0.00553206	0.00100682	hsa-mir-99a/hsa-let-7c/hsa-mir-375/hsa-mir-30c-2/hsa-mir-30c-1/hsa-let-7a-2/hsa-mir-30a/hsa-mir-30b	8
Ewing's Sarcoma	Ewing's Sarcoma	8/461	12/1764	0.00365357	0.00553206	0.00100682	hsa-mir-125b-1/hsa-mir-125b-2/hsa-mir-16-1/hsa-mir-22/hsa-let-7a-2/hsa-mir-16-2/hsa-mir-34a/hsa-mir-29b-1	8
Japanese encephalitis virus (JEV)	Japanese encephalitis virus (JEV)	8/461	12/1764	0.00365357	0.00553206	0.00100682	hsa-mir-301a/hsa-mir-155/hsa-mir-9-1/hsa-mir-9-2/hsa-mir-9-3/hsa-mir-22/hsa-mir-132/hsa-mir-370	8
Traumatic Brain Injury	Traumatic Brain Injury	8/461	12/1764	0.00365357	0.00553206	0.00100682	hsa-mir-142/hsa-mir-93/hsa-mir-191/hsa-mir-155/hsa-mir-3945/hsa-mir-23a/hsa-mir-499b/hsa-mir-223	8
amniotic_membrane_cells	amniotic_membrane_cells	20/461	44/1764	0.00395754	0.00597822	0.00108802	hsa-mir-210/hsa-mir-365b/hsa-mir-365a/hsa-mir-144/hsa-mir-203a/hsa-mir-495/hsa-mir-1277/hsa-mir-1247/hsa-mir-135b/hsa-mir-675/hsa-mir-5684/hsa-mir-376a-2/hsa-mir-149/hsa-mir-27a/hsa-mir-542/hsa-mir-320d-2/hsa-mir-23a/hsa-let-7f-2/hsa-mir-4317/hsa-mir-320d-1	20
Circadian Rhythm	Circadian Rhythm	12/461	22/1764	0.00405247	0.00610724	0.0011115	hsa-mir-96/hsa-mir-183/hsa-mir-182/hsa-mir-192/hsa-mir-191/hsa-mir-16-1/hsa-mir-107/hsa-mir-29c/hsa-mir-29a/hsa-mir-132/hsa-mir-181a-2/hsa-mir-16-2	12
all-trans retinoic acid (ATRA)	all-trans retinoic acid (ATRA)	10/461	17/1764	0.0042276	0.00632661	0.00115142	hsa-let-7c/hsa-mir-301a/hsa-mir-181b-1/hsa-mir-342/hsa-mir-181b-2/hsa-mir-302b/hsa-mir-181a-2/hsa-mir-34a/hsa-mir-128-2/hsa-mir-328	10
aristolochic acid	aristolochic acid	10/461	17/1764	0.0042276	0.00632661	0.00115142	hsa-mir-200c/hsa-mir-192/hsa-mir-4784/hsa-mir-224/hsa-mir-450a-2/hsa-mir-450a-1/hsa-mir-542/hsa-mir-330/hsa-mir-488/hsa-mir-15a	10
enterovirus 71 (EV71)	enterovirus 71 (EV71)	10/461	17/1764	0.0042276	0.00632661	0.00115142	hsa-mir-195/hsa-mir-155/hsa-mir-494/hsa-mir-9-1/hsa-mir-9-2/hsa-mir-9-3/hsa-mir-16-1/hsa-mir-4516/hsa-mir-1246/hsa-mir-16-2	10
nicotine	nicotine	16/461	33/1764	0.00446363	0.0066468	0.0012097	hsa-mir-21/hsa-mir-200c/hsa-mir-192/hsa-mir-493/hsa-mir-7-1/hsa-mir-7-3/hsa-mir-9-1/hsa-mir-9-2/hsa-mir-9-3/hsa-mir-7-2/hsa-mir-16-1/hsa-mir-99b/hsa-mir-137/hsa-mir-30d/hsa-mir-16-2/hsa-mir-1305	16
brain.nucleus_caudatus	brain.nucleus_caudatus	7/461	10/1764	0.00449332	0.0066468	0.0012097	hsa-mir-181b-1/hsa-mir-181b-2/hsa-mir-577/hsa-mir-330/hsa-mir-181a-2/hsa-mir-338/hsa-mir-340	7
emodin	emodin	7/461	10/1764	0.00449332	0.0066468	0.0012097	hsa-mir-21/hsa-mir-145/hsa-mir-200a/hsa-mir-301a/hsa-mir-221/hsa-mir-222/hsa-mir-34a	7
MYCN	MYCN	7/461	10/1764	0.00449332	0.0066468	0.0012097	hsa-mir-335/hsa-mir-19a/hsa-mir-18a/hsa-mir-106a/hsa-mir-20a/hsa-mir-221/hsa-mir-92a-2	7
steroids	steroids	7/461	10/1764	0.00449332	0.0066468	0.0012097	hsa-mir-155/hsa-mir-7-1/hsa-mir-7-3/hsa-mir-7-2/hsa-mir-214/hsa-mir-30a/hsa-mir-34a	7
Melanocyte_light	Melanocyte_light	13/461	25/1764	0.00481632	0.00710822	0.00129368	hsa-mir-506/hsa-mir-670/hsa-mir-4723/hsa-mir-606/hsa-mir-509-3/hsa-mir-510/hsa-mir-185/hsa-mir-513c/hsa-mir-507/hsa-mir-514a-1/hsa-mir-514a-2/hsa-mir-514a-3/hsa-mir-509-1	13
baicalin (BAI)	baicalin (BAI)	11/461	20/1764	0.00544643	0.00801975	0.00145957	hsa-mir-21/hsa-mir-183/hsa-mir-145/hsa-mir-19a/hsa-mir-205/hsa-mir-30c-2/hsa-mir-30c-1/hsa-mir-23a/hsa-mir-338/hsa-mir-223/hsa-mir-766	11
Adenocarcinoma, Gastric-Esophageal Junction	Adenocarcinoma, Gastric-Esophageal Junction	9/461	15/1764	0.00558753	0.00815272	0.00148377	hsa-mir-21/hsa-mir-196a-1/hsa-mir-196a-2/hsa-mir-192/hsa-mir-381/hsa-mir-135b/hsa-mir-222/hsa-mir-3196/hsa-mir-302c	9
hsa-mir-514a-3 cluster	hsa-mir-514a-3 cluster	9/461	15/1764	0.00558753	0.00815272	0.00148377	hsa-mir-506/hsa-mir-509-3/hsa-mir-510/hsa-mir-513c/hsa-mir-507/hsa-mir-514a-1/hsa-mir-514a-2/hsa-mir-514a-3/hsa-mir-509-1	9
perioglas(PG)	perioglas(PG)	9/461	15/1764	0.00558753	0.00815272	0.00148377	hsa-mir-337/hsa-mir-200b/hsa-mir-377/hsa-mir-9-1/hsa-mir-9-2/hsa-mir-9-3/hsa-mir-25/hsa-mir-30d/hsa-mir-496	9
Prolactinoma	Prolactinoma	9/461	15/1764	0.00558753	0.00815272	0.00148377	hsa-mir-486-1/hsa-mir-486-2/hsa-mir-451a/hsa-mir-144/hsa-mir-142/hsa-mir-93/hsa-mir-22/hsa-mir-92a-2/hsa-mir-30a	9
Mesial Temporal Lobe Epilepsy	Mesial Temporal Lobe Epilepsy	10/461	18/1764	0.00732595	0.0104418	0.00190037	hsa-mir-145/hsa-mir-365a/hsa-mir-204/hsa-mir-155/hsa-mir-143/hsa-mir-218-1/hsa-mir-132/hsa-mir-218-2/hsa-mir-134/hsa-mir-128-2	10
mir-506 family	mir-506 family	10/461	18/1764	0.00732595	0.0104418	0.00190037	hsa-mir-511/hsa-mir-506/hsa-mir-509-3/hsa-mir-510/hsa-mir-513c/hsa-mir-507/hsa-mir-514a-1/hsa-mir-514a-2/hsa-mir-514a-3/hsa-mir-509-1	10
Muscular Dystrophy, Facioscapulohumeral	Muscular Dystrophy, Facioscapulohumeral	10/461	18/1764	0.00732595	0.0104418	0.00190037	hsa-mir-32/hsa-mir-133a-1/hsa-mir-133a-2/hsa-mir-1-2/hsa-mir-1-1/hsa-mir-25/hsa-mir-330/hsa-mir-34a/hsa-mir-380/hsa-mir-206	10
Squamous Cell Carcinoma, Skin or Unspecific	Squamous Cell Carcinoma, Skin or Unspecific	10/461	18/1764	0.00732595	0.0104418	0.00190037	hsa-mir-21/hsa-mir-365b/hsa-mir-365a/hsa-mir-204/hsa-mir-135b/hsa-mir-205/hsa-mir-20a/hsa-mir-148a/hsa-mir-15b/hsa-mir-193b	10
DDT	DDT	8/461	13/1764	0.00735154	0.0104418	0.00190037	hsa-let-7c/hsa-let-7b/hsa-mir-1915/hsa-mir-27b/hsa-let-7a-2/hsa-let-7f-1/hsa-let-7f-2/hsa-mir-15b	8
E2	E2	8/461	13/1764	0.00735154	0.0104418	0.00190037	hsa-let-7c/hsa-let-7b/hsa-mir-1915/hsa-mir-27b/hsa-let-7a-2/hsa-let-7f-1/hsa-let-7f-2/hsa-mir-15b	8
Keloid	Keloid	8/461	13/1764	0.00735154	0.0104418	0.00190037	hsa-mir-21/hsa-mir-145/hsa-mir-200b/hsa-mir-181b-1/hsa-mir-181b-2/hsa-mir-205/hsa-mir-181a-2/hsa-mir-185	8
Lymphoma, Primary Effusion	Lymphoma, Primary Effusion	8/461	13/1764	0.00735154	0.0104418	0.00190037	hsa-let-7c/hsa-let-7b/hsa-mir-221/hsa-let-7g/hsa-mir-222/hsa-let-7a-2/hsa-let-7f-1/hsa-let-7f-2	8
matrine	matrine	8/461	13/1764	0.00735154	0.0104418	0.00190037	hsa-mir-21/hsa-mir-182/hsa-mir-133a-1/hsa-mir-133a-2/hsa-mir-129-2/hsa-mir-129-1/hsa-mir-19b-2/hsa-mir-29b-1	8
Silica	Silica	8/461	13/1764	0.00735154	0.0104418	0.00190037	hsa-mir-200c/hsa-mir-7-1/hsa-mir-7-3/hsa-mir-149/hsa-mir-7-2/hsa-mir-29c/hsa-let-7a-2/hsa-mir-29b-1	8
suberoylanilide hydroxamic acid (SAHA)	suberoylanilide hydroxamic acid (SAHA)	8/461	13/1764	0.00735154	0.0104418	0.00190037	hsa-mir-200b/hsa-mir-192/hsa-mir-129-2/hsa-mir-129-1/hsa-mir-373/hsa-mir-25/hsa-mir-22/hsa-mir-146b	8
Vascular Injuries	Vascular Injuries	8/461	13/1764	0.00735154	0.0104418	0.00190037	hsa-mir-21/hsa-mir-100/hsa-mir-147b/hsa-mir-27a/hsa-mir-22/hsa-mir-92a-2/hsa-mir-222/hsa-mir-137	8
Aortic Aneurysm, Abdominal	Aortic Aneurysm, Abdominal	11/461	21/1764	0.00879562	0.0124379	0.00226365	hsa-mir-21/hsa-mir-181b-1/hsa-mir-181b-2/hsa-mir-155/hsa-mir-205/hsa-mir-30a/hsa-mir-550b-2/hsa-mir-29b-1/hsa-mir-98/hsa-mir-550b-1/hsa-mir-15a	11
Muscle Development	Muscle Development	11/461	21/1764	0.00879562	0.0124379	0.00226365	hsa-mir-133a-1/hsa-mir-133a-2/hsa-mir-1-2/hsa-mir-1-1/hsa-mir-221/hsa-mir-23a/hsa-mir-499b/hsa-mir-222/hsa-mir-30a/hsa-mir-30b/hsa-mir-206	11
bone morphogenetic protein 2 (BMP2)	bone morphogenetic protein 2 (BMP2)	7/461	11/1764	0.00959964	0.0133978	0.00243835	hsa-mir-21/hsa-mir-200b/hsa-mir-155/hsa-mir-30c-2/hsa-mir-30c-1/hsa-mir-214/hsa-mir-30b	7
free fatty acids (FFA)	free fatty acids (FFA)	7/461	11/1764	0.00959964	0.0133978	0.00243835	hsa-mir-145/hsa-mir-200a/hsa-mir-451a/hsa-mir-190b/hsa-mir-140/hsa-mir-20a/hsa-mir-22	7
Heart Development	Heart Development	7/461	11/1764	0.00959964	0.0133978	0.00243835	hsa-mir-21/hsa-mir-133a-1/hsa-mir-133a-2/hsa-mir-1-2/hsa-mir-1-1/hsa-mir-27b/hsa-mir-499b	7
inositol hexaphosphate (IP6)	inositol hexaphosphate (IP6)	7/461	11/1764	0.00959964	0.0133978	0.00243835	hsa-mir-210/hsa-mir-144/hsa-mir-155/hsa-mir-29a/hsa-mir-26b/hsa-mir-223/hsa-mir-302c	7
respiratory syncytial virus (RSV)	respiratory syncytial virus (RSV)	7/461	11/1764	0.00959964	0.0133978	0.00243835	hsa-mir-125b-1/hsa-mir-125b-2/hsa-mir-30a/hsa-mir-30b/hsa-mir-509-3/hsa-mir-1271/hsa-mir-509-1	7
Trastuzumab	Trastuzumab	7/461	11/1764	0.00959964	0.0133978	0.00243835	hsa-mir-21/hsa-mir-125b-1/hsa-mir-125b-2/hsa-mir-210/hsa-mir-18a/hsa-mir-542/hsa-mir-30b	7
Cystic Fibrosis	Cystic Fibrosis	9/461	16/1764	0.00986302	0.0136761	0.00248902	hsa-mir-155/hsa-mir-16-1/hsa-mir-99b/hsa-mir-125a/hsa-mir-708/hsa-mir-509-3/hsa-mir-16-2/hsa-mir-370/hsa-mir-509-1	9
diesel exhaust particle (DEP)	diesel exhaust particle (DEP)	9/461	16/1764	0.00986302	0.0136761	0.00248902	hsa-mir-96/hsa-mir-155/hsa-mir-135b/hsa-mir-494/hsa-mir-27a/hsa-let-7g/hsa-mir-26b/hsa-mir-338/hsa-mir-513c	9
Pituitary Neoplasms	Pituitary Neoplasms	9/461	16/1764	0.00986302	0.0136761	0.00248902	hsa-let-7c/hsa-mir-381/hsa-mir-329-2/hsa-mir-329-1/hsa-let-7b/hsa-let-7g/hsa-mir-132/hsa-let-7a-2/hsa-mir-15a	9
Ursolic Acid	Ursolic Acid	12/461	24/1764	0.00998855	0.0138204	0.00251527	hsa-mir-21/hsa-mir-200a/hsa-mir-200c/hsa-mir-200b/hsa-mir-133a-1/hsa-mir-133a-2/hsa-mir-149/hsa-let-7b/hsa-mir-4500/hsa-mir-134/hsa-mir-185/hsa-mir-206	12
Fibroblast_skin_normal	Fibroblast_skin_normal	10/461	19/1764	0.011922	0.0163896	0.00298286	hsa-mir-196a-1/hsa-mir-196a-2/hsa-mir-497/hsa-mir-3619/hsa-mir-29a/hsa-mir-214/hsa-mir-3126/hsa-mir-762/hsa-mir-6826/hsa-mir-544a	10
low-glycaemic load dietary	low-glycaemic load dietary	10/461	19/1764	0.011922	0.0163896	0.00298286	hsa-mir-10b/hsa-mir-205/hsa-mir-1224/hsa-let-7b/hsa-mir-218-2/hsa-mir-338/hsa-mir-130a/hsa-mir-1179/hsa-mir-521-1/hsa-mir-521-2	10
Pituitary Adenoma	Pituitary Adenoma	10/461	19/1764	0.011922	0.0163896	0.00298286	hsa-mir-10b/hsa-mir-200c/hsa-mir-130b/hsa-mir-181b-1/hsa-mir-181b-2/hsa-mir-191/hsa-mir-23b/hsa-mir-181a-2/hsa-mir-520b/hsa-mir-185	10
17beta-estradiol (E(2))	17beta-estradiol (E(2))	8/461	14/1764	0.013291	0.0181163	0.00329712	hsa-mir-21/hsa-mir-760/hsa-mir-618/hsa-mir-107/hsa-mir-23b/hsa-mir-570/hsa-mir-181a-2/hsa-mir-29b-1	8
Chordoma	Chordoma	8/461	14/1764	0.013291	0.0181163	0.00329712	hsa-mir-140/hsa-mir-155/hsa-mir-1-2/hsa-mir-1-1/hsa-mir-149/hsa-mir-222/hsa-mir-148a/hsa-mir-34a	8
Habitual Abortion	Habitual Abortion	8/461	14/1764	0.013291	0.0181163	0.00329712	hsa-mir-125b-2/hsa-mir-196a-2/hsa-mir-184/hsa-mir-187/hsa-mir-149/hsa-mir-519a-1/hsa-mir-522/hsa-mir-520f	8
quercetin	quercetin	8/461	14/1764	0.013291	0.0181163	0.00329712	hsa-mir-21/hsa-mir-145/hsa-let-7c/hsa-mir-221/hsa-mir-16-1/hsa-mir-22/hsa-mir-16-2/hsa-mir-29b-1	8
HIV-Associated Lipodystrophy	HIV-Associated Lipodystrophy	13/461	28/1764	0.0156531	0.0212909	0.00387488	hsa-mir-365b/hsa-mir-365a/hsa-mir-454/hsa-mir-342/hsa-mir-191/hsa-mir-452/hsa-mir-149/hsa-mir-218-1/hsa-mir-30c-2/hsa-mir-30c-1/hsa-mir-214/hsa-mir-218-2/hsa-mir-125a	13
Cell Division	Cell Division	9/461	17/1764	0.0162029	0.0218995	0.00398564	hsa-let-7c/hsa-mir-27a/hsa-let-7b/hsa-mir-16-1/hsa-mir-107/hsa-let-7a-2/hsa-mir-16-2/hsa-mir-34a/hsa-mir-15a	9
grape seed proanthocyanidin	grape seed proanthocyanidin	9/461	17/1764	0.0162029	0.0218995	0.00398564	hsa-mir-483/hsa-mir-1224/hsa-mir-30b/hsa-mir-15b/hsa-mir-522/hsa-mir-449b/hsa-mir-2110/hsa-mir-323b/hsa-mir-1249	9
Latent Virus Replication	Latent Virus Replication	9/461	17/1764	0.0162029	0.0218995	0.00398564	hsa-mir-21/hsa-mir-125b-1/hsa-mir-125b-2/hsa-mir-93/hsa-mir-155/hsa-mir-20a/hsa-mir-29a/hsa-mir-92a-2/hsa-mir-223	9
water particulate matter 2.5 (PM2.5 )	water particulate matter 2.5 (PM2.5 )	16/461	37/1764	0.0168455	0.0227202	0.00413502	hsa-mir-33b/hsa-mir-191/hsa-mir-381/hsa-mir-877/hsa-mir-654/hsa-mir-1229/hsa-let-7b/hsa-mir-1915/hsa-mir-939/hsa-mir-630/hsa-mir-2116/hsa-mir-1237/hsa-mir-1268a/hsa-mir-766/hsa-mir-1249/hsa-mir-1305	16
atorvastatin	atorvastatin	7/461	12/1764	0.0179241	0.0235805	0.00429159	hsa-mir-21/hsa-mir-145/hsa-mir-182/hsa-mir-203a/hsa-mir-221/hsa-mir-222/hsa-mir-146b	7
Colitis	Colitis	7/461	12/1764	0.0179241	0.0235805	0.00429159	hsa-mir-139/hsa-mir-21/hsa-mir-145/hsa-mir-155/hsa-mir-19a/hsa-mir-18a/hsa-mir-138-2	7
Down Syndrome	Down Syndrome	7/461	12/1764	0.0179241	0.0235805	0.00429159	hsa-mir-96/hsa-mir-125b-2/hsa-mir-99a/hsa-let-7c/hsa-mir-155/hsa-mir-27a/hsa-mir-27b	7
Hepatitis [unspecific]	Hepatitis [unspecific]	7/461	12/1764	0.0179241	0.0235805	0.00429159	hsa-mir-21/hsa-mir-9-1/hsa-mir-9-2/hsa-mir-9-3/hsa-mir-34c/hsa-mir-34a/hsa-mir-34b	7
hormone	hormone	7/461	12/1764	0.0179241	0.0235805	0.00429159	hsa-mir-21/hsa-mir-145/hsa-mir-378a/hsa-mir-592/hsa-mir-99a/hsa-mir-195/hsa-mir-130a	7
insulin-like growth factor 1 (IGF-1)	insulin-like growth factor 1 (IGF-1)	7/461	12/1764	0.0179241	0.0235805	0.00429159	hsa-mir-21/hsa-mir-200c/hsa-mir-130b/hsa-mir-9-1/hsa-mir-9-2/hsa-mir-9-3/hsa-mir-320a	7
let-7 family	let-7 family	7/461	12/1764	0.0179241	0.0235805	0.00429159	hsa-let-7c/hsa-let-7b/hsa-let-7g/hsa-let-7a-2/hsa-let-7f-1/hsa-let-7f-2/hsa-mir-98	7
Leukemia, Lymphoblastic, Acute, T-Cell	Leukemia, Lymphoblastic, Acute, T-Cell	7/461	12/1764	0.0179241	0.0235805	0.00429159	hsa-mir-204/hsa-mir-16-1/hsa-mir-29a/hsa-mir-16-2/hsa-mir-223/hsa-mir-128-2/hsa-mir-193b	7
morphine	morphine	7/461	12/1764	0.0179241	0.0235805	0.00429159	hsa-mir-139/hsa-mir-125b-1/hsa-mir-125b-2/hsa-mir-181b-1/hsa-mir-181b-2/hsa-mir-107/hsa-mir-15b	7
Oral Leukoplakia	Oral Leukoplakia	7/461	12/1764	0.0179241	0.0235805	0.00429159	hsa-mir-21/hsa-mir-181b-1/hsa-mir-181b-2/hsa-mir-345/hsa-mir-205/hsa-mir-129-2/hsa-mir-129-1	7
ozone (O3)	ozone (O3)	7/461	12/1764	0.0179241	0.0235805	0.00429159	hsa-mir-145/hsa-mir-143/hsa-mir-25/hsa-mir-199b/hsa-mir-132/hsa-mir-222/hsa-mir-223	7
proline-rich polypeptide 1 (PRP-1)	proline-rich polypeptide 1 (PRP-1)	7/461	12/1764	0.0179241	0.0235805	0.00429159	hsa-mir-125b-1/hsa-mir-125b-2/hsa-mir-192/hsa-mir-20a/hsa-mir-509-3/hsa-mir-302c/hsa-mir-509-1	7
5-aza-2'-deoxycytidine (5-Aza-CdR) and/or phenylbutyric acid (PBA)	5-aza-2'-deoxycytidine (5-Aza-CdR) and/or phenylbutyric acid (PBA)	11/461	23/1764	0.0199882	0.0261886	0.00476625	hsa-mir-139/hsa-mir-183/hsa-mir-182/hsa-mir-192/hsa-mir-495/hsa-mir-377/hsa-mir-494/hsa-mir-132/hsa-mir-134/hsa-mir-146b/hsa-mir-193b	11
Placental_Epithelial_Cells	Placental_Epithelial_Cells	11/461	23/1764	0.0199882	0.0261886	0.00476625	hsa-mir-377/hsa-mir-493/hsa-mir-376c/hsa-mir-433/hsa-mir-432/hsa-mir-329-2/hsa-mir-329-1/hsa-mir-190a/hsa-mir-320e/hsa-mir-502/hsa-mir-380	11
12-O-tetradecanoylphorbol-13-acetate (TPA)	12-O-tetradecanoylphorbol-13-acetate (TPA)	8/461	15/1764	0.0220949	0.0288311	0.00524718	hsa-mir-21/hsa-mir-142/hsa-mir-155/hsa-mir-221/hsa-mir-22/hsa-mir-92a-2/hsa-mir-222/hsa-mir-146b	8
Neuron Apoptosis	Neuron Apoptosis	8/461	15/1764	0.0220949	0.0288311	0.00524718	hsa-mir-27a/hsa-mir-23b/hsa-mir-27b/hsa-mir-29c/hsa-mir-29a/hsa-mir-23a/hsa-mir-29b-1/hsa-mir-520f	8
Heart Diseases [unspecific]	Heart Diseases [unspecific]	16/461	38/1764	0.022279	0.0290124	0.00528017	hsa-mir-21/hsa-mir-100/hsa-mir-184/hsa-mir-200b/hsa-mir-193a/hsa-mir-301a/hsa-mir-133a-1/hsa-mir-133a-2/hsa-mir-1-2/hsa-mir-1-1/hsa-mir-99b/hsa-mir-499b/hsa-mir-630/hsa-mir-34a/hsa-mir-29b-1/hsa-mir-146b	16
Aplastic Anemia	Aplastic Anemia	6/461	10/1764	0.0241779	0.0310125	0.00564418	hsa-mir-145/hsa-mir-204/hsa-mir-1-2/hsa-mir-1-1/hsa-mir-223/hsa-mir-146b	6
Carotid Atherosclerosis	Carotid Atherosclerosis	6/461	10/1764	0.0241779	0.0310125	0.00564418	hsa-mir-145/hsa-mir-100/hsa-mir-133a-1/hsa-mir-133a-2/hsa-mir-221/hsa-mir-125a	6
Early-Stage Gastric Carcinoma	Early-Stage Gastric Carcinoma	6/461	10/1764	0.0241779	0.0310125	0.00564418	hsa-mir-141/hsa-mir-196a-1/hsa-mir-196a-2/hsa-mir-142/hsa-mir-9-1/hsa-mir-25	6
Granulopoiesis	Granulopoiesis	6/461	10/1764	0.0241779	0.0310125	0.00564418	hsa-mir-21/hsa-mir-155/hsa-mir-15b/hsa-mir-130a/hsa-mir-223/hsa-mir-15a	6
infliximab	infliximab	6/461	10/1764	0.0241779	0.0310125	0.00564418	hsa-mir-125b-1/hsa-mir-125b-2/hsa-mir-16-1/hsa-mir-16-2/hsa-mir-223/hsa-mir-29b-1	6
Nervous System Diseases [unspecific]	Nervous System Diseases [unspecific]	6/461	10/1764	0.0241779	0.0310125	0.00564418	hsa-mir-145/hsa-mir-9-1/hsa-mir-9-2/hsa-mir-9-3/hsa-mir-138-2/hsa-mir-338	6
Testicular Germ Cell Tumor	Testicular Germ Cell Tumor	6/461	10/1764	0.0241779	0.0310125	0.00564418	hsa-mir-142/hsa-mir-373/hsa-mir-367/hsa-mir-214/hsa-mir-372/hsa-mir-223	6
H9_Embryonic_Stem_cells	H9_Embryonic_Stem_cells	31/461	86/1764	0.0242013	0.0310125	0.00564418	hsa-mir-365b/hsa-mir-365a/hsa-mir-130b/hsa-mir-301a/hsa-mir-187/hsa-mir-92b/hsa-mir-93/hsa-mir-301b/hsa-mir-940/hsa-mir-877/hsa-mir-106a/hsa-mir-3619/hsa-mir-3170/hsa-mir-329-2/hsa-mir-20b/hsa-mir-1292/hsa-mir-329-1/hsa-mir-25/hsa-mir-92a-2/hsa-mir-1343/hsa-mir-550a-3/hsa-mir-302a/hsa-mir-3654/hsa-mir-6875/hsa-mir-1260b/hsa-mir-3131/hsa-mir-378g/hsa-mir-1294/hsa-mir-1298/hsa-mir-4521/hsa-mir-1227	31
Graft-Versus-Host Disease	Graft-Versus-Host Disease	9/461	18/1764	0.0250798	0.0320104	0.00582579	hsa-mir-21/hsa-mir-200b/hsa-mir-93/hsa-mir-155/hsa-mir-377/hsa-mir-411/hsa-mir-30a/hsa-mir-181a-2/hsa-mir-26b	9
kidney.medulla_renalis	kidney.medulla_renalis	9/461	18/1764	0.0250798	0.0320104	0.00582579	hsa-mir-139/hsa-mir-592/hsa-mir-3065/hsa-mir-3200/hsa-mir-329-2/hsa-mir-129-2/hsa-mir-329-1/hsa-mir-138-2/hsa-mir-1298	9
cyclosporine A (CsA)	cyclosporine A (CsA)	7/461	13/1764	0.0302588	0.0382405	0.00695966	hsa-mir-21/hsa-mir-144/hsa-mir-200b/hsa-mir-195/hsa-mir-27a/hsa-mir-22/hsa-mir-4516	7
Ectopic Pregnancy	Ectopic Pregnancy	7/461	13/1764	0.0302588	0.0382405	0.00695966	hsa-mir-451a/hsa-mir-337/hsa-mir-30a/hsa-mir-125a/hsa-mir-223/hsa-mir-4286/hsa-mir-323b	7
Hemoglobin Diseases	Hemoglobin Diseases	7/461	13/1764	0.0302588	0.0382405	0.00695966	hsa-mir-210/hsa-let-7c/hsa-mir-940/hsa-let-7b/hsa-let-7g/hsa-let-7a-2/hsa-mir-223	7
Immune Thrombocytopenic Purpura	Immune Thrombocytopenic Purpura	7/461	13/1764	0.0302588	0.0382405	0.00695966	hsa-mir-483/hsa-mir-125a/hsa-mir-302a/hsa-mir-223/hsa-mir-378i/hsa-mir-302c/hsa-mir-544a	7
Rhinosinusitis	Rhinosinusitis	7/461	13/1764	0.0302588	0.0382405	0.00695966	hsa-mir-125b-1/hsa-mir-125b-2/hsa-mir-181b-1/hsa-mir-181b-2/hsa-mir-155/hsa-mir-92a-2/hsa-mir-26b	7
oleic acid (OA)	oleic acid (OA)	8/461	16/1764	0.0343267	0.0432113	0.00786432	hsa-mir-192/hsa-mir-203a/hsa-mir-7-1/hsa-mir-7-3/hsa-mir-7-2/hsa-let-7b/hsa-mir-542/hsa-mir-29a	8
vascular endothelial growth factor (VEGF)	vascular endothelial growth factor (VEGF)	8/461	16/1764	0.0343267	0.0432113	0.00786432	hsa-mir-210/hsa-mir-196a-1/hsa-mir-196a-2/hsa-mir-1468/hsa-mir-27a/hsa-mir-20a/hsa-mir-30b/hsa-mir-34a	8
SRhi10043.GTGGCC.4540+4541	SRhi10043.GTGGCC.4540+4541	15/461	37/1764	0.037885	0.0475972	0.00866255	hsa-mir-378c/hsa-mir-3199-2/hsa-mir-3199-1/hsa-mir-92b/hsa-mir-937/hsa-mir-7706/hsa-mir-877/hsa-mir-5001/hsa-mir-302b/hsa-mir-1915/hsa-mir-939/hsa-mir-1276/hsa-mir-4758/hsa-mir-1976/hsa-mir-151a	15
Neuropsychiatric Disorders [unspecific]	Neuropsychiatric Disorders [unspecific]	10/461	22/1764	0.0384499	0.0482126	0.00877455	hsa-mir-365b/hsa-mir-365a/hsa-mir-511/hsa-mir-129-2/hsa-mir-129-1/hsa-mir-330/hsa-mir-550a-3/hsa-mir-137/hsa-mir-146b/hsa-mir-4521	10
Pancreatic_stromal_cells	Pancreatic_stromal_cells	11/461	25/1764	0.0392032	0.0490613	0.008929	hsa-mir-337/hsa-mir-193a/hsa-mir-495/hsa-mir-379/hsa-mir-433/hsa-mir-654/hsa-mir-411/hsa-mir-218-1/hsa-mir-29a/hsa-mir-199b/hsa-mir-218-2	11

## Sheet: 0.75
ID	Description	GeneRatio	BgRatio	pvalue	p.adjust	qvalue	geneID	Count
Carcinoma, Breast	Carcinoma, Breast	215/458	346/1764	7.15543e-59	4.60094e-56	1.03189e-56	hsa-mir-139/hsa-mir-21/hsa-mir-96/hsa-mir-486-1/hsa-mir-486-2/hsa-mir-183/hsa-mir-145/hsa-mir-429/hsa-mir-141/hsa-mir-378a/hsa-mir-182/hsa-mir-200a/hsa-mir-125b-1/hsa-mir-125b-2/hsa-mir-592/hsa-mir-451a/hsa-mir-378c/hsa-mir-210/hsa-mir-99a/hsa-mir-190b/hsa-mir-10b/hsa-mir-100/hsa-mir-196a-1/hsa-mir-365b/hsa-mir-196a-2/hsa-mir-365a/hsa-mir-184/hsa-mir-144/hsa-mir-497/hsa-let-7c/hsa-mir-200c/hsa-mi…	215
Carcinoma, Hepatocellular	Carcinoma, Hepatocellular	202/458	338/1764	3.25013e-50	1.04492e-47	2.34352e-48	hsa-mir-139/hsa-mir-21/hsa-mir-96/hsa-mir-486-1/hsa-mir-486-2/hsa-mir-183/hsa-mir-145/hsa-mir-429/hsa-mir-141/hsa-mir-378a/hsa-mir-182/hsa-mir-200a/hsa-mir-125b-1/hsa-mir-125b-2/hsa-mir-592/hsa-mir-451a/hsa-mir-378c/hsa-mir-210/hsa-mir-99a/hsa-mir-190b/hsa-mir-10b/hsa-mir-100/hsa-mir-196a-1/hsa-mir-365b/hsa-mir-196a-2/hsa-mir-365a/hsa-mir-184/hsa-mir-144/hsa-mir-497/hsa-let-7c/hsa-mir-200c/hsa-mi…	202
Carcinoma, Colon	Carcinoma, Colon	184/458	315/1764	1.35472e-42	2.90362e-40	6.51216e-41	hsa-mir-139/hsa-mir-21/hsa-mir-96/hsa-mir-486-1/hsa-mir-486-2/hsa-mir-183/hsa-mir-145/hsa-mir-429/hsa-mir-141/hsa-mir-378a/hsa-mir-182/hsa-mir-200a/hsa-mir-125b-1/hsa-mir-125b-2/hsa-mir-592/hsa-mir-451a/hsa-mir-378c/hsa-mir-210/hsa-mir-99a/hsa-mir-10b/hsa-mir-100/hsa-mir-196a-1/hsa-mir-365b/hsa-mir-196a-2/hsa-mir-365a/hsa-mir-144/hsa-mir-337/hsa-mir-497/hsa-let-7c/hsa-mir-200c/hsa-mir-200b/hsa-mi…	184
Carcinoma, Gastric	Carcinoma, Gastric	167/458	275/1764	3.88766e-41	6.24942e-39	1.4016e-39	hsa-mir-139/hsa-mir-21/hsa-mir-96/hsa-mir-486-1/hsa-mir-486-2/hsa-mir-183/hsa-mir-145/hsa-mir-429/hsa-mir-141/hsa-mir-378a/hsa-mir-182/hsa-mir-125b-1/hsa-mir-125b-2/hsa-mir-451a/hsa-mir-378c/hsa-mir-210/hsa-mir-99a/hsa-mir-190b/hsa-mir-10b/hsa-mir-100/hsa-mir-196a-1/hsa-mir-365b/hsa-mir-196a-2/hsa-mir-365a/hsa-mir-144/hsa-mir-337/hsa-mir-497/hsa-let-7c/hsa-mir-200c/hsa-mir-200b/hsa-mir-32/hsa-mir…	167
Carcinoma, Prostate	Carcinoma, Prostate	159/458	256/1764	1.12516e-40	1.44695e-38	3.24519e-39	hsa-mir-139/hsa-mir-21/hsa-mir-96/hsa-mir-183/hsa-mir-145/hsa-mir-429/hsa-mir-141/hsa-mir-378a/hsa-mir-182/hsa-mir-200a/hsa-mir-125b-1/hsa-mir-125b-2/hsa-mir-378c/hsa-mir-210/hsa-mir-99a/hsa-mir-100/hsa-mir-1301/hsa-mir-196a-2/hsa-mir-497/hsa-let-7c/hsa-mir-200c/hsa-mir-200b/hsa-mir-32/hsa-mir-193a/hsa-mir-195/hsa-mir-335/hsa-mir-130b/hsa-mir-301a/hsa-mir-181b-1/hsa-mir-375/hsa-mir-187/hsa-mir-36…	159
Carcinoma, Lung. Non-Small-Cell	Carcinoma, Lung. Non-Small-Cell	143/458	217/1764	1.49318e-40	1.60019e-38	3.58888e-39	hsa-mir-139/hsa-mir-21/hsa-mir-486-1/hsa-mir-486-2/hsa-mir-145/hsa-mir-429/hsa-mir-141/hsa-mir-378a/hsa-mir-182/hsa-mir-200a/hsa-mir-125b-1/hsa-mir-125b-2/hsa-mir-592/hsa-mir-378c/hsa-mir-210/hsa-mir-99a/hsa-mir-10b/hsa-mir-196a-1/hsa-mir-365b/hsa-mir-196a-2/hsa-mir-365a/hsa-mir-184/hsa-mir-144/hsa-mir-497/hsa-let-7c/hsa-mir-200c/hsa-mir-200b/hsa-mir-32/hsa-mir-193a/hsa-mir-195/hsa-mir-148b/hsa-m…	143
Neoplasms [unspecific]	Neoplasms [unspecific]	131/458	208/1764	1.41085e-33	1.29597e-31	2.90656e-32	hsa-mir-139/hsa-mir-21/hsa-mir-96/hsa-mir-486-1/hsa-mir-486-2/hsa-mir-183/hsa-mir-145/hsa-mir-429/hsa-mir-141/hsa-mir-182/hsa-mir-200a/hsa-mir-125b-1/hsa-mir-125b-2/hsa-mir-451a/hsa-mir-210/hsa-mir-10b/hsa-mir-100/hsa-mir-196a-1/hsa-mir-1301/hsa-mir-196a-2/hsa-mir-184/hsa-mir-144/hsa-mir-497/hsa-let-7c/hsa-mir-200c/hsa-mir-200b/hsa-mir-32/hsa-mir-193a/hsa-mir-195/hsa-mir-335/hsa-mir-511/hsa-mir-1…	131
Hypoxia	Hypoxia	134/458	217/1764	4.53371e-33	3.64397e-31	8.17262e-32	hsa-mir-139/hsa-mir-21/hsa-mir-96/hsa-mir-486-1/hsa-mir-486-2/hsa-mir-145/hsa-mir-429/hsa-mir-141/hsa-mir-182/hsa-mir-200a/hsa-mir-125b-1/hsa-mir-125b-2/hsa-mir-451a/hsa-mir-210/hsa-mir-10b/hsa-mir-100/hsa-mir-196a-1/hsa-mir-196a-2/hsa-mir-144/hsa-mir-497/hsa-let-7c/hsa-mir-200c/hsa-mir-200b/hsa-mir-193a/hsa-mir-195/hsa-mir-335/hsa-mir-148b/hsa-mir-130b/hsa-mir-192/hsa-mir-301a/hsa-mir-181b-1/hsa…	134
Glioma	Glioma	129/458	207/1764	2.64323e-32	1.88844e-30	4.23534e-31	hsa-mir-139/hsa-mir-21/hsa-mir-96/hsa-mir-183/hsa-mir-145/hsa-mir-429/hsa-mir-141/hsa-mir-378a/hsa-mir-182/hsa-mir-200a/hsa-mir-125b-1/hsa-mir-125b-2/hsa-mir-592/hsa-mir-451a/hsa-mir-210/hsa-mir-10b/hsa-mir-196a-1/hsa-mir-365b/hsa-mir-196a-2/hsa-mir-365a/hsa-mir-184/hsa-mir-144/hsa-mir-497/hsa-mir-200c/hsa-mir-200b/hsa-mir-193a/hsa-mir-195/hsa-mir-335/hsa-mir-130b/hsa-mir-142/hsa-mir-181b-1/hsa-m…	129
Carcinoma, Lung	Carcinoma, Lung	131/458	213/1764	5.60031e-32	3.601e-30	8.07623e-31	hsa-mir-139/hsa-mir-21/hsa-mir-96/hsa-mir-486-1/hsa-mir-486-2/hsa-mir-183/hsa-mir-145/hsa-mir-141/hsa-mir-378a/hsa-mir-182/hsa-mir-200a/hsa-mir-125b-1/hsa-mir-125b-2/hsa-mir-592/hsa-mir-451a/hsa-mir-378c/hsa-mir-99a/hsa-mir-10b/hsa-mir-100/hsa-mir-196a-1/hsa-mir-196a-2/hsa-mir-144/hsa-mir-497/hsa-let-7c/hsa-mir-200c/hsa-mir-200b/hsa-mir-32/hsa-mir-193a/hsa-mir-335/hsa-mir-33b/hsa-mir-148b/hsa-mir…	131
Osteosarcoma	Osteosarcoma	106/458	171/1764	7.8776e-26	4.60481e-24	1.03276e-24	hsa-mir-21/hsa-mir-486-1/hsa-mir-486-2/hsa-mir-183/hsa-mir-145/hsa-mir-429/hsa-mir-141/hsa-mir-182/hsa-mir-200a/hsa-mir-125b-1/hsa-mir-125b-2/hsa-mir-451a/hsa-mir-210/hsa-mir-10b/hsa-mir-100/hsa-mir-196a-1/hsa-mir-196a-2/hsa-mir-144/hsa-mir-497/hsa-mir-200c/hsa-mir-200b/hsa-mir-32/hsa-mir-193a/hsa-mir-195/hsa-mir-335/hsa-mir-33b/hsa-mir-130b/hsa-mir-142/hsa-mir-192/hsa-mir-301a/hsa-mir-181b-1/hsa…	106
Carcinoma, Renal Cell	Carcinoma, Renal Cell	83/458	119/1764	2.80122e-25	1.50099e-23	3.36638e-24	hsa-mir-21/hsa-mir-96/hsa-mir-183/hsa-mir-145/hsa-mir-429/hsa-mir-141/hsa-mir-378a/hsa-mir-182/hsa-mir-200a/hsa-mir-451a/hsa-mir-378c/hsa-mir-210/hsa-mir-196a-1/hsa-mir-196a-2/hsa-mir-184/hsa-mir-144/hsa-mir-497/hsa-let-7c/hsa-mir-200c/hsa-mir-200b/hsa-mir-193a/hsa-mir-195/hsa-mir-148b/hsa-mir-142/hsa-mir-454/hsa-mir-204/hsa-mir-3065/hsa-mir-93/hsa-mir-155/hsa-mir-203a/hsa-mir-495/hsa-mir-381/hsa…	83
Carcinoma, Ovarian	Carcinoma, Ovarian	114/458	194/1764	6.01574e-25	2.97548e-23	6.67333e-24	hsa-mir-21/hsa-mir-96/hsa-mir-183/hsa-mir-145/hsa-mir-429/hsa-mir-141/hsa-mir-378a/hsa-mir-182/hsa-mir-200a/hsa-mir-125b-1/hsa-mir-125b-2/hsa-mir-451a/hsa-mir-378c/hsa-mir-210/hsa-mir-99a/hsa-mir-100/hsa-mir-196a-1/hsa-mir-196a-2/hsa-mir-184/hsa-mir-497/hsa-mir-200c/hsa-mir-200b/hsa-mir-193a/hsa-mir-195/hsa-mir-335/hsa-mir-551b/hsa-mir-130b/hsa-mir-181b-1/hsa-mir-187/hsa-mir-449a/hsa-mir-204/hsa-…	114
Breast Neoplasms	Breast Neoplasms	93/458	148/1764	3.72427e-23	1.71051e-21	3.83628e-22	hsa-mir-21/hsa-mir-96/hsa-mir-486-1/hsa-mir-486-2/hsa-mir-183/hsa-mir-145/hsa-mir-429/hsa-mir-141/hsa-mir-182/hsa-mir-200a/hsa-mir-125b-1/hsa-mir-125b-2/hsa-mir-451a/hsa-mir-210/hsa-mir-190b/hsa-mir-10b/hsa-mir-196a-1/hsa-mir-196a-2/hsa-mir-184/hsa-mir-497/hsa-mir-200c/hsa-mir-200b/hsa-mir-195/hsa-mir-335/hsa-mir-148b/hsa-mir-142/hsa-mir-181b-1/hsa-mir-204/hsa-mir-342/hsa-mir-181b-2/hsa-mir-93/hs…	93
Melanoma	Melanoma	86/458	132/1764	5.72719e-23	2.42265e-21	5.43346e-22	hsa-mir-21/hsa-mir-183/hsa-mir-145/hsa-mir-429/hsa-mir-141/hsa-mir-378a/hsa-mir-182/hsa-mir-200a/hsa-mir-125b-1/hsa-mir-125b-2/hsa-mir-451a/hsa-mir-378c/hsa-mir-210/hsa-mir-10b/hsa-mir-196a-1/hsa-mir-196a-2/hsa-let-7c/hsa-mir-200c/hsa-mir-200b/hsa-mir-33b/hsa-mir-148b/hsa-mir-142/hsa-mir-301a/hsa-mir-375/hsa-mir-204/hsa-mir-342/hsa-mir-191/hsa-mir-155/hsa-mir-203a/hsa-mir-203b/hsa-mir-33a/hsa-mir…	86
Cell Death	Cell Death	61/458	78/1764	6.02837e-23	2.42265e-21	5.43346e-22	hsa-mir-21/hsa-mir-183/hsa-mir-145/hsa-mir-182/hsa-mir-125b-1/hsa-mir-125b-2/hsa-mir-210/hsa-mir-10b/hsa-mir-184/hsa-mir-497/hsa-let-7c/hsa-mir-130b/hsa-mir-181b-1/hsa-mir-181b-2/hsa-mir-155/hsa-mir-203a/hsa-mir-203b/hsa-mir-7-1/hsa-mir-143/hsa-mir-7-3/hsa-mir-1-2/hsa-mir-1-1/hsa-mir-376c/hsa-mir-19a/hsa-mir-18a/hsa-mir-494/hsa-mir-205/hsa-mir-129-2/hsa-mir-885/hsa-mir-129-1/hsa-mir-7-2/hsa-mir-2…	61
lipopolysaccharide (LPS)	lipopolysaccharide (LPS)	105/458	181/1764	3.17473e-22	1.2008e-20	2.69312e-21	hsa-mir-21/hsa-mir-96/hsa-mir-486-1/hsa-mir-486-2/hsa-mir-145/hsa-mir-429/hsa-mir-141/hsa-mir-182/hsa-mir-200a/hsa-mir-125b-1/hsa-mir-125b-2/hsa-mir-210/hsa-mir-99a/hsa-mir-100/hsa-mir-365a/hsa-mir-144/hsa-mir-497/hsa-let-7c/hsa-mir-200b/hsa-mir-32/hsa-mir-193a/hsa-mir-195/hsa-mir-148b/hsa-mir-130b/hsa-mir-142/hsa-mir-192/hsa-mir-301a/hsa-mir-181b-1/hsa-mir-375/hsa-mir-204/hsa-mir-342/hsa-mir-181…	105
Carcinoma, Cervical	Carcinoma, Cervical	87/458	137/1764	4.39025e-22	1.5683e-20	3.51734e-21	hsa-mir-139/hsa-mir-21/hsa-mir-96/hsa-mir-183/hsa-mir-145/hsa-mir-429/hsa-mir-141/hsa-mir-182/hsa-mir-200a/hsa-mir-125b-1/hsa-mir-125b-2/hsa-mir-99a/hsa-mir-100/hsa-mir-196a-1/hsa-mir-196a-2/hsa-mir-337/hsa-mir-497/hsa-mir-200b/hsa-mir-195/hsa-mir-335/hsa-mir-148b/hsa-mir-142/hsa-mir-181b-1/hsa-mir-375/hsa-mir-187/hsa-mir-342/hsa-mir-181b-2/hsa-mir-93/hsa-mir-155/hsa-mir-203a/hsa-mir-133a-1/hsa-m…	87
Carcinoma, Pancreatic	Carcinoma, Pancreatic	96/458	161/1764	1.8299e-21	6.19276e-20	1.3889e-20	hsa-mir-139/hsa-mir-21/hsa-mir-96/hsa-mir-183/hsa-mir-145/hsa-mir-429/hsa-mir-141/hsa-mir-182/hsa-mir-200a/hsa-mir-210/hsa-mir-99a/hsa-mir-10b/hsa-mir-100/hsa-mir-196a-1/hsa-mir-365b/hsa-mir-196a-2/hsa-mir-365a/hsa-mir-497/hsa-let-7c/hsa-mir-200c/hsa-mir-200b/hsa-mir-195/hsa-mir-335/hsa-mir-148b/hsa-mir-130b/hsa-mir-192/hsa-mir-301a/hsa-mir-181b-1/hsa-mir-375/hsa-mir-204/hsa-mir-181b-2/hsa-mir-93…	96
Squamous Cell Carcinoma, Oral	Squamous Cell Carcinoma, Oral	62/458	83/1764	1.93802e-21	6.23072e-20	1.39741e-20	hsa-mir-139/hsa-mir-21/hsa-mir-145/hsa-mir-429/hsa-mir-125b-1/hsa-mir-125b-2/hsa-mir-210/hsa-mir-99a/hsa-mir-10b/hsa-mir-196a-1/hsa-mir-196a-2/hsa-mir-184/hsa-mir-144/hsa-mir-200c/hsa-mir-32/hsa-mir-142/hsa-mir-375/hsa-mir-204/hsa-mir-92b/hsa-mir-155/hsa-mir-203a/hsa-mir-133a-1/hsa-mir-133a-2/hsa-mir-203b/hsa-mir-377/hsa-mir-143/hsa-mir-433/hsa-mir-19a/hsa-mir-494/hsa-mir-9-1/hsa-mir-9-2/hsa-mir-…	62
Inflammation	Inflammation	74/458	112/1764	2.8078e-20	8.59722e-19	1.92816e-19	hsa-mir-21/hsa-mir-183/hsa-mir-145/hsa-mir-141/hsa-mir-182/hsa-mir-125b-1/hsa-mir-125b-2/hsa-mir-210/hsa-mir-100/hsa-mir-184/hsa-mir-144/hsa-mir-335/hsa-mir-33b/hsa-mir-130b/hsa-mir-142/hsa-mir-192/hsa-mir-181b-1/hsa-mir-342/hsa-mir-181b-2/hsa-mir-93/hsa-mir-140/hsa-mir-155/hsa-mir-203a/hsa-mir-133a-1/hsa-mir-133a-2/hsa-mir-203b/hsa-mir-33a/hsa-mir-105-1/hsa-mir-7-1/hsa-mir-584/hsa-mir-143/hsa-mi…	74
oxidized low density lipoprotein (ox-LDL)	oxidized low density lipoprotein (ox-LDL)	79/458	125/1764	7.86401e-20	2.29843e-18	5.15487e-19	hsa-mir-139/hsa-mir-21/hsa-mir-183/hsa-mir-141/hsa-mir-182/hsa-mir-210/hsa-mir-190b/hsa-mir-365a/hsa-mir-144/hsa-mir-497/hsa-let-7c/hsa-mir-195/hsa-mir-148b/hsa-mir-142/hsa-mir-301a/hsa-mir-181b-1/hsa-mir-454/hsa-mir-204/hsa-mir-342/hsa-mir-181b-2/hsa-mir-140/hsa-mir-155/hsa-mir-203a/hsa-mir-133a-1/hsa-mir-133a-2/hsa-mir-381/hsa-mir-33a/hsa-mir-590/hsa-mir-377/hsa-mir-1-2/hsa-mir-1-1/hsa-mir-503/…	79
Squamous Cell Carcinoma, Esophageal	Squamous Cell Carcinoma, Esophageal	85/458	142/1764	4.23892e-19	1.18505e-17	2.65781e-18	hsa-mir-139/hsa-mir-21/hsa-mir-183/hsa-mir-145/hsa-mir-200a/hsa-mir-10b/hsa-mir-100/hsa-mir-196a-1/hsa-mir-196a-2/hsa-mir-337/hsa-let-7c/hsa-mir-200b/hsa-mir-193a/hsa-mir-195/hsa-mir-335/hsa-mir-33b/hsa-mir-148b/hsa-mir-130b/hsa-mir-375/hsa-mir-92b/hsa-mir-155/hsa-mir-203a/hsa-mir-133a-1/hsa-mir-133a-2/hsa-mir-203b/hsa-mir-7-1/hsa-mir-143/hsa-mir-7-3/hsa-mir-1-2/hsa-mir-1-1/hsa-mir-19a/hsa-mir-18…	85
Cell Proliferation	Cell Proliferation	58/458	80/1764	5.2744e-19	1.4131e-17	3.16927e-18	hsa-mir-21/hsa-mir-145/hsa-mir-429/hsa-mir-378a/hsa-mir-200a/hsa-mir-125b-1/hsa-mir-125b-2/hsa-mir-451a/hsa-mir-378c/hsa-mir-210/hsa-let-7c/hsa-mir-200c/hsa-mir-200b/hsa-mir-449a/hsa-mir-92b/hsa-mir-93/hsa-mir-140/hsa-mir-203a/hsa-mir-203b/hsa-mir-143/hsa-mir-379/hsa-mir-1-2/hsa-mir-1-1/hsa-mir-503/hsa-mir-433/hsa-mir-494/hsa-mir-9-1/hsa-mir-9-2/hsa-mir-9-3/hsa-mir-224/hsa-mir-129-1/hsa-let-7b/hs…	58
Glioblastoma	Glioblastoma	95/458	168/1764	6.30725e-19	1.62222e-17	3.63829e-18	hsa-mir-139/hsa-mir-21/hsa-mir-486-1/hsa-mir-486-2/hsa-mir-145/hsa-mir-429/hsa-mir-182/hsa-mir-125b-1/hsa-mir-125b-2/hsa-mir-451a/hsa-mir-210/hsa-mir-10b/hsa-mir-100/hsa-mir-144/hsa-let-7c/hsa-mir-200c/hsa-mir-195/hsa-mir-130b/hsa-mir-142/hsa-mir-181b-1/hsa-mir-449a/hsa-mir-181b-2/hsa-mir-92b/hsa-mir-93/hsa-mir-191/hsa-mir-155/hsa-mir-203a/hsa-mir-203b/hsa-mir-590/hsa-mir-377/hsa-mir-7-1/hsa-mir-…	95
Leukemia, Myeloid, Acute	Leukemia, Myeloid, Acute	75/458	119/1764	1.01566e-18	2.51182e-17	5.63344e-18	hsa-mir-21/hsa-mir-96/hsa-mir-378a/hsa-mir-200a/hsa-mir-125b-1/hsa-mir-125b-2/hsa-mir-378c/hsa-mir-210/hsa-let-7c/hsa-mir-200c/hsa-mir-200b/hsa-mir-193a/hsa-mir-335/hsa-mir-551b/hsa-mir-142/hsa-mir-181b-1/hsa-mir-204/hsa-mir-181b-2/hsa-mir-191/hsa-mir-155/hsa-mir-203a/hsa-mir-301b/hsa-mir-203b/hsa-mir-377/hsa-mir-7-1/hsa-mir-299/hsa-mir-7-3/hsa-mir-326/hsa-mir-19a/hsa-mir-215/hsa-mir-188/hsa-mir-…	75
Curcumin (Cur)	Curcumin (Cur)	71/458	110/1764	1.37691e-18	3.27908e-17	7.35425e-18	hsa-mir-21/hsa-mir-96/hsa-mir-183/hsa-mir-145/hsa-mir-141/hsa-mir-182/hsa-mir-200a/hsa-mir-125b-1/hsa-mir-125b-2/hsa-mir-210/hsa-mir-99a/hsa-let-7c/hsa-mir-200c/hsa-mir-195/hsa-mir-335/hsa-mir-142/hsa-mir-192/hsa-mir-181b-1/hsa-mir-181b-2/hsa-mir-93/hsa-mir-155/hsa-mir-203a/hsa-mir-33a/hsa-mir-7-1/hsa-mir-143/hsa-mir-7-3/hsa-mir-326/hsa-mir-19a/hsa-mir-654/hsa-mir-1247/hsa-mir-215/hsa-mir-675/hsa…	71
Colon Neoplasms	Colon Neoplasms	56/458	77/1764	1.79859e-18	4.13033e-17	9.2634e-18	hsa-mir-21/hsa-mir-486-1/hsa-mir-486-2/hsa-mir-145/hsa-mir-141/hsa-mir-125b-1/hsa-mir-125b-2/hsa-mir-210/hsa-mir-365b/hsa-mir-365a/hsa-let-7c/hsa-mir-200b/hsa-mir-32/hsa-mir-142/hsa-mir-192/hsa-mir-449a/hsa-mir-191/hsa-mir-140/hsa-mir-155/hsa-mir-584/hsa-mir-143/hsa-mir-19a/hsa-mir-135b/hsa-mir-18a/hsa-mir-615/hsa-mir-205/hsa-mir-106a/hsa-mir-20a/hsa-let-7b/hsa-mir-16-1/hsa-let-7f-1/hsa-mir-221/h…	56
5-fluorouracil (5-FU)	5-fluorouracil (5-FU)	74/458	118/1764	2.75303e-18	6.10414e-17	1.36902e-17	hsa-mir-21/hsa-mir-486-1/hsa-mir-486-2/hsa-mir-145/hsa-mir-141/hsa-mir-182/hsa-mir-125b-1/hsa-mir-125b-2/hsa-mir-210/hsa-mir-99a/hsa-mir-10b/hsa-mir-365a/hsa-let-7c/hsa-mir-200b/hsa-mir-32/hsa-mir-193a/hsa-mir-195/hsa-mir-130b/hsa-mir-192/hsa-mir-181b-1/hsa-mir-204/hsa-mir-342/hsa-mir-181b-2/hsa-mir-155/hsa-mir-133a-1/hsa-mir-133a-2/hsa-mir-760/hsa-mir-19a/hsa-mir-877/hsa-mir-215/hsa-mir-135b/hsa…	74
TGF-beta1	TGF-beta1	83/458	141/1764	5.3741e-18	1.15185e-16	2.58334e-17	hsa-mir-21/hsa-mir-96/hsa-mir-145/hsa-mir-141/hsa-mir-182/hsa-mir-200a/hsa-mir-125b-1/hsa-mir-125b-2/hsa-mir-10b/hsa-mir-100/hsa-mir-184/hsa-mir-144/hsa-mir-200c/hsa-mir-200b/hsa-mir-193a/hsa-mir-192/hsa-mir-181b-1/hsa-mir-454/hsa-mir-204/hsa-mir-181b-2/hsa-mir-92b/hsa-mir-93/hsa-mir-140/hsa-mir-155/hsa-mir-203a/hsa-mir-133a-1/hsa-mir-133a-2/hsa-mir-33a/hsa-mir-590/hsa-mir-7-1/hsa-mir-143/hsa-mir…	83
Cell Cycle	Cell Cycle	58/458	83/1764	9.50585e-18	1.9717e-16	4.42208e-17	hsa-mir-21/hsa-mir-96/hsa-mir-145/hsa-mir-141/hsa-mir-182/hsa-mir-125b-1/hsa-mir-125b-2/hsa-mir-210/hsa-mir-196a-1/hsa-mir-196a-2/hsa-mir-497/hsa-mir-200c/hsa-mir-200b/hsa-mir-195/hsa-mir-33b/hsa-mir-449a/hsa-mir-92b/hsa-mir-191/hsa-mir-140/hsa-mir-155/hsa-mir-143/hsa-mir-1-2/hsa-mir-1-1/hsa-mir-503/hsa-mir-19a/hsa-mir-18a/hsa-mir-494/hsa-mir-9-1/hsa-mir-9-2/hsa-mir-9-3/hsa-mir-205/hsa-mir-138-2/…	58
high glucose (HG)	high glucose (HG)	91/458	163/1764	1.33992e-17	2.69241e-16	6.03848e-17	hsa-mir-139/hsa-mir-21/hsa-mir-486-1/hsa-mir-486-2/hsa-mir-145/hsa-mir-429/hsa-mir-141/hsa-mir-200a/hsa-mir-125b-1/hsa-mir-125b-2/hsa-mir-210/hsa-mir-365a/hsa-mir-144/hsa-mir-337/hsa-mir-497/hsa-mir-200c/hsa-mir-200b/hsa-mir-32/hsa-mir-193a/hsa-mir-195/hsa-mir-33b/hsa-mir-130b/hsa-mir-142/hsa-mir-192/hsa-mir-375/hsa-mir-342/hsa-mir-93/hsa-mir-140/hsa-mir-155/hsa-mir-203a/hsa-mir-495/hsa-mir-133a-…	91
cisplatin (DDP)	cisplatin (DDP)	92/458	167/1764	2.86006e-17	5.57279e-16	1.24985e-16	hsa-mir-139/hsa-mir-21/hsa-mir-486-1/hsa-mir-486-2/hsa-mir-182/hsa-mir-125b-1/hsa-mir-125b-2/hsa-mir-451a/hsa-mir-210/hsa-mir-99a/hsa-mir-10b/hsa-mir-100/hsa-mir-144/hsa-mir-337/hsa-mir-497/hsa-let-7c/hsa-mir-200b/hsa-mir-193a/hsa-mir-195/hsa-mir-33b/hsa-mir-142/hsa-mir-192/hsa-mir-375/hsa-mir-454/hsa-mir-342/hsa-mir-93/hsa-mir-191/hsa-mir-140/hsa-mir-155/hsa-mir-203a/hsa-mir-495/hsa-mir-133a-1/h…	92
Carcinoma, Bladder	Carcinoma, Bladder	73/458	120/1764	5.86173e-17	1.07688e-15	2.41521e-16	hsa-mir-139/hsa-mir-21/hsa-mir-96/hsa-mir-183/hsa-mir-145/hsa-mir-141/hsa-mir-182/hsa-mir-200a/hsa-mir-125b-1/hsa-mir-125b-2/hsa-mir-451a/hsa-mir-210/hsa-mir-99a/hsa-mir-10b/hsa-mir-100/hsa-mir-196a-1/hsa-mir-196a-2/hsa-mir-144/hsa-mir-497/hsa-let-7c/hsa-mir-200c/hsa-mir-200b/hsa-mir-193a/hsa-mir-195/hsa-mir-335/hsa-mir-130b/hsa-mir-192/hsa-mir-375/hsa-mir-92b/hsa-mir-93/hsa-mir-140/hsa-mir-155/h…	73
Heart Failure	Heart Failure	73/458	120/1764	5.86173e-17	1.07688e-15	2.41521e-16	hsa-mir-139/hsa-mir-21/hsa-mir-145/hsa-mir-429/hsa-mir-378a/hsa-mir-182/hsa-mir-125b-1/hsa-mir-125b-2/hsa-mir-451a/hsa-mir-378c/hsa-mir-210/hsa-mir-10b/hsa-mir-365b/hsa-mir-365a/hsa-mir-497/hsa-let-7c/hsa-mir-195/hsa-mir-130b/hsa-mir-142/hsa-mir-192/hsa-mir-375/hsa-mir-204/hsa-mir-342/hsa-mir-665/hsa-mir-155/hsa-mir-133a-1/hsa-mir-133a-2/hsa-mir-33a/hsa-mir-377/hsa-mir-105-1/hsa-mir-299/hsa-mir-1…	73
TGF-beta	TGF-beta	60/458	90/1764	8.83451e-17	1.57794e-15	3.53897e-16	hsa-mir-139/hsa-mir-21/hsa-mir-183/hsa-mir-145/hsa-mir-141/hsa-mir-182/hsa-mir-200a/hsa-mir-125b-1/hsa-mir-125b-2/hsa-mir-99a/hsa-mir-10b/hsa-mir-184/hsa-mir-200c/hsa-mir-200b/hsa-mir-195/hsa-mir-335/hsa-mir-301a/hsa-mir-181b-1/hsa-mir-375/hsa-mir-181b-2/hsa-mir-93/hsa-mir-140/hsa-mir-155/hsa-mir-203a/hsa-mir-133a-1/hsa-mir-133a-2/hsa-mir-377/hsa-mir-584/hsa-mir-143/hsa-mir-1-2/hsa-mir-1-1/hsa-mi…	60
Adenocarcinoma, Pancreatic Ductal	Adenocarcinoma, Pancreatic Ductal	51/458	71/1764	1.70137e-16	2.95671e-15	6.63124e-16	hsa-mir-21/hsa-mir-96/hsa-mir-183/hsa-mir-145/hsa-mir-429/hsa-mir-141/hsa-mir-378a/hsa-mir-200a/hsa-mir-125b-1/hsa-mir-125b-2/hsa-mir-378c/hsa-mir-210/hsa-mir-99a/hsa-mir-10b/hsa-mir-100/hsa-mir-196a-1/hsa-mir-196a-2/hsa-mir-337/hsa-mir-200c/hsa-mir-200b/hsa-mir-301a/hsa-mir-181b-1/hsa-mir-375/hsa-mir-181b-2/hsa-mir-155/hsa-mir-940/hsa-mir-143/hsa-mir-326/hsa-mir-483/hsa-mir-494/hsa-mir-615/hsa-m…	51
Gastrointestinal Neoplasms	Gastrointestinal Neoplasms	56/458	82/1764	1.97084e-16	3.33486e-15	7.47935e-16	hsa-mir-139/hsa-mir-21/hsa-mir-145/hsa-mir-141/hsa-mir-378a/hsa-mir-451a/hsa-mir-378c/hsa-mir-210/hsa-mir-100/hsa-mir-196a-1/hsa-mir-196a-2/hsa-mir-497/hsa-mir-200c/hsa-mir-200b/hsa-mir-195/hsa-mir-335/hsa-mir-148b/hsa-mir-130b/hsa-mir-181b-1/hsa-mir-375/hsa-mir-181b-2/hsa-mir-93/hsa-mir-191/hsa-mir-155/hsa-mir-7-1/hsa-mir-7-3/hsa-mir-433/hsa-mir-19a/hsa-mir-18a/hsa-mir-9-1/hsa-mir-9-2/hsa-mir-9-…	56
Hematopoiesis	Hematopoiesis	44/458	57/1764	2.56907e-16	4.23568e-15	9.49968e-16	hsa-mir-486-1/hsa-mir-486-2/hsa-mir-145/hsa-mir-378a/hsa-mir-125b-1/hsa-mir-125b-2/hsa-mir-378c/hsa-mir-99a/hsa-mir-100/hsa-mir-196a-1/hsa-mir-196a-2/hsa-mir-144/hsa-let-7c/hsa-mir-142/hsa-mir-155/hsa-mir-133a-1/hsa-mir-133a-2/hsa-mir-143/hsa-mir-1-2/hsa-mir-19a/hsa-mir-18a/hsa-mir-20b/hsa-mir-20a/hsa-mir-218-1/hsa-let-7b/hsa-mir-221/hsa-let-7g/hsa-mir-92a-2/hsa-mir-218-2/hsa-mir-30c-1/hsa-mir-30…	44
Adenocarcinoma, Lung	Adenocarcinoma, Lung	64/458	101/1764	3.4832e-16	5.59925e-15	1.25579e-15	hsa-mir-21/hsa-mir-183/hsa-mir-145/hsa-mir-182/hsa-mir-200a/hsa-mir-592/hsa-mir-451a/hsa-mir-210/hsa-mir-99a/hsa-mir-497/hsa-mir-200c/hsa-mir-200b/hsa-mir-195/hsa-mir-33b/hsa-mir-511/hsa-mir-551b/hsa-mir-192/hsa-mir-375/hsa-mir-187/hsa-mir-342/hsa-mir-140/hsa-mir-155/hsa-mir-203a/hsa-mir-133a-1/hsa-mir-133a-2/hsa-mir-203b/hsa-mir-590/hsa-mir-7-1/hsa-mir-452/hsa-mir-7-3/hsa-mir-326/hsa-mir-215/hsa…	64
IL-1尾	IL-1尾	68/458	112/1764	9.41633e-16	1.47676e-14	3.31203e-15	hsa-mir-21/hsa-mir-183/hsa-mir-145/hsa-mir-141/hsa-mir-378a/hsa-mir-125b-1/hsa-mir-125b-2/hsa-mir-100/hsa-mir-497/hsa-mir-33b/hsa-mir-142/hsa-mir-187/hsa-mir-449a/hsa-mir-204/hsa-mir-93/hsa-mir-140/hsa-mir-155/hsa-mir-203a/hsa-mir-495/hsa-mir-590/hsa-mir-377/hsa-mir-7-1/hsa-mir-143/hsa-mir-7-3/hsa-mir-1277/hsa-mir-376c/hsa-mir-675/hsa-mir-411/hsa-mir-9-1/hsa-mir-9-2/hsa-mir-9-3/hsa-mir-106a/hsa-m…	68
5-Aza-2'-deoxycytidine (5-Aza-dC, decitabine)	5-Aza-2'-deoxycytidine (5-Aza-dC, decitabine)	59/458	91/1764	1.2034e-15	1.84235e-14	4.13198e-15	hsa-mir-21/hsa-mir-486-1/hsa-mir-486-2/hsa-mir-183/hsa-mir-145/hsa-mir-141/hsa-mir-200a/hsa-mir-210/hsa-mir-10b/hsa-mir-497/hsa-mir-200c/hsa-mir-200b/hsa-mir-193a/hsa-mir-195/hsa-mir-335/hsa-mir-375/hsa-mir-342/hsa-mir-140/hsa-mir-155/hsa-mir-203a/hsa-mir-495/hsa-mir-143/hsa-mir-503/hsa-mir-433/hsa-mir-1247/hsa-mir-188/hsa-mir-432/hsa-mir-483/hsa-mir-9-1/hsa-mir-9-2/hsa-mir-9-3/hsa-mir-205/hsa-mi…	59
Lung Neoplasms	Lung Neoplasms	66/458	110/1764	6.20765e-15	9.2826e-14	2.08188e-14	hsa-mir-21/hsa-mir-486-1/hsa-mir-486-2/hsa-mir-183/hsa-mir-145/hsa-mir-182/hsa-mir-125b-1/hsa-mir-125b-2/hsa-mir-210/hsa-mir-196a-1/hsa-mir-196a-2/hsa-let-7c/hsa-mir-193a/hsa-mir-142/hsa-mir-192/hsa-mir-181b-1/hsa-mir-375/hsa-mir-1258/hsa-mir-187/hsa-mir-181b-2/hsa-mir-93/hsa-mir-191/hsa-mir-140/hsa-mir-155/hsa-mir-203a/hsa-mir-495/hsa-mir-203b/hsa-mir-381/hsa-mir-33a/hsa-mir-143/hsa-mir-1-2/hsa-…	66
Choriocarcinoma	Choriocarcinoma	44/458	60/1764	6.98258e-15	1.02041e-13	2.28855e-14	hsa-mir-21/hsa-mir-183/hsa-mir-145/hsa-mir-429/hsa-mir-182/hsa-mir-200a/hsa-mir-210/hsa-mir-10b/hsa-mir-196a-1/hsa-mir-196a-2/hsa-mir-200c/hsa-mir-200b/hsa-mir-195/hsa-mir-192/hsa-mir-181b-1/hsa-mir-449a/hsa-mir-204/hsa-mir-181b-2/hsa-mir-93/hsa-mir-191/hsa-mir-155/hsa-mir-203a/hsa-mir-133a-1/hsa-mir-133a-2/hsa-mir-203b/hsa-mir-143/hsa-mir-215/hsa-mir-205/hsa-mir-106a/hsa-mir-20a/hsa-mir-218-1/hs…	44
Ovarian Neoplasms	Ovarian Neoplasms	64/458	106/1764	1.10408e-14	1.5776e-13	3.53821e-14	hsa-mir-21/hsa-mir-486-1/hsa-mir-486-2/hsa-mir-183/hsa-mir-145/hsa-mir-429/hsa-mir-141/hsa-mir-200a/hsa-mir-125b-1/hsa-mir-125b-2/hsa-mir-99a/hsa-mir-100/hsa-let-7c/hsa-mir-200c/hsa-mir-200b/hsa-mir-335/hsa-mir-92b/hsa-mir-93/hsa-mir-191/hsa-mir-155/hsa-mir-133a-1/hsa-mir-133a-2/hsa-mir-1-2/hsa-mir-1-1/hsa-mir-376c/hsa-mir-19a/hsa-mir-215/hsa-mir-135b/hsa-mir-18a/hsa-mir-9-1/hsa-mir-9-2/hsa-mir-9…	64
Regulation of Stem Cell	Regulation of Stem Cell	52/458	78/1764	1.26243e-14	1.76466e-13	3.95774e-14	hsa-mir-21/hsa-mir-145/hsa-mir-429/hsa-mir-141/hsa-mir-182/hsa-mir-200a/hsa-mir-125b-1/hsa-mir-125b-2/hsa-mir-451a/hsa-mir-210/hsa-mir-144/hsa-mir-200c/hsa-mir-200b/hsa-mir-195/hsa-mir-142/hsa-mir-192/hsa-mir-93/hsa-mir-155/hsa-mir-203a/hsa-mir-133a-1/hsa-mir-133a-2/hsa-mir-203b/hsa-mir-143/hsa-mir-135b/hsa-mir-9-1/hsa-mir-9-2/hsa-mir-9-3/hsa-mir-205/hsa-mir-106a/hsa-mir-20a/hsa-mir-302b/hsa-mir-…	52
Diabetes Mellitus	Diabetes Mellitus	50/458	74/1764	1.88184e-14	2.57452e-13	5.77406e-14	hsa-mir-21/hsa-mir-486-1/hsa-mir-486-2/hsa-mir-145/hsa-mir-429/hsa-mir-200a/hsa-mir-196a-1/hsa-mir-196a-2/hsa-mir-200c/hsa-mir-200b/hsa-mir-130b/hsa-mir-375/hsa-mir-204/hsa-mir-342/hsa-mir-155/hsa-mir-495/hsa-mir-133a-1/hsa-mir-133a-2/hsa-mir-7-1/hsa-mir-143/hsa-mir-7-3/hsa-mir-1-2/hsa-mir-1-1/hsa-mir-503/hsa-mir-326/hsa-mir-19a/hsa-mir-9-1/hsa-mir-9-2/hsa-mir-9-3/hsa-mir-149/hsa-mir-7-2/hsa-mir-…	50
Atherosclerosis	Atherosclerosis	59/458	95/1764	2.24128e-14	3.00238e-13	6.73367e-14	hsa-mir-21/hsa-mir-145/hsa-mir-378a/hsa-mir-182/hsa-mir-378c/hsa-mir-210/hsa-mir-99a/hsa-mir-10b/hsa-mir-100/hsa-mir-365b/hsa-mir-365a/hsa-mir-144/hsa-mir-497/hsa-mir-33b/hsa-mir-142/hsa-mir-181b-1/hsa-mir-181b-2/hsa-mir-155/hsa-mir-495/hsa-mir-133a-1/hsa-mir-133a-2/hsa-mir-33a/hsa-mir-143/hsa-mir-503/hsa-mir-433/hsa-mir-19a/hsa-mir-135b/hsa-mir-432/hsa-mir-9-1/hsa-mir-9-2/hsa-mir-9-3/hsa-let-7b/…	59
Epithelial-to-Mesenchymal Transition	Epithelial-to-Mesenchymal Transition	53/458	83/1764	1.03562e-13	1.35898e-12	3.0479e-13	hsa-mir-21/hsa-mir-486-1/hsa-mir-486-2/hsa-mir-145/hsa-mir-429/hsa-mir-141/hsa-mir-200a/hsa-mir-451a/hsa-mir-210/hsa-mir-100/hsa-mir-184/hsa-mir-144/hsa-let-7c/hsa-mir-200c/hsa-mir-200b/hsa-mir-192/hsa-mir-375/hsa-mir-665/hsa-mir-191/hsa-mir-155/hsa-mir-203a/hsa-mir-203b/hsa-mir-590/hsa-mir-143/hsa-mir-215/hsa-mir-675/hsa-mir-18a/hsa-mir-205/hsa-mir-129-2/hsa-mir-129-1/hsa-let-7b/hsa-mir-450a-1/h…	53
arsenic trioxide (ATO)	arsenic trioxide (ATO)	50/458	77/1764	2.09945e-13	2.69989e-12	6.05526e-13	hsa-mir-21/hsa-mir-96/hsa-mir-183/hsa-mir-141/hsa-mir-125b-1/hsa-mir-125b-2/hsa-mir-210/hsa-mir-10b/hsa-mir-100/hsa-mir-184/hsa-mir-144/hsa-mir-200c/hsa-mir-32/hsa-mir-193a/hsa-mir-335/hsa-mir-148b/hsa-mir-204/hsa-mir-191/hsa-mir-140/hsa-mir-155/hsa-mir-143/hsa-mir-1-2/hsa-mir-1-1/hsa-mir-19a/hsa-mir-215/hsa-mir-18a/hsa-mir-9-1/hsa-mir-9-2/hsa-mir-9-3/hsa-mir-376a-2/hsa-mir-149/hsa-mir-20b/hsa-mi…	50
radiation	radiation	54/458	87/1764	3.35821e-13	4.23398e-12	9.49588e-13	hsa-mir-21/hsa-mir-145/hsa-mir-378a/hsa-mir-125b-1/hsa-mir-125b-2/hsa-mir-451a/hsa-mir-210/hsa-mir-99a/hsa-mir-100/hsa-let-7c/hsa-mir-148b/hsa-mir-375/hsa-mir-191/hsa-mir-155/hsa-mir-590/hsa-mir-493/hsa-mir-135b/hsa-mir-18a/hsa-mir-9-1/hsa-mir-9-2/hsa-mir-9-3/hsa-mir-205/hsa-mir-106a/hsa-mir-1224/hsa-mir-20a/hsa-let-7b/hsa-mir-16-1/hsa-let-7f-1/hsa-mir-221/hsa-let-7g/hsa-let-7f-2/hsa-let-7a-2/hsa…	54
Diabetes Mellitus, Type 2	Diabetes Mellitus, Type 2	77/458	147/1764	7.24893e-13	8.96359e-12	2.01033e-12	hsa-mir-21/hsa-mir-96/hsa-mir-486-1/hsa-mir-486-2/hsa-mir-145/hsa-mir-182/hsa-mir-200a/hsa-mir-451a/hsa-mir-196a-1/hsa-mir-196a-2/hsa-mir-144/hsa-let-7c/hsa-mir-200c/hsa-mir-200b/hsa-mir-195/hsa-mir-33b/hsa-mir-148b/hsa-mir-142/hsa-mir-192/hsa-mir-181b-1/hsa-mir-375/hsa-mir-454/hsa-mir-187/hsa-mir-181b-2/hsa-mir-665/hsa-mir-93/hsa-mir-191/hsa-mir-155/hsa-mir-133a-1/hsa-mir-133a-2/hsa-mir-33a/hsa-…	77
Apoptosis	Apoptosis	61/458	106/1764	1.08767e-12	1.31958e-11	2.95951e-12	hsa-mir-21/hsa-mir-96/hsa-mir-145/hsa-mir-182/hsa-mir-210/hsa-mir-144/hsa-mir-497/hsa-let-7c/hsa-mir-193a/hsa-mir-195/hsa-mir-551b/hsa-mir-449a/hsa-mir-204/hsa-mir-155/hsa-mir-203a/hsa-mir-133a-1/hsa-mir-133a-2/hsa-mir-940/hsa-mir-203b/hsa-mir-7-1/hsa-mir-143/hsa-mir-7-3/hsa-mir-1-2/hsa-mir-326/hsa-mir-19a/hsa-mir-605/hsa-mir-18a/hsa-mir-494/hsa-mir-9-1/hsa-mir-9-2/hsa-mir-9-3/hsa-mir-7-2/hsa-mir…	61
Prostate Neoplasms	Prostate Neoplasms	48/458	75/1764	1.50801e-12	1.79564e-11	4.02723e-12	hsa-mir-21/hsa-mir-486-1/hsa-mir-486-2/hsa-mir-145/hsa-mir-182/hsa-mir-200a/hsa-mir-125b-1/hsa-mir-125b-2/hsa-mir-99a/hsa-mir-100/hsa-mir-200c/hsa-mir-200b/hsa-mir-32/hsa-mir-130b/hsa-mir-181b-1/hsa-mir-181b-2/hsa-mir-93/hsa-mir-191/hsa-mir-203a/hsa-mir-203b/hsa-mir-105-1/hsa-mir-143/hsa-mir-135b/hsa-mir-205/hsa-mir-106a/hsa-mir-20a/hsa-mir-16-1/hsa-mir-373/hsa-mir-99b/hsa-mir-221/hsa-mir-30c-1/h…	48
Pancreatic Neoplasms	Pancreatic Neoplasms	43/458	64/1764	2.04097e-12	2.38608e-11	5.35144e-12	hsa-mir-21/hsa-mir-96/hsa-mir-486-1/hsa-mir-486-2/hsa-mir-145/hsa-mir-200a/hsa-mir-210/hsa-mir-196a-1/hsa-mir-196a-2/hsa-let-7c/hsa-mir-200c/hsa-mir-200b/hsa-mir-32/hsa-mir-181b-1/hsa-mir-181b-2/hsa-mir-191/hsa-mir-155/hsa-mir-203a/hsa-mir-203b/hsa-mir-143/hsa-mir-106a/hsa-mir-224/hsa-mir-20a/hsa-let-7b/hsa-let-7f-1/hsa-mir-221/hsa-let-7g/hsa-mir-30c-1/hsa-let-7f-2/hsa-mir-30c-2/hsa-let-7a-2/hsa-…	43
1, 3, 4-tri-O-galloyl-6-O-caffeoyl-尾-D-glucopyranose (BJA32515)	1, 3, 4-tri-O-galloyl-6-O-caffeoyl-尾-D-glucopyranose (BJA32515)	56/458	95/1764	2.61647e-12	3.00427e-11	6.73791e-12	hsa-mir-139/hsa-mir-21/hsa-mir-96/hsa-mir-182/hsa-mir-200a/hsa-mir-210/hsa-mir-10b/hsa-mir-196a-1/hsa-mir-196a-2/hsa-mir-144/hsa-mir-193a/hsa-mir-195/hsa-mir-148b/hsa-mir-92b/hsa-mir-381/hsa-mir-493/hsa-mir-379/hsa-mir-503/hsa-mir-326/hsa-mir-345/hsa-mir-18a/hsa-mir-432/hsa-mir-483/hsa-mir-205/hsa-mir-106a/hsa-mir-376a-2/hsa-mir-202/hsa-mir-302b/hsa-mir-373/hsa-mir-99b/hsa-mir-450a-1/hsa-mir-450a…	56
Carcinoma, Breast, Triple Negative	Carcinoma, Breast, Triple Negative	41/458	60/1764	2.94467e-12	3.3218e-11	7.45005e-12	hsa-mir-21/hsa-mir-145/hsa-mir-182/hsa-mir-210/hsa-mir-200c/hsa-mir-200b/hsa-mir-195/hsa-mir-93/hsa-mir-155/hsa-mir-940/hsa-mir-493/hsa-mir-7-1/hsa-mir-143/hsa-mir-7-3/hsa-mir-135b/hsa-mir-18a/hsa-mir-9-1/hsa-mir-9-2/hsa-mir-9-3/hsa-mir-205/hsa-mir-7-2/hsa-mir-20a/hsa-mir-218-1/hsa-mir-16-1/hsa-mir-221/hsa-mir-218-2/hsa-let-7a-2/hsa-mir-16-2/hsa-mir-603/hsa-mir-27b/hsa-mir-544b/hsa-let-7a-1/hsa-m…	41
Cell Differentiation	Cell Differentiation	39/458	56/1764	4.07616e-12	4.51891e-11	1.01349e-11	hsa-mir-96/hsa-mir-183/hsa-mir-145/hsa-mir-182/hsa-mir-125b-1/hsa-mir-125b-2/hsa-mir-210/hsa-let-7c/hsa-mir-200c/hsa-mir-155/hsa-mir-203a/hsa-mir-495/hsa-mir-203b/hsa-mir-143/hsa-mir-1-2/hsa-mir-1-1/hsa-mir-503/hsa-mir-18a/hsa-mir-9-1/hsa-mir-9-2/hsa-mir-9-3/hsa-mir-218-1/hsa-mir-302b/hsa-let-7b/hsa-mir-16-1/hsa-let-7f-1/hsa-let-7g/hsa-mir-302d/hsa-mir-218-2/hsa-let-7f-2/hsa-let-7a-2/hsa-mir-222/…	39
Angiogenesis	Angiogenesis	43/458	65/1764	4.59773e-12	5.01075e-11	1.1238e-11	hsa-mir-21/hsa-mir-486-1/hsa-mir-486-2/hsa-mir-145/hsa-mir-378a/hsa-mir-378c/hsa-mir-210/hsa-mir-190b/hsa-mir-10b/hsa-mir-184/hsa-mir-497/hsa-mir-93/hsa-mir-133a-1/hsa-mir-133a-2/hsa-mir-143/hsa-mir-891a/hsa-mir-19a/hsa-mir-18a/hsa-mir-205/hsa-mir-149/hsa-mir-129-1/hsa-mir-20a/hsa-let-7b/hsa-mir-16-1/hsa-let-7f-1/hsa-mir-221/hsa-mir-92a-2/hsa-let-7f-2/hsa-mir-190a/hsa-mir-222/hsa-mir-16-2/hsa-mir…	43
Metformin	Metformin	38/458	54/1764	4.70805e-12	5.04547e-11	1.13159e-11	hsa-mir-21/hsa-mir-429/hsa-mir-141/hsa-mir-182/hsa-mir-200a/hsa-mir-497/hsa-let-7c/hsa-mir-200c/hsa-mir-200b/hsa-mir-33b/hsa-mir-192/hsa-mir-204/hsa-mir-140/hsa-mir-155/hsa-mir-381/hsa-mir-33a/hsa-mir-7-1/hsa-mir-584/hsa-mir-7-3/hsa-mir-205/hsa-mir-7-2/hsa-let-7b/hsa-mir-16-1/hsa-mir-221/hsa-mir-570/hsa-let-7a-2/hsa-mir-222/hsa-mir-16-2/hsa-let-7a-1/hsa-mir-181a-2/hsa-mir-1246/hsa-let-7a-3/hsa-mi…	38
Carcinoma, Esophageal	Carcinoma, Esophageal	43/458	66/1764	1.00584e-11	1.06026e-10	2.37792e-11	hsa-mir-21/hsa-mir-96/hsa-mir-183/hsa-mir-145/hsa-mir-429/hsa-mir-141/hsa-mir-200a/hsa-mir-451a/hsa-mir-196a-1/hsa-mir-196a-2/hsa-mir-144/hsa-mir-200c/hsa-mir-193a/hsa-mir-192/hsa-mir-375/hsa-mir-204/hsa-mir-93/hsa-mir-140/hsa-mir-203a/hsa-mir-133a-1/hsa-mir-133a-2/hsa-mir-203b/hsa-mir-143/hsa-mir-503/hsa-mir-483/hsa-mir-205/hsa-mir-106a/hsa-mir-20b/hsa-mir-138-2/hsa-mir-506/hsa-mir-218-1/hsa-mir…	43
irradiation	irradiation	49/458	81/1764	1.8645e-11	1.93366e-10	4.33678e-11	hsa-mir-21/hsa-mir-96/hsa-mir-145/hsa-mir-144/hsa-mir-195/hsa-mir-148b/hsa-mir-142/hsa-mir-301a/hsa-mir-454/hsa-mir-93/hsa-mir-140/hsa-mir-155/hsa-mir-495/hsa-mir-590/hsa-mir-452/hsa-mir-299/hsa-mir-143/hsa-mir-19a/hsa-mir-605/hsa-mir-18a/hsa-mir-106a/hsa-mir-3170/hsa-mir-376a-2/hsa-mir-556/hsa-mir-20b/hsa-mir-20a/hsa-mir-16-1/hsa-let-7f-1/hsa-mir-221/hsa-let-7g/hsa-let-7f-2/hsa-mir-570/hsa-let-7…	49
Tumor Suppressor MiRNAs	Tumor Suppressor MiRNAs	42/458	65/1764	2.69e-11	2.7455e-10	6.15755e-11	hsa-mir-145/hsa-mir-141/hsa-mir-200a/hsa-mir-125b-1/hsa-mir-125b-2/hsa-mir-451a/hsa-let-7c/hsa-mir-200c/hsa-mir-200b/hsa-mir-195/hsa-mir-181b-1/hsa-mir-181b-2/hsa-mir-7-1/hsa-mir-143/hsa-mir-7-3/hsa-mir-1-2/hsa-mir-1-1/hsa-mir-7-2/hsa-mir-138-2/hsa-mir-302b/hsa-let-7b/hsa-mir-16-1/hsa-let-7f-1/hsa-let-7g/hsa-mir-302d/hsa-let-7f-2/hsa-let-7a-2/hsa-mir-16-2/hsa-mir-27b/hsa-mir-29c/hsa-mir-302a/hsa-…	42
H2O2	H2O2	65/458	123/1764	3.61883e-11	3.6358e-10	8.15428e-11	hsa-mir-21/hsa-mir-96/hsa-mir-486-1/hsa-mir-486-2/hsa-mir-145/hsa-mir-429/hsa-mir-141/hsa-mir-182/hsa-mir-125b-1/hsa-mir-125b-2/hsa-mir-210/hsa-let-7c/hsa-mir-200c/hsa-mir-200b/hsa-mir-195/hsa-mir-335/hsa-mir-192/hsa-mir-93/hsa-mir-155/hsa-mir-33a/hsa-mir-590/hsa-mir-493/hsa-mir-7-1/hsa-mir-143/hsa-mir-7-3/hsa-mir-1-2/hsa-mir-1-1/hsa-mir-326/hsa-mir-1247/hsa-mir-345/hsa-mir-675/hsa-mir-3200/hsa-m…	65
tumor necrosis factor alpha (TNF-伪)	tumor necrosis factor alpha (TNF-伪)	51/458	87/1764	3.7284e-11	3.68825e-10	8.27192e-11	hsa-mir-21/hsa-mir-486-1/hsa-mir-486-2/hsa-mir-145/hsa-mir-378a/hsa-mir-125b-1/hsa-mir-125b-2/hsa-mir-451a/hsa-mir-196a-1/hsa-mir-196a-2/hsa-let-7c/hsa-mir-200b/hsa-mir-193a/hsa-mir-142/hsa-mir-181b-1/hsa-mir-375/hsa-mir-187/hsa-mir-204/hsa-mir-181b-2/hsa-mir-140/hsa-mir-155/hsa-mir-495/hsa-mir-33a/hsa-mir-105-1/hsa-mir-503/hsa-mir-19a/hsa-mir-215/hsa-mir-106a/hsa-mir-149/hsa-mir-20b/hsa-mir-224/…	51
Carcinoma, Nasopharyngeal	Carcinoma, Nasopharyngeal	61/458	113/1764	4.82906e-11	4.70467e-10	1.05515e-10	hsa-mir-21/hsa-mir-183/hsa-mir-145/hsa-mir-378a/hsa-mir-200a/hsa-mir-125b-1/hsa-mir-125b-2/hsa-mir-451a/hsa-mir-378c/hsa-mir-10b/hsa-mir-184/hsa-let-7c/hsa-mir-200c/hsa-mir-200b/hsa-mir-195/hsa-mir-142/hsa-mir-449a/hsa-mir-204/hsa-mir-93/hsa-mir-155/hsa-mir-203a/hsa-mir-940/hsa-mir-203b/hsa-mir-143/hsa-mir-4501/hsa-mir-1-2/hsa-mir-1-1/hsa-mir-18a/hsa-mir-483/hsa-mir-494/hsa-mir-9-1/hsa-mir-9-2/hs…	61
Carcinoma, Thyroid	Carcinoma, Thyroid	28/458	36/1764	7.25479e-11	6.96244e-10	1.56152e-10	hsa-mir-21/hsa-mir-486-1/hsa-mir-486-2/hsa-mir-145/hsa-mir-200a/hsa-mir-144/hsa-mir-551b/hsa-mir-142/hsa-mir-204/hsa-mir-155/hsa-mir-7-1/hsa-mir-584/hsa-mir-7-3/hsa-mir-639/hsa-mir-205/hsa-mir-149/hsa-mir-7-2/hsa-mir-618/hsa-mir-221/hsa-let-7a-2/hsa-mir-222/hsa-mir-449b/hsa-mir-25/hsa-let-7a-1/hsa-let-7a-3/hsa-mir-146b/hsa-mir-23b/hsa-mir-27a	28
Cardiomyopathy, Hypertrophic	Cardiomyopathy, Hypertrophic	37/458	55/1764	7.6092e-11	7.19517e-10	1.61372e-10	hsa-mir-21/hsa-mir-96/hsa-mir-145/hsa-mir-125b-1/hsa-mir-125b-2/hsa-mir-451a/hsa-mir-99a/hsa-mir-10b/hsa-mir-184/hsa-mir-497/hsa-mir-195/hsa-mir-192/hsa-mir-181b-1/hsa-mir-204/hsa-mir-181b-2/hsa-mir-133a-1/hsa-mir-133a-2/hsa-mir-143/hsa-mir-1-2/hsa-mir-1-1/hsa-mir-19a/hsa-mir-9-1/hsa-mir-9-2/hsa-mir-9-3/hsa-mir-106a/hsa-mir-16-1/hsa-mir-367/hsa-mir-222/hsa-mir-16-2/hsa-mir-27b/hsa-mir-29c/hsa-mir…	37
estradiol-17尾 (E2)	estradiol-17尾 (E2)	19/458	20/1764	8.57546e-11	7.99134e-10	1.79228e-10	hsa-mir-125b-1/hsa-mir-125b-2/hsa-mir-93/hsa-mir-140/hsa-mir-155/hsa-mir-7-1/hsa-mir-7-3/hsa-mir-9-1/hsa-mir-9-2/hsa-mir-9-3/hsa-mir-7-2/hsa-mir-506/hsa-mir-30c-1/hsa-mir-30c-2/hsa-let-7a-2/hsa-mir-27b/hsa-let-7a-1/hsa-let-7a-3/hsa-mir-34a	19
Carcinoma, Laryngeal	Carcinoma, Laryngeal	40/458	63/1764	1.86756e-10	1.71549e-09	3.84746e-10	hsa-mir-486-1/hsa-mir-486-2/hsa-mir-378a/hsa-mir-378c/hsa-mir-210/hsa-mir-10b/hsa-mir-196a-1/hsa-mir-196a-2/hsa-mir-144/hsa-mir-195/hsa-mir-375/hsa-mir-133a-1/hsa-mir-133a-2/hsa-mir-1-2/hsa-mir-1-1/hsa-mir-1277/hsa-mir-9-1/hsa-mir-9-2/hsa-mir-9-3/hsa-mir-205/hsa-mir-20b/hsa-mir-20a/hsa-mir-373/hsa-mir-221/hsa-let-7a-2/hsa-mir-27b/hsa-mir-29c/hsa-mir-29a/hsa-let-7a-1/hsa-mir-378g/hsa-mir-378b/hsa-…	40
Bladder Neoplasms	Bladder Neoplasms	28/458	37/1764	2.2684e-10	2.05434e-09	4.60743e-10	hsa-mir-21/hsa-mir-145/hsa-mir-125b-1/hsa-mir-125b-2/hsa-mir-210/hsa-mir-99a/hsa-mir-200b/hsa-mir-181b-1/hsa-mir-181b-2/hsa-mir-93/hsa-mir-203a/hsa-mir-133a-1/hsa-mir-133a-2/hsa-mir-203b/hsa-mir-143/hsa-mir-1-2/hsa-mir-1-1/hsa-mir-503/hsa-mir-9-1/hsa-mir-9-2/hsa-mir-9-3/hsa-mir-205/hsa-mir-1224/hsa-mir-149/hsa-mir-199b/hsa-mir-300/hsa-mir-29b-1/hsa-mir-34a	28
Malignant Neoplasms [unspecific]	Malignant Neoplasms [unspecific]	34/458	50/1764	3.0221e-10	2.69891e-09	6.05304e-10	hsa-mir-21/hsa-mir-145/hsa-mir-141/hsa-mir-125b-1/hsa-mir-125b-2/hsa-mir-451a/hsa-let-7c/hsa-mir-200c/hsa-mir-200b/hsa-mir-335/hsa-mir-375/hsa-mir-140/hsa-mir-155/hsa-mir-299/hsa-mir-143/hsa-mir-135b/hsa-mir-205/hsa-mir-149/hsa-mir-218-1/hsa-let-7b/hsa-mir-99b/hsa-mir-221/hsa-let-7g/hsa-mir-218-2/hsa-mir-30c-1/hsa-let-7a-2/hsa-mir-29c/hsa-mir-29a/hsa-let-7a-1/hsa-let-7a-3/hsa-mir-15b/hsa-mir-29b-…	34
cigarette smoke (CS)	cigarette smoke (CS)	21/458	24/1764	3.17176e-10	2.79376e-09	6.26578e-10	hsa-mir-21/hsa-mir-145/hsa-mir-196a-1/hsa-mir-196a-2/hsa-mir-195/hsa-mir-449a/hsa-mir-93/hsa-mir-191/hsa-mir-155/hsa-mir-133a-1/hsa-mir-133a-2/hsa-mir-9-1/hsa-mir-9-2/hsa-mir-9-3/hsa-mir-218-1/hsa-mir-16-1/hsa-mir-218-2/hsa-mir-222/hsa-mir-16-2/hsa-mir-515-1/hsa-mir-515-2	21
Carcinoma, Rectal	Carcinoma, Rectal	33/458	48/1764	3.57838e-10	3.10933e-09	6.97352e-10	hsa-mir-139/hsa-mir-21/hsa-mir-486-1/hsa-mir-486-2/hsa-mir-183/hsa-mir-145/hsa-mir-141/hsa-mir-125b-2/hsa-mir-196a-1/hsa-mir-196a-2/hsa-mir-193a/hsa-mir-195/hsa-mir-181b-1/hsa-mir-181b-2/hsa-mir-92b/hsa-mir-155/hsa-mir-203a/hsa-mir-203b/hsa-mir-143/hsa-mir-135b/hsa-mir-18a/hsa-mir-20a/hsa-mir-221/hsa-let-7g/hsa-mir-92a-2/hsa-mir-199b/hsa-mir-29a/hsa-mir-146b/hsa-mir-1179/hsa-mir-492/hsa-mir-646/h…	33
arsenite	arsenite	36/458	55/1764	4.594e-10	3.93859e-09	8.83337e-10	hsa-mir-21/hsa-mir-145/hsa-mir-141/hsa-mir-182/hsa-mir-200a/hsa-let-7c/hsa-mir-200c/hsa-mir-200b/hsa-mir-33b/hsa-mir-301a/hsa-mir-181b-1/hsa-mir-181b-2/hsa-mir-191/hsa-mir-155/hsa-mir-143/hsa-mir-379/hsa-mir-9-1/hsa-mir-9-2/hsa-mir-9-3/hsa-mir-205/hsa-mir-455/hsa-mir-138-2/hsa-let-7b/hsa-mir-373/hsa-let-7a-2/hsa-mir-222/hsa-mir-619/hsa-mir-29a/hsa-let-7a-1/hsa-let-7a-3/hsa-mir-15b/hsa-mir-124-2/h…	36
ionizing radiation (IR)	ionizing radiation (IR)	41/458	67/1764	5.80156e-10	4.90842e-09	1.10085e-09	hsa-mir-21/hsa-mir-200a/hsa-mir-100/hsa-mir-144/hsa-mir-148b/hsa-mir-449a/hsa-mir-93/hsa-mir-155/hsa-mir-7-1/hsa-mir-1-2/hsa-mir-1-1/hsa-mir-503/hsa-mir-19a/hsa-mir-18a/hsa-mir-494/hsa-mir-9-1/hsa-mir-9-2/hsa-mir-9-3/hsa-mir-205/hsa-mir-224/hsa-mir-20a/hsa-mir-218-1/hsa-mir-302b/hsa-mir-16-1/hsa-mir-221/hsa-let-7g/hsa-mir-92a-2/hsa-mir-218-2/hsa-mir-222/hsa-mir-16-2/hsa-mir-1285-1/hsa-mir-29c/hsa…	41
Carcinoma, Adrenocortical	Carcinoma, Adrenocortical	24/458	30/1764	6.41351e-10	5.3557e-09	1.20116e-09	hsa-mir-139/hsa-mir-145/hsa-mir-125b-1/hsa-mir-125b-2/hsa-mir-210/hsa-mir-100/hsa-mir-200b/hsa-mir-195/hsa-mir-335/hsa-mir-192/hsa-mir-375/hsa-mir-203a/hsa-mir-203b/hsa-mir-7-1/hsa-mir-7-3/hsa-mir-483/hsa-mir-205/hsa-mir-376a-2/hsa-mir-7-2/hsa-let-7b/hsa-mir-16-1/hsa-mir-16-2/hsa-mir-132/hsa-mir-34a	24
Adenocarcinoma, Gastric	Adenocarcinoma, Gastric	28/458	38/1764	6.55581e-10	5.40434e-09	1.21207e-09	hsa-mir-21/hsa-mir-96/hsa-mir-486-1/hsa-mir-486-2/hsa-mir-145/hsa-mir-125b-1/hsa-mir-125b-2/hsa-mir-100/hsa-let-7c/hsa-mir-193a/hsa-mir-93/hsa-mir-203a/hsa-mir-203b/hsa-mir-381/hsa-mir-299/hsa-mir-143/hsa-mir-483/hsa-mir-205/hsa-mir-106a/hsa-mir-455/hsa-mir-20b/hsa-mir-20a/hsa-mir-302b/hsa-mir-16-1/hsa-mir-25/hsa-mir-320e/hsa-mir-107/hsa-mir-34a	28
Head And Neck Neoplasms	Head And Neck Neoplasms	27/458	36/1764	6.9115e-10	5.62544e-09	1.26166e-09	hsa-mir-21/hsa-let-7c/hsa-mir-200c/hsa-mir-130b/hsa-mir-142/hsa-mir-181b-1/hsa-mir-204/hsa-mir-181b-2/hsa-mir-155/hsa-mir-133a-1/hsa-mir-133a-2/hsa-mir-1-2/hsa-mir-1-1/hsa-mir-18a/hsa-mir-205/hsa-mir-455/hsa-let-7b/hsa-let-7f-1/hsa-mir-221/hsa-let-7g/hsa-mir-499b/hsa-let-7f-2/hsa-let-7a-2/hsa-mir-29c/hsa-let-7a-1/hsa-mir-181a-2/hsa-let-7a-3	27
Alzheimer's Disease	Alzheimer's Disease	54/458	100/1764	7.08666e-10	5.6959e-09	1.27746e-09	hsa-mir-139/hsa-mir-21/hsa-mir-125b-1/hsa-mir-125b-2/hsa-mir-100/hsa-mir-200c/hsa-mir-200b/hsa-mir-195/hsa-mir-33b/hsa-mir-511/hsa-mir-148b/hsa-mir-142/hsa-mir-301a/hsa-mir-181b-1/hsa-mir-375/hsa-mir-342/hsa-mir-181b-2/hsa-mir-93/hsa-mir-191/hsa-mir-155/hsa-mir-33a/hsa-mir-937/hsa-mir-7-1/hsa-mir-143/hsa-mir-7-3/hsa-mir-188/hsa-mir-483/hsa-mir-9-1/hsa-mir-9-2/hsa-mir-9-3/hsa-mir-885/hsa-mir-7-2/h…	54
Carcinoma, Endometrial	Carcinoma, Endometrial	37/458	58/1764	7.78783e-10	6.18219e-09	1.38653e-09	hsa-mir-145/hsa-mir-429/hsa-mir-141/hsa-mir-182/hsa-mir-200a/hsa-mir-125b-1/hsa-mir-125b-2/hsa-mir-10b/hsa-mir-196a-2/hsa-let-7c/hsa-mir-200c/hsa-mir-200b/hsa-mir-449a/hsa-mir-204/hsa-mir-93/hsa-mir-203a/hsa-mir-203b/hsa-mir-1-2/hsa-mir-1-1/hsa-mir-135b/hsa-mir-205/hsa-mir-218-1/hsa-mir-302b/hsa-let-7b/hsa-let-7g/hsa-mir-302d/hsa-mir-499b/hsa-mir-218-2/hsa-let-7a-2/hsa-mir-222/hsa-mir-302a/hsa-le…	37
Carcinoma, Thyroid, Papillary	Carcinoma, Thyroid, Papillary	36/458	56/1764	9.78985e-10	7.67667e-09	1.72171e-09	hsa-mir-21/hsa-mir-96/hsa-mir-183/hsa-mir-182/hsa-mir-451a/hsa-mir-99a/hsa-mir-144/hsa-mir-130b/hsa-mir-192/hsa-mir-181b-1/hsa-mir-375/hsa-mir-204/hsa-mir-181b-2/hsa-mir-140/hsa-mir-155/hsa-mir-7-1/hsa-mir-7-3/hsa-mir-135b/hsa-mir-9-1/hsa-mir-9-2/hsa-mir-9-3/hsa-mir-7-2/hsa-let-7b/hsa-mir-221/hsa-mir-199b/hsa-mir-30c-2/hsa-let-7a-2/hsa-mir-222/hsa-mir-1271/hsa-mir-25/hsa-let-7a-1/hsa-mir-181a-2/h…	36
gemcitabine (GEM)	gemcitabine (GEM)	49/458	89/1764	1.96335e-09	1.521e-08	3.41127e-09	hsa-mir-139/hsa-mir-21/hsa-mir-183/hsa-mir-210/hsa-mir-337/hsa-let-7c/hsa-mir-200c/hsa-mir-200b/hsa-mir-335/hsa-mir-142/hsa-mir-301a/hsa-mir-181b-1/hsa-mir-187/hsa-mir-204/hsa-mir-342/hsa-mir-181b-2/hsa-mir-155/hsa-mir-133a-1/hsa-mir-33a/hsa-mir-7-1/hsa-mir-299/hsa-mir-7-3/hsa-mir-1-2/hsa-mir-326/hsa-mir-345/hsa-mir-483/hsa-mir-205/hsa-mir-149/hsa-mir-129-2/hsa-mir-202/hsa-mir-7-2/hsa-mir-218-1/h…	49
Preeclampsia	Preeclampsia	43/458	74/1764	2.18486e-09	1.67246e-08	3.75096e-09	hsa-mir-21/hsa-mir-182/hsa-mir-125b-1/hsa-mir-125b-2/hsa-mir-210/hsa-mir-1301/hsa-mir-195/hsa-mir-335/hsa-mir-142/hsa-mir-301a/hsa-mir-204/hsa-mir-342/hsa-mir-92b/hsa-mir-93/hsa-mir-191/hsa-mir-155/hsa-mir-203a/hsa-mir-495/hsa-mir-203b/hsa-mir-188/hsa-mir-135b/hsa-mir-18a/hsa-mir-411/hsa-mir-205/hsa-mir-106a/hsa-mir-149/hsa-mir-202/hsa-mir-885/hsa-mir-224/hsa-let-7b/hsa-mir-582/hsa-mir-222/hsa-mi…	43
propofol (PPF)	propofol (PPF)	32/458	48/1764	2.27496e-09	1.70093e-08	3.81481e-09	hsa-mir-21/hsa-mir-486-1/hsa-mir-486-2/hsa-mir-145/hsa-mir-451a/hsa-mir-10b/hsa-mir-196a-1/hsa-mir-196a-2/hsa-mir-195/hsa-mir-204/hsa-mir-665/hsa-mir-140/hsa-mir-155/hsa-mir-495/hsa-mir-133a-1/hsa-mir-133a-2/hsa-mir-326/hsa-mir-9-1/hsa-mir-9-2/hsa-mir-9-3/hsa-mir-20b/hsa-mir-1284/hsa-mir-218-1/hsa-mir-221/hsa-mir-4458/hsa-mir-218-2/hsa-mir-137/hsa-mir-30b/hsa-mir-1297/hsa-mir-15b/hsa-mir-34a/hsa-…	32
Squamous Cell Carcinoma, Head and Neck	Squamous Cell Carcinoma, Head and Neck	32/458	48/1764	2.27496e-09	1.70093e-08	3.81481e-09	hsa-mir-21/hsa-mir-141/hsa-mir-182/hsa-mir-210/hsa-mir-196a-1/hsa-mir-196a-2/hsa-mir-200c/hsa-mir-200b/hsa-mir-375/hsa-mir-93/hsa-mir-155/hsa-mir-147b/hsa-mir-1-2/hsa-mir-1-1/hsa-mir-376c/hsa-mir-675/hsa-mir-494/hsa-mir-106a/hsa-mir-20b/hsa-mir-138-2/hsa-mir-373/hsa-mir-582/hsa-let-7a-2/hsa-mir-29c/hsa-mir-29a/hsa-let-7a-1/hsa-let-7a-3/hsa-mir-15b/hsa-mir-128-2/hsa-mir-34a/hsa-mir-372/hsa-mir-27a	32
Immune Response	Immune Response	50/458	92/1764	2.42259e-09	1.79049e-08	4.01566e-09	hsa-mir-21/hsa-mir-486-1/hsa-mir-486-2/hsa-mir-125b-1/hsa-mir-125b-2/hsa-mir-210/hsa-mir-100/hsa-mir-196a-1/hsa-mir-196a-2/hsa-mir-200c/hsa-mir-200b/hsa-mir-192/hsa-mir-181b-1/hsa-mir-342/hsa-mir-181b-2/hsa-mir-93/hsa-mir-140/hsa-mir-155/hsa-mir-203a/hsa-mir-203b/hsa-mir-590/hsa-mir-105-1/hsa-mir-143/hsa-mir-147b/hsa-mir-326/hsa-mir-19a/hsa-mir-18a/hsa-mir-9-1/hsa-mir-9-2/hsa-mir-9-3/hsa-mir-20a/…	50
Leukemia	Leukemia	40/458	67/1764	2.74259e-09	2.00396e-08	4.49443e-09	hsa-mir-139/hsa-mir-21/hsa-mir-486-1/hsa-mir-486-2/hsa-mir-183/hsa-mir-378a/hsa-mir-125b-1/hsa-mir-125b-2/hsa-mir-378c/hsa-mir-365b/hsa-mir-365a/hsa-mir-195/hsa-mir-511/hsa-mir-454/hsa-mir-155/hsa-mir-143/hsa-mir-19a/hsa-mir-18a/hsa-mir-9-1/hsa-mir-9-2/hsa-mir-9-3/hsa-mir-138-2/hsa-mir-20a/hsa-mir-16-1/hsa-mir-92a-2/hsa-mir-199b/hsa-mir-16-2/hsa-mir-19b-2/hsa-mir-27b/hsa-mir-29a/hsa-mir-181a-2/hs…	40
Carcinoma, Renal Cell, Clear-Cell	Carcinoma, Renal Cell, Clear-Cell	36/458	58/1764	4.05691e-09	2.89844e-08	6.50054e-09	hsa-mir-21/hsa-mir-145/hsa-mir-429/hsa-mir-141/hsa-mir-125b-1/hsa-mir-125b-2/hsa-mir-210/hsa-mir-10b/hsa-mir-195/hsa-mir-335/hsa-mir-142/hsa-mir-187/hsa-mir-204/hsa-mir-377/hsa-mir-452/hsa-mir-299/hsa-mir-1-1/hsa-mir-19a/hsa-mir-9-1/hsa-mir-9-2/hsa-mir-9-3/hsa-mir-506/hsa-let-7g/hsa-mir-30c-2/hsa-mir-27b/hsa-mir-29a/hsa-mir-107/hsa-mir-124-2/hsa-mir-23b/hsa-mir-217/hsa-mir-492/hsa-mir-502/hsa-mir…	36
Osteogenesis	Osteogenesis	36/458	58/1764	4.05691e-09	2.89844e-08	6.50054e-09	hsa-mir-21/hsa-mir-96/hsa-mir-145/hsa-mir-378a/hsa-mir-125b-1/hsa-mir-125b-2/hsa-mir-378c/hsa-mir-200c/hsa-mir-195/hsa-mir-148b/hsa-mir-140/hsa-mir-495/hsa-mir-33a/hsa-mir-590/hsa-mir-1-2/hsa-mir-1-1/hsa-mir-106a/hsa-mir-224/hsa-mir-138-2/hsa-mir-218-1/hsa-mir-221/hsa-let-7g/hsa-mir-218-2/hsa-mir-222/hsa-mir-132/hsa-mir-302a/hsa-mir-378g/hsa-mir-378b/hsa-mir-378e/hsa-mir-378f/hsa-mir-98/hsa-mir-1…	36
MYC	MYC	28/458	40/1764	4.48109e-09	3.13189e-08	7.02414e-09	hsa-mir-429/hsa-mir-141/hsa-let-7c/hsa-mir-195/hsa-mir-93/hsa-mir-19a/hsa-mir-18a/hsa-mir-9-1/hsa-mir-9-2/hsa-mir-9-3/hsa-mir-106a/hsa-mir-20b/hsa-mir-20a/hsa-let-7b/hsa-let-7f-1/hsa-mir-221/hsa-let-7g/hsa-mir-92a-2/hsa-let-7f-2/hsa-let-7a-2/hsa-mir-19b-2/hsa-mir-29c/hsa-mir-29a/hsa-let-7a-1/hsa-let-7a-3/hsa-mir-23b/hsa-mir-19b-1/hsa-mir-34a	28
particulate matter (PM2.5)	particulate matter (PM2.5)	28/458	40/1764	4.48109e-09	3.13189e-08	7.02414e-09	hsa-mir-139/hsa-mir-21/hsa-mir-96/hsa-mir-145/hsa-mir-200a/hsa-mir-210/hsa-mir-32/hsa-mir-204/hsa-mir-93/hsa-mir-140/hsa-mir-155/hsa-mir-215/hsa-mir-205/hsa-mir-20a/hsa-mir-16-1/hsa-mir-582/hsa-let-7a-2/hsa-mir-222/hsa-mir-16-2/hsa-mir-4516/hsa-mir-25/hsa-let-7a-1/hsa-mir-4478/hsa-let-7a-3/hsa-mir-1228/hsa-mir-128-2/hsa-mir-34a/hsa-mir-338	28
Docetaxel	Docetaxel	30/458	45/1764	7.47909e-09	5.11602e-08	1.14741e-08	hsa-mir-21/hsa-mir-145/hsa-mir-141/hsa-mir-200a/hsa-mir-451a/hsa-mir-100/hsa-mir-200c/hsa-mir-200b/hsa-mir-193a/hsa-mir-195/hsa-mir-192/hsa-mir-181b-1/hsa-mir-375/hsa-mir-204/hsa-mir-181b-2/hsa-mir-7-1/hsa-mir-7-3/hsa-mir-129-2/hsa-mir-129-1/hsa-mir-7-2/hsa-mir-138-2/hsa-mir-20a/hsa-mir-16-1/hsa-mir-99b/hsa-mir-16-2/hsa-mir-98/hsa-mir-515-1/hsa-mir-515-2/hsa-mir-502/hsa-mir-34a	30
Retinoblastoma	Retinoblastoma	30/458	45/1764	7.47909e-09	5.11602e-08	1.14741e-08	hsa-mir-21/hsa-mir-183/hsa-mir-200a/hsa-mir-125b-1/hsa-mir-125b-2/hsa-let-7c/hsa-mir-181b-1/hsa-mir-204/hsa-mir-181b-2/hsa-mir-433/hsa-mir-215/hsa-mir-18a/hsa-mir-494/hsa-mir-20a/hsa-mir-218-1/hsa-let-7b/hsa-mir-373/hsa-let-7f-1/hsa-let-7g/hsa-mir-218-2/hsa-let-7f-2/hsa-let-7a-2/hsa-mir-19b-2/hsa-mir-25/hsa-let-7a-1/hsa-mir-181a-2/hsa-let-7a-3/hsa-mir-124-2/hsa-mir-19b-1/hsa-mir-124-1	30
Neuroblastoma	Neuroblastoma	36/458	59/1764	7.91868e-09	5.35969e-08	1.20206e-08	hsa-mir-21/hsa-mir-200a/hsa-mir-125b-1/hsa-mir-10b/hsa-mir-337/hsa-mir-335/hsa-mir-192/hsa-mir-375/hsa-mir-204/hsa-mir-203a/hsa-mir-203b/hsa-mir-143/hsa-mir-19a/hsa-mir-18a/hsa-mir-432/hsa-mir-205/hsa-mir-329-2/hsa-mir-329-1/hsa-mir-20a/hsa-let-7b/hsa-mir-92a-2/hsa-mir-19b-2/hsa-mir-542/hsa-mir-25/hsa-mir-132/hsa-mir-29a/hsa-mir-181a-2/hsa-mir-1246/hsa-mir-137/hsa-mir-128-2/hsa-mir-558/hsa-mir-44…	36
5-aza-2'-deoxycytidine (5-Aza-CdR)	5-aza-2'-deoxycytidine (5-Aza-CdR)	33/458	52/1764	8.37156e-09	5.6072e-08	1.25757e-08	hsa-mir-141/hsa-mir-125b-1/hsa-mir-125b-2/hsa-mir-210/hsa-mir-99a/hsa-mir-196a-1/hsa-mir-196a-2/hsa-let-7c/hsa-mir-193a/hsa-mir-181b-1/hsa-mir-342/hsa-mir-181b-2/hsa-mir-92b/hsa-mir-93/hsa-mir-155/hsa-mir-503/hsa-mir-432/hsa-mir-205/hsa-mir-149/hsa-mir-138-2/hsa-mir-99b/hsa-let-7f-1/hsa-let-7g/hsa-let-7f-2/hsa-mir-27b/hsa-mir-1231/hsa-mir-132/hsa-mir-181a-2/hsa-mir-1246/hsa-mir-146b/hsa-mir-1228/…	33
T-helper 17 Cell Differentiation	T-helper 17 Cell Differentiation	17/458	19/1764	8.78591e-09	5.76511e-08	1.29298e-08	hsa-mir-21/hsa-mir-141/hsa-mir-210/hsa-mir-301a/hsa-mir-93/hsa-mir-155/hsa-mir-1-2/hsa-mir-1-1/hsa-mir-106a/hsa-mir-20b/hsa-mir-20a/hsa-mir-30c-1/hsa-mir-30c-2/hsa-mir-27b/hsa-mir-181a-2/hsa-mir-152/hsa-mir-27a	17
Cardiovascular Diseases [unspecific]	Cardiovascular Diseases [unspecific]	38/458	64/1764	8.78663e-09	5.76511e-08	1.29298e-08	hsa-mir-21/hsa-mir-145/hsa-mir-378a/hsa-mir-451a/hsa-mir-210/hsa-mir-99a/hsa-mir-10b/hsa-mir-100/hsa-mir-144/hsa-mir-200c/hsa-mir-32/hsa-mir-33b/hsa-mir-155/hsa-mir-133a-1/hsa-mir-133a-2/hsa-mir-33a/hsa-mir-590/hsa-mir-143/hsa-mir-1-2/hsa-mir-1-1/hsa-mir-758/hsa-mir-149/hsa-mir-138-2/hsa-let-7b/hsa-mir-221/hsa-mir-92a-2/hsa-mir-499b/hsa-let-7a-2/hsa-mir-222/hsa-mir-670/hsa-mir-29c/hsa-mir-29a/hsa…	38
Asthma	Asthma	28/458	41/1764	1.07476e-08	6.8423e-08	1.53457e-08	hsa-mir-21/hsa-mir-145/hsa-mir-125b-1/hsa-mir-125b-2/hsa-mir-196a-2/hsa-mir-200c/hsa-mir-148b/hsa-mir-187/hsa-mir-140/hsa-mir-155/hsa-mir-143/hsa-mir-19a/hsa-mir-18a/hsa-mir-9-1/hsa-mir-9-2/hsa-mir-9-3/hsa-mir-149/hsa-mir-224/hsa-let-7b/hsa-let-7f-1/hsa-mir-221/hsa-let-7g/hsa-mir-499b/hsa-let-7f-2/hsa-let-7a-2/hsa-let-7a-1/hsa-let-7a-3/hsa-mir-152	28
Endometriosis	Endometriosis	28/458	41/1764	1.07476e-08	6.8423e-08	1.53457e-08	hsa-mir-183/hsa-mir-145/hsa-mir-141/hsa-mir-200a/hsa-mir-125b-1/hsa-mir-125b-2/hsa-mir-451a/hsa-mir-99a/hsa-mir-10b/hsa-mir-100/hsa-mir-365b/hsa-mir-365a/hsa-mir-200b/hsa-mir-195/hsa-mir-142/hsa-mir-191/hsa-mir-143/hsa-mir-1-2/hsa-mir-1-1/hsa-mir-556/hsa-mir-202/hsa-mir-20a/hsa-let-7b/hsa-mir-16-1/hsa-mir-99b/hsa-mir-16-2/hsa-mir-29c/hsa-mir-449b	28
Parkinson's Disease	Parkinson's Disease	28/458	41/1764	1.07476e-08	6.8423e-08	1.53457e-08	hsa-mir-21/hsa-mir-144/hsa-mir-195/hsa-mir-495/hsa-mir-7-1/hsa-mir-7-3/hsa-mir-1-2/hsa-mir-1-1/hsa-mir-433/hsa-mir-9-1/hsa-mir-9-2/hsa-mir-9-3/hsa-mir-106a/hsa-mir-129-2/hsa-mir-129-1/hsa-mir-7-2/hsa-mir-16-1/hsa-mir-221/hsa-mir-16-2/hsa-mir-19b-2/hsa-mir-29c/hsa-mir-132/hsa-mir-29a/hsa-mir-181a-2/hsa-mir-19b-1/hsa-mir-29b-1/hsa-mir-4697/hsa-mir-34a	28
Atrial Fibrillation	Atrial Fibrillation	36/458	60/1764	1.50625e-08	9.49527e-08	2.12958e-08	hsa-mir-21/hsa-mir-486-1/hsa-mir-486-2/hsa-mir-183/hsa-mir-451a/hsa-mir-10b/hsa-mir-196a-2/hsa-mir-144/hsa-mir-192/hsa-mir-93/hsa-mir-155/hsa-mir-590/hsa-mir-377/hsa-mir-1-2/hsa-mir-1-1/hsa-mir-19a/hsa-mir-215/hsa-mir-18a/hsa-mir-483/hsa-mir-106a/hsa-mir-199b/hsa-mir-19b-2/hsa-mir-29c/hsa-mir-25/hsa-mir-1266/hsa-mir-29a/hsa-mir-146b/hsa-mir-30b/hsa-mir-3149/hsa-mir-15b/hsa-mir-892a/hsa-mir-124-2/…	36
Estradiol (E2)	Estradiol (E2)	42/458	75/1764	1.5841e-08	9.88908e-08	2.2179e-08	hsa-mir-21/hsa-mir-200a/hsa-mir-10b/hsa-mir-337/hsa-let-7c/hsa-mir-200c/hsa-mir-200b/hsa-mir-191/hsa-mir-203a/hsa-mir-143/hsa-mir-1-2/hsa-mir-1-1/hsa-mir-9-1/hsa-mir-9-2/hsa-mir-9-3/hsa-mir-506/hsa-mir-302b/hsa-let-7b/hsa-mir-16-1/hsa-let-7f-1/hsa-mir-221/hsa-let-7g/hsa-mir-30c-1/hsa-let-7f-2/hsa-mir-30c-2/hsa-let-7a-2/hsa-mir-222/hsa-mir-16-2/hsa-mir-526b/hsa-mir-27b/hsa-let-7a-1/hsa-let-7a-3/hs…	42
Cholangiocarcinoma	Cholangiocarcinoma	25/458	35/1764	1.65454e-08	1.02295e-07	2.29426e-08	hsa-mir-21/hsa-mir-96/hsa-mir-429/hsa-mir-141/hsa-mir-200a/hsa-mir-144/hsa-mir-200c/hsa-mir-200b/hsa-mir-192/hsa-mir-155/hsa-mir-203a/hsa-mir-203b/hsa-mir-1-2/hsa-mir-1-1/hsa-mir-483/hsa-mir-205/hsa-mir-106a/hsa-mir-224/hsa-mir-373/hsa-mir-221/hsa-mir-222/hsa-mir-25/hsa-mir-29a/hsa-mir-29b-1/hsa-mir-34a	25
Schizophrenia	Schizophrenia	33/458	53/1764	1.68747e-08	1.03337e-07	2.31762e-08	hsa-mir-183/hsa-mir-365b/hsa-mir-365a/hsa-mir-193a/hsa-mir-195/hsa-mir-335/hsa-mir-130b/hsa-mir-181b-1/hsa-mir-449a/hsa-mir-181b-2/hsa-mir-7-1/hsa-mir-7-3/hsa-mir-19a/hsa-mir-432/hsa-mir-9-1/hsa-mir-9-2/hsa-mir-9-3/hsa-mir-7-2/hsa-let-7g/hsa-mir-92a-2/hsa-mir-19b-2/hsa-mir-29c/hsa-mir-132/hsa-mir-29a/hsa-mir-137/hsa-mir-146b/hsa-mir-30b/hsa-mir-98/hsa-mir-15b/hsa-mir-19b-1/hsa-mir-29b-1/hsa-mir-3…	33
Hormone-mediated Signaling Pathway	Hormone-mediated Signaling Pathway	35/458	58/1764	1.96318e-08	1.19087e-07	2.67086e-08	hsa-mir-21/hsa-mir-375/hsa-mir-133a-1/hsa-mir-133a-2/hsa-mir-7-1/hsa-mir-379/hsa-mir-7-3/hsa-mir-1-2/hsa-mir-1-1/hsa-mir-19a/hsa-mir-135b/hsa-mir-18a/hsa-mir-9-1/hsa-mir-9-2/hsa-mir-9-3/hsa-mir-7-2/hsa-mir-20a/hsa-mir-16-1/hsa-mir-221/hsa-mir-92a-2/hsa-mir-499b/hsa-let-7a-2/hsa-mir-16-2/hsa-mir-132/hsa-mir-29a/hsa-let-7a-1/hsa-let-7a-3/hsa-mir-98/hsa-mir-128-2/hsa-mir-124-2/hsa-mir-23b/hsa-mir-36…	35
Glaucoma	Glaucoma	22/458	29/1764	2.05244e-08	1.23338e-07	2.7662e-08	hsa-mir-21/hsa-mir-182/hsa-mir-451a/hsa-mir-184/hsa-mir-144/hsa-mir-93/hsa-mir-19a/hsa-mir-483/hsa-mir-205/hsa-mir-149/hsa-mir-202/hsa-mir-16-1/hsa-mir-450a-1/hsa-mir-3074/hsa-mir-450a-2/hsa-mir-548l/hsa-mir-16-2/hsa-mir-29c/hsa-mir-29a/hsa-mir-107/hsa-mir-29b-1/hsa-mir-450b	22
Aging	Aging	37/458	63/1764	2.12414e-08	1.26465e-07	2.83633e-08	hsa-mir-21/hsa-mir-96/hsa-mir-145/hsa-mir-141/hsa-mir-451a/hsa-mir-100/hsa-mir-144/hsa-let-7c/hsa-mir-200c/hsa-mir-195/hsa-mir-511/hsa-mir-181b-1/hsa-mir-204/hsa-mir-181b-2/hsa-mir-155/hsa-mir-590/hsa-mir-7-1/hsa-mir-7-3/hsa-mir-18a/hsa-mir-9-1/hsa-mir-9-2/hsa-mir-9-3/hsa-mir-7-2/hsa-let-7b/hsa-mir-16-1/hsa-mir-221/hsa-let-7g/hsa-mir-92a-2/hsa-let-7a-2/hsa-mir-222/hsa-mir-16-2/hsa-let-7a-1/hsa-mi…	37
Hepatitis C Virus Infection	Hepatitis C Virus Infection	46/458	86/1764	2.21641e-08	1.30748e-07	2.93239e-08	hsa-mir-21/hsa-mir-96/hsa-mir-145/hsa-mir-182/hsa-mir-200a/hsa-mir-125b-1/hsa-mir-125b-2/hsa-mir-99a/hsa-let-7c/hsa-mir-200b/hsa-mir-195/hsa-mir-142/hsa-mir-192/hsa-mir-449a/hsa-mir-155/hsa-mir-503/hsa-mir-19a/hsa-mir-215/hsa-mir-758/hsa-mir-885/hsa-mir-224/hsa-let-7b/hsa-mir-16-1/hsa-mir-373/hsa-mir-651/hsa-let-7f-1/hsa-mir-221/hsa-let-7g/hsa-let-7f-2/hsa-let-7a-2/hsa-mir-16-2/hsa-mir-27b/hsa-mi…	46
Liver Cirrhosis	Liver Cirrhosis	34/458	56/1764	2.55013e-08	1.49067e-07	3.34323e-08	hsa-mir-21/hsa-mir-145/hsa-mir-378a/hsa-mir-200a/hsa-mir-10b/hsa-mir-144/hsa-mir-200b/hsa-mir-193a/hsa-mir-454/hsa-mir-155/hsa-mir-203a/hsa-mir-203b/hsa-mir-33a/hsa-mir-18a/hsa-mir-494/hsa-mir-9-1/hsa-mir-9-2/hsa-mir-9-3/hsa-mir-221/hsa-mir-92a-2/hsa-let-7a-2/hsa-mir-222/hsa-mir-1285-1/hsa-mir-29c/hsa-mir-29a/hsa-let-7a-1/hsa-mir-939/hsa-let-7a-3/hsa-mir-378b/hsa-mir-943/hsa-mir-23b/hsa-mir-519d/…	34
hepatitis C virus (HCV)	hepatitis C virus (HCV)	31/458	49/1764	2.7281e-08	1.58033e-07	3.54433e-08	hsa-mir-21/hsa-mir-486-1/hsa-mir-486-2/hsa-mir-125b-1/hsa-mir-125b-2/hsa-mir-99a/hsa-mir-130b/hsa-mir-192/hsa-mir-301a/hsa-mir-181b-1/hsa-mir-375/hsa-mir-449a/hsa-mir-181b-2/hsa-mir-93/hsa-mir-155/hsa-mir-19a/hsa-mir-494/hsa-mir-885/hsa-mir-16-1/hsa-mir-99b/hsa-mir-221/hsa-mir-30c-1/hsa-mir-30c-2/hsa-mir-16-2/hsa-mir-27b/hsa-mir-619/hsa-mir-132/hsa-mir-30b/hsa-mir-124-2/hsa-mir-124-1/hsa-mir-34a	31
Epstein-Barr Virus Infection	Epstein-Barr Virus Infection	16/458	18/1764	3.11242e-08	1.78686e-07	4.00754e-08	hsa-mir-96/hsa-mir-183/hsa-mir-182/hsa-mir-10b/hsa-mir-142/hsa-mir-7-1/hsa-mir-7-3/hsa-mir-9-1/hsa-mir-9-2/hsa-mir-9-3/hsa-mir-7-2/hsa-mir-221/hsa-let-7a-2/hsa-mir-222/hsa-let-7a-1/hsa-mir-15b	16
testis	testis	30/458	47/1764	3.43824e-08	1.95645e-07	4.38787e-08	hsa-let-7c/hsa-mir-195/hsa-mir-454/hsa-mir-204/hsa-mir-342/hsa-mir-381/hsa-mir-7-1/hsa-mir-299/hsa-mir-379/hsa-mir-135b/hsa-mir-411/hsa-mir-9-1/hsa-mir-9-2/hsa-mir-9-3/hsa-mir-455/hsa-mir-885/hsa-mir-218-1/hsa-let-7b/hsa-mir-99b/hsa-let-7f-1/hsa-let-7g/hsa-mir-218-2/hsa-let-7f-2/hsa-let-7a-2/hsa-let-7a-1/hsa-let-7a-3/hsa-mir-98/hsa-mir-128-2/hsa-mir-124-2/hsa-mir-124-1	30
doxorubicin (DOX)	doxorubicin (DOX)	37/458	64/1764	3.83091e-08	2.16077e-07	4.84612e-08	hsa-mir-21/hsa-mir-145/hsa-mir-182/hsa-mir-451a/hsa-mir-100/hsa-mir-184/hsa-mir-200c/hsa-mir-200b/hsa-mir-195/hsa-mir-181b-1/hsa-mir-375/hsa-mir-449a/hsa-mir-181b-2/hsa-mir-155/hsa-mir-1-2/hsa-mir-1-1/hsa-mir-135b/hsa-mir-16-1/hsa-mir-221/hsa-mir-92a-2/hsa-let-7a-2/hsa-mir-222/hsa-mir-16-2/hsa-mir-330/hsa-mir-27b/hsa-mir-542/hsa-mir-132/hsa-mir-29a/hsa-let-7a-1/hsa-mir-181a-2/hsa-let-7a-3/hsa-mir…	37
angiotensin II (Ang II)	angiotensin II (Ang II)	25/458	36/1764	4.11813e-08	2.30257e-07	5.16415e-08	hsa-mir-21/hsa-mir-96/hsa-mir-145/hsa-mir-200a/hsa-mir-155/hsa-mir-133a-1/hsa-mir-133a-2/hsa-mir-590/hsa-mir-143/hsa-mir-9-1/hsa-mir-9-2/hsa-mir-9-3/hsa-mir-129-2/hsa-mir-202/hsa-mir-129-1/hsa-mir-221/hsa-let-7g/hsa-mir-27b/hsa-mir-132/hsa-mir-30b/hsa-mir-128-2/hsa-mir-23b/hsa-mir-217/hsa-mir-29b-1/hsa-mir-34a	25
Hematologic Neoplasms	Hematologic Neoplasms	24/458	34/1764	4.73913e-08	2.62695e-07	5.89166e-08	hsa-mir-21/hsa-mir-378a/hsa-mir-125b-1/hsa-mir-125b-2/hsa-mir-378c/hsa-mir-497/hsa-mir-148b/hsa-mir-155/hsa-mir-149/hsa-mir-20a/hsa-mir-373/hsa-mir-221/hsa-mir-92a-2/hsa-mir-222/hsa-mir-378g/hsa-mir-378b/hsa-mir-378e/hsa-mir-378f/hsa-mir-15b/hsa-mir-124-2/hsa-mir-23b/hsa-mir-124-1/hsa-mir-152/hsa-mir-372	24
Leukemia, Myeloid, Chronic	Leukemia, Myeloid, Chronic	38/458	67/1764	5.076e-08	2.78963e-07	6.25652e-08	hsa-mir-21/hsa-mir-145/hsa-mir-378a/hsa-mir-200a/hsa-mir-378c/hsa-let-7c/hsa-mir-148b/hsa-mir-142/hsa-mir-665/hsa-mir-140/hsa-mir-155/hsa-mir-299/hsa-mir-483/hsa-mir-9-1/hsa-mir-9-2/hsa-mir-9-3/hsa-mir-224/hsa-let-7b/hsa-mir-16-1/hsa-let-7g/hsa-mir-199b/hsa-mir-3915/hsa-let-7a-2/hsa-mir-16-2/hsa-let-7a-1/hsa-mir-181a-2/hsa-mir-378g/hsa-mir-378b/hsa-mir-378e/hsa-mir-378f/hsa-mir-943/hsa-mir-3646/h…	38
[truncated: 371 more rows]

## Sheet: 0.8
ID	Description	GeneRatio	BgRatio	pvalue	p.adjust	qvalue	geneID	Count
[truncated: 394 more rows]

[truncated: 1 more sheets: 0.85]
