# Supplementary material for: MHIF-MSEA: a novel model of miRNA set enrichment analysis based on multi-source heterogeneous information fusion
Source: Front Genet. 2024 Mar 22;15:1375148. doi: 10.3389/fgene.2024.1375148 (PMC10995286; doi:10.3389/fgene.2024.1375148)
Supplement: Supplementary file 4 [file Table4.XLSX]

## Sheet: Comparison
percentage	p-value	FDR value
0.3	7.1e-51	2.26e-48
0.4	1.24e-58	3.98e-56
0.5	2.17e-75	6.95e-73
0.6	4.08e-65	1.32e-62

## Sheet: 30%
ID	Description	GeneRatio	BgRatio	pvalue	p.adjust	qvalue	geneID	Count
Carcinoma, Hepatocellular	Carcinoma, Hepatocellular	154/271	338/1764	1.3377e-53	8.5345e-51	2.04175e-51	hsa-mir-139/hsa-mir-21/hsa-mir-96/hsa-mir-486-1/hsa-mir-486-2/hsa-mir-183/hsa-mir-145/hsa-mir-429/hsa-mir-141/hsa-mir-378a/hsa-mir-182/hsa-mir-200a/hsa-mir-125b-1/hsa-mir-125b-2/hsa-mir-592/hsa-mir-451a/hsa-mir-378c/hsa-mir-210/hsa-mir-99a/hsa-mir-190b/hsa-mir-10b/hsa-mir-100/hsa-mir-196a-1/hsa-mir-365b/hsa-mir-196a-2/hsa-mir-365a/hsa-mir-184/hsa-mir-144/hsa-mir-497/hsa-let-7c/hsa-mir-200c/hsa-mi…	154
Carcinoma, Breast	Carcinoma, Breast	153/271	346/1764	7.09898e-51	2.26457e-48	5.41764e-49	hsa-mir-139/hsa-mir-21/hsa-mir-96/hsa-mir-486-1/hsa-mir-486-2/hsa-mir-183/hsa-mir-145/hsa-mir-429/hsa-mir-141/hsa-mir-378a/hsa-mir-182/hsa-mir-200a/hsa-mir-125b-1/hsa-mir-125b-2/hsa-mir-592/hsa-mir-451a/hsa-mir-378c/hsa-mir-210/hsa-mir-99a/hsa-mir-190b/hsa-mir-10b/hsa-mir-100/hsa-mir-196a-1/hsa-mir-365b/hsa-mir-196a-2/hsa-mir-365a/hsa-mir-184/hsa-mir-144/hsa-mir-497/hsa-let-7c/hsa-mir-200c/hsa-mi…	153
Hypoxia	Hypoxia	114/271	217/1764	1.16123e-44	2.46955e-42	5.90801e-43	hsa-mir-139/hsa-mir-21/hsa-mir-96/hsa-mir-486-1/hsa-mir-486-2/hsa-mir-145/hsa-mir-429/hsa-mir-141/hsa-mir-182/hsa-mir-200a/hsa-mir-125b-1/hsa-mir-125b-2/hsa-mir-451a/hsa-mir-210/hsa-mir-10b/hsa-mir-100/hsa-mir-196a-1/hsa-mir-196a-2/hsa-mir-144/hsa-mir-497/hsa-let-7c/hsa-mir-200c/hsa-mir-200b/hsa-mir-193a/hsa-mir-195/hsa-mir-335/hsa-mir-148b/hsa-mir-130b/hsa-mir-192/hsa-mir-301a/hsa-mir-181b-1/hsa…	114
Carcinoma, Gastric	Carcinoma, Gastric	127/271	275/1764	1.53126e-42	2.44237e-40	5.84298e-41	hsa-mir-139/hsa-mir-21/hsa-mir-96/hsa-mir-486-1/hsa-mir-486-2/hsa-mir-183/hsa-mir-145/hsa-mir-429/hsa-mir-141/hsa-mir-378a/hsa-mir-182/hsa-mir-125b-1/hsa-mir-125b-2/hsa-mir-451a/hsa-mir-378c/hsa-mir-210/hsa-mir-99a/hsa-mir-190b/hsa-mir-10b/hsa-mir-100/hsa-mir-196a-1/hsa-mir-365b/hsa-mir-196a-2/hsa-mir-365a/hsa-mir-144/hsa-mir-337/hsa-mir-497/hsa-let-7c/hsa-mir-200c/hsa-mir-200b/hsa-mir-32/hsa-mir…	127
Carcinoma, Lung. Non-Small-Cell	Carcinoma, Lung. Non-Small-Cell	109/271	217/1764	7.63028e-40	9.73624e-38	2.32924e-38	hsa-mir-139/hsa-mir-21/hsa-mir-486-1/hsa-mir-486-2/hsa-mir-145/hsa-mir-429/hsa-mir-141/hsa-mir-378a/hsa-mir-182/hsa-mir-200a/hsa-mir-125b-1/hsa-mir-125b-2/hsa-mir-592/hsa-mir-378c/hsa-mir-210/hsa-mir-99a/hsa-mir-10b/hsa-mir-196a-1/hsa-mir-365b/hsa-mir-196a-2/hsa-mir-365a/hsa-mir-184/hsa-mir-144/hsa-mir-497/hsa-let-7c/hsa-mir-200c/hsa-mir-200b/hsa-mir-32/hsa-mir-193a/hsa-mir-195/hsa-mir-148b/hsa-m…	109
Carcinoma, Colon	Carcinoma, Colon	133/271	315/1764	2.03735e-39	2.16638e-37	5.18273e-38	hsa-mir-139/hsa-mir-21/hsa-mir-96/hsa-mir-486-1/hsa-mir-486-2/hsa-mir-183/hsa-mir-145/hsa-mir-429/hsa-mir-141/hsa-mir-378a/hsa-mir-182/hsa-mir-200a/hsa-mir-125b-1/hsa-mir-125b-2/hsa-mir-592/hsa-mir-451a/hsa-mir-378c/hsa-mir-210/hsa-mir-99a/hsa-mir-10b/hsa-mir-100/hsa-mir-196a-1/hsa-mir-365b/hsa-mir-196a-2/hsa-mir-365a/hsa-mir-144/hsa-mir-337/hsa-mir-497/hsa-let-7c/hsa-mir-200c/hsa-mir-200b/hsa-mi…	133
Neoplasms [unspecific]	Neoplasms [unspecific]	105/271	208/1764	2.09565e-38	1.91004e-36	4.56947e-37	hsa-mir-139/hsa-mir-21/hsa-mir-96/hsa-mir-486-1/hsa-mir-486-2/hsa-mir-183/hsa-mir-145/hsa-mir-429/hsa-mir-141/hsa-mir-182/hsa-mir-200a/hsa-mir-125b-1/hsa-mir-125b-2/hsa-mir-451a/hsa-mir-210/hsa-mir-10b/hsa-mir-100/hsa-mir-196a-1/hsa-mir-1301/hsa-mir-196a-2/hsa-mir-184/hsa-mir-144/hsa-mir-497/hsa-let-7c/hsa-mir-200c/hsa-mir-200b/hsa-mir-32/hsa-mir-193a/hsa-mir-195/hsa-mir-335/hsa-mir-511/hsa-mir-1…	105
Carcinoma, Prostate	Carcinoma, Prostate	117/271	256/1764	7.00566e-38	5.58702e-36	1.33661e-36	hsa-mir-139/hsa-mir-21/hsa-mir-96/hsa-mir-183/hsa-mir-145/hsa-mir-429/hsa-mir-141/hsa-mir-378a/hsa-mir-182/hsa-mir-200a/hsa-mir-125b-1/hsa-mir-125b-2/hsa-mir-378c/hsa-mir-210/hsa-mir-99a/hsa-mir-100/hsa-mir-1301/hsa-mir-196a-2/hsa-mir-497/hsa-let-7c/hsa-mir-200c/hsa-mir-200b/hsa-mir-32/hsa-mir-193a/hsa-mir-195/hsa-mir-335/hsa-mir-130b/hsa-mir-301a/hsa-mir-181b-1/hsa-mir-375/hsa-mir-187/hsa-mir-36…	117
Osteosarcoma	Osteosarcoma	92/271	171/1764	4.92341e-36	3.49015e-34	8.34965e-35	hsa-mir-21/hsa-mir-486-1/hsa-mir-486-2/hsa-mir-183/hsa-mir-145/hsa-mir-429/hsa-mir-141/hsa-mir-182/hsa-mir-200a/hsa-mir-125b-1/hsa-mir-125b-2/hsa-mir-451a/hsa-mir-210/hsa-mir-10b/hsa-mir-100/hsa-mir-196a-1/hsa-mir-196a-2/hsa-mir-144/hsa-mir-497/hsa-mir-200c/hsa-mir-200b/hsa-mir-32/hsa-mir-193a/hsa-mir-195/hsa-mir-335/hsa-mir-33b/hsa-mir-130b/hsa-mir-142/hsa-mir-192/hsa-mir-301a/hsa-mir-181b-1/hsa…	92
Carcinoma, Lung	Carcinoma, Lung	102/271	213/1764	1.79139e-34	1.14291e-32	2.73423e-33	hsa-mir-139/hsa-mir-21/hsa-mir-96/hsa-mir-486-1/hsa-mir-486-2/hsa-mir-183/hsa-mir-145/hsa-mir-141/hsa-mir-378a/hsa-mir-182/hsa-mir-200a/hsa-mir-125b-1/hsa-mir-125b-2/hsa-mir-592/hsa-mir-451a/hsa-mir-378c/hsa-mir-99a/hsa-mir-10b/hsa-mir-100/hsa-mir-196a-1/hsa-mir-196a-2/hsa-mir-144/hsa-mir-497/hsa-let-7c/hsa-mir-200c/hsa-mir-200b/hsa-mir-32/hsa-mir-193a/hsa-mir-335/hsa-mir-33b/hsa-mir-148b/hsa-mir…	102
Carcinoma, Ovarian	Carcinoma, Ovarian	93/271	194/1764	4.522e-31	2.62276e-29	6.27455e-30	hsa-mir-21/hsa-mir-96/hsa-mir-183/hsa-mir-145/hsa-mir-429/hsa-mir-141/hsa-mir-378a/hsa-mir-182/hsa-mir-200a/hsa-mir-125b-1/hsa-mir-125b-2/hsa-mir-451a/hsa-mir-378c/hsa-mir-210/hsa-mir-99a/hsa-mir-100/hsa-mir-196a-1/hsa-mir-196a-2/hsa-mir-184/hsa-mir-497/hsa-mir-200c/hsa-mir-200b/hsa-mir-193a/hsa-mir-195/hsa-mir-335/hsa-mir-551b/hsa-mir-130b/hsa-mir-181b-1/hsa-mir-187/hsa-mir-449a/hsa-mir-204/hsa-…	93
Glioma	Glioma	96/271	207/1764	1.08592e-30	5.77346e-29	1.38121e-29	hsa-mir-139/hsa-mir-21/hsa-mir-96/hsa-mir-183/hsa-mir-145/hsa-mir-429/hsa-mir-141/hsa-mir-378a/hsa-mir-182/hsa-mir-200a/hsa-mir-125b-1/hsa-mir-125b-2/hsa-mir-592/hsa-mir-451a/hsa-mir-210/hsa-mir-10b/hsa-mir-196a-1/hsa-mir-365b/hsa-mir-196a-2/hsa-mir-365a/hsa-mir-184/hsa-mir-144/hsa-mir-497/hsa-mir-200c/hsa-mir-200b/hsa-mir-193a/hsa-mir-195/hsa-mir-335/hsa-mir-130b/hsa-mir-142/hsa-mir-181b-1/hsa-m…	96
Carcinoma, Cervical	Carcinoma, Cervical	74/271	137/1764	1.46916e-28	7.21021e-27	1.72493e-27	hsa-mir-139/hsa-mir-21/hsa-mir-96/hsa-mir-183/hsa-mir-145/hsa-mir-429/hsa-mir-141/hsa-mir-182/hsa-mir-200a/hsa-mir-125b-1/hsa-mir-125b-2/hsa-mir-99a/hsa-mir-100/hsa-mir-196a-1/hsa-mir-196a-2/hsa-mir-337/hsa-mir-497/hsa-mir-200b/hsa-mir-195/hsa-mir-335/hsa-mir-148b/hsa-mir-142/hsa-mir-181b-1/hsa-mir-375/hsa-mir-187/hsa-mir-342/hsa-mir-181b-2/hsa-mir-93/hsa-mir-155/hsa-mir-203a/hsa-mir-133a-1/hsa-m…	74
oxidized low density lipoprotein (ox-LDL)	oxidized low density lipoprotein (ox-LDL)	69/271	125/1764	2.68071e-27	1.22164e-25	2.92258e-26	hsa-mir-139/hsa-mir-21/hsa-mir-183/hsa-mir-141/hsa-mir-182/hsa-mir-210/hsa-mir-190b/hsa-mir-365a/hsa-mir-144/hsa-mir-497/hsa-let-7c/hsa-mir-195/hsa-mir-148b/hsa-mir-142/hsa-mir-301a/hsa-mir-181b-1/hsa-mir-454/hsa-mir-204/hsa-mir-342/hsa-mir-181b-2/hsa-mir-140/hsa-mir-155/hsa-mir-203a/hsa-mir-133a-1/hsa-mir-133a-2/hsa-mir-381/hsa-mir-33a/hsa-mir-590/hsa-mir-377/hsa-mir-1-2/hsa-mir-1-1/hsa-mir-503/…	69
Breast Neoplasms	Breast Neoplasms	75/271	148/1764	1.50771e-26	6.41281e-25	1.53417e-25	hsa-mir-21/hsa-mir-96/hsa-mir-486-1/hsa-mir-486-2/hsa-mir-183/hsa-mir-145/hsa-mir-429/hsa-mir-141/hsa-mir-182/hsa-mir-200a/hsa-mir-125b-1/hsa-mir-125b-2/hsa-mir-451a/hsa-mir-210/hsa-mir-190b/hsa-mir-10b/hsa-mir-196a-1/hsa-mir-196a-2/hsa-mir-184/hsa-mir-497/hsa-mir-200c/hsa-mir-200b/hsa-mir-195/hsa-mir-335/hsa-mir-148b/hsa-mir-142/hsa-mir-181b-1/hsa-mir-204/hsa-mir-342/hsa-mir-181b-2/hsa-mir-93/hs…	75
Squamous Cell Carcinoma, Esophageal	Squamous Cell Carcinoma, Esophageal	73/271	142/1764	2.59485e-26	1.0347e-24	2.47535e-25	hsa-mir-139/hsa-mir-21/hsa-mir-183/hsa-mir-145/hsa-mir-200a/hsa-mir-10b/hsa-mir-100/hsa-mir-196a-1/hsa-mir-196a-2/hsa-mir-337/hsa-let-7c/hsa-mir-200b/hsa-mir-193a/hsa-mir-195/hsa-mir-335/hsa-mir-33b/hsa-mir-148b/hsa-mir-130b/hsa-mir-375/hsa-mir-92b/hsa-mir-155/hsa-mir-203a/hsa-mir-133a-1/hsa-mir-133a-2/hsa-mir-203b/hsa-mir-7-1/hsa-mir-143/hsa-mir-7-3/hsa-mir-1-2/hsa-mir-1-1/hsa-mir-19a/hsa-mir-18…	73
Glioblastoma	Glioblastoma	80/271	168/1764	4.74368e-26	1.78028e-24	4.25903e-25	hsa-mir-139/hsa-mir-21/hsa-mir-486-1/hsa-mir-486-2/hsa-mir-145/hsa-mir-429/hsa-mir-182/hsa-mir-125b-1/hsa-mir-125b-2/hsa-mir-451a/hsa-mir-210/hsa-mir-10b/hsa-mir-100/hsa-mir-144/hsa-let-7c/hsa-mir-200c/hsa-mir-195/hsa-mir-130b/hsa-mir-142/hsa-mir-181b-1/hsa-mir-449a/hsa-mir-181b-2/hsa-mir-92b/hsa-mir-93/hsa-mir-191/hsa-mir-155/hsa-mir-203a/hsa-mir-203b/hsa-mir-590/hsa-mir-377/hsa-mir-7-1/hsa-mir-…	80
Carcinoma, Pancreatic	Carcinoma, Pancreatic	78/271	161/1764	5.51917e-26	1.95624e-24	4.68e-25	hsa-mir-139/hsa-mir-21/hsa-mir-96/hsa-mir-183/hsa-mir-145/hsa-mir-429/hsa-mir-141/hsa-mir-182/hsa-mir-200a/hsa-mir-210/hsa-mir-99a/hsa-mir-10b/hsa-mir-100/hsa-mir-196a-1/hsa-mir-365b/hsa-mir-196a-2/hsa-mir-365a/hsa-mir-497/hsa-let-7c/hsa-mir-200c/hsa-mir-200b/hsa-mir-195/hsa-mir-335/hsa-mir-148b/hsa-mir-130b/hsa-mir-192/hsa-mir-301a/hsa-mir-181b-1/hsa-mir-375/hsa-mir-204/hsa-mir-181b-2/hsa-mir-93…	78
Adenocarcinoma, Lung	Adenocarcinoma, Lung	59/271	101/1764	5.51488e-25	1.85184e-23	4.43023e-24	hsa-mir-21/hsa-mir-183/hsa-mir-145/hsa-mir-182/hsa-mir-200a/hsa-mir-592/hsa-mir-451a/hsa-mir-210/hsa-mir-99a/hsa-mir-497/hsa-mir-200c/hsa-mir-200b/hsa-mir-195/hsa-mir-33b/hsa-mir-511/hsa-mir-551b/hsa-mir-192/hsa-mir-375/hsa-mir-187/hsa-mir-342/hsa-mir-140/hsa-mir-155/hsa-mir-203a/hsa-mir-133a-1/hsa-mir-133a-2/hsa-mir-203b/hsa-mir-590/hsa-mir-7-1/hsa-mir-452/hsa-mir-7-3/hsa-mir-326/hsa-mir-215/hsa…	59
Inflammation	Inflammation	62/271	112/1764	1.65916e-24	5.29273e-23	1.2662e-23	hsa-mir-21/hsa-mir-183/hsa-mir-145/hsa-mir-141/hsa-mir-182/hsa-mir-125b-1/hsa-mir-125b-2/hsa-mir-210/hsa-mir-100/hsa-mir-184/hsa-mir-144/hsa-mir-335/hsa-mir-33b/hsa-mir-130b/hsa-mir-142/hsa-mir-192/hsa-mir-181b-1/hsa-mir-342/hsa-mir-181b-2/hsa-mir-93/hsa-mir-140/hsa-mir-155/hsa-mir-203a/hsa-mir-133a-1/hsa-mir-133a-2/hsa-mir-203b/hsa-mir-33a/hsa-mir-105-1/hsa-mir-7-1/hsa-mir-584/hsa-mir-143/hsa-mi…	62
Melanoma	Melanoma	68/271	132/1764	1.76184e-24	5.35265e-23	1.28054e-23	hsa-mir-21/hsa-mir-183/hsa-mir-145/hsa-mir-429/hsa-mir-141/hsa-mir-378a/hsa-mir-182/hsa-mir-200a/hsa-mir-125b-1/hsa-mir-125b-2/hsa-mir-451a/hsa-mir-378c/hsa-mir-210/hsa-mir-10b/hsa-mir-196a-1/hsa-mir-196a-2/hsa-let-7c/hsa-mir-200c/hsa-mir-200b/hsa-mir-33b/hsa-mir-148b/hsa-mir-142/hsa-mir-301a/hsa-mir-375/hsa-mir-204/hsa-mir-342/hsa-mir-191/hsa-mir-155/hsa-mir-203a/hsa-mir-203b/hsa-mir-33a/hsa-mir…	68
Carcinoma, Renal Cell	Carcinoma, Renal Cell	64/271	119/1764	2.28483e-24	6.626e-23	1.58517e-23	hsa-mir-21/hsa-mir-96/hsa-mir-183/hsa-mir-145/hsa-mir-429/hsa-mir-141/hsa-mir-378a/hsa-mir-182/hsa-mir-200a/hsa-mir-451a/hsa-mir-378c/hsa-mir-210/hsa-mir-196a-1/hsa-mir-196a-2/hsa-mir-184/hsa-mir-144/hsa-mir-497/hsa-let-7c/hsa-mir-200c/hsa-mir-200b/hsa-mir-193a/hsa-mir-195/hsa-mir-148b/hsa-mir-142/hsa-mir-454/hsa-mir-204/hsa-mir-3065/hsa-mir-93/hsa-mir-155/hsa-mir-203a/hsa-mir-495/hsa-mir-381/hsa…	64
cisplatin (DDP)	cisplatin (DDP)	77/271	167/1764	7.72105e-24	2.14175e-22	5.12381e-23	hsa-mir-139/hsa-mir-21/hsa-mir-486-1/hsa-mir-486-2/hsa-mir-182/hsa-mir-125b-1/hsa-mir-125b-2/hsa-mir-451a/hsa-mir-210/hsa-mir-99a/hsa-mir-10b/hsa-mir-100/hsa-mir-144/hsa-mir-337/hsa-mir-497/hsa-let-7c/hsa-mir-200b/hsa-mir-193a/hsa-mir-195/hsa-mir-33b/hsa-mir-142/hsa-mir-192/hsa-mir-375/hsa-mir-454/hsa-mir-342/hsa-mir-93/hsa-mir-191/hsa-mir-140/hsa-mir-155/hsa-mir-203a/hsa-mir-495/hsa-mir-133a-1/h…	77
lipopolysaccharide (LPS)	lipopolysaccharide (LPS)	80/271	181/1764	2.61644e-23	6.95538e-22	1.66397e-22	hsa-mir-21/hsa-mir-96/hsa-mir-486-1/hsa-mir-486-2/hsa-mir-145/hsa-mir-429/hsa-mir-141/hsa-mir-182/hsa-mir-200a/hsa-mir-125b-1/hsa-mir-125b-2/hsa-mir-210/hsa-mir-99a/hsa-mir-100/hsa-mir-365a/hsa-mir-144/hsa-mir-497/hsa-let-7c/hsa-mir-200b/hsa-mir-32/hsa-mir-193a/hsa-mir-195/hsa-mir-148b/hsa-mir-130b/hsa-mir-142/hsa-mir-192/hsa-mir-301a/hsa-mir-181b-1/hsa-mir-375/hsa-mir-204/hsa-mir-342/hsa-mir-181…	80
Curcumin (Cur)	Curcumin (Cur)	60/271	110/1764	3.13152e-23	7.99165e-22	1.91188e-22	hsa-mir-21/hsa-mir-96/hsa-mir-183/hsa-mir-145/hsa-mir-141/hsa-mir-182/hsa-mir-200a/hsa-mir-125b-1/hsa-mir-125b-2/hsa-mir-210/hsa-mir-99a/hsa-let-7c/hsa-mir-200c/hsa-mir-195/hsa-mir-335/hsa-mir-142/hsa-mir-192/hsa-mir-181b-1/hsa-mir-181b-2/hsa-mir-93/hsa-mir-155/hsa-mir-203a/hsa-mir-33a/hsa-mir-7-1/hsa-mir-143/hsa-mir-7-3/hsa-mir-326/hsa-mir-19a/hsa-mir-654/hsa-mir-1247/hsa-mir-215/hsa-mir-675/hsa…	60
TGF-beta1	TGF-beta1	68/271	141/1764	2.61844e-22	6.42524e-21	1.53714e-21	hsa-mir-21/hsa-mir-96/hsa-mir-145/hsa-mir-141/hsa-mir-182/hsa-mir-200a/hsa-mir-125b-1/hsa-mir-125b-2/hsa-mir-10b/hsa-mir-100/hsa-mir-184/hsa-mir-144/hsa-mir-200c/hsa-mir-200b/hsa-mir-193a/hsa-mir-192/hsa-mir-181b-1/hsa-mir-454/hsa-mir-204/hsa-mir-181b-2/hsa-mir-92b/hsa-mir-93/hsa-mir-140/hsa-mir-155/hsa-mir-203a/hsa-mir-133a-1/hsa-mir-133a-2/hsa-mir-33a/hsa-mir-590/hsa-mir-7-1/hsa-mir-143/hsa-mir…	68
Diabetes Mellitus, Type 2	Diabetes Mellitus, Type 2	69/271	147/1764	8.84073e-22	2.08903e-20	4.99768e-21	hsa-mir-21/hsa-mir-96/hsa-mir-486-1/hsa-mir-486-2/hsa-mir-145/hsa-mir-182/hsa-mir-200a/hsa-mir-451a/hsa-mir-196a-1/hsa-mir-196a-2/hsa-mir-144/hsa-let-7c/hsa-mir-200c/hsa-mir-200b/hsa-mir-195/hsa-mir-33b/hsa-mir-148b/hsa-mir-142/hsa-mir-192/hsa-mir-181b-1/hsa-mir-375/hsa-mir-454/hsa-mir-187/hsa-mir-181b-2/hsa-mir-665/hsa-mir-93/hsa-mir-191/hsa-mir-155/hsa-mir-133a-1/hsa-mir-133a-2/hsa-mir-33a/hsa-…	69
Carcinoma, Bladder	Carcinoma, Bladder	61/271	120/1764	1.81504e-21	4.1357e-20	9.89401e-21	hsa-mir-139/hsa-mir-21/hsa-mir-96/hsa-mir-183/hsa-mir-145/hsa-mir-141/hsa-mir-182/hsa-mir-200a/hsa-mir-125b-1/hsa-mir-125b-2/hsa-mir-451a/hsa-mir-210/hsa-mir-99a/hsa-mir-10b/hsa-mir-100/hsa-mir-196a-1/hsa-mir-196a-2/hsa-mir-144/hsa-mir-497/hsa-let-7c/hsa-mir-200c/hsa-mir-200b/hsa-mir-193a/hsa-mir-195/hsa-mir-335/hsa-mir-130b/hsa-mir-192/hsa-mir-375/hsa-mir-92b/hsa-mir-93/hsa-mir-140/hsa-mir-155/h…	61
Lung Neoplasms	Lung Neoplasms	58/271	110/1764	1.94897e-21	4.28774e-20	1.02578e-20	hsa-mir-21/hsa-mir-486-1/hsa-mir-486-2/hsa-mir-183/hsa-mir-145/hsa-mir-182/hsa-mir-125b-1/hsa-mir-125b-2/hsa-mir-210/hsa-mir-196a-1/hsa-mir-196a-2/hsa-let-7c/hsa-mir-193a/hsa-mir-142/hsa-mir-192/hsa-mir-181b-1/hsa-mir-375/hsa-mir-1258/hsa-mir-187/hsa-mir-181b-2/hsa-mir-93/hsa-mir-191/hsa-mir-140/hsa-mir-155/hsa-mir-203a/hsa-mir-495/hsa-mir-203b/hsa-mir-381/hsa-mir-33a/hsa-mir-143/hsa-mir-1-2/hsa-…	58
TGF-beta	TGF-beta	51/271	90/1764	1.025e-20	2.17983e-19	5.2149e-20	hsa-mir-139/hsa-mir-21/hsa-mir-183/hsa-mir-145/hsa-mir-141/hsa-mir-182/hsa-mir-200a/hsa-mir-125b-1/hsa-mir-125b-2/hsa-mir-99a/hsa-mir-10b/hsa-mir-184/hsa-mir-200c/hsa-mir-200b/hsa-mir-195/hsa-mir-335/hsa-mir-301a/hsa-mir-181b-1/hsa-mir-375/hsa-mir-181b-2/hsa-mir-93/hsa-mir-140/hsa-mir-155/hsa-mir-203a/hsa-mir-133a-1/hsa-mir-133a-2/hsa-mir-377/hsa-mir-584/hsa-mir-143/hsa-mir-1-2/hsa-mir-1-1/hsa-mi…	51
Squamous Cell Carcinoma, Oral	Squamous Cell Carcinoma, Oral	48/271	83/1764	5.08356e-20	1.04623e-18	2.50294e-19	hsa-mir-139/hsa-mir-21/hsa-mir-145/hsa-mir-429/hsa-mir-125b-1/hsa-mir-125b-2/hsa-mir-210/hsa-mir-99a/hsa-mir-10b/hsa-mir-196a-1/hsa-mir-196a-2/hsa-mir-184/hsa-mir-144/hsa-mir-200c/hsa-mir-32/hsa-mir-142/hsa-mir-375/hsa-mir-204/hsa-mir-92b/hsa-mir-155/hsa-mir-203a/hsa-mir-133a-1/hsa-mir-133a-2/hsa-mir-203b/hsa-mir-377/hsa-mir-143/hsa-mir-433/hsa-mir-19a/hsa-mir-494/hsa-mir-9-1/hsa-mir-9-2/hsa-mir-…	48
Carcinoma, Esophageal	Carcinoma, Esophageal	42/271	66/1764	8.43013e-20	1.68076e-18	4.02095e-19	hsa-mir-21/hsa-mir-96/hsa-mir-183/hsa-mir-145/hsa-mir-429/hsa-mir-141/hsa-mir-200a/hsa-mir-451a/hsa-mir-196a-1/hsa-mir-196a-2/hsa-mir-144/hsa-mir-200c/hsa-mir-193a/hsa-mir-192/hsa-mir-375/hsa-mir-204/hsa-mir-93/hsa-mir-140/hsa-mir-203a/hsa-mir-133a-1/hsa-mir-133a-2/hsa-mir-203b/hsa-mir-143/hsa-mir-503/hsa-mir-483/hsa-mir-205/hsa-mir-106a/hsa-mir-20b/hsa-mir-138-2/hsa-mir-218-2/hsa-mir-328/hsa-mir…	42
Gastrointestinal Neoplasms	Gastrointestinal Neoplasms	47/271	82/1764	2.21433e-19	4.28103e-18	1.02417e-18	hsa-mir-139/hsa-mir-21/hsa-mir-145/hsa-mir-141/hsa-mir-378a/hsa-mir-451a/hsa-mir-378c/hsa-mir-210/hsa-mir-100/hsa-mir-196a-1/hsa-mir-196a-2/hsa-mir-497/hsa-mir-200c/hsa-mir-200b/hsa-mir-195/hsa-mir-335/hsa-mir-148b/hsa-mir-130b/hsa-mir-181b-1/hsa-mir-375/hsa-mir-181b-2/hsa-mir-93/hsa-mir-191/hsa-mir-155/hsa-mir-7-1/hsa-mir-7-3/hsa-mir-433/hsa-mir-19a/hsa-mir-18a/hsa-mir-9-1/hsa-mir-9-2/hsa-mir-9-…	47
Adenocarcinoma, Pancreatic Ductal	Adenocarcinoma, Pancreatic Ductal	43/271	71/1764	4.78014e-19	8.93937e-18	2.13861e-18	hsa-mir-21/hsa-mir-96/hsa-mir-183/hsa-mir-145/hsa-mir-429/hsa-mir-141/hsa-mir-378a/hsa-mir-200a/hsa-mir-125b-1/hsa-mir-125b-2/hsa-mir-378c/hsa-mir-210/hsa-mir-99a/hsa-mir-10b/hsa-mir-100/hsa-mir-196a-1/hsa-mir-196a-2/hsa-mir-337/hsa-mir-200c/hsa-mir-200b/hsa-mir-301a/hsa-mir-181b-1/hsa-mir-375/hsa-mir-181b-2/hsa-mir-155/hsa-mir-940/hsa-mir-143/hsa-mir-326/hsa-mir-483/hsa-mir-494/hsa-mir-615/hsa-m…	43
arsenic trioxide (ATO)	arsenic trioxide (ATO)	45/271	77/1764	4.90405e-19	8.93937e-18	2.13861e-18	hsa-mir-21/hsa-mir-96/hsa-mir-183/hsa-mir-141/hsa-mir-125b-1/hsa-mir-125b-2/hsa-mir-210/hsa-mir-10b/hsa-mir-100/hsa-mir-184/hsa-mir-144/hsa-mir-200c/hsa-mir-32/hsa-mir-193a/hsa-mir-335/hsa-mir-148b/hsa-mir-204/hsa-mir-191/hsa-mir-140/hsa-mir-155/hsa-mir-143/hsa-mir-1-2/hsa-mir-1-1/hsa-mir-19a/hsa-mir-215/hsa-mir-18a/hsa-mir-9-1/hsa-mir-9-2/hsa-mir-9-3/hsa-mir-376a-2/hsa-mir-149/hsa-mir-20b/hsa-le…	45
Heart Failure	Heart Failure	58/271	120/1764	5.44059e-19	9.64193e-18	2.30668e-18	hsa-mir-139/hsa-mir-21/hsa-mir-145/hsa-mir-429/hsa-mir-378a/hsa-mir-182/hsa-mir-125b-1/hsa-mir-125b-2/hsa-mir-451a/hsa-mir-378c/hsa-mir-210/hsa-mir-10b/hsa-mir-365b/hsa-mir-365a/hsa-mir-497/hsa-let-7c/hsa-mir-195/hsa-mir-130b/hsa-mir-142/hsa-mir-192/hsa-mir-375/hsa-mir-204/hsa-mir-342/hsa-mir-665/hsa-mir-155/hsa-mir-133a-1/hsa-mir-133a-2/hsa-mir-33a/hsa-mir-377/hsa-mir-105-1/hsa-mir-299/hsa-mir-1…	58
high glucose (HG)	high glucose (HG)	69/271	163/1764	1.30307e-18	2.20226e-17	5.26856e-18	hsa-mir-139/hsa-mir-21/hsa-mir-486-1/hsa-mir-486-2/hsa-mir-145/hsa-mir-429/hsa-mir-141/hsa-mir-200a/hsa-mir-125b-1/hsa-mir-125b-2/hsa-mir-210/hsa-mir-365a/hsa-mir-144/hsa-mir-337/hsa-mir-497/hsa-mir-200c/hsa-mir-200b/hsa-mir-32/hsa-mir-193a/hsa-mir-195/hsa-mir-33b/hsa-mir-130b/hsa-mir-142/hsa-mir-192/hsa-mir-375/hsa-mir-342/hsa-mir-93/hsa-mir-140/hsa-mir-155/hsa-mir-203a/hsa-mir-495/hsa-mir-133a-…	69
5-Aza-2'-deoxycytidine (5-Aza-dC, decitabine)	5-Aza-2'-deoxycytidine (5-Aza-dC, decitabine)	49/271	91/1764	1.31169e-18	2.20226e-17	5.26856e-18	hsa-mir-21/hsa-mir-486-1/hsa-mir-486-2/hsa-mir-183/hsa-mir-145/hsa-mir-141/hsa-mir-200a/hsa-mir-210/hsa-mir-10b/hsa-mir-497/hsa-mir-200c/hsa-mir-200b/hsa-mir-193a/hsa-mir-195/hsa-mir-335/hsa-mir-375/hsa-mir-342/hsa-mir-140/hsa-mir-155/hsa-mir-203a/hsa-mir-495/hsa-mir-143/hsa-mir-503/hsa-mir-433/hsa-mir-1247/hsa-mir-188/hsa-mir-432/hsa-mir-483/hsa-mir-9-1/hsa-mir-9-2/hsa-mir-9-3/hsa-mir-205/hsa-mi…	49
gemcitabine (GEM)	gemcitabine (GEM)	48/271	89/1764	2.85416e-18	4.66911e-17	1.11701e-17	hsa-mir-139/hsa-mir-21/hsa-mir-183/hsa-mir-210/hsa-mir-337/hsa-let-7c/hsa-mir-200c/hsa-mir-200b/hsa-mir-335/hsa-mir-142/hsa-mir-301a/hsa-mir-181b-1/hsa-mir-187/hsa-mir-204/hsa-mir-342/hsa-mir-181b-2/hsa-mir-155/hsa-mir-133a-1/hsa-mir-33a/hsa-mir-7-1/hsa-mir-299/hsa-mir-7-3/hsa-mir-1-2/hsa-mir-326/hsa-mir-345/hsa-mir-483/hsa-mir-205/hsa-mir-149/hsa-mir-129-2/hsa-mir-202/hsa-mir-7-2/hsa-mir-346/hsa…	48
5-fluorouracil (5-FU)	5-fluorouracil (5-FU)	55/271	118/1764	4.43483e-17	7.07356e-16	1.69224e-16	hsa-mir-21/hsa-mir-486-1/hsa-mir-486-2/hsa-mir-145/hsa-mir-141/hsa-mir-182/hsa-mir-125b-1/hsa-mir-125b-2/hsa-mir-210/hsa-mir-99a/hsa-mir-10b/hsa-mir-365a/hsa-let-7c/hsa-mir-200b/hsa-mir-32/hsa-mir-193a/hsa-mir-195/hsa-mir-130b/hsa-mir-192/hsa-mir-181b-1/hsa-mir-204/hsa-mir-342/hsa-mir-181b-2/hsa-mir-155/hsa-mir-133a-1/hsa-mir-133a-2/hsa-mir-760/hsa-mir-19a/hsa-mir-877/hsa-mir-215/hsa-mir-135b/hsa…	55
Leukemia, Myeloid, Acute	Leukemia, Myeloid, Acute	55/271	119/1764	7.18793e-17	1.11851e-15	2.67586e-16	hsa-mir-21/hsa-mir-96/hsa-mir-378a/hsa-mir-200a/hsa-mir-125b-1/hsa-mir-125b-2/hsa-mir-378c/hsa-mir-210/hsa-let-7c/hsa-mir-200c/hsa-mir-200b/hsa-mir-193a/hsa-mir-335/hsa-mir-551b/hsa-mir-142/hsa-mir-181b-1/hsa-mir-204/hsa-mir-181b-2/hsa-mir-191/hsa-mir-155/hsa-mir-203a/hsa-mir-301b/hsa-mir-203b/hsa-mir-377/hsa-mir-7-1/hsa-mir-299/hsa-mir-7-3/hsa-mir-326/hsa-mir-19a/hsa-mir-215/hsa-mir-188/hsa-mir-…	55
propofol (PPF)	propofol (PPF)	32/271	48/1764	4.11098e-16	6.24478e-15	1.49397e-15	hsa-mir-21/hsa-mir-486-1/hsa-mir-486-2/hsa-mir-145/hsa-mir-451a/hsa-mir-10b/hsa-mir-196a-1/hsa-mir-196a-2/hsa-mir-195/hsa-mir-204/hsa-mir-665/hsa-mir-140/hsa-mir-155/hsa-mir-495/hsa-mir-133a-1/hsa-mir-133a-2/hsa-mir-326/hsa-mir-9-1/hsa-mir-9-2/hsa-mir-9-3/hsa-mir-20b/hsa-mir-1284/hsa-mir-498/hsa-mir-206/hsa-mir-218-2/hsa-mir-199a-1/hsa-mir-125a/hsa-mir-374a/hsa-mir-218-1/hsa-mir-186/hsa-let-7i/hs…	32
Ovarian Neoplasms	Ovarian Neoplasms	50/271	106/1764	8.32806e-16	1.23565e-14	2.95611e-15	hsa-mir-21/hsa-mir-486-1/hsa-mir-486-2/hsa-mir-183/hsa-mir-145/hsa-mir-429/hsa-mir-141/hsa-mir-200a/hsa-mir-125b-1/hsa-mir-125b-2/hsa-mir-99a/hsa-mir-100/hsa-let-7c/hsa-mir-200c/hsa-mir-200b/hsa-mir-335/hsa-mir-92b/hsa-mir-93/hsa-mir-191/hsa-mir-155/hsa-mir-133a-1/hsa-mir-133a-2/hsa-mir-1-2/hsa-mir-1-1/hsa-mir-376c/hsa-mir-19a/hsa-mir-215/hsa-mir-135b/hsa-mir-18a/hsa-mir-9-1/hsa-mir-9-2/hsa-mir-9…	50
Alzheimer's Disease	Alzheimer's Disease	48/271	100/1764	1.44124e-15	2.0898e-14	4.99952e-15	hsa-mir-139/hsa-mir-21/hsa-mir-125b-1/hsa-mir-125b-2/hsa-mir-100/hsa-mir-200c/hsa-mir-200b/hsa-mir-195/hsa-mir-33b/hsa-mir-511/hsa-mir-148b/hsa-mir-142/hsa-mir-301a/hsa-mir-181b-1/hsa-mir-375/hsa-mir-342/hsa-mir-181b-2/hsa-mir-93/hsa-mir-191/hsa-mir-155/hsa-mir-33a/hsa-mir-937/hsa-mir-7-1/hsa-mir-143/hsa-mir-7-3/hsa-mir-188/hsa-mir-483/hsa-mir-9-1/hsa-mir-9-2/hsa-mir-9-3/hsa-mir-885/hsa-mir-7-2/h…	48
Cell Differentiation	Cell Differentiation	34/271	56/1764	3.16465e-15	4.48677e-14	1.07339e-14	hsa-mir-96/hsa-mir-183/hsa-mir-145/hsa-mir-182/hsa-mir-125b-1/hsa-mir-125b-2/hsa-mir-210/hsa-let-7c/hsa-mir-200c/hsa-mir-155/hsa-mir-203a/hsa-mir-495/hsa-mir-203b/hsa-mir-143/hsa-mir-1-2/hsa-mir-1-1/hsa-mir-503/hsa-mir-18a/hsa-mir-9-1/hsa-mir-9-2/hsa-mir-9-3/hsa-let-7d/hsa-mir-206/hsa-mir-218-2/hsa-mir-125a/hsa-mir-124-1/hsa-mir-218-1/hsa-let-7i/hsa-let-7a-3/hsa-mir-136/hsa-let-7a-1/hsa-mir-302b/…	34
Cell Death	Cell Death	41/271	78/1764	3.8947e-15	5.40179e-14	1.29229e-14	hsa-mir-21/hsa-mir-183/hsa-mir-145/hsa-mir-182/hsa-mir-125b-1/hsa-mir-125b-2/hsa-mir-210/hsa-mir-10b/hsa-mir-184/hsa-mir-497/hsa-let-7c/hsa-mir-130b/hsa-mir-181b-1/hsa-mir-181b-2/hsa-mir-155/hsa-mir-203a/hsa-mir-203b/hsa-mir-7-1/hsa-mir-143/hsa-mir-7-3/hsa-mir-1-2/hsa-mir-1-1/hsa-mir-376c/hsa-mir-19a/hsa-mir-18a/hsa-mir-494/hsa-mir-205/hsa-mir-129-2/hsa-mir-885/hsa-mir-129-1/hsa-mir-7-2/hsa-let-7…	41
1, 3, 4-tri-O-galloyl-6-O-caffeoyl-尾-D-glucopyranose (BJA32515)	1, 3, 4-tri-O-galloyl-6-O-caffeoyl-尾-D-glucopyranose (BJA32515)	46/271	95/1764	4.04789e-15	5.49479e-14	1.31454e-14	hsa-mir-139/hsa-mir-21/hsa-mir-96/hsa-mir-182/hsa-mir-200a/hsa-mir-210/hsa-mir-10b/hsa-mir-196a-1/hsa-mir-196a-2/hsa-mir-144/hsa-mir-193a/hsa-mir-195/hsa-mir-148b/hsa-mir-92b/hsa-mir-381/hsa-mir-493/hsa-mir-379/hsa-mir-503/hsa-mir-326/hsa-mir-345/hsa-mir-18a/hsa-mir-432/hsa-mir-483/hsa-mir-205/hsa-mir-106a/hsa-mir-376a-2/hsa-mir-202/hsa-mir-346/hsa-mir-498/hsa-mir-98/hsa-mir-302c/hsa-mir-527/hsa-…	46
Choriocarcinoma	Choriocarcinoma	35/271	60/1764	6.88551e-15	9.15199e-14	2.18947e-14	hsa-mir-21/hsa-mir-183/hsa-mir-145/hsa-mir-429/hsa-mir-182/hsa-mir-200a/hsa-mir-210/hsa-mir-10b/hsa-mir-196a-1/hsa-mir-196a-2/hsa-mir-200c/hsa-mir-200b/hsa-mir-195/hsa-mir-192/hsa-mir-181b-1/hsa-mir-449a/hsa-mir-204/hsa-mir-181b-2/hsa-mir-93/hsa-mir-191/hsa-mir-155/hsa-mir-203a/hsa-mir-133a-1/hsa-mir-133a-2/hsa-mir-203b/hsa-mir-143/hsa-mir-215/hsa-mir-205/hsa-mir-106a/hsa-mir-218-2/hsa-mir-193b/h…	35
Cell Cycle	Cell Cycle	42/271	83/1764	1.02356e-14	1.33272e-13	3.18832e-14	hsa-mir-21/hsa-mir-96/hsa-mir-145/hsa-mir-141/hsa-mir-182/hsa-mir-125b-1/hsa-mir-125b-2/hsa-mir-210/hsa-mir-196a-1/hsa-mir-196a-2/hsa-mir-497/hsa-mir-200c/hsa-mir-200b/hsa-mir-195/hsa-mir-33b/hsa-mir-449a/hsa-mir-92b/hsa-mir-191/hsa-mir-140/hsa-mir-155/hsa-mir-143/hsa-mir-1-2/hsa-mir-1-1/hsa-mir-503/hsa-mir-19a/hsa-mir-18a/hsa-mir-494/hsa-mir-9-1/hsa-mir-9-2/hsa-mir-9-3/hsa-mir-205/hsa-mir-138-2/…	42
Cell Proliferation	Cell Proliferation	41/271	80/1764	1.24956e-14	1.59444e-13	3.81446e-14	hsa-mir-21/hsa-mir-145/hsa-mir-429/hsa-mir-378a/hsa-mir-200a/hsa-mir-125b-1/hsa-mir-125b-2/hsa-mir-451a/hsa-mir-378c/hsa-mir-210/hsa-let-7c/hsa-mir-200c/hsa-mir-200b/hsa-mir-449a/hsa-mir-92b/hsa-mir-93/hsa-mir-140/hsa-mir-203a/hsa-mir-203b/hsa-mir-143/hsa-mir-379/hsa-mir-1-2/hsa-mir-1-1/hsa-mir-503/hsa-mir-433/hsa-mir-494/hsa-mir-9-1/hsa-mir-9-2/hsa-mir-9-3/hsa-mir-224/hsa-mir-129-1/hsa-mir-449b/…	41
Cardiomyopathy, Hypertrophic	Cardiomyopathy, Hypertrophic	33/271	55/1764	1.38484e-14	1.72157e-13	4.1186e-14	hsa-mir-21/hsa-mir-96/hsa-mir-145/hsa-mir-125b-1/hsa-mir-125b-2/hsa-mir-451a/hsa-mir-99a/hsa-mir-10b/hsa-mir-184/hsa-mir-497/hsa-mir-195/hsa-mir-192/hsa-mir-181b-1/hsa-mir-204/hsa-mir-181b-2/hsa-mir-133a-1/hsa-mir-133a-2/hsa-mir-143/hsa-mir-1-2/hsa-mir-1-1/hsa-mir-19a/hsa-mir-9-1/hsa-mir-9-2/hsa-mir-9-3/hsa-mir-106a/hsa-mir-199a-1/hsa-mir-10a/hsa-mir-378b/hsa-mir-30d/hsa-mir-27b/hsa-mir-214/hsa-m…	33
IL-1尾	IL-1尾	50/271	112/1764	1.40316e-14	1.72157e-13	4.1186e-14	hsa-mir-21/hsa-mir-183/hsa-mir-145/hsa-mir-141/hsa-mir-378a/hsa-mir-125b-1/hsa-mir-125b-2/hsa-mir-100/hsa-mir-497/hsa-mir-33b/hsa-mir-142/hsa-mir-187/hsa-mir-449a/hsa-mir-204/hsa-mir-93/hsa-mir-140/hsa-mir-155/hsa-mir-203a/hsa-mir-495/hsa-mir-590/hsa-mir-377/hsa-mir-7-1/hsa-mir-143/hsa-mir-7-3/hsa-mir-1277/hsa-mir-376c/hsa-mir-675/hsa-mir-411/hsa-mir-9-1/hsa-mir-9-2/hsa-mir-9-3/hsa-mir-106a/hsa-m…	50
Preeclampsia	Preeclampsia	39/271	74/1764	1.77442e-14	2.136e-13	5.11005e-14	hsa-mir-21/hsa-mir-182/hsa-mir-125b-1/hsa-mir-125b-2/hsa-mir-210/hsa-mir-1301/hsa-mir-195/hsa-mir-335/hsa-mir-142/hsa-mir-301a/hsa-mir-204/hsa-mir-342/hsa-mir-92b/hsa-mir-93/hsa-mir-191/hsa-mir-155/hsa-mir-203a/hsa-mir-495/hsa-mir-203b/hsa-mir-188/hsa-mir-135b/hsa-mir-18a/hsa-mir-411/hsa-mir-205/hsa-mir-106a/hsa-mir-149/hsa-mir-202/hsa-mir-885/hsa-mir-224/hsa-mir-346/hsa-mir-18b/hsa-mir-98/hsa-mi…	39
Tumor Suppressor MiRNAs	Tumor Suppressor MiRNAs	36/271	65/1764	2.5824e-14	3.05106e-13	7.29919e-14	hsa-mir-145/hsa-mir-141/hsa-mir-200a/hsa-mir-125b-1/hsa-mir-125b-2/hsa-mir-451a/hsa-let-7c/hsa-mir-200c/hsa-mir-200b/hsa-mir-195/hsa-mir-181b-1/hsa-mir-181b-2/hsa-mir-7-1/hsa-mir-143/hsa-mir-7-3/hsa-mir-1-2/hsa-mir-1-1/hsa-mir-7-2/hsa-mir-138-2/hsa-let-7d/hsa-mir-98/hsa-mir-302c/hsa-mir-302e/hsa-mir-125a/hsa-mir-124-1/hsa-mir-339/hsa-mir-181c/hsa-mir-101-1/hsa-let-7i/hsa-mir-26a-1/hsa-mir-27b/hsa…	36
Regulation of Stem Cell	Regulation of Stem Cell	40/271	78/1764	2.67293e-14	3.1006e-13	7.41771e-14	hsa-mir-21/hsa-mir-145/hsa-mir-429/hsa-mir-141/hsa-mir-182/hsa-mir-200a/hsa-mir-125b-1/hsa-mir-125b-2/hsa-mir-451a/hsa-mir-210/hsa-mir-144/hsa-mir-200c/hsa-mir-200b/hsa-mir-195/hsa-mir-142/hsa-mir-192/hsa-mir-93/hsa-mir-155/hsa-mir-203a/hsa-mir-133a-1/hsa-mir-133a-2/hsa-mir-203b/hsa-mir-143/hsa-mir-135b/hsa-mir-9-1/hsa-mir-9-2/hsa-mir-9-3/hsa-mir-205/hsa-mir-106a/hsa-mir-106b/hsa-mir-302c/hsa-mir…	40
Bladder Neoplasms	Bladder Neoplasms	26/271	37/1764	4.21157e-14	4.79819e-13	1.14789e-13	hsa-mir-21/hsa-mir-145/hsa-mir-125b-1/hsa-mir-125b-2/hsa-mir-210/hsa-mir-99a/hsa-mir-200b/hsa-mir-181b-1/hsa-mir-181b-2/hsa-mir-93/hsa-mir-203a/hsa-mir-133a-1/hsa-mir-133a-2/hsa-mir-203b/hsa-mir-143/hsa-mir-1-2/hsa-mir-1-1/hsa-mir-503/hsa-mir-9-1/hsa-mir-9-2/hsa-mir-9-3/hsa-mir-205/hsa-mir-1224/hsa-mir-149/hsa-mir-328/hsa-mir-101-1	26
Epithelial-to-Mesenchymal Transition	Epithelial-to-Mesenchymal Transition	41/271	83/1764	6.52287e-14	7.30104e-13	1.74666e-13	hsa-mir-21/hsa-mir-486-1/hsa-mir-486-2/hsa-mir-145/hsa-mir-429/hsa-mir-141/hsa-mir-200a/hsa-mir-451a/hsa-mir-210/hsa-mir-100/hsa-mir-184/hsa-mir-144/hsa-let-7c/hsa-mir-200c/hsa-mir-200b/hsa-mir-192/hsa-mir-375/hsa-mir-665/hsa-mir-191/hsa-mir-155/hsa-mir-203a/hsa-mir-203b/hsa-mir-590/hsa-mir-143/hsa-mir-215/hsa-mir-675/hsa-mir-18a/hsa-mir-205/hsa-mir-129-2/hsa-mir-129-1/hsa-mir-382/hsa-let-7d/hsa-…	41
Hematopoiesis	Hematopoiesis	32/271	57/1764	4.91356e-13	5.40492e-12	1.29304e-12	hsa-mir-486-1/hsa-mir-486-2/hsa-mir-145/hsa-mir-378a/hsa-mir-125b-1/hsa-mir-125b-2/hsa-mir-378c/hsa-mir-99a/hsa-mir-100/hsa-mir-196a-1/hsa-mir-196a-2/hsa-mir-144/hsa-let-7c/hsa-mir-142/hsa-mir-155/hsa-mir-133a-1/hsa-mir-133a-2/hsa-mir-143/hsa-mir-1-2/hsa-mir-19a/hsa-mir-18a/hsa-mir-20b/hsa-let-7d/hsa-mir-218-2/hsa-mir-30c-2/hsa-mir-125a/hsa-mir-218-1/hsa-mir-30c-1/hsa-mir-378b/hsa-let-7a-3/hsa-le…	32
Carcinoma, Nasopharyngeal	Carcinoma, Nasopharyngeal	48/271	113/1764	5.42635e-13	5.86782e-12	1.40378e-12	hsa-mir-21/hsa-mir-183/hsa-mir-145/hsa-mir-378a/hsa-mir-200a/hsa-mir-125b-1/hsa-mir-125b-2/hsa-mir-451a/hsa-mir-378c/hsa-mir-10b/hsa-mir-184/hsa-let-7c/hsa-mir-200c/hsa-mir-200b/hsa-mir-195/hsa-mir-142/hsa-mir-449a/hsa-mir-204/hsa-mir-93/hsa-mir-155/hsa-mir-203a/hsa-mir-940/hsa-mir-203b/hsa-mir-143/hsa-mir-4501/hsa-mir-1-2/hsa-mir-1-1/hsa-mir-18a/hsa-mir-483/hsa-mir-494/hsa-mir-9-1/hsa-mir-9-2/hs…	48
Atherosclerosis	Atherosclerosis	43/271	95/1764	7.35279e-13	7.81847e-12	1.87045e-12	hsa-mir-21/hsa-mir-145/hsa-mir-378a/hsa-mir-182/hsa-mir-378c/hsa-mir-210/hsa-mir-99a/hsa-mir-10b/hsa-mir-100/hsa-mir-365b/hsa-mir-365a/hsa-mir-144/hsa-mir-497/hsa-mir-33b/hsa-mir-142/hsa-mir-181b-1/hsa-mir-181b-2/hsa-mir-155/hsa-mir-495/hsa-mir-133a-1/hsa-mir-133a-2/hsa-mir-33a/hsa-mir-143/hsa-mir-503/hsa-mir-433/hsa-mir-19a/hsa-mir-135b/hsa-mir-432/hsa-mir-9-1/hsa-mir-9-2/hsa-mir-9-3/hsa-mir-98/…	43
Diabetes Mellitus	Diabetes Mellitus	37/271	74/1764	7.8459e-13	8.20604e-12	1.96317e-12	hsa-mir-21/hsa-mir-486-1/hsa-mir-486-2/hsa-mir-145/hsa-mir-429/hsa-mir-200a/hsa-mir-196a-1/hsa-mir-196a-2/hsa-mir-200c/hsa-mir-200b/hsa-mir-130b/hsa-mir-375/hsa-mir-204/hsa-mir-342/hsa-mir-155/hsa-mir-495/hsa-mir-133a-1/hsa-mir-133a-2/hsa-mir-7-1/hsa-mir-143/hsa-mir-7-3/hsa-mir-1-2/hsa-mir-1-1/hsa-mir-503/hsa-mir-326/hsa-mir-19a/hsa-mir-9-1/hsa-mir-9-2/hsa-mir-9-3/hsa-mir-149/hsa-mir-7-2/hsa-mir-…	37
Carcinoma, Endometrial	Carcinoma, Endometrial	32/271	58/1764	9.47965e-13	9.75487e-12	2.3337e-12	hsa-mir-145/hsa-mir-429/hsa-mir-141/hsa-mir-182/hsa-mir-200a/hsa-mir-125b-1/hsa-mir-125b-2/hsa-mir-10b/hsa-mir-196a-2/hsa-let-7c/hsa-mir-200c/hsa-mir-200b/hsa-mir-449a/hsa-mir-204/hsa-mir-93/hsa-mir-203a/hsa-mir-203b/hsa-mir-1-2/hsa-mir-1-1/hsa-mir-135b/hsa-mir-205/hsa-let-7d/hsa-mir-218-2/hsa-mir-106b/hsa-mir-302c/hsa-mir-302e/hsa-mir-543/hsa-mir-218-1/hsa-let-7a-1/hsa-mir-302b/hsa-mir-302d/hsa-…	32
Carcinoma, Adrenocortical	Carcinoma, Adrenocortical	22/271	30/1764	1.08438e-12	1.09815e-11	2.62715e-12	hsa-mir-139/hsa-mir-145/hsa-mir-125b-1/hsa-mir-125b-2/hsa-mir-210/hsa-mir-100/hsa-mir-200b/hsa-mir-195/hsa-mir-335/hsa-mir-192/hsa-mir-375/hsa-mir-203a/hsa-mir-203b/hsa-mir-7-1/hsa-mir-7-3/hsa-mir-483/hsa-mir-205/hsa-mir-376a-2/hsa-mir-7-2/hsa-mir-382/hsa-let-7d/hsa-mir-376a-1	22
testis	testis	28/271	47/1764	2.13074e-12	2.12408e-11	5.08153e-12	hsa-let-7c/hsa-mir-195/hsa-mir-454/hsa-mir-204/hsa-mir-342/hsa-mir-381/hsa-mir-7-1/hsa-mir-299/hsa-mir-379/hsa-mir-135b/hsa-mir-411/hsa-mir-9-1/hsa-mir-9-2/hsa-mir-9-3/hsa-mir-455/hsa-mir-885/hsa-let-7d/hsa-mir-98/hsa-mir-218-2/hsa-mir-125a/hsa-mir-331/hsa-mir-124-1/hsa-mir-218-1/hsa-mir-181c/hsa-mir-26a-1/hsa-let-7a-3/hsa-let-7a-1/hsa-let-7g	28
Carcinoma, Thyroid	Carcinoma, Thyroid	24/271	36/1764	2.63376e-12	2.58514e-11	6.18454e-12	hsa-mir-21/hsa-mir-486-1/hsa-mir-486-2/hsa-mir-145/hsa-mir-200a/hsa-mir-144/hsa-mir-551b/hsa-mir-142/hsa-mir-204/hsa-mir-155/hsa-mir-7-1/hsa-mir-584/hsa-mir-7-3/hsa-mir-639/hsa-mir-205/hsa-mir-149/hsa-mir-7-2/hsa-mir-618/hsa-mir-449b/hsa-mir-106b/hsa-mir-125a/hsa-let-7a-3/hsa-let-7a-1/hsa-mir-214	24
Carcinoma, Laryngeal	Carcinoma, Laryngeal	33/271	63/1764	2.87607e-12	2.7802e-11	6.65119e-12	hsa-mir-486-1/hsa-mir-486-2/hsa-mir-378a/hsa-mir-378c/hsa-mir-210/hsa-mir-10b/hsa-mir-196a-1/hsa-mir-196a-2/hsa-mir-144/hsa-mir-195/hsa-mir-375/hsa-mir-133a-1/hsa-mir-133a-2/hsa-mir-1-2/hsa-mir-1-1/hsa-mir-1277/hsa-mir-9-1/hsa-mir-9-2/hsa-mir-9-3/hsa-mir-205/hsa-mir-20b/hsa-mir-206/hsa-mir-106b/hsa-mir-193b/hsa-mir-1290/hsa-mir-373/hsa-mir-10a/hsa-mir-378b/hsa-mir-101-1/hsa-mir-27b/hsa-let-7a-1/h…	33
Carcinoma, Breast, Triple Negative	Carcinoma, Breast, Triple Negative	32/271	60/1764	3.31956e-12	3.15259e-11	7.54208e-12	hsa-mir-21/hsa-mir-145/hsa-mir-182/hsa-mir-210/hsa-mir-200c/hsa-mir-200b/hsa-mir-195/hsa-mir-93/hsa-mir-155/hsa-mir-940/hsa-mir-493/hsa-mir-7-1/hsa-mir-143/hsa-mir-7-3/hsa-mir-135b/hsa-mir-18a/hsa-mir-9-1/hsa-mir-9-2/hsa-mir-9-3/hsa-mir-205/hsa-mir-7-2/hsa-mir-761/hsa-mir-206/hsa-mir-218-2/hsa-mir-218-1/hsa-mir-101-1/hsa-mir-27b/hsa-let-7a-3/hsa-mir-136/hsa-let-7a-1/hsa-mir-217/hsa-mir-30e	32
Apoptosis	Apoptosis	45/271	106/1764	3.36013e-12	3.15259e-11	7.54208e-12	hsa-mir-21/hsa-mir-96/hsa-mir-145/hsa-mir-182/hsa-mir-210/hsa-mir-144/hsa-mir-497/hsa-let-7c/hsa-mir-193a/hsa-mir-195/hsa-mir-551b/hsa-mir-449a/hsa-mir-204/hsa-mir-155/hsa-mir-203a/hsa-mir-133a-1/hsa-mir-133a-2/hsa-mir-940/hsa-mir-203b/hsa-mir-7-1/hsa-mir-143/hsa-mir-7-3/hsa-mir-1-2/hsa-mir-326/hsa-mir-19a/hsa-mir-605/hsa-mir-18a/hsa-mir-494/hsa-mir-9-1/hsa-mir-9-2/hsa-mir-9-3/hsa-mir-7-2/hsa-mir…	45
Colon Neoplasms	Colon Neoplasms	37/271	77/1764	3.77072e-12	3.48655e-11	8.34102e-12	hsa-mir-21/hsa-mir-486-1/hsa-mir-486-2/hsa-mir-145/hsa-mir-141/hsa-mir-125b-1/hsa-mir-125b-2/hsa-mir-210/hsa-mir-365b/hsa-mir-365a/hsa-let-7c/hsa-mir-200b/hsa-mir-32/hsa-mir-142/hsa-mir-192/hsa-mir-449a/hsa-mir-191/hsa-mir-140/hsa-mir-155/hsa-mir-584/hsa-mir-143/hsa-mir-19a/hsa-mir-135b/hsa-mir-18a/hsa-mir-615/hsa-mir-205/hsa-mir-106a/hsa-mir-498/hsa-let-7d/hsa-mir-106b/hsa-mir-30c-2/hsa-mir-30c-…	37
Pancreatic Neoplasms	Pancreatic Neoplasms	33/271	64/1764	5.1356e-12	4.68073e-11	1.11979e-11	hsa-mir-21/hsa-mir-96/hsa-mir-486-1/hsa-mir-486-2/hsa-mir-145/hsa-mir-200a/hsa-mir-210/hsa-mir-196a-1/hsa-mir-196a-2/hsa-let-7c/hsa-mir-200c/hsa-mir-200b/hsa-mir-32/hsa-mir-181b-1/hsa-mir-181b-2/hsa-mir-191/hsa-mir-155/hsa-mir-203a/hsa-mir-203b/hsa-mir-143/hsa-mir-106a/hsa-mir-224/hsa-let-7d/hsa-mir-199a-1/hsa-mir-30c-2/hsa-mir-30c-1/hsa-mir-186/hsa-let-7i/hsa-let-7a-3/hsa-let-7a-1/hsa-mir-217/hs…	33
H2O2	H2O2	49/271	123/1764	5.68258e-12	5.10632e-11	1.22161e-11	hsa-mir-21/hsa-mir-96/hsa-mir-486-1/hsa-mir-486-2/hsa-mir-145/hsa-mir-429/hsa-mir-141/hsa-mir-182/hsa-mir-125b-1/hsa-mir-125b-2/hsa-mir-210/hsa-let-7c/hsa-mir-200c/hsa-mir-200b/hsa-mir-195/hsa-mir-335/hsa-mir-192/hsa-mir-93/hsa-mir-155/hsa-mir-33a/hsa-mir-590/hsa-mir-493/hsa-mir-7-1/hsa-mir-143/hsa-mir-7-3/hsa-mir-1-2/hsa-mir-1-1/hsa-mir-326/hsa-mir-1247/hsa-mir-345/hsa-mir-675/hsa-mir-3200/hsa-m…	49
Carcinoma, Renal Cell, Clear-Cell	Carcinoma, Renal Cell, Clear-Cell	31/271	58/1764	6.9435e-12	6.15271e-11	1.47194e-11	hsa-mir-21/hsa-mir-145/hsa-mir-429/hsa-mir-141/hsa-mir-125b-1/hsa-mir-125b-2/hsa-mir-210/hsa-mir-10b/hsa-mir-195/hsa-mir-335/hsa-mir-142/hsa-mir-187/hsa-mir-204/hsa-mir-377/hsa-mir-452/hsa-mir-299/hsa-mir-1-1/hsa-mir-19a/hsa-mir-9-1/hsa-mir-9-2/hsa-mir-9-3/hsa-mir-106b/hsa-mir-199a-1/hsa-mir-30c-2/hsa-mir-124-1/hsa-mir-101-1/hsa-let-7i/hsa-mir-27b/hsa-mir-136/hsa-mir-217/hsa-let-7g	31
arsenite	arsenite	30/271	55/1764	7.78452e-12	6.80346e-11	1.62762e-11	hsa-mir-21/hsa-mir-145/hsa-mir-141/hsa-mir-182/hsa-mir-200a/hsa-let-7c/hsa-mir-200c/hsa-mir-200b/hsa-mir-33b/hsa-mir-301a/hsa-mir-181b-1/hsa-mir-181b-2/hsa-mir-191/hsa-mir-155/hsa-mir-143/hsa-mir-379/hsa-mir-9-1/hsa-mir-9-2/hsa-mir-9-3/hsa-mir-205/hsa-mir-455/hsa-mir-138-2/hsa-mir-106b/hsa-mir-199a-1/hsa-mir-373/hsa-mir-124-1/hsa-mir-181c/hsa-let-7a-3/hsa-let-7a-1/hsa-mir-217	30
Prostate Neoplasms	Prostate Neoplasms	36/271	75/1764	7.96446e-12	6.86666e-11	1.64274e-11	hsa-mir-21/hsa-mir-486-1/hsa-mir-486-2/hsa-mir-145/hsa-mir-182/hsa-mir-200a/hsa-mir-125b-1/hsa-mir-125b-2/hsa-mir-99a/hsa-mir-100/hsa-mir-200c/hsa-mir-200b/hsa-mir-32/hsa-mir-130b/hsa-mir-181b-1/hsa-mir-181b-2/hsa-mir-93/hsa-mir-191/hsa-mir-203a/hsa-mir-203b/hsa-mir-105-1/hsa-mir-143/hsa-mir-135b/hsa-mir-205/hsa-mir-106a/hsa-mir-106b/hsa-mir-199a-1/hsa-mir-30c-2/hsa-mir-193b/hsa-mir-331/hsa-mir-3…	36
kidney.cortex_renalis	kidney.cortex_renalis	25/271	41/1764	1.71693e-11	1.46054e-10	3.49411e-11	hsa-mir-96/hsa-mir-183/hsa-mir-429/hsa-mir-141/hsa-mir-182/hsa-mir-200a/hsa-mir-337/hsa-mir-200c/hsa-mir-200b/hsa-mir-195/hsa-mir-551b/hsa-mir-495/hsa-mir-377/hsa-mir-493/hsa-mir-7-1/hsa-mir-7-3/hsa-mir-376c/hsa-mir-654/hsa-mir-376a-2/hsa-mir-3651/hsa-mir-7-2/hsa-mir-382/hsa-mir-376a-1/hsa-mir-136/hsa-mir-410	25
Malignant Neoplasms [unspecific]	Malignant Neoplasms [unspecific]	28/271	50/1764	1.74851e-11	1.46783e-10	3.51156e-11	hsa-mir-21/hsa-mir-145/hsa-mir-141/hsa-mir-125b-1/hsa-mir-125b-2/hsa-mir-451a/hsa-let-7c/hsa-mir-200c/hsa-mir-200b/hsa-mir-335/hsa-mir-375/hsa-mir-140/hsa-mir-155/hsa-mir-299/hsa-mir-143/hsa-mir-135b/hsa-mir-205/hsa-mir-149/hsa-let-7d/hsa-mir-218-2/hsa-mir-125a/hsa-mir-218-1/hsa-mir-30c-1/hsa-mir-186/hsa-let-7a-3/hsa-let-7a-1/hsa-mir-214/hsa-let-7g	28
Aging	Aging	32/271	63/1764	1.89575e-11	1.57077e-10	3.75781e-11	hsa-mir-21/hsa-mir-96/hsa-mir-145/hsa-mir-141/hsa-mir-451a/hsa-mir-100/hsa-mir-144/hsa-let-7c/hsa-mir-200c/hsa-mir-195/hsa-mir-511/hsa-mir-181b-1/hsa-mir-204/hsa-mir-181b-2/hsa-mir-155/hsa-mir-590/hsa-mir-7-1/hsa-mir-7-3/hsa-mir-18a/hsa-mir-9-1/hsa-mir-9-2/hsa-mir-9-3/hsa-mir-7-2/hsa-let-7d/hsa-mir-543/hsa-mir-10a/hsa-mir-30d/hsa-mir-26a-1/hsa-let-7a-3/hsa-let-7a-1/hsa-mir-30e/hsa-let-7g	32
Immune Response	Immune Response	40/271	92/1764	2.56393e-11	2.09716e-10	5.01714e-11	hsa-mir-21/hsa-mir-486-1/hsa-mir-486-2/hsa-mir-125b-1/hsa-mir-125b-2/hsa-mir-210/hsa-mir-100/hsa-mir-196a-1/hsa-mir-196a-2/hsa-mir-200c/hsa-mir-200b/hsa-mir-192/hsa-mir-181b-1/hsa-mir-342/hsa-mir-181b-2/hsa-mir-93/hsa-mir-140/hsa-mir-155/hsa-mir-203a/hsa-mir-203b/hsa-mir-590/hsa-mir-105-1/hsa-mir-143/hsa-mir-147b/hsa-mir-326/hsa-mir-19a/hsa-mir-18a/hsa-mir-9-1/hsa-mir-9-2/hsa-mir-9-3/hsa-mir-98/h…	40
Osteogenesis	Osteogenesis	30/271	58/1764	4.73218e-11	3.82169e-10	9.14279e-11	hsa-mir-21/hsa-mir-96/hsa-mir-145/hsa-mir-378a/hsa-mir-125b-1/hsa-mir-125b-2/hsa-mir-378c/hsa-mir-200c/hsa-mir-195/hsa-mir-148b/hsa-mir-140/hsa-mir-495/hsa-mir-33a/hsa-mir-590/hsa-mir-1-2/hsa-mir-1-1/hsa-mir-106a/hsa-mir-224/hsa-mir-138-2/hsa-mir-346/hsa-mir-382/hsa-mir-98/hsa-mir-218-2/hsa-mir-199a-1/hsa-mir-124-1/hsa-mir-543/hsa-mir-218-1/hsa-mir-378b/hsa-mir-214/hsa-let-7g	30
tumor necrosis factor alpha (TNF-伪)	tumor necrosis factor alpha (TNF-伪)	38/271	87/1764	7.28943e-11	5.81332e-10	1.39075e-10	hsa-mir-21/hsa-mir-486-1/hsa-mir-486-2/hsa-mir-145/hsa-mir-378a/hsa-mir-125b-1/hsa-mir-125b-2/hsa-mir-451a/hsa-mir-196a-1/hsa-mir-196a-2/hsa-let-7c/hsa-mir-200b/hsa-mir-193a/hsa-mir-142/hsa-mir-181b-1/hsa-mir-375/hsa-mir-187/hsa-mir-204/hsa-mir-181b-2/hsa-mir-140/hsa-mir-155/hsa-mir-495/hsa-mir-33a/hsa-mir-105-1/hsa-mir-503/hsa-mir-19a/hsa-mir-215/hsa-mir-106a/hsa-mir-149/hsa-mir-20b/hsa-mir-224/…	38
Endometriosis	Endometriosis	24/271	41/1764	1.52861e-10	1.20402e-09	2.88043e-10	hsa-mir-183/hsa-mir-145/hsa-mir-141/hsa-mir-200a/hsa-mir-125b-1/hsa-mir-125b-2/hsa-mir-451a/hsa-mir-99a/hsa-mir-10b/hsa-mir-100/hsa-mir-365b/hsa-mir-365a/hsa-mir-200b/hsa-mir-195/hsa-mir-142/hsa-mir-191/hsa-mir-143/hsa-mir-1-2/hsa-mir-1-1/hsa-mir-556/hsa-mir-202/hsa-mir-449b/hsa-mir-199a-1/hsa-mir-125a	24
estradiol-17尾 (E2)	estradiol-17尾 (E2)	16/271	20/1764	1.76126e-10	1.37035e-09	3.27834e-10	hsa-mir-125b-1/hsa-mir-125b-2/hsa-mir-93/hsa-mir-140/hsa-mir-155/hsa-mir-7-1/hsa-mir-7-3/hsa-mir-9-1/hsa-mir-9-2/hsa-mir-9-3/hsa-mir-7-2/hsa-mir-30c-2/hsa-mir-30c-1/hsa-mir-27b/hsa-let-7a-3/hsa-let-7a-1	16
Head And Neck Neoplasms	Head And Neck Neoplasms	22/271	36/1764	2.90461e-10	2.22735e-09	5.3286e-10	hsa-mir-21/hsa-let-7c/hsa-mir-200c/hsa-mir-130b/hsa-mir-142/hsa-mir-181b-1/hsa-mir-204/hsa-mir-181b-2/hsa-mir-155/hsa-mir-133a-1/hsa-mir-133a-2/hsa-mir-1-2/hsa-mir-1-1/hsa-mir-18a/hsa-mir-205/hsa-mir-455/hsa-let-7d/hsa-mir-193b/hsa-let-7i/hsa-let-7a-3/hsa-let-7a-1/hsa-let-7g	22
Retinoblastoma	Retinoblastoma	25/271	45/1764	2.93257e-10	2.22735e-09	5.3286e-10	hsa-mir-21/hsa-mir-183/hsa-mir-200a/hsa-mir-125b-1/hsa-mir-125b-2/hsa-let-7c/hsa-mir-181b-1/hsa-mir-204/hsa-mir-181b-2/hsa-mir-433/hsa-mir-215/hsa-mir-18a/hsa-mir-494/hsa-let-7d/hsa-mir-218-2/hsa-mir-125a/hsa-mir-373/hsa-mir-124-1/hsa-mir-218-1/hsa-mir-101-1/hsa-let-7i/hsa-mir-26a-1/hsa-let-7a-3/hsa-let-7a-1/hsa-let-7g	25
5-aza-2'-deoxycytidine (5-Aza-CdR)	5-aza-2'-deoxycytidine (5-Aza-CdR)	27/271	52/1764	4.28199e-10	3.21401e-09	7.68902e-10	hsa-mir-141/hsa-mir-125b-1/hsa-mir-125b-2/hsa-mir-210/hsa-mir-99a/hsa-mir-196a-1/hsa-mir-196a-2/hsa-let-7c/hsa-mir-193a/hsa-mir-181b-1/hsa-mir-342/hsa-mir-181b-2/hsa-mir-92b/hsa-mir-93/hsa-mir-155/hsa-mir-503/hsa-mir-432/hsa-mir-205/hsa-mir-149/hsa-mir-138-2/hsa-mir-193b/hsa-mir-125a/hsa-mir-339/hsa-mir-10a/hsa-let-7i/hsa-mir-27b/hsa-let-7g	27
Carcinoma, Thyroid, Papillary	Carcinoma, Thyroid, Papillary	28/271	56/1764	6.25627e-10	4.64128e-09	1.11035e-09	hsa-mir-21/hsa-mir-96/hsa-mir-183/hsa-mir-182/hsa-mir-451a/hsa-mir-99a/hsa-mir-144/hsa-mir-130b/hsa-mir-192/hsa-mir-181b-1/hsa-mir-375/hsa-mir-204/hsa-mir-181b-2/hsa-mir-140/hsa-mir-155/hsa-mir-7-1/hsa-mir-7-3/hsa-mir-135b/hsa-mir-9-1/hsa-mir-9-2/hsa-mir-9-3/hsa-mir-7-2/hsa-mir-30c-2/hsa-mir-10a/hsa-mir-26a-1/hsa-let-7a-3/hsa-let-7a-1/hsa-mir-214	28
irradiation	irradiation	35/271	81/1764	6.48267e-10	4.75395e-09	1.13731e-09	hsa-mir-21/hsa-mir-96/hsa-mir-145/hsa-mir-144/hsa-mir-195/hsa-mir-148b/hsa-mir-142/hsa-mir-301a/hsa-mir-454/hsa-mir-93/hsa-mir-140/hsa-mir-155/hsa-mir-495/hsa-mir-590/hsa-mir-452/hsa-mir-299/hsa-mir-143/hsa-mir-19a/hsa-mir-605/hsa-mir-18a/hsa-mir-106a/hsa-mir-3170/hsa-mir-376a-2/hsa-mir-556/hsa-mir-20b/hsa-mir-106b/hsa-mir-199a-1/hsa-mir-302e/hsa-mir-374a/hsa-mir-101-1/hsa-let-7i/hsa-mir-376a-1/h…	35
Schizophrenia	Schizophrenia	27/271	53/1764	7.53677e-10	5.46416e-09	1.30721e-09	hsa-mir-183/hsa-mir-365b/hsa-mir-365a/hsa-mir-193a/hsa-mir-195/hsa-mir-335/hsa-mir-130b/hsa-mir-181b-1/hsa-mir-449a/hsa-mir-181b-2/hsa-mir-7-1/hsa-mir-7-3/hsa-mir-19a/hsa-mir-432/hsa-mir-9-1/hsa-mir-9-2/hsa-mir-9-3/hsa-mir-7-2/hsa-mir-346/hsa-mir-98/hsa-mir-206/hsa-mir-106b/hsa-mir-328/hsa-mir-652/hsa-mir-198/hsa-mir-30e/hsa-let-7g	27
Cardiovascular Diseases [unspecific]	Cardiovascular Diseases [unspecific]	30/271	64/1764	1.09731e-09	7.8661e-09	1.88184e-09	hsa-mir-21/hsa-mir-145/hsa-mir-378a/hsa-mir-451a/hsa-mir-210/hsa-mir-99a/hsa-mir-10b/hsa-mir-100/hsa-mir-144/hsa-mir-200c/hsa-mir-32/hsa-mir-33b/hsa-mir-155/hsa-mir-133a-1/hsa-mir-133a-2/hsa-mir-33a/hsa-mir-590/hsa-mir-143/hsa-mir-1-2/hsa-mir-1-1/hsa-mir-758/hsa-mir-149/hsa-mir-138-2/hsa-mir-382/hsa-mir-2278/hsa-mir-106b/hsa-mir-3960/hsa-mir-26a-1/hsa-let-7a-3/hsa-let-7a-1	30
cigarette smoke (CS)	cigarette smoke (CS)	17/271	24/1764	1.17817e-09	8.35191e-09	1.99806e-09	hsa-mir-21/hsa-mir-145/hsa-mir-196a-1/hsa-mir-196a-2/hsa-mir-195/hsa-mir-449a/hsa-mir-93/hsa-mir-191/hsa-mir-155/hsa-mir-133a-1/hsa-mir-133a-2/hsa-mir-9-1/hsa-mir-9-2/hsa-mir-9-3/hsa-mir-218-2/hsa-mir-218-1/hsa-mir-181c	17
Asthma	Asthma	23/271	41/1764	1.22964e-09	8.56019e-09	2.04789e-09	hsa-mir-21/hsa-mir-145/hsa-mir-125b-1/hsa-mir-125b-2/hsa-mir-196a-2/hsa-mir-200c/hsa-mir-148b/hsa-mir-187/hsa-mir-140/hsa-mir-155/hsa-mir-143/hsa-mir-19a/hsa-mir-18a/hsa-mir-9-1/hsa-mir-9-2/hsa-mir-9-3/hsa-mir-149/hsa-mir-224/hsa-mir-498/hsa-let-7d/hsa-let-7a-3/hsa-let-7a-1/hsa-let-7g	23
Cholangiocarcinoma	Cholangiocarcinoma	21/271	35/1764	1.23439e-09	8.56019e-09	2.04789e-09	hsa-mir-21/hsa-mir-96/hsa-mir-429/hsa-mir-141/hsa-mir-200a/hsa-mir-144/hsa-mir-200c/hsa-mir-200b/hsa-mir-192/hsa-mir-155/hsa-mir-203a/hsa-mir-203b/hsa-mir-1-2/hsa-mir-1-1/hsa-mir-483/hsa-mir-205/hsa-mir-106a/hsa-mir-224/hsa-mir-373/hsa-mir-181c/hsa-mir-26a-1	21
Adenocarcinoma, Gastric	Adenocarcinoma, Gastric	22/271	38/1764	1.26686e-09	8.69093e-09	2.07917e-09	hsa-mir-21/hsa-mir-96/hsa-mir-486-1/hsa-mir-486-2/hsa-mir-145/hsa-mir-125b-1/hsa-mir-125b-2/hsa-mir-100/hsa-let-7c/hsa-mir-193a/hsa-mir-93/hsa-mir-203a/hsa-mir-203b/hsa-mir-381/hsa-mir-299/hsa-mir-143/hsa-mir-483/hsa-mir-205/hsa-mir-106a/hsa-mir-455/hsa-mir-20b/hsa-mir-302b	22
Metformin	Metformin	27/271	54/1764	1.30147e-09	8.83336e-09	2.11324e-09	hsa-mir-21/hsa-mir-429/hsa-mir-141/hsa-mir-182/hsa-mir-200a/hsa-mir-497/hsa-let-7c/hsa-mir-200c/hsa-mir-200b/hsa-mir-33b/hsa-mir-192/hsa-mir-204/hsa-mir-140/hsa-mir-155/hsa-mir-381/hsa-mir-33a/hsa-mir-7-1/hsa-mir-584/hsa-mir-7-3/hsa-mir-205/hsa-mir-7-2/hsa-mir-199a-1/hsa-mir-193b/hsa-mir-101-1/hsa-mir-26a-1/hsa-let-7a-3/hsa-let-7a-1	27
Squamous Cell Carcinoma, Head and Neck	Squamous Cell Carcinoma, Head and Neck	25/271	48/1764	1.84185e-09	1.23694e-08	2.9592e-09	hsa-mir-21/hsa-mir-141/hsa-mir-182/hsa-mir-210/hsa-mir-196a-1/hsa-mir-196a-2/hsa-mir-200c/hsa-mir-200b/hsa-mir-375/hsa-mir-93/hsa-mir-155/hsa-mir-147b/hsa-mir-1-2/hsa-mir-1-1/hsa-mir-376c/hsa-mir-675/hsa-mir-494/hsa-mir-106a/hsa-mir-20b/hsa-mir-138-2/hsa-mir-206/hsa-mir-193b/hsa-mir-373/hsa-let-7a-3/hsa-let-7a-1	25
1,25-dihydroxyvitamin D 3 (calcitriol)	1,25-dihydroxyvitamin D 3 (calcitriol)	16/271	22/1764	2.01876e-09	1.34164e-08	3.20966e-09	hsa-mir-125b-1/hsa-mir-125b-2/hsa-mir-100/hsa-mir-32/hsa-mir-187/hsa-mir-1-2/hsa-mir-1-1/hsa-mir-1247/hsa-mir-675/hsa-mir-483/hsa-mir-1284/hsa-mir-498/hsa-mir-218-2/hsa-mir-302c/hsa-mir-218-1/hsa-mir-217	16
Docetaxel	Docetaxel	24/271	45/1764	2.11134e-09	1.38869e-08	3.32223e-09	hsa-mir-21/hsa-mir-145/hsa-mir-141/hsa-mir-200a/hsa-mir-451a/hsa-mir-100/hsa-mir-200c/hsa-mir-200b/hsa-mir-193a/hsa-mir-195/hsa-mir-192/hsa-mir-181b-1/hsa-mir-375/hsa-mir-204/hsa-mir-181b-2/hsa-mir-7-1/hsa-mir-7-3/hsa-mir-129-2/hsa-mir-129-1/hsa-mir-7-2/hsa-mir-138-2/hsa-mir-98/hsa-mir-125a/hsa-mir-101-1	24
Psoriasis	Psoriasis	20/271	33/1764	2.45134e-09	1.59587e-08	3.81788e-09	hsa-mir-21/hsa-mir-125b-1/hsa-mir-125b-2/hsa-mir-210/hsa-mir-99a/hsa-mir-33b/hsa-mir-181b-1/hsa-mir-181b-2/hsa-mir-155/hsa-mir-203a/hsa-mir-203b/hsa-mir-33a/hsa-mir-143/hsa-mir-19a/hsa-mir-106a/hsa-mir-138-2/hsa-mir-193b/hsa-let-7a-3/hsa-let-7a-1/hsa-mir-217	20
hepatitis C virus (HCV)	hepatitis C virus (HCV)	25/271	49/1764	3.24562e-09	2.09162e-08	5.00387e-09	hsa-mir-21/hsa-mir-486-1/hsa-mir-486-2/hsa-mir-125b-1/hsa-mir-125b-2/hsa-mir-99a/hsa-mir-130b/hsa-mir-192/hsa-mir-301a/hsa-mir-181b-1/hsa-mir-375/hsa-mir-449a/hsa-mir-181b-2/hsa-mir-93/hsa-mir-155/hsa-mir-19a/hsa-mir-494/hsa-mir-885/hsa-mir-199a-1/hsa-mir-30c-2/hsa-mir-124-1/hsa-mir-30c-1/hsa-mir-181c/hsa-mir-27b/hsa-mir-30e	25
Liver Cirrhosis	Liver Cirrhosis	27/271	56/1764	3.67965e-09	2.34762e-08	5.61631e-09	hsa-mir-21/hsa-mir-145/hsa-mir-378a/hsa-mir-200a/hsa-mir-10b/hsa-mir-144/hsa-mir-200b/hsa-mir-193a/hsa-mir-454/hsa-mir-155/hsa-mir-203a/hsa-mir-203b/hsa-mir-33a/hsa-mir-18a/hsa-mir-494/hsa-mir-9-1/hsa-mir-9-2/hsa-mir-9-3/hsa-mir-106b/hsa-mir-199a-1/hsa-mir-193b/hsa-mir-378b/hsa-mir-101-1/hsa-let-7a-3/hsa-let-7a-1/hsa-mir-519d/hsa-mir-214	27
HIV-Associated Lipodystrophy	HIV-Associated Lipodystrophy	18/271	28/1764	4.16997e-09	2.6341e-08	6.30167e-09	hsa-mir-365b/hsa-mir-365a/hsa-mir-454/hsa-mir-342/hsa-mir-191/hsa-mir-452/hsa-mir-149/hsa-mir-346/hsa-let-7d/hsa-mir-218-2/hsa-mir-199a-1/hsa-mir-30c-2/hsa-mir-125a/hsa-mir-374a/hsa-mir-218-1/hsa-mir-30c-1/hsa-mir-186/hsa-mir-214	18
Leukemia	Leukemia	30/271	67/1764	4.36023e-09	2.72728e-08	6.5246e-09	hsa-mir-139/hsa-mir-21/hsa-mir-486-1/hsa-mir-486-2/hsa-mir-183/hsa-mir-378a/hsa-mir-125b-1/hsa-mir-125b-2/hsa-mir-378c/hsa-mir-365b/hsa-mir-365a/hsa-mir-195/hsa-mir-511/hsa-mir-454/hsa-mir-155/hsa-mir-143/hsa-mir-19a/hsa-mir-18a/hsa-mir-9-1/hsa-mir-9-2/hsa-mir-9-3/hsa-mir-138-2/hsa-mir-2278/hsa-mir-193b/hsa-mir-125a/hsa-mir-339/hsa-mir-378b/hsa-mir-181c/hsa-mir-27b/hsa-mir-217	30
Atrial Fibrillation	Atrial Fibrillation	28/271	60/1764	4.71695e-09	2.92176e-08	6.98986e-09	hsa-mir-21/hsa-mir-486-1/hsa-mir-486-2/hsa-mir-183/hsa-mir-451a/hsa-mir-10b/hsa-mir-196a-2/hsa-mir-144/hsa-mir-192/hsa-mir-93/hsa-mir-155/hsa-mir-590/hsa-mir-377/hsa-mir-1-2/hsa-mir-1-1/hsa-mir-19a/hsa-mir-215/hsa-mir-18a/hsa-mir-483/hsa-mir-106a/hsa-mir-18b/hsa-mir-106b/hsa-mir-328/hsa-mir-199a-1/hsa-mir-124-1/hsa-mir-10a/hsa-mir-26a-1/hsa-mir-892a	28
1-methyl-4-phenylpyridinium (MPP+)	1-methyl-4-phenylpyridinium (MPP+)	22/271	40/1764	4.80784e-09	2.94943e-08	7.05604e-09	hsa-mir-200a/hsa-mir-125b-1/hsa-mir-125b-2/hsa-mir-100/hsa-mir-1301/hsa-mir-585/hsa-mir-590/hsa-mir-7-1/hsa-mir-7-3/hsa-mir-1277/hsa-mir-135b/hsa-mir-494/hsa-mir-9-1/hsa-mir-9-2/hsa-mir-9-3/hsa-mir-7-2/hsa-mir-138-2/hsa-mir-106b/hsa-mir-199a-1/hsa-mir-124-1/hsa-mir-217/hsa-mir-214	22
Rhabdomyosarcoma	Rhabdomyosarcoma	14/271	18/1764	5.18135e-09	3.14829e-08	7.53179e-09	hsa-mir-378a/hsa-mir-203a/hsa-mir-133a-1/hsa-mir-133a-2/hsa-mir-203b/hsa-mir-1-2/hsa-mir-1-1/hsa-mir-411/hsa-mir-9-1/hsa-mir-9-2/hsa-mir-9-3/hsa-mir-206/hsa-let-7a-3/hsa-mir-214	14
radiation	radiation	35/271	87/1764	6.71743e-09	4.04313e-08	9.67257e-09	hsa-mir-21/hsa-mir-145/hsa-mir-378a/hsa-mir-125b-1/hsa-mir-125b-2/hsa-mir-451a/hsa-mir-210/hsa-mir-99a/hsa-mir-100/hsa-let-7c/hsa-mir-148b/hsa-mir-375/hsa-mir-191/hsa-mir-155/hsa-mir-590/hsa-mir-493/hsa-mir-135b/hsa-mir-18a/hsa-mir-9-1/hsa-mir-9-2/hsa-mir-9-3/hsa-mir-205/hsa-mir-106a/hsa-mir-1224/hsa-mir-449b/hsa-let-7d/hsa-mir-106b/hsa-mir-125a/hsa-let-7i/hsa-mir-27b/hsa-let-7a-3/hsa-let-7a-1/hs…	35
Regulation of Akt Pathway	Regulation of Akt Pathway	17/271	26/1764	7.91547e-09	4.67599e-08	1.11866e-08	hsa-mir-141/hsa-mir-196a-1/hsa-mir-196a-2/hsa-mir-184/hsa-mir-181b-1/hsa-mir-181b-2/hsa-mir-155/hsa-mir-7-1/hsa-mir-143/hsa-mir-7-3/hsa-mir-19a/hsa-mir-18a/hsa-mir-205/hsa-mir-7-2/hsa-mir-331/hsa-mir-26a-1/hsa-mir-214	17
triptolide (TPL)	triptolide (TPL)	17/271	26/1764	7.91547e-09	4.67599e-08	1.11866e-08	hsa-mir-21/hsa-mir-141/hsa-mir-144/hsa-mir-142/hsa-mir-301a/hsa-mir-204/hsa-mir-93/hsa-mir-191/hsa-mir-155/hsa-mir-188/hsa-mir-149/hsa-mir-20b/hsa-mir-138-2/hsa-mir-218-2/hsa-mir-106b/hsa-mir-193b/hsa-mir-218-1	17
cigarette smoke extract (CSE)	cigarette smoke extract (CSE)	22/271	41/1764	8.95102e-09	5.23922e-08	1.2534e-08	hsa-mir-21/hsa-mir-486-1/hsa-mir-486-2/hsa-mir-145/hsa-mir-378a/hsa-mir-210/hsa-mir-1301/hsa-mir-144/hsa-mir-497/hsa-let-7c/hsa-mir-193a/hsa-mir-181b-1/hsa-mir-181b-2/hsa-mir-191/hsa-mir-133a-1/hsa-mir-133a-2/hsa-mir-149/hsa-mir-206/hsa-mir-218-2/hsa-mir-218-1/hsa-mir-101-1/hsa-mir-217	22
Carcinoma, Rectal	Carcinoma, Rectal	24/271	48/1764	1.15944e-08	6.72473e-08	1.60879e-08	hsa-mir-139/hsa-mir-21/hsa-mir-486-1/hsa-mir-486-2/hsa-mir-183/hsa-mir-145/hsa-mir-141/hsa-mir-125b-2/hsa-mir-196a-1/hsa-mir-196a-2/hsa-mir-193a/hsa-mir-195/hsa-mir-181b-1/hsa-mir-181b-2/hsa-mir-92b/hsa-mir-155/hsa-mir-203a/hsa-mir-203b/hsa-mir-143/hsa-mir-135b/hsa-mir-18a/hsa-mir-18b/hsa-mir-199a-1/hsa-let-7g	24
Systemic Lupus Erythematosus	Systemic Lupus Erythematosus	26/271	55/1764	1.24784e-08	7.17229e-08	1.71586e-08	hsa-mir-21/hsa-mir-145/hsa-mir-196a-1/hsa-mir-196a-2/hsa-mir-335/hsa-mir-142/hsa-mir-181b-1/hsa-mir-342/hsa-mir-181b-2/hsa-mir-155/hsa-mir-7-1/hsa-mir-7-3/hsa-mir-326/hsa-mir-345/hsa-mir-494/hsa-mir-758/hsa-mir-556/hsa-mir-224/hsa-mir-7-2/hsa-mir-18b/hsa-let-7d/hsa-mir-98/hsa-mir-328/hsa-mir-10a/hsa-mir-181c/hsa-mir-410	26
sulforaphane (SFN)	sulforaphane (SFN)	14/271	19/1764	1.69926e-08	9.59404e-08	2.29522e-08	hsa-mir-21/hsa-mir-365a/hsa-mir-200c/hsa-mir-142/hsa-mir-92b/hsa-mir-155/hsa-mir-381/hsa-mir-326/hsa-mir-135b/hsa-mir-9-1/hsa-mir-9-2/hsa-mir-9-3/hsa-mir-382/hsa-mir-27b	14
T-helper 17 Cell Differentiation	T-helper 17 Cell Differentiation	14/271	19/1764	1.69926e-08	9.59404e-08	2.29522e-08	hsa-mir-21/hsa-mir-141/hsa-mir-210/hsa-mir-301a/hsa-mir-93/hsa-mir-155/hsa-mir-1-2/hsa-mir-1-1/hsa-mir-106a/hsa-mir-20b/hsa-mir-30c-2/hsa-mir-30c-1/hsa-mir-27b/hsa-mir-214	14
Hepatitis C Virus Infection	Hepatitis C Virus Infection	34/271	86/1764	1.93218e-08	1.08134e-07	2.58694e-08	hsa-mir-21/hsa-mir-96/hsa-mir-145/hsa-mir-182/hsa-mir-200a/hsa-mir-125b-1/hsa-mir-125b-2/hsa-mir-99a/hsa-let-7c/hsa-mir-200b/hsa-mir-195/hsa-mir-142/hsa-mir-192/hsa-mir-449a/hsa-mir-155/hsa-mir-503/hsa-mir-19a/hsa-mir-215/hsa-mir-758/hsa-mir-885/hsa-mir-224/hsa-let-7d/hsa-mir-199a-1/hsa-mir-651/hsa-mir-125a/hsa-mir-373/hsa-mir-124-1/hsa-mir-181c/hsa-mir-198/hsa-mir-27b/hsa-mir-136/hsa-let-7a-1/hs…	34
Acute Myocardial Infarction	Acute Myocardial Infarction	23/271	46/1764	2.39574e-08	1.32911e-07	3.17969e-08	hsa-mir-21/hsa-mir-486-1/hsa-mir-486-2/hsa-mir-145/hsa-mir-125b-1/hsa-mir-125b-2/hsa-mir-99a/hsa-mir-144/hsa-mir-497/hsa-mir-148b/hsa-mir-204/hsa-mir-191/hsa-mir-133a-1/hsa-mir-133a-2/hsa-mir-1-2/hsa-mir-1-1/hsa-mir-19a/hsa-mir-106b/hsa-mir-328/hsa-mir-124-1/hsa-mir-30d/hsa-mir-26a-1/hsa-mir-214	23
particulate matter (PM2.5)	particulate matter (PM2.5)	21/271	40/1764	3.33792e-08	1.83586e-07	4.392e-08	hsa-mir-139/hsa-mir-21/hsa-mir-96/hsa-mir-145/hsa-mir-200a/hsa-mir-210/hsa-mir-32/hsa-mir-204/hsa-mir-93/hsa-mir-140/hsa-mir-155/hsa-mir-215/hsa-mir-205/hsa-mir-382/hsa-mir-206/hsa-mir-331/hsa-mir-101-1/hsa-mir-26a-1/hsa-mir-28/hsa-let-7a-3/hsa-let-7a-1	21
paraquat (PQ)	paraquat (PQ)	27/271	61/1764	3.77086e-08	2.05625e-07	4.91925e-08	hsa-mir-145/hsa-mir-200a/hsa-mir-125b-1/hsa-mir-125b-2/hsa-mir-210/hsa-mir-99a/hsa-mir-100/hsa-mir-497/hsa-mir-195/hsa-mir-142/hsa-mir-375/hsa-mir-342/hsa-mir-140/hsa-mir-155/hsa-mir-7-1/hsa-mir-299/hsa-mir-143/hsa-mir-7-3/hsa-mir-483/hsa-mir-494/hsa-mir-376a-2/hsa-mir-224/hsa-mir-7-2/hsa-mir-761/hsa-mir-498/hsa-mir-376a-1/hsa-mir-214	27
Imatinib	Imatinib	23/271	47/1764	4.04783e-08	2.17018e-07	5.19182e-08	hsa-mir-21/hsa-mir-183/hsa-mir-141/hsa-mir-100/hsa-mir-142/hsa-mir-181b-1/hsa-mir-181b-2/hsa-mir-191/hsa-mir-155/hsa-mir-203a/hsa-mir-493/hsa-mir-7-1/hsa-mir-7-3/hsa-mir-326/hsa-mir-224/hsa-mir-7-2/hsa-mir-138-2/hsa-mir-328/hsa-mir-199a-1/hsa-mir-30c-2/hsa-mir-30c-1/hsa-mir-181c/hsa-mir-26a-1	23
oxygen-glucose deprivation and reoxygenation (OGD/R)	oxygen-glucose deprivation and reoxygenation (OGD/R)	23/271	47/1764	4.04783e-08	2.17018e-07	5.19182e-08	hsa-mir-139/hsa-mir-486-1/hsa-mir-486-2/hsa-mir-183/hsa-mir-145/hsa-mir-429/hsa-mir-210/hsa-mir-195/hsa-mir-142/hsa-mir-155/hsa-mir-203a/hsa-mir-7-1/hsa-mir-7-3/hsa-mir-19a/hsa-mir-205/hsa-mir-7-2/hsa-mir-496/hsa-mir-106b/hsa-mir-124-1/hsa-mir-10a/hsa-mir-186/hsa-mir-26a-1/hsa-mir-217	23
Obesity	Obesity	24/271	51/1764	5.30314e-08	2.8195e-07	6.74522e-08	hsa-mir-21/hsa-mir-378a/hsa-mir-200a/hsa-mir-378c/hsa-mir-210/hsa-mir-200b/hsa-mir-335/hsa-mir-33b/hsa-mir-130b/hsa-mir-342/hsa-mir-155/hsa-mir-33a/hsa-mir-143/hsa-mir-503/hsa-mir-483/hsa-mir-376a-2/hsa-mir-138-2/hsa-mir-199a-1/hsa-mir-125a/hsa-mir-378b/hsa-mir-652/hsa-mir-26a-1/hsa-mir-376a-1/hsa-mir-27b	24
Osteoarthritis	Osteoarthritis	21/271	41/1764	5.90288e-08	3.11243e-07	7.446e-08	hsa-mir-139/hsa-mir-21/hsa-mir-145/hsa-mir-125b-1/hsa-mir-125b-2/hsa-mir-365b/hsa-mir-365a/hsa-mir-335/hsa-mir-181b-1/hsa-mir-204/hsa-mir-181b-2/hsa-mir-140/hsa-mir-483/hsa-mir-9-1/hsa-mir-9-2/hsa-mir-9-3/hsa-mir-98/hsa-mir-199a-1/hsa-mir-373/hsa-mir-181c/hsa-mir-27b	21
Lymphoma, Large B-Cell, Diffuse	Lymphoma, Large B-Cell, Diffuse	20/271	38/1764	6.86013e-08	3.58751e-07	8.58256e-08	hsa-mir-21/hsa-mir-200a/hsa-mir-200c/hsa-mir-200b/hsa-mir-511/hsa-mir-342/hsa-mir-155/hsa-mir-33a/hsa-mir-147b/hsa-mir-5586/hsa-mir-18a/hsa-mir-455/hsa-mir-224/hsa-mir-138-2/hsa-mir-339/hsa-mir-10a/hsa-mir-520d/hsa-mir-26a-1/hsa-mir-28/hsa-mir-214	20
Inflammatory Bowel Diseases	Inflammatory Bowel Diseases	18/271	32/1764	8.29518e-08	4.3027e-07	1.02935e-07	hsa-mir-21/hsa-mir-200a/hsa-mir-125b-1/hsa-mir-125b-2/hsa-mir-200c/hsa-mir-200b/hsa-mir-193a/hsa-mir-301a/hsa-mir-191/hsa-mir-18a/hsa-mir-129-2/hsa-mir-129-1/hsa-mir-346/hsa-mir-18b/hsa-mir-206/hsa-mir-124-1/hsa-mir-10a/hsa-mir-186	18
Epstein-Barr Virus Infection	Epstein-Barr Virus Infection	13/271	18/1764	8.51131e-08	4.34417e-07	1.03928e-07	hsa-mir-96/hsa-mir-183/hsa-mir-182/hsa-mir-10b/hsa-mir-142/hsa-mir-7-1/hsa-mir-7-3/hsa-mir-9-1/hsa-mir-9-2/hsa-mir-9-3/hsa-mir-7-2/hsa-mir-10a/hsa-let-7a-1	13
IL-13	IL-13	13/271	18/1764	8.51131e-08	4.34417e-07	1.03928e-07	hsa-mir-210/hsa-mir-375/hsa-mir-449a/hsa-mir-92b/hsa-mir-133a-1/hsa-mir-133a-2/hsa-mir-143/hsa-mir-1-2/hsa-mir-1-1/hsa-mir-503/hsa-mir-498/hsa-mir-218-2/hsa-mir-218-1	13
ionizing radiation (IR)	ionizing radiation (IR)	28/271	67/1764	9.53122e-08	4.82613e-07	1.15458e-07	hsa-mir-21/hsa-mir-200a/hsa-mir-100/hsa-mir-144/hsa-mir-148b/hsa-mir-449a/hsa-mir-93/hsa-mir-155/hsa-mir-7-1/hsa-mir-1-2/hsa-mir-1-1/hsa-mir-503/hsa-mir-19a/hsa-mir-18a/hsa-mir-494/hsa-mir-9-1/hsa-mir-9-2/hsa-mir-9-3/hsa-mir-205/hsa-mir-224/hsa-mir-218-2/hsa-mir-125a/hsa-mir-339/hsa-mir-218-1/hsa-mir-101-1/hsa-let-7i/hsa-mir-302b/hsa-let-7g	28
Coronary Heart Diseases	Coronary Heart Diseases	25/271	56/1764	1.02028e-07	5.1255e-07	1.2262e-07	hsa-mir-21/hsa-mir-486-1/hsa-mir-486-2/hsa-mir-145/hsa-mir-125b-1/hsa-mir-125b-2/hsa-mir-451a/hsa-mir-196a-2/hsa-mir-32/hsa-mir-454/hsa-mir-155/hsa-mir-133a-1/hsa-mir-133a-2/hsa-mir-585/hsa-mir-1-2/hsa-mir-1-1/hsa-mir-18a/hsa-mir-149/hsa-mir-224/hsa-mir-206/hsa-mir-106b/hsa-mir-199a-1/hsa-mir-339/hsa-mir-624/hsa-mir-214	25
Vascular Hypertrophy	Vascular Hypertrophy	14/271	21/1764	1.26583e-07	6.30936e-07	1.50942e-07	hsa-mir-21/hsa-let-7c/hsa-mir-133a-1/hsa-mir-133a-2/hsa-mir-1-2/hsa-mir-1-1/hsa-let-7d/hsa-mir-98/hsa-mir-206/hsa-let-7i/hsa-mir-26a-1/hsa-let-7a-3/hsa-let-7a-1/hsa-let-7g	14
angiotensin II (Ang II)	angiotensin II (Ang II)	19/271	36/1764	1.40793e-07	6.96324e-07	1.66585e-07	hsa-mir-21/hsa-mir-96/hsa-mir-145/hsa-mir-200a/hsa-mir-155/hsa-mir-133a-1/hsa-mir-133a-2/hsa-mir-590/hsa-mir-143/hsa-mir-9-1/hsa-mir-9-2/hsa-mir-9-3/hsa-mir-129-2/hsa-mir-202/hsa-mir-129-1/hsa-mir-186/hsa-mir-27b/hsa-mir-217/hsa-let-7g	19
Neuron Differentiation	Neuron Differentiation	11/271	14/1764	2.21958e-07	1.0893e-06	2.60599e-07	hsa-mir-96/hsa-mir-183/hsa-mir-182/hsa-mir-376c/hsa-mir-9-1/hsa-mir-9-2/hsa-mir-9-3/hsa-mir-218-2/hsa-mir-1290/hsa-mir-124-1/hsa-mir-218-1	11
activin A	activin A	13/271	19/1764	2.32708e-07	1.13334e-06	2.71134e-07	hsa-let-7c/hsa-mir-193a/hsa-mir-93/hsa-mir-191/hsa-mir-140/hsa-mir-7-1/hsa-mir-7-3/hsa-mir-18a/hsa-mir-7-2/hsa-mir-193b/hsa-mir-30d/hsa-let-7i/hsa-mir-26a-1	13
Adenocarcinoma, Esophageal	Adenocarcinoma, Esophageal	14/271	22/1764	3.00464e-07	1.44132e-06	3.44814e-07	hsa-mir-21/hsa-mir-145/hsa-mir-378a/hsa-mir-378c/hsa-mir-210/hsa-mir-203a/hsa-mir-203b/hsa-mir-452/hsa-mir-205/hsa-mir-149/hsa-mir-224/hsa-mir-193b/hsa-mir-378b/hsa-mir-27b	14
Cardiac Regeneration	Cardiac Regeneration	14/271	22/1764	3.00464e-07	1.44132e-06	3.44814e-07	hsa-mir-99a/hsa-mir-100/hsa-let-7c/hsa-mir-133a-1/hsa-mir-133a-2/hsa-mir-1-2/hsa-mir-1-1/hsa-mir-302c/hsa-mir-199a-1/hsa-mir-302e/hsa-let-7a-3/hsa-let-7a-1/hsa-mir-302b/hsa-mir-302d	14
hydroxycamptothecin (HCPT)	hydroxycamptothecin (HCPT)	10/271	12/1764	3.13463e-07	1.49246e-06	3.57047e-07	hsa-mir-200a/hsa-mir-196a-1/hsa-mir-196a-2/hsa-mir-200c/hsa-mir-200b/hsa-mir-7-1/hsa-mir-7-3/hsa-mir-7-2/hsa-mir-98/hsa-let-7g	10
Kidney Injury	Kidney Injury	16/271	28/1764	3.39485e-07	1.59258e-06	3.81001e-07	hsa-mir-21/hsa-mir-182/hsa-mir-125b-1/hsa-mir-125b-2/hsa-mir-210/hsa-let-7c/hsa-mir-200c/hsa-mir-192/hsa-mir-204/hsa-mir-155/hsa-mir-494/hsa-mir-382/hsa-mir-30c-2/hsa-mir-30c-1/hsa-mir-30d/hsa-mir-30e	16
Squamous Cell Carcinoma, Laryngeal or Hypopharyngeal	Squamous Cell Carcinoma, Laryngeal or Hypopharyngeal	16/271	28/1764	3.39485e-07	1.59258e-06	3.81001e-07	hsa-mir-139/hsa-mir-21/hsa-mir-451a/hsa-mir-375/hsa-mir-93/hsa-mir-140/hsa-mir-155/hsa-mir-203a/hsa-mir-203b/hsa-mir-19a/hsa-mir-205/hsa-mir-149/hsa-mir-519a-1/hsa-mir-206/hsa-mir-106b/hsa-mir-214	16
Hepatitis B Virus Infection	Hepatitis B Virus Infection	27/271	67/1764	4.05119e-07	1.87294e-06	4.48072e-07	hsa-mir-21/hsa-mir-141/hsa-mir-125b-1/hsa-mir-125b-2/hsa-mir-99a/hsa-mir-196a-2/hsa-let-7c/hsa-mir-181b-1/hsa-mir-181b-2/hsa-mir-191/hsa-mir-155/hsa-mir-203a/hsa-mir-143/hsa-mir-215/hsa-mir-18a/hsa-mir-205/hsa-mir-149/hsa-mir-218-2/hsa-mir-106b/hsa-mir-125a/hsa-mir-124-1/hsa-mir-374a/hsa-mir-218-1/hsa-mir-186/hsa-mir-26a-1/hsa-let-7a-3/hsa-let-7a-1	27
Leukemia, Myeloid, Chronic	Leukemia, Myeloid, Chronic	27/271	67/1764	4.05119e-07	1.87294e-06	4.48072e-07	hsa-mir-21/hsa-mir-145/hsa-mir-378a/hsa-mir-200a/hsa-mir-378c/hsa-let-7c/hsa-mir-148b/hsa-mir-142/hsa-mir-665/hsa-mir-140/hsa-mir-155/hsa-mir-299/hsa-mir-483/hsa-mir-9-1/hsa-mir-9-2/hsa-mir-9-3/hsa-mir-224/hsa-mir-4290/hsa-mir-498/hsa-mir-3611/hsa-let-7d/hsa-mir-328/hsa-mir-378b/hsa-let-7i/hsa-mir-26a-1/hsa-let-7a-1/hsa-let-7g	27
Early-Stage Breast Carcinoma	Early-Stage Breast Carcinoma	12/271	17/1764	4.16773e-07	1.8993e-06	4.54377e-07	hsa-mir-139/hsa-mir-145/hsa-mir-365b/hsa-mir-365a/hsa-mir-181b-1/hsa-mir-181b-2/hsa-mir-155/hsa-mir-133a-1/hsa-mir-133a-2/hsa-mir-143/hsa-mir-19a/hsa-mir-18a	12
Insulin	Insulin	12/271	17/1764	4.16773e-07	1.8993e-06	4.54377e-07	hsa-mir-145/hsa-mir-99a/hsa-mir-140/hsa-mir-133a-1/hsa-mir-133a-2/hsa-mir-760/hsa-mir-143/hsa-mir-1-2/hsa-mir-1-1/hsa-mir-125a/hsa-mir-593/hsa-mir-27b	12
melatonin	melatonin	18/271	35/1764	5.12522e-07	2.30274e-06	5.50895e-07	hsa-mir-210/hsa-mir-497/hsa-mir-449a/hsa-mir-204/hsa-mir-140/hsa-mir-155/hsa-mir-590/hsa-mir-215/hsa-mir-675/hsa-mir-205/hsa-mir-106a/hsa-mir-181c/hsa-mir-101-1/hsa-let-7i/hsa-let-7a-3/hsa-let-7a-1/hsa-mir-892a/hsa-mir-214	18
Sorafenib	Sorafenib	18/271	35/1764	5.12522e-07	2.30274e-06	5.50895e-07	hsa-mir-139/hsa-mir-21/hsa-mir-378a/hsa-mir-182/hsa-mir-10b/hsa-mir-335/hsa-mir-142/hsa-mir-375/hsa-mir-140/hsa-mir-1-2/hsa-mir-1-1/hsa-mir-675/hsa-mir-18a/hsa-mir-224/hsa-mir-98/hsa-mir-193b/hsa-mir-125a/hsa-mir-30d	18
Multiple Myeloma	Multiple Myeloma	25/271	60/1764	5.26602e-07	2.34946e-06	5.62071e-07	hsa-mir-21/hsa-mir-96/hsa-mir-145/hsa-mir-182/hsa-mir-451a/hsa-mir-335/hsa-mir-33b/hsa-mir-192/hsa-mir-301a/hsa-mir-342/hsa-mir-155/hsa-mir-215/hsa-mir-135b/hsa-mir-18a/hsa-mir-9-1/hsa-mir-9-2/hsa-mir-9-3/hsa-mir-149/hsa-mir-202/hsa-mir-106b/hsa-mir-199a-1/hsa-mir-125a/hsa-mir-331/hsa-mir-631/hsa-mir-186	25
ultraviolet (UV) irradiation	ultraviolet (UV) irradiation	22/271	49/1764	5.57749e-07	2.47114e-06	5.91181e-07	hsa-mir-139/hsa-mir-21/hsa-mir-145/hsa-mir-141/hsa-mir-125b-1/hsa-mir-125b-2/hsa-mir-133a-1/hsa-mir-133a-2/hsa-mir-7-1/hsa-mir-7-3/hsa-mir-18a/hsa-mir-9-1/hsa-mir-9-2/hsa-mir-9-3/hsa-mir-205/hsa-mir-129-2/hsa-mir-129-1/hsa-mir-7-2/hsa-mir-124-1/hsa-mir-378b/hsa-mir-101-1/hsa-mir-26a-1	22
TGFB1	TGFB1	13/271	20/1764	5.7409e-07	2.526e-06	6.04305e-07	hsa-mir-429/hsa-mir-141/hsa-mir-200a/hsa-mir-200c/hsa-mir-200b/hsa-mir-192/hsa-mir-181b-1/hsa-mir-181b-2/hsa-mir-155/hsa-mir-143/hsa-mir-205/hsa-mir-224/hsa-let-7d	13
EGR1	EGR1	16/271	29/1764	6.53429e-07	2.8554e-06	6.83109e-07	hsa-mir-96/hsa-mir-183/hsa-mir-200b/hsa-mir-32/hsa-mir-335/hsa-mir-130b/hsa-mir-142/hsa-mir-92b/hsa-mir-191/hsa-mir-301b/hsa-mir-106a/hsa-mir-455/hsa-mir-149/hsa-mir-125a/hsa-mir-10a/hsa-mir-30e	16
Wound Healing	Wound Healing	14/271	23/1764	6.62799e-07	2.87664e-06	6.8819e-07	hsa-mir-21/hsa-mir-145/hsa-mir-378a/hsa-mir-125b-1/hsa-mir-125b-2/hsa-mir-210/hsa-mir-184/hsa-mir-142/hsa-mir-155/hsa-mir-203a/hsa-mir-203b/hsa-mir-147b/hsa-mir-18a/hsa-mir-205	14
tamoxifen (TAM)	tamoxifen (TAM)	15/271	26/1764	6.83869e-07	2.94803e-06	7.0527e-07	hsa-mir-21/hsa-mir-451a/hsa-mir-200c/hsa-mir-181b-1/hsa-mir-375/hsa-mir-342/hsa-mir-181b-2/hsa-mir-155/hsa-mir-98/hsa-mir-125a/hsa-mir-10a/hsa-mir-26a-1/hsa-mir-27b/hsa-mir-214/hsa-mir-489	15
Fatty Liver, Non-Alcoholic	Fatty Liver, Non-Alcoholic	11/271	15/1764	7.19386e-07	3.08033e-06	7.3692e-07	hsa-mir-21/hsa-mir-125b-1/hsa-mir-125b-2/hsa-mir-155/hsa-mir-9-1/hsa-mir-9-2/hsa-mir-9-3/hsa-mir-149/hsa-mir-577/hsa-mir-30c-2/hsa-mir-30c-1	11
Pulmonary Hypertension	Pulmonary Hypertension	18/271	36/1764	8.84251e-07	3.76101e-06	8.99764e-07	hsa-mir-21/hsa-mir-96/hsa-mir-145/hsa-mir-210/hsa-mir-193a/hsa-mir-130b/hsa-mir-204/hsa-mir-143/hsa-mir-503/hsa-mir-138-2/hsa-mir-98/hsa-mir-206/hsa-mir-30c-2/hsa-mir-193b/hsa-mir-124-1/hsa-mir-30c-1/hsa-mir-26a-1/hsa-mir-27b	18
Human Papilloma Virus Infection	Human Papilloma Virus Infection	17/271	33/1764	1.05122e-06	4.42599e-06	1.05885e-06	hsa-mir-21/hsa-mir-96/hsa-mir-145/hsa-mir-125b-1/hsa-mir-125b-2/hsa-mir-196a-1/hsa-mir-196a-2/hsa-mir-497/hsa-mir-155/hsa-mir-203a/hsa-mir-203b/hsa-mir-143/hsa-mir-205/hsa-mir-106b/hsa-mir-30c-2/hsa-let-7a-3/hsa-let-7a-1	17
Hormone-mediated Signaling Pathway	Hormone-mediated Signaling Pathway	24/271	58/1764	1.05447e-06	4.42599e-06	1.05885e-06	hsa-mir-21/hsa-mir-375/hsa-mir-133a-1/hsa-mir-133a-2/hsa-mir-7-1/hsa-mir-379/hsa-mir-7-3/hsa-mir-1-2/hsa-mir-1-1/hsa-mir-19a/hsa-mir-135b/hsa-mir-18a/hsa-mir-9-1/hsa-mir-9-2/hsa-mir-9-3/hsa-mir-7-2/hsa-mir-98/hsa-mir-206/hsa-mir-199a-1/hsa-mir-124-1/hsa-mir-30d/hsa-mir-101-1/hsa-let-7a-3/hsa-let-7a-1	24
MYC	MYC	19/271	40/1764	1.1903e-06	4.96348e-06	1.18743e-06	hsa-mir-429/hsa-mir-141/hsa-let-7c/hsa-mir-195/hsa-mir-93/hsa-mir-19a/hsa-mir-18a/hsa-mir-9-1/hsa-mir-9-2/hsa-mir-9-3/hsa-mir-106a/hsa-mir-20b/hsa-let-7d/hsa-mir-106b/hsa-let-7i/hsa-mir-26a-1/hsa-let-7a-3/hsa-let-7a-1/hsa-let-7g	19
Bone Regeneration	Bone Regeneration	16/271	30/1764	1.20816e-06	5.00525e-06	1.19743e-06	hsa-mir-210/hsa-mir-196a-1/hsa-mir-196a-2/hsa-mir-337/hsa-mir-148b/hsa-mir-130b/hsa-mir-93/hsa-mir-155/hsa-mir-377/hsa-mir-143/hsa-mir-1-2/hsa-mir-1-1/hsa-mir-19a/hsa-mir-20b/hsa-mir-18b/hsa-let-7d	16
Cell Motility	Cell Motility	13/271	21/1764	1.30129e-06	5.35628e-06	1.28141e-06	hsa-mir-21/hsa-mir-145/hsa-mir-200a/hsa-mir-10b/hsa-mir-100/hsa-mir-130b/hsa-mir-584/hsa-mir-143/hsa-mir-9-1/hsa-mir-9-2/hsa-mir-9-3/hsa-mir-205/hsa-mir-206	13
Carcinoma, Gallbladder	Carcinoma, Gallbladder	15/271	27/1764	1.32792e-06	5.39626e-06	1.29097e-06	hsa-mir-21/hsa-mir-145/hsa-mir-182/hsa-mir-125b-1/hsa-mir-125b-2/hsa-mir-335/hsa-mir-187/hsa-mir-143/hsa-mir-1-2/hsa-mir-1-1/hsa-mir-202/hsa-mir-138-2/hsa-mir-26a-1/hsa-let-7a-3/hsa-let-7a-1	15
Squamous Cell Carcinoma, Tongue	Squamous Cell Carcinoma, Tongue	15/271	27/1764	1.32792e-06	5.39626e-06	1.29097e-06	hsa-mir-21/hsa-mir-96/hsa-mir-183/hsa-mir-195/hsa-mir-375/hsa-mir-203a/hsa-mir-940/hsa-mir-203b/hsa-mir-483/hsa-mir-494/hsa-mir-498/hsa-mir-593/hsa-mir-373/hsa-mir-26a-1/hsa-mir-214	15
Brain Neoplasms	Brain Neoplasms	14/271	24/1764	1.37315e-06	5.50987e-06	1.31815e-06	hsa-mir-21/hsa-mir-451a/hsa-mir-181b-1/hsa-mir-181b-2/hsa-mir-92b/hsa-mir-191/hsa-mir-9-1/hsa-mir-9-2/hsa-mir-9-3/hsa-mir-129-2/hsa-mir-129-1/hsa-mir-181c/hsa-let-7a-3/hsa-let-7a-1	14
Cardiomyopathy	Cardiomyopathy	14/271	24/1764	1.37315e-06	5.50987e-06	1.31815e-06	hsa-mir-21/hsa-mir-200a/hsa-mir-451a/hsa-mir-200c/hsa-mir-200b/hsa-mir-155/hsa-mir-133a-1/hsa-mir-133a-2/hsa-mir-639/hsa-mir-9-1/hsa-mir-9-2/hsa-mir-9-3/hsa-mir-30d/hsa-mir-30e	14
Oxaliplatin	Oxaliplatin	18/271	37/1764	1.48546e-06	5.92326e-06	1.41705e-06	hsa-mir-21/hsa-mir-96/hsa-mir-125b-1/hsa-mir-125b-2/hsa-mir-100/hsa-mir-184/hsa-mir-144/hsa-mir-181b-1/hsa-mir-181b-2/hsa-mir-19a/hsa-mir-106a/hsa-mir-3619/hsa-mir-149/hsa-mir-543/hsa-mir-10a/hsa-let-7i/hsa-mir-27b/hsa-mir-30e	18
Barrett's Esophagus	Barrett's Esophagus	9/271	11/1764	1.75355e-06	6.86359e-06	1.64201e-06	hsa-mir-21/hsa-mir-196a-1/hsa-mir-196a-2/hsa-mir-192/hsa-mir-203a/hsa-mir-203b/hsa-mir-143/hsa-mir-215/hsa-mir-205	9
Carcinoma, Thyroid, Medullary	Carcinoma, Thyroid, Medullary	9/271	11/1764	1.75355e-06	6.86359e-06	1.64201e-06	hsa-mir-21/hsa-mir-182/hsa-mir-99a/hsa-mir-200c/hsa-mir-200b/hsa-mir-375/hsa-mir-129-2/hsa-mir-129-1/hsa-mir-214	9
cryptotanshinone	cryptotanshinone	9/271	11/1764	1.75355e-06	6.86359e-06	1.64201e-06	hsa-mir-21/hsa-mir-96/hsa-mir-182/hsa-mir-451a/hsa-mir-133a-1/hsa-mir-133a-2/hsa-mir-205/hsa-mir-106a/hsa-mir-30d	9
Parkinson's Disease	Parkinson's Disease	19/271	41/1764	1.9135e-06	7.39887e-06	1.77006e-06	hsa-mir-21/hsa-mir-144/hsa-mir-195/hsa-mir-495/hsa-mir-7-1/hsa-mir-7-3/hsa-mir-1-2/hsa-mir-1-1/hsa-mir-433/hsa-mir-9-1/hsa-mir-9-2/hsa-mir-9-3/hsa-mir-106a/hsa-mir-129-2/hsa-mir-129-1/hsa-mir-7-2/hsa-mir-382/hsa-mir-543/hsa-mir-214	19
Retinoic Acid	Retinoic Acid	19/271	41/1764	1.9135e-06	7.39887e-06	1.77006e-06	hsa-mir-21/hsa-mir-145/hsa-mir-10b/hsa-mir-184/hsa-let-7c/hsa-mir-192/hsa-mir-181b-1/hsa-mir-342/hsa-mir-181b-2/hsa-mir-483/hsa-mir-9-1/hsa-mir-9-2/hsa-mir-9-3/hsa-let-7d/hsa-mir-199a-1/hsa-mir-10a/hsa-mir-28/hsa-let-7a-3/hsa-let-7a-1	19
Peritoneal Dialysis Failure	Peritoneal Dialysis Failure	16/271	31/1764	2.15447e-06	8.28045e-06	1.98097e-06	hsa-mir-21/hsa-mir-200a/hsa-mir-100/hsa-mir-497/hsa-mir-200b/hsa-mir-193a/hsa-mir-335/hsa-mir-142/hsa-mir-192/hsa-mir-93/hsa-mir-205/hsa-mir-129-2/hsa-mir-129-1/hsa-let-7d/hsa-mir-193b/hsa-mir-136	16
cisplatin (CDDP)	cisplatin (CDDP)	20/271	45/1764	2.30112e-06	8.7911e-06	2.10313e-06	hsa-mir-21/hsa-mir-429/hsa-mir-200c/hsa-mir-200b/hsa-mir-181b-1/hsa-mir-204/hsa-mir-342/hsa-mir-181b-2/hsa-mir-93/hsa-mir-381/hsa-mir-345/hsa-mir-758/hsa-mir-106a/hsa-mir-455/hsa-mir-885/hsa-mir-138-2/hsa-mir-98/hsa-mir-199a-1/hsa-mir-331/hsa-mir-10a	20
hypoxia/reoxygenation (H/R)	hypoxia/reoxygenation (H/R)	18/271	38/1764	2.43475e-06	9.19155e-06	2.19893e-06	hsa-mir-21/hsa-mir-145/hsa-mir-200a/hsa-mir-140/hsa-mir-155/hsa-mir-495/hsa-mir-133a-1/hsa-mir-133a-2/hsa-mir-377/hsa-mir-494/hsa-mir-129-2/hsa-mir-129-1/hsa-mir-496/hsa-mir-199a-1/hsa-mir-124-1/hsa-mir-339/hsa-mir-520d/hsa-mir-186	18
Onco-MiRNAs	Onco-MiRNAs	18/271	38/1764	2.43475e-06	9.19155e-06	2.19893e-06	hsa-mir-21/hsa-mir-210/hsa-mir-196a-1/hsa-mir-196a-2/hsa-mir-93/hsa-mir-191/hsa-mir-155/hsa-mir-203a/hsa-mir-19a/hsa-mir-18a/hsa-mir-106a/hsa-mir-455/hsa-mir-20b/hsa-mir-224/hsa-mir-18b/hsa-mir-106b/hsa-mir-373/hsa-mir-214	18
Essential Hypertension	Essential Hypertension	12/271	19/1764	2.53276e-06	9.50528e-06	2.27399e-06	hsa-mir-21/hsa-let-7c/hsa-mir-133a-1/hsa-mir-133a-2/hsa-mir-590/hsa-mir-1-2/hsa-mir-1-1/hsa-mir-483/hsa-mir-9-1/hsa-mir-9-2/hsa-mir-9-3/hsa-mir-98	12
Aortic Stenosis	Aortic Stenosis	14/271	25/1764	2.69409e-06	9.9932e-06	2.39072e-06	hsa-mir-451a/hsa-mir-210/hsa-mir-195/hsa-mir-204/hsa-mir-133a-1/hsa-mir-133a-2/hsa-mir-1-2/hsa-mir-1-1/hsa-mir-106a/hsa-mir-382/hsa-mir-30c-2/hsa-mir-30c-1/hsa-mir-378b/hsa-mir-26a-1	14
oxygen glucose deprivation (OGD)	oxygen glucose deprivation (OGD)	14/271	25/1764	2.69409e-06	9.9932e-06	2.39072e-06	hsa-mir-204/hsa-mir-140/hsa-mir-376c/hsa-mir-188/hsa-mir-9-1/hsa-mir-9-2/hsa-mir-9-3/hsa-mir-455/hsa-mir-376a-2/hsa-mir-224/hsa-mir-98/hsa-mir-124-1/hsa-let-7i/hsa-mir-376a-1	14
Intrahepatic Cholangiocarcinoma	Intrahepatic Cholangiocarcinoma	13/271	22/1764	2.74693e-06	1.01303e-05	2.42351e-06	hsa-mir-96/hsa-mir-145/hsa-mir-193a/hsa-mir-195/hsa-mir-204/hsa-mir-1-2/hsa-mir-1-1/hsa-mir-376c/hsa-mir-605/hsa-mir-675/hsa-mir-483/hsa-mir-101-1/hsa-mir-652	13
hsa-mir-379 cluster	hsa-mir-379 cluster	19/271	42/1764	3.01413e-06	1.10518e-05	2.64397e-06	hsa-mir-495/hsa-mir-381/hsa-mir-377/hsa-mir-299/hsa-mir-379/hsa-mir-376c/hsa-mir-654/hsa-mir-494/hsa-mir-758/hsa-mir-411/hsa-mir-656/hsa-mir-376a-2/hsa-mir-329-2/hsa-mir-329-1/hsa-mir-382/hsa-mir-496/hsa-mir-543/hsa-mir-376a-1/hsa-mir-410	19
Angiogenesis	Angiogenesis	25/271	65/1764	3.15885e-06	1.15163e-05	2.75509e-06	hsa-mir-21/hsa-mir-486-1/hsa-mir-486-2/hsa-mir-145/hsa-mir-378a/hsa-mir-378c/hsa-mir-210/hsa-mir-190b/hsa-mir-10b/hsa-mir-184/hsa-mir-497/hsa-mir-93/hsa-mir-133a-1/hsa-mir-133a-2/hsa-mir-143/hsa-mir-891a/hsa-mir-19a/hsa-mir-18a/hsa-mir-205/hsa-mir-149/hsa-mir-129-1/hsa-mir-382/hsa-mir-378b/hsa-mir-27b/hsa-mir-190a	25
Chronic Hepatitis B	Chronic Hepatitis B	16/271	32/1764	3.71817e-06	1.34784e-05	3.22449e-06	hsa-mir-200a/hsa-mir-210/hsa-mir-196a-2/hsa-mir-200c/hsa-mir-200b/hsa-mir-511/hsa-mir-192/hsa-mir-181b-1/hsa-mir-181b-2/hsa-mir-106a/hsa-mir-885/hsa-mir-98/hsa-mir-125a/hsa-mir-124-1/hsa-mir-10a/hsa-mir-26a-1	16
Acute Kidney Injury	Acute Kidney Injury	11/271	17/1764	4.87378e-06	1.74689e-05	4.17917e-06	hsa-mir-21/hsa-mir-145/hsa-mir-182/hsa-mir-200a/hsa-mir-125b-1/hsa-mir-125b-2/hsa-mir-200c/hsa-mir-200b/hsa-mir-192/hsa-mir-449a/hsa-mir-217	11
Embryonic Development	Embryonic Development	11/271	17/1764	4.87378e-06	1.74689e-05	4.17917e-06	hsa-mir-21/hsa-mir-183/hsa-mir-145/hsa-mir-130b/hsa-mir-93/hsa-mir-140/hsa-mir-135b/hsa-mir-20b/hsa-mir-373/hsa-mir-124-1/hsa-mir-10a	11
Colitis, Ulcerative	Colitis, Ulcerative	14/271	26/1764	5.03935e-06	1.76654e-05	4.22618e-06	hsa-mir-21/hsa-mir-429/hsa-mir-141/hsa-mir-196a-2/hsa-mir-200c/hsa-mir-200b/hsa-mir-195/hsa-mir-335/hsa-mir-142/hsa-mir-342/hsa-mir-155/hsa-mir-18a/hsa-mir-18b/hsa-mir-124-1	14
E2F1	E2F1	14/271	26/1764	5.03935e-06	1.76654e-05	4.22618e-06	hsa-mir-195/hsa-mir-449a/hsa-mir-93/hsa-mir-452/hsa-mir-19a/hsa-mir-18a/hsa-mir-106a/hsa-mir-20b/hsa-mir-224/hsa-mir-18b/hsa-mir-449b/hsa-mir-106b/hsa-let-7i/hsa-mir-449c	14
NFKB1	NFKB1	14/271	26/1764	5.03935e-06	1.76654e-05	4.22618e-06	hsa-mir-21/hsa-mir-125b-1/hsa-mir-125b-2/hsa-mir-10b/hsa-mir-365b/hsa-mir-365a/hsa-mir-155/hsa-mir-9-1/hsa-mir-9-2/hsa-mir-9-3/hsa-mir-224/hsa-mir-199a-1/hsa-let-7a-3/hsa-mir-214	14
Tuberculosis, Pulmonary	Tuberculosis, Pulmonary	14/271	26/1764	5.03935e-06	1.76654e-05	4.22618e-06	hsa-mir-21/hsa-mir-125b-1/hsa-mir-125b-2/hsa-mir-196a-1/hsa-mir-196a-2/hsa-mir-200c/hsa-mir-192/hsa-mir-204/hsa-mir-155/hsa-mir-376c/hsa-mir-149/hsa-mir-206/hsa-mir-124-1/hsa-let-7g	14
Human Immunodeficiency Virus Infection	Human Immunodeficiency Virus Infection	20/271	47/1764	5.27284e-06	1.83829e-05	4.39783e-06	hsa-mir-21/hsa-mir-183/hsa-mir-125b-1/hsa-mir-125b-2/hsa-mir-210/hsa-mir-196a-1/hsa-mir-196a-2/hsa-let-7c/hsa-mir-155/hsa-mir-7-1/hsa-mir-7-3/hsa-mir-7-2/hsa-mir-382/hsa-let-7d/hsa-mir-1290/hsa-mir-331/hsa-mir-124-1/hsa-mir-28/hsa-let-7a-1/hsa-let-7g	20
Estradiol (E2)	Estradiol (E2)	27/271	75/1764	5.56361e-06	1.92912e-05	4.61512e-06	hsa-mir-21/hsa-mir-200a/hsa-mir-10b/hsa-mir-337/hsa-let-7c/hsa-mir-200c/hsa-mir-200b/hsa-mir-191/hsa-mir-203a/hsa-mir-143/hsa-mir-1-2/hsa-mir-1-1/hsa-mir-9-1/hsa-mir-9-2/hsa-mir-9-3/hsa-let-7d/hsa-mir-98/hsa-mir-30c-2/hsa-mir-124-1/hsa-mir-30c-1/hsa-mir-520d/hsa-let-7i/hsa-mir-27b/hsa-let-7a-3/hsa-let-7a-1/hsa-mir-302b/hsa-let-7g	27
Adrenal Cortex Neoplasms	Adrenal Cortex Neoplasms	9/271	12/1764	6.07382e-06	2.07224e-05	4.95752e-06	hsa-mir-210/hsa-mir-99a/hsa-mir-100/hsa-mir-200b/hsa-mir-142/hsa-mir-203a/hsa-mir-203b/hsa-mir-503/hsa-mir-214	9
Endometrial Neoplasms	Endometrial Neoplasms	9/271	12/1764	6.07382e-06	2.07224e-05	4.95752e-06	hsa-mir-96/hsa-mir-183/hsa-mir-182/hsa-mir-155/hsa-mir-9-1/hsa-mir-9-2/hsa-mir-9-3/hsa-mir-186/hsa-mir-27b	9
Heart&Muscle	Heart&Muscle	9/271	12/1764	6.07382e-06	2.07224e-05	4.95752e-06	hsa-mir-133a-1/hsa-mir-133a-2/hsa-mir-1-2/hsa-mir-1-1/hsa-mir-206/hsa-mir-302c/hsa-mir-198/hsa-mir-302b/hsa-mir-302d	9
Crohn Disease	Crohn Disease	16/271	33/1764	6.22823e-06	2.11362e-05	5.05651e-06	hsa-mir-21/hsa-mir-141/hsa-mir-99a/hsa-mir-196a-1/hsa-mir-196a-2/hsa-mir-142/hsa-mir-192/hsa-mir-301a/hsa-mir-155/hsa-mir-495/hsa-mir-19a/hsa-mir-18a/hsa-mir-149/hsa-mir-18b/hsa-let-7d/hsa-mir-124-1	16
Lipid Metabolism	Lipid Metabolism	19/271	44/1764	7.07234e-06	2.38738e-05	5.71144e-06	hsa-mir-378a/hsa-mir-378c/hsa-mir-10b/hsa-mir-196a-1/hsa-mir-196a-2/hsa-mir-335/hsa-mir-33b/hsa-mir-192/hsa-mir-375/hsa-mir-204/hsa-mir-33a/hsa-mir-143/hsa-mir-379/hsa-mir-224/hsa-mir-98/hsa-mir-125a/hsa-mir-378b/hsa-mir-27b/hsa-mir-30e	19
Medulloblastoma	Medulloblastoma	15/271	30/1764	7.61794e-06	2.54463e-05	6.08763e-06	hsa-mir-125b-1/hsa-mir-125b-2/hsa-mir-10b/hsa-mir-192/hsa-mir-495/hsa-mir-19a/hsa-mir-135b/hsa-mir-18a/hsa-mir-9-1/hsa-mir-9-2/hsa-mir-9-3/hsa-mir-206/hsa-mir-106b/hsa-mir-125a/hsa-mir-124-1	15
platelet derived growth factor-BB (PDGF-BB)	platelet derived growth factor-BB (PDGF-BB)	15/271	30/1764	7.61794e-06	2.54463e-05	6.08763e-06	hsa-mir-21/hsa-mir-145/hsa-mir-125b-1/hsa-mir-125b-2/hsa-mir-365b/hsa-mir-142/hsa-mir-590/hsa-mir-147b/hsa-mir-9-1/hsa-mir-9-2/hsa-mir-9-3/hsa-mir-205/hsa-mir-149/hsa-mir-331/hsa-mir-27b	15
Carcinoma, Oral	Carcinoma, Oral	17/271	37/1764	7.93991e-06	2.63836e-05	6.31188e-06	hsa-mir-139/hsa-mir-21/hsa-mir-145/hsa-mir-196a-1/hsa-mir-196a-2/hsa-mir-142/hsa-mir-155/hsa-mir-203a/hsa-mir-203b/hsa-mir-135b/hsa-mir-494/hsa-mir-205/hsa-mir-138-2/hsa-mir-373/hsa-mir-124-1/hsa-mir-181c/hsa-mir-214	17
Kaposi's Sarcoma	Kaposi's Sarcoma	14/271	27/1764	9.03628e-06	2.97173e-05	7.10939e-06	hsa-mir-200a/hsa-mir-99a/hsa-mir-100/hsa-let-7c/hsa-mir-200c/hsa-mir-200b/hsa-mir-335/hsa-mir-1258/hsa-mir-149/hsa-let-7d/hsa-let-7i/hsa-let-7a-3/hsa-let-7a-1/hsa-let-7g	14
Vascular Diseases [unspecific]	Vascular Diseases [unspecific]	14/271	27/1764	9.03628e-06	2.97173e-05	7.10939e-06	hsa-mir-21/hsa-mir-145/hsa-mir-210/hsa-mir-196a-2/hsa-mir-155/hsa-mir-143/hsa-mir-19a/hsa-mir-18a/hsa-mir-483/hsa-mir-376a-2/hsa-mir-106b/hsa-mir-125a/hsa-mir-376a-1/hsa-mir-28	14
Carcinoma, Urothelial	Carcinoma, Urothelial	10/271	15/1764	9.23284e-06	2.99013e-05	7.15342e-06	hsa-mir-21/hsa-mir-96/hsa-mir-183/hsa-mir-145/hsa-mir-182/hsa-mir-99a/hsa-mir-100/hsa-mir-497/hsa-mir-129-2/hsa-mir-101-1	10
N-succinimidyl N-methylcarbamate	N-succinimidyl N-methylcarbamate	10/271	15/1764	9.23284e-06	2.99013e-05	7.15342e-06	hsa-mir-21/hsa-mir-196a-1/hsa-mir-196a-2/hsa-mir-301a/hsa-mir-155/hsa-mir-133a-1/hsa-mir-133a-2/hsa-mir-376a-2/hsa-mir-376a-1/hsa-mir-217	10
perioglas(PG)	perioglas(PG)	10/271	15/1764	9.23284e-06	2.99013e-05	7.15342e-06	hsa-mir-337/hsa-mir-200b/hsa-mir-377/hsa-mir-9-1/hsa-mir-9-2/hsa-mir-9-3/hsa-mir-496/hsa-mir-30d/hsa-mir-26a-1/hsa-mir-489	10
hepatocyte growth factor (HGF)	hepatocyte growth factor (HGF)	8/271	10/1764	9.60708e-06	3.08006e-05	7.36857e-06	hsa-mir-200c/hsa-mir-7-1/hsa-mir-7-3/hsa-mir-1-2/hsa-mir-1-1/hsa-mir-7-2/hsa-mir-206/hsa-mir-27b	8
TWIST1	TWIST1	8/271	10/1764	9.60708e-06	3.08006e-05	7.36857e-06	hsa-mir-200a/hsa-mir-10b/hsa-mir-200c/hsa-mir-200b/hsa-mir-205/hsa-mir-199a-1/hsa-mir-373/hsa-mir-214	8
Diabetic Nephropathy	Diabetic Nephropathy	13/271	24/1764	1.02818e-05	3.2799e-05	7.84666e-06	hsa-mir-21/hsa-mir-125b-1/hsa-mir-125b-2/hsa-mir-130b/hsa-mir-342/hsa-mir-218-2/hsa-mir-30c-2/hsa-mir-125a/hsa-mir-124-1/hsa-mir-218-1/hsa-mir-30c-1/hsa-mir-26a-1/hsa-mir-214	13
Carcinoma, Hepatocellular, HBV-Related	Carcinoma, Hepatocellular, HBV-Related	11/271	18/1764	1.08353e-05	3.42223e-05	8.18716e-06	hsa-mir-96/hsa-mir-183/hsa-mir-125b-1/hsa-mir-125b-2/hsa-mir-196a-1/hsa-mir-196a-2/hsa-let-7c/hsa-mir-138-2/hsa-mir-374a/hsa-let-7a-3/hsa-let-7a-1	11
Insulin Resistance	Insulin Resistance	11/271	18/1764	1.08353e-05	3.42223e-05	8.18716e-06	hsa-mir-145/hsa-mir-378a/hsa-mir-378c/hsa-mir-195/hsa-mir-33b/hsa-mir-181b-1/hsa-mir-181b-2/hsa-mir-494/hsa-mir-125a/hsa-mir-543/hsa-mir-378b	11
Allergy	Allergy	12/271	21/1764	1.103e-05	3.44959e-05	8.25261e-06	hsa-mir-21/hsa-mir-145/hsa-mir-210/hsa-mir-142/hsa-mir-301a/hsa-mir-375/hsa-mir-155/hsa-mir-452/hsa-mir-615/hsa-mir-106a/hsa-mir-124-1/hsa-mir-27b	12
Chondrosarcoma	Chondrosarcoma	12/271	21/1764	1.103e-05	3.44959e-05	8.25261e-06	hsa-mir-145/hsa-mir-141/hsa-mir-100/hsa-mir-200b/hsa-mir-494/hsa-mir-129-2/hsa-mir-129-1/hsa-mir-138-2/hsa-mir-206/hsa-mir-199a-1/hsa-mir-27b/hsa-mir-519d	12
temozolomide	temozolomide	25/271	69/1764	1.11378e-05	3.4663e-05	8.29258e-06	hsa-mir-21/hsa-mir-145/hsa-mir-193a/hsa-mir-195/hsa-mir-181b-1/hsa-mir-204/hsa-mir-181b-2/hsa-mir-93/hsa-mir-203a/hsa-mir-9-1/hsa-mir-9-2/hsa-mir-9-3/hsa-mir-149/hsa-mir-20b/hsa-mir-519a-1/hsa-mir-129-2/hsa-mir-129-1/hsa-mir-138-2/hsa-let-7d/hsa-mir-98/hsa-mir-302c/hsa-mir-181c/hsa-mir-101-1/hsa-let-7a-3/hsa-let-7a-1	25
Hypertension	Hypertension	17/271	38/1764	1.23965e-05	3.83929e-05	9.18491e-06	hsa-mir-139/hsa-mir-21/hsa-mir-196a-2/hsa-mir-204/hsa-mir-155/hsa-mir-133a-1/hsa-mir-133a-2/hsa-mir-105-1/hsa-mir-584/hsa-mir-1-2/hsa-mir-1-1/hsa-mir-135b/hsa-mir-98/hsa-mir-199a-1/hsa-mir-527/hsa-mir-27b/hsa-mir-214	17
Carcinoma, Urothelial, Upper Tract	Carcinoma, Urothelial, Upper Tract	15/271	31/1764	1.27399e-05	3.92661e-05	9.3938e-06	hsa-mir-21/hsa-mir-96/hsa-mir-429/hsa-mir-141/hsa-mir-182/hsa-let-7c/hsa-mir-200b/hsa-mir-33b/hsa-mir-191/hsa-mir-135b/hsa-mir-205/hsa-mir-4784/hsa-mir-10a/hsa-mir-181c/hsa-mir-489	15
Innate Immunity	Innate Immunity	18/271	42/1764	1.42053e-05	4.35721e-05	1.04239e-05	hsa-mir-21/hsa-mir-145/hsa-mir-125b-1/hsa-mir-125b-2/hsa-let-7c/hsa-mir-142/hsa-mir-181b-1/hsa-mir-181b-2/hsa-mir-155/hsa-mir-149/hsa-mir-202/hsa-let-7d/hsa-mir-181c/hsa-mir-26a-1/hsa-mir-136/hsa-let-7a-1/hsa-mir-410/hsa-let-7g	18
Chronic Obstructive Pulmonary Disease	Chronic Obstructive Pulmonary Disease	14/271	28/1764	1.56041e-05	4.76337e-05	1.13956e-05	hsa-mir-21/hsa-mir-196a-2/hsa-mir-192/hsa-mir-1-2/hsa-mir-1-1/hsa-mir-9-1/hsa-mir-9-2/hsa-mir-9-3/hsa-mir-106a/hsa-mir-149/hsa-mir-218-2/hsa-mir-106b/hsa-mir-199a-1/hsa-mir-218-1	14
adriamycin (ADR)	adriamycin (ADR)	16/271	35/1764	1.61388e-05	4.90312e-05	1.173e-05	hsa-mir-184/hsa-mir-200c/hsa-mir-200b/hsa-mir-32/hsa-mir-449a/hsa-mir-155/hsa-mir-203a/hsa-mir-452/hsa-mir-215/hsa-mir-449b/hsa-mir-98/hsa-mir-199a-1/hsa-mir-30c-2/hsa-mir-125a/hsa-mir-30c-1/hsa-let-7g	16
Keloid	Keloid	9/271	13/1764	1.70964e-05	5.16944e-05	1.23671e-05	hsa-mir-21/hsa-mir-145/hsa-mir-200b/hsa-mir-181b-1/hsa-mir-181b-2/hsa-mir-205/hsa-mir-199a-1/hsa-mir-10a/hsa-mir-181c	9
Chronic Kidney Disease	Chronic Kidney Disease	15/271	32/1764	2.07003e-05	6.22266e-05	1.48867e-05	hsa-mir-21/hsa-mir-125b-1/hsa-mir-125b-2/hsa-mir-210/hsa-mir-204/hsa-mir-133a-1/hsa-mir-133a-2/hsa-mir-143/hsa-mir-19a/hsa-mir-106b/hsa-mir-193b/hsa-mir-374a/hsa-let-7a-3/hsa-let-7a-1/hsa-mir-217	15
Congenital Heart Diseases	Congenital Heart Diseases	12/271	22/1764	2.09698e-05	6.22266e-05	1.48867e-05	hsa-mir-96/hsa-mir-10b/hsa-mir-196a-2/hsa-mir-195/hsa-mir-133a-1/hsa-mir-133a-2/hsa-mir-143/hsa-mir-1-2/hsa-mir-1-1/hsa-mir-10a/hsa-mir-26a-1/hsa-mir-27b	12
influenza A virus (IAV)	influenza A virus (IAV)	12/271	22/1764	2.09698e-05	6.22266e-05	1.48867e-05	hsa-mir-141/hsa-mir-200c/hsa-mir-93/hsa-mir-155/hsa-mir-203a/hsa-mir-590/hsa-mir-9-1/hsa-mir-9-2/hsa-mir-9-3/hsa-mir-302c/hsa-mir-1290/hsa-mir-101-1	12
Skeletal Muscle Cell Differentiation	Skeletal Muscle Cell Differentiation	12/271	22/1764	2.09698e-05	6.22266e-05	1.48867e-05	hsa-mir-133a-1/hsa-mir-133a-2/hsa-mir-1-2/hsa-mir-1-1/hsa-mir-494/hsa-mir-138-2/hsa-mir-98/hsa-mir-206/hsa-mir-30d/hsa-mir-26a-1/hsa-mir-136/hsa-mir-30e	12
glucocorticoid (GC)	glucocorticoid (GC)	18/271	43/1764	2.10791e-05	6.22615e-05	1.48951e-05	hsa-mir-21/hsa-mir-182/hsa-mir-451a/hsa-mir-10b/hsa-mir-32/hsa-mir-335/hsa-mir-155/hsa-mir-452/hsa-mir-18a/hsa-mir-149/hsa-mir-224/hsa-mir-124-1/hsa-mir-647/hsa-mir-186/hsa-let-7a-3/hsa-let-7a-1/hsa-mir-214/hsa-mir-30e	18
Neuroblastoma	Neuroblastoma	22/271	59/1764	2.29321e-05	6.74226e-05	1.61298e-05	hsa-mir-21/hsa-mir-200a/hsa-mir-125b-1/hsa-mir-10b/hsa-mir-337/hsa-mir-335/hsa-mir-192/hsa-mir-375/hsa-mir-204/hsa-mir-203a/hsa-mir-203b/hsa-mir-143/hsa-mir-19a/hsa-mir-18a/hsa-mir-432/hsa-mir-205/hsa-mir-329-2/hsa-mir-329-1/hsa-let-7d/hsa-mir-10a/hsa-mir-181c/hsa-mir-410	22
Adenovirus Infection	Adenovirus Infection	16/271	36/1764	2.50704e-05	7.3036e-05	1.74727e-05	hsa-mir-378a/hsa-mir-125b-1/hsa-mir-125b-2/hsa-mir-378c/hsa-mir-210/hsa-mir-181b-1/hsa-mir-181b-2/hsa-mir-191/hsa-mir-155/hsa-mir-452/hsa-mir-30c-2/hsa-mir-193b/hsa-mir-30c-1/hsa-mir-378b/hsa-mir-101-1/hsa-mir-27b	16
Brain Development	Brain Development	16/271	36/1764	2.50704e-05	7.3036e-05	1.74727e-05	hsa-mir-10b/hsa-mir-184/hsa-mir-192/hsa-mir-191/hsa-mir-155/hsa-mir-326/hsa-mir-135b/hsa-mir-9-1/hsa-mir-9-2/hsa-mir-9-3/hsa-mir-106a/hsa-mir-218-2/hsa-mir-106b/hsa-mir-124-1/hsa-mir-10a/hsa-mir-218-1	16
Glaucoma	Glaucoma	14/271	29/1764	2.60492e-05	7.52007e-05	1.79906e-05	hsa-mir-21/hsa-mir-182/hsa-mir-451a/hsa-mir-184/hsa-mir-144/hsa-mir-93/hsa-mir-19a/hsa-mir-483/hsa-mir-205/hsa-mir-149/hsa-mir-202/hsa-mir-30d/hsa-mir-450b/hsa-mir-450a-2	14
Muscular Dystrophy	Muscular Dystrophy	14/271	29/1764	2.60492e-05	7.52007e-05	1.79906e-05	hsa-mir-21/hsa-mir-145/hsa-let-7c/hsa-mir-195/hsa-mir-155/hsa-mir-133a-1/hsa-mir-133a-2/hsa-mir-381/hsa-mir-1-2/hsa-mir-1-1/hsa-mir-98/hsa-mir-206/hsa-let-7i/hsa-mir-214	14
doxorubicin (DOX)	doxorubicin (DOX)	23/271	64/1764	2.98579e-05	8.58079e-05	2.05282e-05	hsa-mir-21/hsa-mir-145/hsa-mir-182/hsa-mir-451a/hsa-mir-100/hsa-mir-184/hsa-mir-200c/hsa-mir-200b/hsa-mir-195/hsa-mir-181b-1/hsa-mir-375/hsa-mir-449a/hsa-mir-181b-2/hsa-mir-155/hsa-mir-1-2/hsa-mir-1-1/hsa-mir-135b/hsa-mir-331/hsa-mir-30d/hsa-mir-26a-1/hsa-mir-27b/hsa-let-7a-3/hsa-let-7a-1	23
Aortic Aneurysm	Aortic Aneurysm	8/271	11/1764	3.05498e-05	8.62425e-05	2.06322e-05	hsa-mir-145/hsa-mir-378a/hsa-mir-125b-1/hsa-mir-125b-2/hsa-mir-195/hsa-mir-143/hsa-mir-1-2/hsa-mir-1-1	8
bone morphogenetic protein 2 (BMP2)	bone morphogenetic protein 2 (BMP2)	8/271	11/1764	3.05498e-05	8.62425e-05	2.06322e-05	hsa-mir-21/hsa-mir-200b/hsa-mir-155/hsa-mir-18b/hsa-mir-199a-1/hsa-mir-30c-2/hsa-mir-30c-1/hsa-mir-214	8
Kidney Transplant Rejection	Kidney Transplant Rejection	8/271	11/1764	3.05498e-05	8.62425e-05	2.06322e-05	hsa-mir-21/hsa-mir-486-1/hsa-mir-486-2/hsa-mir-99a/hsa-mir-200b/hsa-mir-142/hsa-mir-192/hsa-mir-155	8
rifampicin	rifampicin	8/271	11/1764	3.05498e-05	8.62425e-05	2.06322e-05	hsa-mir-145/hsa-mir-148b/hsa-mir-133a-1/hsa-mir-133a-2/hsa-mir-143/hsa-mir-379/hsa-mir-218-2/hsa-mir-218-1	8
Lymphoma	Lymphoma	22/271	60/1764	3.12303e-05	8.77749e-05	2.09988e-05	hsa-mir-21/hsa-mir-486-1/hsa-mir-486-2/hsa-mir-125b-1/hsa-mir-125b-2/hsa-mir-10b/hsa-mir-144/hsa-mir-497/hsa-mir-200c/hsa-mir-155/hsa-mir-203a/hsa-mir-203b/hsa-mir-143/hsa-mir-19a/hsa-mir-18a/hsa-mir-494/hsa-mir-20b/hsa-mir-224/hsa-mir-18b/hsa-let-7d/hsa-mir-199a-1/hsa-mir-26a-1	22
nicotine	nicotine	15/271	33/1764	3.27604e-05	9.12713e-05	2.18352e-05	hsa-mir-21/hsa-mir-200c/hsa-mir-192/hsa-mir-493/hsa-mir-7-1/hsa-mir-7-3/hsa-mir-9-1/hsa-mir-9-2/hsa-mir-9-3/hsa-mir-7-2/hsa-mir-18b/hsa-mir-124-1/hsa-mir-543/hsa-mir-30d/hsa-mir-101-1	15
resveratrol	resveratrol	15/271	33/1764	3.27604e-05	9.12713e-05	2.18352e-05	hsa-mir-139/hsa-mir-21/hsa-mir-125b-1/hsa-mir-125b-2/hsa-mir-200c/hsa-mir-155/hsa-mir-326/hsa-mir-106a/hsa-mir-656/hsa-mir-20b/hsa-mir-129-2/hsa-mir-129-1/hsa-mir-138-2/hsa-mir-106b/hsa-mir-328	15
Diabetes Mellitus, Gestational	Diabetes Mellitus, Gestational	12/271	23/1764	3.78936e-05	0.00010376	2.4823e-05	hsa-mir-130b/hsa-mir-33a/hsa-mir-452/hsa-mir-9-1/hsa-mir-9-2/hsa-mir-9-3/hsa-mir-30c-2/hsa-mir-30c-1/hsa-mir-30d/hsa-let-7a-3/hsa-let-7a-1/hsa-let-7g	12
Peritoneal Cavity Homeostasis(26495316)	Peritoneal Cavity Homeostasis(26495316)	12/271	23/1764	3.78936e-05	0.00010376	2.4823e-05	hsa-mir-200a/hsa-mir-100/hsa-mir-497/hsa-mir-200b/hsa-mir-193a/hsa-mir-335/hsa-mir-192/hsa-mir-93/hsa-mir-205/hsa-let-7d/hsa-mir-193b/hsa-mir-136	12
Polyunsaturated fatty acids (PUFAs)	Polyunsaturated fatty acids (PUFAs)	12/271	23/1764	3.78936e-05	0.00010376	2.4823e-05	hsa-mir-183/hsa-mir-145/hsa-mir-125b-1/hsa-mir-125b-2/hsa-mir-143/hsa-mir-149/hsa-mir-20b/hsa-mir-224/hsa-mir-206/hsa-mir-30c-2/hsa-mir-30c-1/hsa-mir-26a-1	12
Squamous Cell Carcinoma, Lung	Squamous Cell Carcinoma, Lung	12/271	23/1764	3.78936e-05	0.00010376	2.4823e-05	hsa-mir-21/hsa-mir-183/hsa-mir-182/hsa-mir-375/hsa-mir-133a-1/hsa-mir-133a-2/hsa-mir-19a/hsa-mir-205/hsa-mir-98/hsa-mir-206/hsa-mir-218-2/hsa-mir-218-1	12
X rays	X rays	16/271	37/1764	3.81221e-05	0.00010394	2.4866e-05	hsa-mir-139/hsa-mir-21/hsa-mir-145/hsa-mir-497/hsa-mir-148b/hsa-mir-454/hsa-mir-92b/hsa-mir-155/hsa-mir-203a/hsa-mir-585/hsa-mir-760/hsa-mir-135b/hsa-mir-656/hsa-mir-329-2/hsa-mir-329-1/hsa-mir-106b	16
estrogen (ES)	estrogen (ES)	9/271	14/1764	4.1467e-05	0.000111159	2.65932e-05	hsa-mir-486-1/hsa-mir-486-2/hsa-mir-133a-1/hsa-mir-133a-2/hsa-mir-7-1/hsa-mir-7-3/hsa-mir-494/hsa-mir-7-2/hsa-mir-26a-1	9
platelet-derived growth factor (PDGF)	platelet-derived growth factor (PDGF)	9/271	14/1764	4.1467e-05	0.000111159	2.65932e-05	hsa-mir-375/hsa-mir-590/hsa-mir-326/hsa-mir-3619/hsa-mir-20b/hsa-mir-202/hsa-mir-138-2/hsa-let-7d/hsa-mir-136	9
Polycystic Kidney Disease	Polycystic Kidney Disease	9/271	14/1764	4.1467e-05	0.000111159	2.65932e-05	hsa-mir-133a-1/hsa-mir-133a-2/hsa-mir-143/hsa-mir-1-2/hsa-mir-1-1/hsa-mir-205/hsa-mir-199a-1/hsa-mir-193b/hsa-mir-217	9
ZEB1	ZEB1	9/271	14/1764	4.1467e-05	0.000111159	2.65932e-05	hsa-mir-429/hsa-mir-141/hsa-mir-200a/hsa-let-7c/hsa-mir-200c/hsa-mir-200b/hsa-let-7d/hsa-let-7a-1/hsa-let-7g	9
Neurotoxicity	Neurotoxicity	11/271	20/1764	4.27607e-05	0.000113201	2.70815e-05	hsa-mir-96/hsa-mir-210/hsa-mir-10b/hsa-mir-184/hsa-mir-92b/hsa-mir-7-1/hsa-mir-7-3/hsa-mir-19a/hsa-mir-7-2/hsa-mir-10a/hsa-mir-27b	11
sevoflurane (SEV)	sevoflurane (SEV)	11/271	20/1764	4.27607e-05	0.000113201	2.70815e-05	hsa-mir-139/hsa-mir-125b-1/hsa-mir-125b-2/hsa-mir-210/hsa-mir-155/hsa-mir-203a/hsa-mir-326/hsa-mir-138-2/hsa-mir-761/hsa-mir-302e/hsa-mir-124-1	11
TP53	TP53	11/271	20/1764	4.27607e-05	0.000113201	2.70815e-05	hsa-mir-145/hsa-mir-200a/hsa-mir-125b-1/hsa-mir-125b-2/hsa-mir-200c/hsa-mir-200b/hsa-mir-192/hsa-mir-155/hsa-mir-143/hsa-mir-215/hsa-mir-519d	11
BAY11-7082	BAY11-7082	10/271	17/1764	4.4777e-05	0.000117563	2.8125e-05	hsa-mir-21/hsa-mir-451a/hsa-mir-196a-1/hsa-mir-196a-2/hsa-mir-195/hsa-mir-192/hsa-mir-375/hsa-mir-155/hsa-mir-20b/hsa-mir-206	10
Nephrotoxicity	Nephrotoxicity	10/271	17/1764	4.4777e-05	0.000117563	2.8125e-05	hsa-mir-21/hsa-mir-200a/hsa-mir-200c/hsa-mir-200b/hsa-mir-130b/hsa-mir-192/hsa-let-7d/hsa-mir-30d/hsa-mir-186/hsa-mir-30e	10
tobacco	tobacco	15/271	35/1764	7.64617e-05	0.000199929	4.78298e-05	hsa-mir-125b-1/hsa-mir-125b-2/hsa-mir-99a/hsa-mir-10b/hsa-mir-337/hsa-mir-200c/hsa-mir-200b/hsa-mir-18a/hsa-mir-205/hsa-mir-106a/hsa-mir-18b/hsa-mir-218-2/hsa-mir-106b/hsa-mir-218-1/hsa-mir-652	15
Immune System(Xiao's Cell2010)	Immune System(Xiao's Cell2010)	11/271	21/1764	7.76645e-05	0.000202245	4.83839e-05	hsa-mir-181b-1/hsa-mir-181b-2/hsa-mir-93/hsa-mir-155/hsa-mir-19a/hsa-mir-18a/hsa-mir-106a/hsa-mir-20b/hsa-mir-18b/hsa-mir-106b/hsa-mir-181c	11
Colitis	Colitis	8/271	12/1764	7.95019e-05	0.000202889	4.8538e-05	hsa-mir-139/hsa-mir-21/hsa-mir-145/hsa-mir-155/hsa-mir-19a/hsa-mir-18a/hsa-mir-138-2/hsa-mir-18b	8
hormone	hormone	8/271	12/1764	7.95019e-05	0.000202889	4.8538e-05	hsa-mir-21/hsa-mir-145/hsa-mir-378a/hsa-mir-592/hsa-mir-99a/hsa-mir-195/hsa-mir-10a/hsa-mir-28	8
Oral Leukoplakia	Oral Leukoplakia	8/271	12/1764	7.95019e-05	0.000202889	4.8538e-05	hsa-mir-21/hsa-mir-181b-1/hsa-mir-181b-2/hsa-mir-345/hsa-mir-205/hsa-mir-129-2/hsa-mir-129-1/hsa-mir-339	8
tanshinone IIA (Tan IIA)	tanshinone IIA (Tan IIA)	8/271	12/1764	7.95019e-05	0.000202889	4.8538e-05	hsa-mir-21/hsa-mir-145/hsa-mir-125b-1/hsa-mir-125b-2/hsa-mir-130b/hsa-mir-155/hsa-mir-203a/hsa-mir-33a	8
trichostatin A (TSA)	trichostatin A (TSA)	8/271	12/1764	7.95019e-05	0.000202889	4.8538e-05	hsa-mir-125b-1/hsa-mir-125b-2/hsa-mir-375/hsa-mir-204/hsa-mir-7-1/hsa-mir-7-3/hsa-mir-7-2/hsa-mir-373	8
paclitaxel (PTX)	paclitaxel (PTX)	24/271	72/1764	8.24247e-05	0.00020951	5.0122e-05	hsa-mir-21/hsa-mir-183/hsa-mir-210/hsa-mir-200c/hsa-mir-375/hsa-mir-155/hsa-mir-203a/hsa-mir-133a-1/hsa-mir-133a-2/hsa-mir-433/hsa-mir-877/hsa-mir-654/hsa-mir-135b/hsa-mir-18a/hsa-mir-3150b/hsa-mir-205/hsa-mir-224/hsa-mir-199a-1/hsa-mir-1290/hsa-mir-125a/hsa-mir-124-1/hsa-mir-520d/hsa-let-7a-3/hsa-let-7a-1	24
Glucose Metabolism	Glucose Metabolism	13/271	28/1764	8.58854e-05	0.000216483	5.17903e-05	hsa-mir-125b-1/hsa-mir-125b-2/hsa-mir-144/hsa-let-7c/hsa-mir-195/hsa-mir-375/hsa-mir-129-2/hsa-mir-129-1/hsa-let-7d/hsa-mir-331/hsa-mir-124-1/hsa-let-7a-1/hsa-let-7g	13
Myelodysplastic Syndromes	Myelodysplastic Syndromes	13/271	28/1764	8.58854e-05	0.000216483	5.17903e-05	hsa-mir-21/hsa-mir-145/hsa-mir-378a/hsa-mir-125b-1/hsa-mir-125b-2/hsa-mir-378c/hsa-mir-155/hsa-mir-1-2/hsa-mir-1-1/hsa-mir-205/hsa-mir-125a/hsa-mir-124-1/hsa-mir-378b	13
aspirin	aspirin	10/271	18/1764	8.72042e-05	0.000216483	5.17903e-05	hsa-mir-21/hsa-mir-145/hsa-mir-155/hsa-mir-203a/hsa-mir-7-1/hsa-mir-7-3/hsa-mir-7-2/hsa-mir-98/hsa-mir-10a/hsa-let-7g	10
Graft-Versus-Host Disease	Graft-Versus-Host Disease	10/271	18/1764	8.72042e-05	0.000216483	5.17903e-05	hsa-mir-21/hsa-mir-200b/hsa-mir-93/hsa-mir-155/hsa-mir-377/hsa-mir-411/hsa-mir-199a-1/hsa-mir-374a/hsa-mir-28/hsa-mir-489	10
heat stress	heat stress	10/271	18/1764	8.72042e-05	0.000216483	5.17903e-05	hsa-mir-125b-1/hsa-mir-125b-2/hsa-mir-140/hsa-mir-7-1/hsa-mir-452/hsa-mir-7-3/hsa-mir-3619/hsa-mir-7-2/hsa-mir-138-2/hsa-mir-382	10
soft-shelled turtle peptide	soft-shelled turtle peptide	10/271	18/1764	8.72042e-05	0.000216483	5.17903e-05	hsa-mir-429/hsa-mir-100/hsa-mir-148b/hsa-mir-375/hsa-mir-7-1/hsa-mir-7-3/hsa-mir-205/hsa-mir-7-2/hsa-let-7d/hsa-mir-378b	10
Cholesterol Efflux	Cholesterol Efflux	9/271	15/1764	8.98182e-05	0.000222109	5.3136e-05	hsa-mir-486-1/hsa-mir-486-2/hsa-mir-378a/hsa-mir-378c/hsa-mir-33b/hsa-mir-33a/hsa-mir-206/hsa-mir-378b/hsa-mir-27b	9
bisphenol A (BPA)	bisphenol A (BPA)	14/271	32/1764	0.000101977	0.000251202	6.00961e-05	hsa-mir-21/hsa-mir-10b/hsa-let-7c/hsa-mir-192/hsa-mir-375/hsa-mir-155/hsa-mir-19a/hsa-mir-1224/hsa-mir-149/hsa-let-7d/hsa-mir-27b/hsa-let-7a-3/hsa-let-7a-1/hsa-mir-214	14
Benzo(a)pyrene (BaP)	Benzo(a)pyrene (BaP)	15/271	36/1764	0.00011317	0.000277701	6.64357e-05	hsa-mir-21/hsa-mir-142/hsa-mir-493/hsa-mir-483/hsa-mir-494/hsa-mir-106a/hsa-mir-129-2/hsa-mir-129-1/hsa-mir-498/hsa-mir-106b/hsa-mir-10a/hsa-mir-30c-1/hsa-let-7a-3/hsa-let-7a-1/hsa-mir-190a	15
alcohol	alcohol	11/271	22/1764	0.000134359	0.000323821	7.7469e-05	hsa-mir-21/hsa-mir-144/hsa-mir-375/hsa-mir-203a/hsa-mir-7-1/hsa-mir-7-3/hsa-mir-129-2/hsa-mir-129-1/hsa-mir-7-2/hsa-mir-571/hsa-mir-10a	11
Hirschsprung's Disease	Hirschsprung's Disease	11/271	22/1764	0.000134359	0.000323821	7.7469e-05	hsa-mir-429/hsa-mir-141/hsa-mir-195/hsa-mir-142/hsa-mir-192/hsa-mir-215/hsa-mir-885/hsa-mir-206/hsa-mir-218-1/hsa-let-7a-3/hsa-let-7a-1	11
IL-6	IL-6	11/271	22/1764	0.000134359	0.000323821	7.7469e-05	hsa-mir-378a/hsa-mir-187/hsa-mir-19a/hsa-mir-215/hsa-mir-106a/hsa-mir-149/hsa-let-7d/hsa-mir-10a/hsa-mir-27b/hsa-mir-214/hsa-let-7g	11
Lymphoma, Hodgkin	Lymphoma, Hodgkin	11/271	22/1764	0.000134359	0.000323821	7.7469e-05	hsa-mir-21/hsa-mir-96/hsa-mir-196a-1/hsa-mir-155/hsa-mir-494/hsa-mir-9-1/hsa-mir-9-2/hsa-mir-9-3/hsa-mir-28/hsa-let-7a-3/hsa-let-7a-1	11
Polycystic Ovarian Syndrome	Polycystic Ovarian Syndrome	13/271	29/1764	0.000134502	0.000323821	7.7469e-05	hsa-mir-21/hsa-mir-486-1/hsa-mir-486-2/hsa-mir-592/hsa-mir-32/hsa-mir-375/hsa-mir-93/hsa-mir-155/hsa-mir-483/hsa-mir-18b/hsa-mir-106b/hsa-mir-193b/hsa-mir-27b	13
SP1	SP1	7/271	10/1764	0.000148749	0.000356775	8.53529e-05	hsa-mir-429/hsa-mir-200a/hsa-mir-365b/hsa-mir-365a/hsa-mir-200b/hsa-mir-19a/hsa-mir-106a	7
Cervical Neoplasms	Cervical Neoplasms	10/271	19/1764	0.000159374	0.000380826	9.11068e-05	hsa-mir-145/hsa-mir-200a/hsa-mir-125b-1/hsa-mir-125b-2/hsa-mir-155/hsa-mir-143/hsa-mir-215/hsa-mir-218-2/hsa-mir-218-1/hsa-mir-214	10
Epigallocatechin gallate (EGCG)	Epigallocatechin gallate (EGCG)	17/271	45/1764	0.000169275	0.000402976	9.64058e-05	hsa-mir-21/hsa-mir-145/hsa-mir-125b-1/hsa-mir-125b-2/hsa-mir-210/hsa-mir-93/hsa-mir-140/hsa-mir-19a/hsa-mir-18a/hsa-mir-129-2/hsa-mir-129-1/hsa-mir-18b/hsa-mir-98/hsa-mir-125a/hsa-mir-10a/hsa-let-7a-3/hsa-let-7a-1	17
Hepatoblastoma	Hepatoblastoma	12/271	26/1764	0.000174832	0.000411603	9.84697e-05	hsa-mir-21/hsa-mir-96/hsa-mir-145/hsa-mir-210/hsa-mir-195/hsa-mir-191/hsa-mir-140/hsa-mir-18a/hsa-mir-224/hsa-mir-106b/hsa-mir-125a/hsa-mir-214	12
Myeloma	Myeloma	9/271	16/1764	0.000177907	0.000411603	9.84697e-05	hsa-mir-125b-1/hsa-mir-125b-2/hsa-mir-140/hsa-mir-203a/hsa-mir-203b/hsa-mir-19a/hsa-mir-135b/hsa-mir-483/hsa-mir-149	9
Myocardial Fibrosis	Myocardial Fibrosis	9/271	16/1764	0.000177907	0.000411603	9.84697e-05	hsa-mir-21/hsa-mir-378a/hsa-mir-125b-1/hsa-mir-125b-2/hsa-mir-203a/hsa-mir-203b/hsa-mir-433/hsa-mir-18a/hsa-mir-98	9
Pituitary Neoplasms	Pituitary Neoplasms	9/271	16/1764	0.000177907	0.000411603	9.84697e-05	hsa-let-7c/hsa-mir-381/hsa-mir-329-2/hsa-mir-329-1/hsa-let-7d/hsa-let-7i/hsa-let-7a-3/hsa-let-7a-1/hsa-let-7g	9
progesterone (P4)	progesterone (P4)	9/271	16/1764	0.000177907	0.000411603	9.84697e-05	hsa-mir-21/hsa-mir-145/hsa-mir-200a/hsa-mir-196a-1/hsa-mir-196a-2/hsa-mir-142/hsa-mir-143/hsa-mir-199a-1/hsa-mir-193b	9
acetaminophen (APAP)	acetaminophen (APAP)	8/271	13/1764	0.000179351	0.000411603	9.84697e-05	hsa-mir-378a/hsa-mir-125b-1/hsa-mir-125b-2/hsa-mir-192/hsa-mir-449a/hsa-mir-877/hsa-mir-224/hsa-mir-27b	8
Carcinoma, Head And Neck	Carcinoma, Head And Neck	8/271	13/1764	0.000179351	0.000411603	9.84697e-05	hsa-mir-10b/hsa-mir-196a-1/hsa-mir-196a-2/hsa-mir-200b/hsa-mir-375/hsa-mir-203a/hsa-mir-203b/hsa-mir-149	8
IFN-尾	IFN-尾	8/271	13/1764	0.000179351	0.000411603	9.84697e-05	hsa-mir-145/hsa-mir-155/hsa-mir-143/hsa-mir-1-2/hsa-mir-1-1/hsa-mir-129-2/hsa-mir-129-1/hsa-mir-26a-1	8
Intervertebral Disc Degeneration	Intervertebral Disc Degeneration	8/271	13/1764	0.000179351	0.000411603	9.84697e-05	hsa-mir-10b/hsa-mir-100/hsa-mir-93/hsa-mir-7-1/hsa-mir-7-3/hsa-mir-494/hsa-mir-7-2/hsa-mir-138-2	8
Silica	Silica	8/271	13/1764	0.000179351	0.000411603	9.84697e-05	hsa-mir-200c/hsa-mir-7-1/hsa-mir-7-3/hsa-mir-149/hsa-mir-7-2/hsa-let-7i/hsa-let-7a-3/hsa-let-7a-1	8
Adenocarcinoma, Colon	Adenocarcinoma, Colon	11/271	23/1764	0.000222786	0.000505827	0.000121011	hsa-mir-21/hsa-mir-96/hsa-mir-145/hsa-mir-429/hsa-mir-182/hsa-mir-503/hsa-mir-135b/hsa-mir-18a/hsa-mir-224/hsa-mir-30d/hsa-mir-30e	11
Ischemia-Reperfusion Injury	Ischemia-Reperfusion Injury	11/271	23/1764	0.000222786	0.000505827	0.000121011	hsa-mir-21/hsa-mir-192/hsa-mir-187/hsa-mir-155/hsa-mir-377/hsa-mir-7-1/hsa-mir-7-3/hsa-mir-494/hsa-mir-7-2/hsa-mir-199a-1/hsa-mir-214	11
palmitate	palmitate	11/271	23/1764	0.000222786	0.000505827	0.000121011	hsa-mir-195/hsa-mir-375/hsa-mir-204/hsa-mir-92b/hsa-mir-155/hsa-mir-299/hsa-mir-483/hsa-mir-615/hsa-mir-328/hsa-mir-199a-1/hsa-mir-124-1	11
Sepsis	Sepsis	14/271	34/1764	0.000224637	0.000508221	0.000121584	hsa-mir-21/hsa-mir-486-1/hsa-mir-486-2/hsa-mir-145/hsa-mir-182/hsa-mir-210/hsa-mir-375/hsa-mir-342/hsa-mir-155/hsa-mir-133a-1/hsa-mir-133a-2/hsa-mir-143/hsa-mir-19a/hsa-mir-124-1	14
baicalin (BAI)	baicalin (BAI)	10/271	20/1764	0.000275987	0.000615664	0.000147288	hsa-mir-21/hsa-mir-183/hsa-mir-145/hsa-mir-19a/hsa-mir-205/hsa-mir-30c-2/hsa-mir-124-1/hsa-mir-10a/hsa-mir-30c-1/hsa-mir-217	10
Cerebral Aneurysm	Cerebral Aneurysm	10/271	20/1764	0.000275987	0.000615664	0.000147288	hsa-mir-145/hsa-mir-133a-1/hsa-mir-133a-2/hsa-mir-143/hsa-mir-1-2/hsa-mir-1-1/hsa-mir-9-1/hsa-mir-9-2/hsa-mir-9-3/hsa-mir-455	10
Polycythemia Vera	Polycythemia Vera	10/271	20/1764	0.000275987	0.000615664	0.000147288	hsa-mir-21/hsa-mir-378a/hsa-mir-125b-1/hsa-mir-125b-2/hsa-mir-451a/hsa-mir-378c/hsa-mir-155/hsa-mir-125a/hsa-mir-339/hsa-mir-378b	10
TGF-尾2	TGF-尾2	10/271	20/1764	0.000275987	0.000615664	0.000147288	hsa-mir-486-1/hsa-mir-486-2/hsa-mir-184/hsa-let-7c/hsa-mir-204/hsa-mir-33a/hsa-mir-543/hsa-mir-26a-1/hsa-let-7a-3/hsa-let-7a-1	10
Embryonic Stem Cell Differentiation	Embryonic Stem Cell Differentiation	13/271	31/1764	0.000305266	0.000678606	0.000162346	hsa-mir-21/hsa-mir-200c/hsa-mir-130b/hsa-mir-204/hsa-mir-105-1/hsa-mir-9-1/hsa-mir-9-2/hsa-mir-9-3/hsa-mir-302c/hsa-mir-302e/hsa-mir-373/hsa-mir-302b/hsa-mir-302d	13
all-trans retinoic acid (ATRA)	all-trans retinoic acid (ATRA)	9/271	17/1764	0.000327679	0.000723388	0.000173059	hsa-let-7c/hsa-mir-301a/hsa-mir-181b-1/hsa-mir-342/hsa-mir-181b-2/hsa-mir-382/hsa-mir-328/hsa-mir-3666/hsa-mir-302b	9
rituximab (RTX)	rituximab (RTX)	9/271	17/1764	0.000327679	0.000723388	0.000173059	hsa-mir-125b-1/hsa-mir-125b-2/hsa-mir-142/hsa-mir-155/hsa-mir-760/hsa-mir-326/hsa-mir-135b/hsa-mir-20b/hsa-mir-138-2	9
Childhood Solid Tumor [unspecific]	Childhood Solid Tumor [unspecific]	7/271	11/1764	0.000355599	0.000763879	0.000182746	hsa-mir-483/hsa-mir-9-1/hsa-mir-9-2/hsa-mir-9-3/hsa-mir-218-2/hsa-mir-124-1/hsa-mir-218-1	7
Chronic Hepatitis	Chronic Hepatitis	7/271	11/1764	0.000355599	0.000763879	0.000182746	hsa-mir-145/hsa-mir-203a/hsa-mir-143/hsa-mir-215/hsa-mir-224/hsa-mir-199a-1/hsa-mir-101-1	7
Folliculogenesis	Folliculogenesis	7/271	11/1764	0.000355599	0.000763879	0.000182746	hsa-mir-21/hsa-mir-125b-1/hsa-mir-125b-2/hsa-let-7c/hsa-mir-143/hsa-let-7a-3/hsa-let-7a-1	7
Gastric Neoplasms	Gastric Neoplasms	7/271	11/1764	0.000355599	0.000763879	0.000182746	hsa-mir-21/hsa-mir-100/hsa-mir-148b/hsa-mir-9-1/hsa-mir-9-2/hsa-mir-129-2/hsa-mir-125a	7
HIF1A	HIF1A	7/271	11/1764	0.000355599	0.000763879	0.000182746	hsa-mir-210/hsa-mir-452/hsa-mir-9-1/hsa-mir-9-2/hsa-mir-9-3/hsa-mir-224/hsa-mir-373	7
homocysteine (Hcy)	homocysteine (Hcy)	7/271	11/1764	0.000355599	0.000763879	0.000182746	hsa-mir-145/hsa-mir-125b-1/hsa-mir-125b-2/hsa-mir-195/hsa-mir-133a-1/hsa-mir-133a-2/hsa-mir-143	7
Neuroinflammation	Neuroinflammation	7/271	11/1764	0.000355599	0.000763879	0.000182746	hsa-mir-139/hsa-mir-93/hsa-mir-155/hsa-mir-494/hsa-mir-9-1/hsa-mir-9-2/hsa-mir-9-3	7
organophosphorus(OP)	organophosphorus(OP)	7/271	11/1764	0.000355599	0.000763879	0.000182746	hsa-mir-141/hsa-mir-125b-1/hsa-mir-125b-2/hsa-mir-133a-1/hsa-mir-133a-2/hsa-mir-590/hsa-mir-214	7
Osteoclast Differentiation	Osteoclast Differentiation	8/271	14/1764	0.000363196	0.000774979	0.000185402	hsa-mir-181b-1/hsa-mir-181b-2/hsa-mir-7-1/hsa-mir-7-3/hsa-mir-503/hsa-mir-7-2/hsa-mir-125a/hsa-mir-124-1	8
perioglas (PG) and P-15	perioglas (PG) and P-15	8/271	14/1764	0.000363196	0.000774979	0.000185402	hsa-mir-337/hsa-mir-200b/hsa-mir-377/hsa-mir-129-2/hsa-mir-129-1/hsa-mir-373/hsa-mir-26a-1/hsa-mir-489	8
Myocardial Infarction	Myocardial Infarction	18/271	52/1764	0.000391925	0.000833494	0.000199401	hsa-mir-21/hsa-mir-125b-1/hsa-mir-125b-2/hsa-mir-451a/hsa-mir-210/hsa-mir-196a-2/hsa-mir-144/hsa-mir-155/hsa-mir-1-2/hsa-mir-1-1/hsa-mir-106a/hsa-mir-149/hsa-mir-206/hsa-mir-218-2/hsa-mir-218-1/hsa-mir-186/hsa-mir-26a-1/hsa-let-7g	18
Autism Spectrum Disorder	Autism Spectrum Disorder	12/271	28/1764	0.00041175	0.000872746	0.000208791	hsa-mir-21/hsa-mir-486-1/hsa-mir-486-2/hsa-mir-148b/hsa-mir-181b-1/hsa-mir-181b-2/hsa-mir-93/hsa-mir-140/hsa-mir-106a/hsa-mir-129-2/hsa-mir-129-1/hsa-mir-106b	12
amniotic_membrane_cells	amniotic_membrane_cells	16/271	44/1764	0.000440617	0.000930841	0.000222689	hsa-mir-210/hsa-mir-365b/hsa-mir-365a/hsa-mir-144/hsa-mir-203a/hsa-mir-495/hsa-mir-1277/hsa-mir-1247/hsa-mir-135b/hsa-mir-675/hsa-mir-5684/hsa-mir-376a-2/hsa-mir-149/hsa-mir-382/hsa-mir-376a-1/hsa-mir-136	16
Pleural Mesothelioma	Pleural Mesothelioma	13/271	32/1764	0.000444359	0.000935648	0.000223839	hsa-mir-21/hsa-mir-145/hsa-mir-193a/hsa-mir-335/hsa-mir-191/hsa-mir-143/hsa-mir-379/hsa-mir-411/hsa-mir-125a/hsa-mir-652/hsa-let-7a-3/hsa-let-7a-1/hsa-mir-30e	13
brain.cerebellum	brain.cerebellum	10/271	21/1764	0.000456281	0.000950175	0.000227315	hsa-mir-486-1/hsa-mir-486-2/hsa-mir-451a/hsa-mir-144/hsa-mir-93/hsa-mir-19a/hsa-mir-18a/hsa-mir-20b/hsa-mir-18b/hsa-mir-106b	10
gefitinib	gefitinib	10/271	21/1764	0.000456281	0.000950175	0.000227315	hsa-mir-200a/hsa-mir-377/hsa-mir-7-1/hsa-mir-143/hsa-mir-7-3/hsa-mir-3652/hsa-mir-129-2/hsa-mir-129-1/hsa-mir-7-2/hsa-mir-125a	10
Autoimmune Diseases [unspecific]	Autoimmune Diseases [unspecific]	14/271	36/1764	0.000457216	0.000950175	0.000227315	hsa-mir-21/hsa-mir-200c/hsa-mir-142/hsa-mir-301a/hsa-mir-155/hsa-mir-584/hsa-mir-106a/hsa-mir-149/hsa-mir-98/hsa-mir-199a-1/hsa-mir-125a/hsa-mir-10a/hsa-let-7a-3/hsa-let-7a-1	14
Chronic Hepatitis C	Chronic Hepatitis C	14/271	36/1764	0.000457216	0.000950175	0.000227315	hsa-mir-99a/hsa-mir-196a-1/hsa-mir-196a-2/hsa-mir-155/hsa-mir-33a/hsa-mir-1-2/hsa-mir-1-1/hsa-mir-149/hsa-mir-224/hsa-mir-199a-1/hsa-mir-30c-2/hsa-mir-193b/hsa-mir-30c-1/hsa-let-7a-1	14
dexamethasone (DEX)	dexamethasone (DEX)	22/271	71/1764	0.000539414	0.00111736	0.000267311	hsa-mir-21/hsa-mir-145/hsa-mir-378a/hsa-mir-200a/hsa-mir-125b-1/hsa-mir-125b-2/hsa-mir-196a-1/hsa-mir-196a-2/hsa-mir-155/hsa-mir-143/hsa-mir-1-2/hsa-mir-1-1/hsa-mir-9-1/hsa-mir-9-2/hsa-mir-9-3/hsa-mir-206/hsa-mir-199a-1/hsa-mir-124-1/hsa-mir-26a-1/hsa-mir-519d/hsa-mir-214/hsa-mir-30e	22
Osteoblast Differentiation	Osteoblast Differentiation	11/271	25/1764	0.000549923	0.00112814	0.000269889	hsa-mir-145/hsa-mir-429/hsa-mir-125b-1/hsa-mir-125b-2/hsa-mir-100/hsa-mir-449a/hsa-mir-204/hsa-mir-590/hsa-mir-433/hsa-mir-188/hsa-mir-30c-2	11
Pancreatic_stromal_cells	Pancreatic_stromal_cells	11/271	25/1764	0.000549923	0.00112814	0.000269889	hsa-mir-337/hsa-mir-193a/hsa-mir-495/hsa-mir-379/hsa-mir-433/hsa-mir-654/hsa-mir-411/hsa-mir-218-2/hsa-mir-199a-1/hsa-mir-218-1/hsa-mir-198	11
statins	statins	11/271	25/1764	0.000549923	0.00112814	0.000269889	hsa-mir-21/hsa-mir-451a/hsa-mir-148b/hsa-mir-192/hsa-mir-133a-1/hsa-mir-133a-2/hsa-mir-1-2/hsa-mir-1-1/hsa-mir-483/hsa-mir-206/hsa-mir-106b	11
Arteriosclerosis Obliterans	Arteriosclerosis Obliterans	9/271	18/1764	0.000568153	0.00113988	0.000272698	hsa-mir-21/hsa-mir-125b-1/hsa-mir-125b-2/hsa-mir-142/hsa-mir-133a-1/hsa-mir-133a-2/hsa-mir-1-2/hsa-mir-1-1/hsa-mir-198	9
cocaine	cocaine	9/271	18/1764	0.000568153	0.00113988	0.000272698	hsa-mir-125b-1/hsa-mir-125b-2/hsa-mir-155/hsa-mir-9-1/hsa-mir-9-2/hsa-mir-9-3/hsa-let-7d/hsa-mir-124-1/hsa-mir-101-1	9
CoCl2	CoCl2	9/271	18/1764	0.000568153	0.00113988	0.000272698	hsa-mir-21/hsa-mir-145/hsa-mir-210/hsa-mir-142/hsa-mir-455/hsa-mir-20b/hsa-mir-129-2/hsa-mir-129-1/hsa-mir-124-1	9
kidney.medulla_renalis	kidney.medulla_renalis	9/271	18/1764	0.000568153	0.00113988	0.000272698	hsa-mir-139/hsa-mir-592/hsa-mir-3065/hsa-mir-3200/hsa-mir-329-2/hsa-mir-129-2/hsa-mir-329-1/hsa-mir-138-2/hsa-mir-543	9
Leukemia, Myeloid	Leukemia, Myeloid	9/271	18/1764	0.000568153	0.00113988	0.000272698	hsa-mir-139/hsa-mir-486-1/hsa-mir-486-2/hsa-mir-125b-1/hsa-mir-125b-2/hsa-mir-19a/hsa-mir-18a/hsa-mir-449b/hsa-mir-27b	9
Smooth Muscle Cell Proliferation	Smooth Muscle Cell Proliferation	9/271	18/1764	0.000568153	0.00113988	0.000272698	hsa-mir-21/hsa-mir-145/hsa-mir-100/hsa-mir-140/hsa-mir-143/hsa-mir-147b/hsa-mir-138-2/hsa-mir-124-1/hsa-mir-10a	9
Squamous Cell Carcinoma, Skin or Unspecific	Squamous Cell Carcinoma, Skin or Unspecific	9/271	18/1764	0.000568153	0.00113988	0.000272698	hsa-mir-21/hsa-mir-365b/hsa-mir-365a/hsa-mir-204/hsa-mir-135b/hsa-mir-205/hsa-mir-199a-1/hsa-mir-193b/hsa-mir-124-1	9
cisplatin/fluorouracil (CF)	cisplatin/fluorouracil (CF)	21/271	67/1764	0.000609271	0.00121854	0.000291517	hsa-mir-183/hsa-mir-182/hsa-mir-497/hsa-mir-195/hsa-mir-342/hsa-mir-140/hsa-mir-155/hsa-mir-1-2/hsa-mir-1-1/hsa-mir-503/hsa-mir-519a-1/hsa-mir-224/hsa-mir-577/hsa-mir-591/hsa-mir-206/hsa-mir-328/hsa-mir-193b/hsa-mir-374a/hsa-mir-520d/hsa-mir-186/hsa-let-7g	21
Adipocyte Differentiation	Adipocyte Differentiation	15/271	41/1764	0.000619148	0.00123443	0.000295317	hsa-mir-378a/hsa-mir-378c/hsa-mir-33b/hsa-mir-192/hsa-mir-375/hsa-mir-204/hsa-mir-143/hsa-mir-19a/hsa-let-7d/hsa-mir-378b/hsa-let-7i/hsa-mir-27b/hsa-let-7a-3/hsa-let-7a-1/hsa-let-7g	15
Dengue Virus Infection	Dengue Virus Infection	8/271	15/1764	0.000675627	0.00133452	0.000319263	hsa-mir-378a/hsa-mir-378c/hsa-mir-133a-1/hsa-mir-133a-2/hsa-mir-378b/hsa-let-7a-3/hsa-let-7a-1/hsa-mir-30e	8
Liver Injury	Liver Injury	8/271	15/1764	0.000675627	0.00133452	0.000319263	hsa-mir-21/hsa-mir-182/hsa-mir-200a/hsa-mir-192/hsa-mir-155/hsa-mir-877/hsa-mir-382/hsa-let-7a-1	8
Prolactinoma	Prolactinoma	8/271	15/1764	0.000675627	0.00133452	0.000319263	hsa-mir-486-1/hsa-mir-486-2/hsa-mir-451a/hsa-mir-144/hsa-mir-142/hsa-mir-93/hsa-mir-382/hsa-mir-136	8
Lung Fibrosis	Lung Fibrosis	10/271	22/1764	0.000724549	0.00142674	0.000341324	hsa-mir-21/hsa-mir-486-1/hsa-mir-486-2/hsa-mir-130b/hsa-mir-326/hsa-mir-19a/hsa-mir-18a/hsa-mir-149/hsa-let-7d/hsa-mir-27b	10
androgen	androgen	7/271	12/1764	0.000742135	0.00143915	0.000344295	hsa-mir-99a/hsa-let-7c/hsa-mir-375/hsa-mir-30c-2/hsa-mir-30c-1/hsa-let-7a-3/hsa-let-7a-1	7
let-7 family	let-7 family	7/271	12/1764	0.000742135	0.00143915	0.000344295	hsa-let-7c/hsa-let-7d/hsa-mir-98/hsa-let-7i/hsa-let-7a-3/hsa-let-7a-1/hsa-let-7g	7
morphine	morphine	7/271	12/1764	0.000742135	0.00143915	0.000344295	hsa-mir-139/hsa-mir-125b-1/hsa-mir-125b-2/hsa-mir-181b-1/hsa-mir-181b-2/hsa-mir-382/hsa-mir-28	7
prednisolone	prednisolone	7/271	12/1764	0.000742135	0.00143915	0.000344295	hsa-mir-145/hsa-mir-155/hsa-mir-203a/hsa-mir-1-2/hsa-mir-1-1/hsa-mir-206/hsa-mir-339	7
Response to Hypoxia	Response to Hypoxia	7/271	12/1764	0.000742135	0.00143915	0.000344295	hsa-mir-210/hsa-mir-200b/hsa-mir-155/hsa-mir-143/hsa-mir-433/hsa-mir-18a/hsa-mir-138-2	7
Hematologic Neoplasms	Hematologic Neoplasms	13/271	34/1764	0.000887022	0.00170973	0.000409026	hsa-mir-21/hsa-mir-378a/hsa-mir-125b-1/hsa-mir-125b-2/hsa-mir-378c/hsa-mir-497/hsa-mir-148b/hsa-mir-155/hsa-mir-149/hsa-mir-373/hsa-mir-124-1/hsa-mir-378b/hsa-mir-26a-1	13
Stroke, Ischemic	Stroke, Ischemic	13/271	34/1764	0.000887022	0.00170973	0.000409026	hsa-mir-210/hsa-mir-196a-1/hsa-mir-196a-2/hsa-mir-144/hsa-mir-200b/hsa-mir-130b/hsa-mir-155/hsa-mir-495/hsa-mir-605/hsa-mir-149/hsa-mir-618/hsa-mir-199a-1/hsa-mir-124-1	13
Cutaneous Melanoma	Cutaneous Melanoma	9/271	19/1764	0.000936054	0.0017988	0.000430336	hsa-mir-21/hsa-mir-182/hsa-mir-125b-1/hsa-mir-193a/hsa-mir-205/hsa-mir-149/hsa-mir-106b/hsa-let-7a-3/hsa-let-7a-1	9
Multiple Sclerosis	Multiple Sclerosis	16/271	47/1764	0.00102324	0.00196043	0.000469003	hsa-mir-96/hsa-mir-145/hsa-mir-141/hsa-mir-200a/hsa-mir-100/hsa-mir-142/hsa-mir-155/hsa-mir-326/hsa-mir-494/hsa-mir-3614/hsa-mir-411/hsa-mir-2278/hsa-mir-26a-1/hsa-let-7a-3/hsa-let-7a-1/hsa-mir-214	16
berberine (BBR)	berberine (BBR)	8/271	16/1764	0.00117335	0.00222796	0.000533005	hsa-mir-21/hsa-mir-93/hsa-mir-203a/hsa-mir-19a/hsa-mir-188/hsa-mir-106b/hsa-mir-373/hsa-mir-214	8
diesel exhaust particle (DEP)	diesel exhaust particle (DEP)	8/271	16/1764	0.00117335	0.00222796	0.000533005	hsa-mir-96/hsa-mir-155/hsa-mir-135b/hsa-mir-494/hsa-mir-382/hsa-let-7d/hsa-mir-374a/hsa-let-7g	8
T-Cell Differentiation	T-Cell Differentiation	8/271	16/1764	0.00117335	0.00222796	0.000533005	hsa-mir-139/hsa-mir-21/hsa-let-7c/hsa-mir-155/hsa-let-7d/hsa-mir-10a/hsa-let-7a-1/hsa-let-7g	8
Arsenic	Arsenic	7/271	13/1764	0.00139872	0.00260169	0.000622415	hsa-mir-21/hsa-mir-125b-1/hsa-mir-125b-2/hsa-mir-200b/hsa-mir-9-1/hsa-mir-9-2/hsa-mir-9-3	7
Male Infertility	Male Infertility	7/271	13/1764	0.00139872	0.00260169	0.000622415	hsa-mir-145/hsa-mir-200a/hsa-mir-210/hsa-mir-335/hsa-mir-449a/hsa-mir-155/hsa-mir-885	7
matrine	matrine	7/271	13/1764	0.00139872	0.00260169	0.000622415	hsa-mir-21/hsa-mir-182/hsa-mir-133a-1/hsa-mir-133a-2/hsa-mir-129-2/hsa-mir-129-1/hsa-mir-106b	7
Mycobacterium Tuberculosis Infection	Mycobacterium Tuberculosis Infection	7/271	13/1764	0.00139872	0.00260169	0.000622415	hsa-mir-21/hsa-mir-32/hsa-mir-193a/hsa-mir-140/hsa-mir-155/hsa-mir-326/hsa-mir-206	7
Rhinosinusitis	Rhinosinusitis	7/271	13/1764	0.00139872	0.00260169	0.000622415	hsa-mir-125b-1/hsa-mir-125b-2/hsa-mir-181b-1/hsa-mir-181b-2/hsa-mir-155/hsa-mir-1290/hsa-mir-124-1	7
suberoylanilide hydroxamic acid (SAHA)	suberoylanilide hydroxamic acid (SAHA)	7/271	13/1764	0.00139872	0.00260169	0.000622415	hsa-mir-200b/hsa-mir-192/hsa-mir-129-2/hsa-mir-129-1/hsa-mir-373/hsa-mir-124-1/hsa-mir-543	7
Tuberculosis	Tuberculosis	7/271	13/1764	0.00139872	0.00260169	0.000622415	hsa-mir-183/hsa-mir-125b-1/hsa-mir-125b-2/hsa-mir-337/hsa-mir-93/hsa-mir-155/hsa-mir-381	7
Pluripotent Stem Cells Reprogramming	Pluripotent Stem Cells Reprogramming	9/271	20/1764	0.00147611	0.00273767	0.000654944	hsa-mir-145/hsa-mir-181b-1/hsa-mir-181b-2/hsa-mir-302c/hsa-mir-302e/hsa-mir-520d/hsa-mir-27b/hsa-mir-302b/hsa-mir-302d	9
2,3,5,4'-tetrahydroxystilbene-2-O-尾-D-glucoside (TSG)	2,3,5,4'-tetrahydroxystilbene-2-O-尾-D-glucoside (TSG)	6/271	10/1764	0.00151786	0.00277477	0.00066382	hsa-mir-21/hsa-mir-145/hsa-mir-204/hsa-mir-9-1/hsa-mir-9-2/hsa-mir-9-3	6
IL-1尾 and TNF-伪	IL-1尾 and TNF-伪	6/271	10/1764	0.00151786	0.00277477	0.00066382	hsa-mir-21/hsa-mir-195/hsa-mir-7-1/hsa-mir-7-3/hsa-mir-675/hsa-mir-7-2	6
morin	morin	6/271	10/1764	0.00151786	0.00277477	0.00066382	hsa-mir-200a/hsa-mir-210/hsa-mir-93/hsa-mir-188/hsa-mir-135b/hsa-mir-101-1	6
Oxidative Stress	Oxidative Stress	6/271	10/1764	0.00151786	0.00277477	0.00066382	hsa-mir-21/hsa-mir-141/hsa-mir-33a/hsa-mir-503/hsa-mir-411/hsa-mir-214	6
steroids	steroids	6/271	10/1764	0.00151786	0.00277477	0.00066382	hsa-mir-155/hsa-mir-7-1/hsa-mir-7-3/hsa-mir-7-2/hsa-mir-199a-1/hsa-mir-214	6
Liver Neoplasms	Liver Neoplasms	10/271	24/1764	0.00164956	0.00300691	0.000719356	hsa-mir-21/hsa-mir-486-1/hsa-mir-486-2/hsa-mir-200a/hsa-mir-210/hsa-mir-10b/hsa-mir-148b/hsa-mir-375/hsa-mir-93/hsa-let-7i	10
Astrocytoma	Astrocytoma	8/271	17/1764	0.00192505	0.00347927	0.000832362	hsa-mir-21/hsa-mir-210/hsa-mir-181b-1/hsa-mir-181b-2/hsa-mir-155/hsa-mir-106a/hsa-mir-206/hsa-mir-124-1	8
Focal Segmental Glomerulosclerosis	Focal Segmental Glomerulosclerosis	8/271	17/1764	0.00192505	0.00347927	0.000832362	hsa-mir-196a-1/hsa-mir-196a-2/hsa-mir-193a/hsa-mir-342/hsa-mir-30c-2/hsa-mir-30c-1/hsa-mir-30d/hsa-mir-186	8
Latent Virus Replication	Latent Virus Replication	8/271	17/1764	0.00192505	0.00347927	0.000832362	hsa-mir-21/hsa-mir-125b-1/hsa-mir-125b-2/hsa-mir-93/hsa-mir-155/hsa-mir-106b/hsa-mir-198/hsa-mir-26a-1	8
Allergic Rhinitis	Allergic Rhinitis	9/271	21/1764	0.00224098	0.00402745	0.000963505	hsa-mir-196a-2/hsa-mir-187/hsa-mir-155/hsa-mir-143/hsa-mir-19a/hsa-mir-18a/hsa-mir-149/hsa-mir-224/hsa-mir-498	9
Colon Adenoma	Colon Adenoma	9/271	21/1764	0.00224098	0.00402745	0.000963505	hsa-mir-21/hsa-mir-145/hsa-mir-378a/hsa-mir-182/hsa-mir-378c/hsa-mir-192/hsa-mir-503/hsa-mir-125a/hsa-mir-378b	9
Liver Diseases [unspecific]	Liver Diseases [unspecific]	11/271	29/1764	0.0023974	0.00429646	0.00102786	hsa-mir-139/hsa-mir-21/hsa-mir-200a/hsa-let-7c/hsa-mir-200c/hsa-mir-200b/hsa-let-7d/hsa-mir-125a/hsa-let-7a-3/hsa-let-7a-1/hsa-let-7g	11
hemin	hemin	7/271	14/1764	0.00243424	0.00431401	0.00103206	hsa-mir-210/hsa-mir-196a-1/hsa-mir-196a-2/hsa-mir-144/hsa-mir-377/hsa-mir-18b/hsa-mir-217	7
Myasthenia Gravis	Myasthenia Gravis	7/271	14/1764	0.00243424	0.00431401	0.00103206	hsa-mir-21/hsa-mir-192/hsa-mir-140/hsa-mir-20b/hsa-mir-885/hsa-mir-181c/hsa-let-7a-1	7
radon	radon	7/271	14/1764	0.00243424	0.00431401	0.00103206	hsa-mir-125b-1/hsa-mir-125b-2/hsa-mir-33b/hsa-mir-18a/hsa-mir-483/hsa-mir-494/hsa-mir-5001	7
silver nanoparticles (AgNPs)	silver nanoparticles (AgNPs)	7/271	14/1764	0.00243424	0.00431401	0.00103206	hsa-mir-192/hsa-mir-181b-1/hsa-mir-181b-2/hsa-mir-205/hsa-mir-30d/hsa-mir-181c/hsa-let-7i	7
4-hydroxynonenal (4-HNE)	4-hydroxynonenal (4-HNE)	6/271	11/1764	0.00291257	0.00498182	0.00119182	hsa-mir-378a/hsa-mir-451a/hsa-mir-454/hsa-mir-202/hsa-mir-125a/hsa-mir-339	6
ACTH-Secreting Pituitary Adenoma	ACTH-Secreting Pituitary Adenoma	6/271	11/1764	0.00291257	0.00498182	0.00119182	hsa-mir-21/hsa-mir-145/hsa-mir-141/hsa-mir-143/hsa-let-7a-3/hsa-let-7a-1	6
EIF2C2	EIF2C2	6/271	11/1764	0.00291257	0.00498182	0.00119182	hsa-let-7c/hsa-let-7d/hsa-let-7i/hsa-let-7a-3/hsa-let-7a-1/hsa-let-7g	6
Heart Development	Heart Development	6/271	11/1764	0.00291257	0.00498182	0.00119182	hsa-mir-21/hsa-mir-133a-1/hsa-mir-133a-2/hsa-mir-1-2/hsa-mir-1-1/hsa-mir-27b	6
hsa-mir-2392 cluster	hsa-mir-2392 cluster	6/271	11/1764	0.00291257	0.00498182	0.00119182	hsa-mir-337/hsa-mir-665/hsa-mir-493/hsa-mir-433/hsa-mir-432/hsa-mir-136	6
LIN28	LIN28	6/271	11/1764	0.00291257	0.00498182	0.00119182	hsa-let-7c/hsa-let-7d/hsa-let-7i/hsa-let-7a-3/hsa-let-7a-1/hsa-let-7g	6
LIN28B	LIN28B	6/271	11/1764	0.00291257	0.00498182	0.00119182	hsa-let-7c/hsa-let-7d/hsa-let-7i/hsa-let-7a-3/hsa-let-7a-1/hsa-let-7g	6
lithium (Li)	lithium (Li)	6/271	11/1764	0.00291257	0.00498182	0.00119182	hsa-mir-155/hsa-mir-494/hsa-mir-9-1/hsa-mir-9-2/hsa-mir-9-3/hsa-mir-181c	6
Machado-Joseph Disease	Machado-Joseph Disease	6/271	11/1764	0.00291257	0.00498182	0.00119182	hsa-mir-125b-1/hsa-mir-125b-2/hsa-mir-494/hsa-mir-9-1/hsa-mir-9-2/hsa-mir-9-3	6
Placenta	Placenta	6/271	11/1764	0.00291257	0.00498182	0.00119182	hsa-mir-184/hsa-mir-376a-2/hsa-mir-373/hsa-mir-450b/hsa-mir-450a-2/hsa-mir-376a-1	6
Trastuzumab	Trastuzumab	6/271	11/1764	0.00291257	0.00498182	0.00119182	hsa-mir-21/hsa-mir-125b-1/hsa-mir-125b-2/hsa-mir-210/hsa-mir-18a/hsa-mir-26a-1	6
TRIM32	TRIM32	6/271	11/1764	0.00291257	0.00498182	0.00119182	hsa-let-7c/hsa-let-7d/hsa-let-7i/hsa-let-7a-3/hsa-let-7a-1/hsa-let-7g	6
zirconia and titanium	zirconia and titanium	6/271	11/1764	0.00291257	0.00498182	0.00119182	hsa-mir-337/hsa-mir-377/hsa-mir-143/hsa-mir-193b/hsa-mir-339/hsa-mir-214	6
hepatitis B virus X protein (HBx)	hepatitis B virus X protein (HBx)	8/271	18/1764	0.00301057	0.00510836	0.0012221	hsa-mir-21/hsa-mir-145/hsa-mir-429/hsa-mir-200a/hsa-mir-675/hsa-mir-199a-1/hsa-mir-125a/hsa-mir-124-1	8
Mesial Temporal Lobe Epilepsy	Mesial Temporal Lobe Epilepsy	8/271	18/1764	0.00301057	0.00510836	0.0012221	hsa-mir-145/hsa-mir-365a/hsa-mir-204/hsa-mir-155/hsa-mir-143/hsa-mir-218-2/hsa-mir-124-1/hsa-mir-218-1	8
Respiratory Syncytial Virus Pneumonia	Respiratory Syncytial Virus Pneumonia	8/271	18/1764	0.00301057	0.00510836	0.0012221	hsa-mir-429/hsa-mir-125b-1/hsa-mir-125b-2/hsa-mir-155/hsa-mir-203a/hsa-let-7d/hsa-mir-125a/hsa-mir-27b	8
docosahexaenoic acid (DHA)	docosahexaenoic acid (DHA)	9/271	22/1764	0.00329082	0.00555434	0.00132879	hsa-mir-21/hsa-mir-378a/hsa-mir-125b-1/hsa-mir-125b-2/hsa-mir-19a/hsa-mir-9-1/hsa-mir-9-2/hsa-mir-9-3/hsa-mir-106b	9
Neuropsychiatric Disorders [unspecific]	Neuropsychiatric Disorders [unspecific]	9/271	22/1764	0.00329082	0.00555434	0.00132879	hsa-mir-365b/hsa-mir-365a/hsa-mir-511/hsa-mir-129-2/hsa-mir-129-1/hsa-mir-4521/hsa-mir-1290/hsa-mir-124-1/hsa-mir-543	9
5-Aza-CdR and/or PBA	5-Aza-CdR and/or PBA	10/271	26/1764	0.00335618	0.00563485	0.00134805	hsa-mir-139/hsa-mir-183/hsa-mir-182/hsa-mir-192/hsa-mir-495/hsa-mir-377/hsa-mir-494/hsa-mir-205/hsa-mir-498/hsa-mir-193b	10
Etoposide	Etoposide	10/271	26/1764	0.00335618	0.00563485	0.00134805	hsa-mir-21/hsa-mir-125b-1/hsa-mir-125b-2/hsa-mir-100/hsa-mir-374a/hsa-mir-101-1/hsa-let-7i/hsa-let-7a-3/hsa-let-7a-1/hsa-let-7g	10
Adenocarcinoma, Gastric-Esophageal Junction	Adenocarcinoma, Gastric-Esophageal Junction	7/271	15/1764	0.00397302	0.00665298	0.00159162	hsa-mir-21/hsa-mir-196a-1/hsa-mir-196a-2/hsa-mir-192/hsa-mir-381/hsa-mir-135b/hsa-mir-302c	7
Cardiomyopathy, Ischemic	Cardiomyopathy, Ischemic	8/271	19/1764	0.00451931	0.00750864	0.00179633	hsa-mir-139/hsa-mir-21/hsa-mir-141/hsa-mir-200a/hsa-mir-155/hsa-mir-377/hsa-mir-483/hsa-mir-28	8
methotrexate (MTX)	methotrexate (MTX)	8/271	19/1764	0.00451931	0.00750864	0.00179633	hsa-mir-21/hsa-mir-200c/hsa-mir-181b-1/hsa-mir-181b-2/hsa-mir-155/hsa-mir-760/hsa-mir-10a/hsa-mir-186	8
Pituitary Adenoma	Pituitary Adenoma	8/271	19/1764	0.00451931	0.00750864	0.00179633	hsa-mir-10b/hsa-mir-200c/hsa-mir-130b/hsa-mir-181b-1/hsa-mir-181b-2/hsa-mir-191/hsa-mir-106b/hsa-mir-26a-1	8
Amniotic_Epithelial_Cells	Amniotic_Epithelial_Cells	10/271	27/1764	0.00462152	0.00765852	0.00183218	hsa-mir-3065/hsa-mir-493/hsa-mir-675/hsa-mir-483/hsa-mir-494/hsa-mir-758/hsa-mir-656/hsa-mir-376a-2/hsa-mir-1284/hsa-mir-410	10
5-aza-2'-deoxycytidine (5-Aza-CdR) and/or phenylbutyric acid (PBA)	5-aza-2'-deoxycytidine (5-Aza-CdR) and/or phenylbutyric acid (PBA)	9/271	23/1764	0.00469244	0.00771592	0.00184591	hsa-mir-139/hsa-mir-183/hsa-mir-182/hsa-mir-192/hsa-mir-495/hsa-mir-377/hsa-mir-494/hsa-mir-498/hsa-mir-193b	9
Depression Disorder	Depression Disorder	9/271	23/1764	0.00469244	0.00771592	0.00184591	hsa-mir-145/hsa-mir-451a/hsa-mir-335/hsa-mir-511/hsa-mir-106b/hsa-mir-4521/hsa-mir-1290/hsa-mir-124-1/hsa-mir-181c	9
Placental_Epithelial_Cells	Placental_Epithelial_Cells	9/271	23/1764	0.00469244	0.00771592	0.00184591	hsa-mir-377/hsa-mir-493/hsa-mir-376c/hsa-mir-433/hsa-mir-432/hsa-mir-329-2/hsa-mir-329-1/hsa-mir-382/hsa-mir-190a	9
Carcinoma, Thyroid, Anaplastic	Carcinoma, Thyroid, Anaplastic	6/271	12/1764	0.005083	0.00814813	0.00194931	hsa-mir-125b-1/hsa-mir-125b-2/hsa-mir-99a/hsa-mir-206/hsa-mir-30d/hsa-mir-26a-1	6
Down Syndrome	Down Syndrome	6/271	12/1764	0.005083	0.00814813	0.00194931	hsa-mir-96/hsa-mir-125b-2/hsa-mir-99a/hsa-let-7c/hsa-mir-155/hsa-mir-27b	6
IFN-伪	IFN-伪	6/271	12/1764	0.005083	0.00814813	0.00194931	hsa-mir-155/hsa-mir-1-2/hsa-mir-1-1/hsa-let-7i/hsa-mir-30e/hsa-let-7g	6
insulin-like growth factor 1 (IGF-1)	insulin-like growth factor 1 (IGF-1)	6/271	12/1764	0.005083	0.00814813	0.00194931	hsa-mir-21/hsa-mir-200c/hsa-mir-130b/hsa-mir-9-1/hsa-mir-9-2/hsa-mir-9-3	6
Japanese encephalitis virus (JEV)	Japanese encephalitis virus (JEV)	6/271	12/1764	0.005083	0.00814813	0.00194931	hsa-mir-301a/hsa-mir-155/hsa-mir-9-1/hsa-mir-9-2/hsa-mir-9-3/hsa-mir-124-1	6
Renal Fibrosis	Renal Fibrosis	6/271	12/1764	0.005083	0.00814813	0.00194931	hsa-mir-21/hsa-mir-378a/hsa-mir-378c/hsa-mir-196a-1/hsa-mir-196a-2/hsa-mir-378b	6
Skeletal_muscle_cells_differentiated_into_Myotubes_multinucleated	Skeletal_muscle_cells_differentiated_into_Myotubes_multinucleated	6/271	12/1764	0.005083	0.00814813	0.00194931	hsa-mir-133a-1/hsa-mir-133a-2/hsa-mir-188/hsa-mir-206/hsa-mir-450b/hsa-mir-450a-2	6
SOX2	SOX2	6/271	12/1764	0.005083	0.00814813	0.00194931	hsa-mir-183/hsa-mir-182/hsa-mir-135b/hsa-mir-302c/hsa-mir-302b/hsa-mir-302d	6
titanium and Anatase coating(AC)	titanium and Anatase coating(AC)	6/271	12/1764	0.005083	0.00814813	0.00194931	hsa-mir-210/hsa-mir-130b/hsa-mir-93/hsa-mir-377/hsa-mir-1-2/hsa-mir-1-1	6
Vascular Homeostasis	Vascular Homeostasis	6/271	12/1764	0.005083	0.00814813	0.00194931	hsa-mir-145/hsa-mir-378a/hsa-mir-378c/hsa-mir-143/hsa-mir-433/hsa-mir-378b	6
Rheumatoid Arthritis	Rheumatoid Arthritis	16/271	54/1764	0.00515183	0.00823776	0.00197076	hsa-mir-21/hsa-mir-125b-1/hsa-mir-125b-2/hsa-mir-451a/hsa-mir-342/hsa-mir-155/hsa-mir-203a/hsa-mir-203b/hsa-mir-188/hsa-mir-9-1/hsa-mir-9-2/hsa-mir-9-3/hsa-mir-106a/hsa-mir-149/hsa-mir-98/hsa-mir-125a	16
Toxicity	Toxicity	12/271	36/1764	0.00532202	0.00848862	0.00203077	hsa-mir-21/hsa-mir-145/hsa-mir-144/hsa-mir-192/hsa-mir-1-2/hsa-mir-1-1/hsa-mir-1262/hsa-mir-224/hsa-mir-206/hsa-mir-331/hsa-mir-26a-1/hsa-mir-214	12
hepatitis B virus (HBV)	hepatitis B virus (HBV)	14/271	45/1764	0.00541182	0.00858891	0.00205476	hsa-mir-21/hsa-mir-210/hsa-mir-192/hsa-mir-93/hsa-mir-155/hsa-mir-143/hsa-mir-19a/hsa-mir-675/hsa-mir-205/hsa-mir-138-2/hsa-mir-302c/hsa-mir-199a-1/hsa-mir-331/hsa-mir-101-1	14
small_intestine.duodenum	small_intestine.duodenum	14/271	45/1764	0.00541182	0.00858891	0.00205476	hsa-mir-486-1/hsa-mir-486-2/hsa-mir-378a/hsa-mir-365a/hsa-mir-133a-1/hsa-mir-133a-2/hsa-mir-203b/hsa-mir-1-1/hsa-mir-503/hsa-mir-206/hsa-mir-193b/hsa-mir-101-1/hsa-mir-450a-2/hsa-mir-30e	14
Leukemia, Lymphocytic, Chronic	Leukemia, Lymphocytic, Chronic	13/271	41/1764	0.00609754	0.00965317	0.00230937	hsa-mir-21/hsa-mir-125b-1/hsa-mir-125b-2/hsa-mir-497/hsa-mir-181b-1/hsa-mir-181b-2/hsa-mir-155/hsa-mir-143/hsa-mir-9-1/hsa-mir-9-2/hsa-mir-9-3/hsa-mir-26a-1/hsa-mir-214	13
Bronchopulmonary Dysplasia	Bronchopulmonary Dysplasia	7/271	16/1764	0.00615054	0.00966514	0.00231223	hsa-mir-21/hsa-mir-130b/hsa-mir-503/hsa-mir-411/hsa-mir-382/hsa-mir-206/hsa-mir-214	7
ethanol (EtOH)	ethanol (EtOH)	7/271	16/1764	0.00615054	0.00966514	0.00231223	hsa-mir-21/hsa-mir-145/hsa-mir-182/hsa-mir-497/hsa-mir-186/hsa-mir-214/hsa-mir-302b	7
oleic acid (OA)	oleic acid (OA)	7/271	16/1764	0.00615054	0.00966514	0.00231223	hsa-mir-192/hsa-mir-203a/hsa-mir-7-1/hsa-mir-7-3/hsa-mir-7-2/hsa-mir-199a-1/hsa-mir-26a-1	7
Lymphoma, B-Cell	Lymphoma, B-Cell	9/271	24/1764	0.00651817	0.0102177	0.00244442	hsa-mir-195/hsa-mir-142/hsa-mir-204/hsa-mir-92b/hsa-mir-155/hsa-mir-376c/hsa-mir-224/hsa-mir-28/hsa-mir-30e	9
Brain	Brain	8/271	20/1764	0.00654811	0.0102394	0.00244963	hsa-mir-433/hsa-mir-9-1/hsa-mir-9-2/hsa-mir-9-3/hsa-mir-129-2/hsa-mir-129-1/hsa-mir-346/hsa-mir-124-1	8
cyclosporine A (CsA)	cyclosporine A (CsA)	6/271	13/1764	0.00824097	0.0127925	0.00306042	hsa-mir-21/hsa-mir-144/hsa-mir-200b/hsa-mir-195/hsa-mir-10a/hsa-mir-186	6
Hemoglobin Diseases	Hemoglobin Diseases	6/271	13/1764	0.00824097	0.0127925	0.00306042	hsa-mir-210/hsa-let-7c/hsa-mir-940/hsa-let-7d/hsa-let-7a-1/hsa-let-7g	6
Lymphoma, Primary Effusion	Lymphoma, Primary Effusion	6/271	13/1764	0.00824097	0.0127925	0.00306042	hsa-let-7c/hsa-let-7d/hsa-let-7i/hsa-let-7a-3/hsa-let-7a-1/hsa-let-7g	6
pineal_gland	pineal_gland	15/271	52/1764	0.00877634	0.0135905	0.00325133	hsa-mir-139/hsa-mir-96/hsa-mir-183/hsa-mir-182/hsa-mir-1301/hsa-mir-551b/hsa-mir-760/hsa-mir-3127/hsa-mir-3200/hsa-mir-129-2/hsa-mir-885/hsa-mir-129-1/hsa-mir-328/hsa-mir-124-1/hsa-mir-190a	15
aristolochic acid	aristolochic acid	7/271	17/1764	0.00910839	0.0139691	0.00334189	hsa-mir-200c/hsa-mir-192/hsa-mir-4784/hsa-mir-224/hsa-mir-10a/hsa-mir-181c/hsa-mir-450a-2	7
bortezomib	bortezomib	7/271	17/1764	0.00910839	0.0139691	0.00334189	hsa-mir-125b-1/hsa-mir-125b-2/hsa-mir-133a-1/hsa-mir-133a-2/hsa-mir-1-2/hsa-mir-1-1/hsa-mir-198	7
Cell Division	Cell Division	7/271	17/1764	0.00910839	0.0139691	0.00334189	hsa-let-7c/hsa-let-7d/hsa-mir-106b/hsa-mir-124-1/hsa-let-7i/hsa-let-7a-3/hsa-let-7a-1	7
enterovirus 71 (EV71)	enterovirus 71 (EV71)	7/271	17/1764	0.00910839	0.0139691	0.00334189	hsa-mir-195/hsa-mir-155/hsa-mir-494/hsa-mir-9-1/hsa-mir-9-2/hsa-mir-9-3/hsa-mir-124-1	7
Carcinoma, Lung, Small-Cell	Carcinoma, Lung, Small-Cell	8/271	21/1764	0.00919865	0.0140737	0.00336692	hsa-mir-335/hsa-mir-155/hsa-mir-495/hsa-mir-125a/hsa-mir-30d/hsa-mir-26a-1/hsa-mir-28/hsa-mir-30e	8
palmitic acid (PA)	palmitic acid (PA)	11/271	34/1764	0.00967803	0.0147717	0.00353391	hsa-mir-192/hsa-mir-181b-1/hsa-mir-375/hsa-mir-181b-2/hsa-mir-199a-1/hsa-mir-30c-2/hsa-mir-125a/hsa-mir-10a/hsa-mir-30c-1/hsa-mir-26a-1/hsa-mir-3666	11
Aplastic Anemia	Aplastic Anemia	5/271	10/1764	0.0107146	0.0159717	0.00382098	hsa-mir-145/hsa-mir-204/hsa-mir-1-2/hsa-mir-1-1/hsa-mir-199a-1	5
Carotid Atherosclerosis	Carotid Atherosclerosis	5/271	10/1764	0.0107146	0.0159717	0.00382098	hsa-mir-145/hsa-mir-100/hsa-mir-133a-1/hsa-mir-133a-2/hsa-mir-125a	5
Early-Stage Gastric Carcinoma	Early-Stage Gastric Carcinoma	5/271	10/1764	0.0107146	0.0159717	0.00382098	hsa-mir-141/hsa-mir-196a-1/hsa-mir-196a-2/hsa-mir-142/hsa-mir-9-1	5
emodin	emodin	5/271	10/1764	0.0107146	0.0159717	0.00382098	hsa-mir-21/hsa-mir-145/hsa-mir-200a/hsa-mir-301a/hsa-mir-199a-1	5
Graves' Disease	Graves' Disease	5/271	10/1764	0.0107146	0.0159717	0.00382098	hsa-mir-183/hsa-mir-155/hsa-mir-224/hsa-mir-346/hsa-mir-101-1	5
human herpesvirus 6A (HHV-6A)	human herpesvirus 6A (HHV-6A)	5/271	10/1764	0.0107146	0.0159717	0.00382098	hsa-mir-155/hsa-mir-301b/hsa-mir-202/hsa-mir-449b/hsa-mir-302c	5
hyperthermia	hyperthermia	5/271	10/1764	0.0107146	0.0159717	0.00382098	hsa-mir-139/hsa-mir-10b/hsa-mir-203a/hsa-mir-30c-2/hsa-mir-30c-1	5
Nervous System Diseases [unspecific]	Nervous System Diseases [unspecific]	5/271	10/1764	0.0107146	0.0159717	0.00382098	hsa-mir-145/hsa-mir-9-1/hsa-mir-9-2/hsa-mir-9-3/hsa-mir-138-2	5
Neuron Development	Neuron Development	5/271	10/1764	0.0107146	0.0159717	0.00382098	hsa-mir-141/hsa-mir-302c/hsa-mir-302e/hsa-mir-302b/hsa-mir-302d	5
vincristine (VCR)	vincristine (VCR)	5/271	10/1764	0.0107146	0.0159717	0.00382098	hsa-mir-497/hsa-mir-181b-1/hsa-mir-181b-2/hsa-mir-155/hsa-mir-138-2	5
helicobacter pylori (H. pylori)	helicobacter pylori (H. pylori)	10/271	30/1764	0.0107415	0.0159745	0.00382165	hsa-mir-21/hsa-mir-141/hsa-mir-200b/hsa-mir-32/hsa-mir-375/hsa-mir-155/hsa-mir-135b/hsa-mir-328/hsa-mir-543/hsa-mir-30d	10
Lymphoma, T-Cell	Lymphoma, T-Cell	9/271	26/1764	0.0117499	0.0174336	0.00417072	hsa-mir-21/hsa-mir-145/hsa-mir-511/hsa-mir-142/hsa-mir-342/hsa-mir-93/hsa-mir-155/hsa-mir-18a/hsa-mir-373	9
Acute Coronary Syndrome	Acute Coronary Syndrome	8/271	22/1764	0.0125745	0.0183476	0.00438938	hsa-mir-21/hsa-mir-486-1/hsa-mir-486-2/hsa-mir-100/hsa-mir-92b/hsa-mir-155/hsa-mir-125a/hsa-mir-652	8
Habitual Abortion	Habitual Abortion	6/271	14/1764	0.012596	0.0183476	0.00438938	hsa-mir-125b-2/hsa-mir-196a-2/hsa-mir-184/hsa-mir-187/hsa-mir-149/hsa-mir-519a-1	6
high fat diet (HFD)	high fat diet (HFD)	6/271	14/1764	0.012596	0.0183476	0.00438938	hsa-mir-145/hsa-mir-665/hsa-mir-215/hsa-mir-494/hsa-mir-3170/hsa-mir-206	6
ionising radiation	ionising radiation	6/271	14/1764	0.012596	0.0183476	0.00438938	hsa-mir-21/hsa-let-7c/hsa-let-7d/hsa-let-7a-3/hsa-let-7a-1/hsa-let-7g	6
Leukemia, B-Cell	Leukemia, B-Cell	6/271	14/1764	0.012596	0.0183476	0.00438938	hsa-mir-125b-1/hsa-mir-125b-2/hsa-mir-142/hsa-mir-155/hsa-mir-19a/hsa-mir-18a	6
Macular Degeneration	Macular Degeneration	6/271	14/1764	0.012596	0.0183476	0.00438938	hsa-mir-184/hsa-mir-93/hsa-mir-155/hsa-let-7d/hsa-let-7a-3/hsa-let-7a-1	6
Myotonic Muscular Dystrophy	Myotonic Muscular Dystrophy	6/271	14/1764	0.012596	0.0183476	0.00438938	hsa-mir-335/hsa-mir-133a-1/hsa-mir-133a-2/hsa-mir-1-2/hsa-mir-1-1/hsa-mir-206	6
Peripheral Vascular Disease	Peripheral Vascular Disease	6/271	14/1764	0.012596	0.0183476	0.00438938	hsa-mir-145/hsa-mir-195/hsa-mir-335/hsa-mir-20b/hsa-mir-28/hsa-mir-27b	6
Muscular Dystrophy, Facioscapulohumeral	Muscular Dystrophy, Facioscapulohumeral	7/271	18/1764	0.0129888	0.0188338	0.00450569	hsa-mir-32/hsa-mir-133a-1/hsa-mir-133a-2/hsa-mir-1-2/hsa-mir-1-1/hsa-mir-206/hsa-mir-331	7
rapamycin	rapamycin	7/271	18/1764	0.0129888	0.0188338	0.00450569	hsa-mir-21/hsa-mir-145/hsa-mir-100/hsa-mir-144/hsa-mir-7-1/hsa-mir-20b/hsa-mir-217	7
Epilepsy	Epilepsy	9/271	27/1764	0.0153141	0.0221551	0.00530027	hsa-mir-139/hsa-mir-21/hsa-mir-301a/hsa-mir-342/hsa-mir-155/hsa-let-7d/hsa-mir-106b/hsa-mir-124-1/hsa-mir-181c	9
H9_Embryonic_Stem_cells	H9_Embryonic_Stem_cells	21/271	86/1764	0.0164033	0.0236772	0.0056644	hsa-mir-365b/hsa-mir-365a/hsa-mir-130b/hsa-mir-301a/hsa-mir-187/hsa-mir-92b/hsa-mir-93/hsa-mir-301b/hsa-mir-940/hsa-mir-877/hsa-mir-106a/hsa-mir-3619/hsa-mir-3170/hsa-mir-329-2/hsa-mir-20b/hsa-mir-1292/hsa-mir-329-1/hsa-mir-18b/hsa-mir-4521/hsa-mir-331/hsa-mir-1227	21
cadmium (Cd)	cadmium (Cd)	5/271	11/1764	0.0172162	0.0241406	0.00577525	hsa-mir-184/hsa-mir-203a/hsa-mir-143/hsa-mir-101-1/hsa-mir-26a-1	5
capecitabine	capecitabine	5/271	11/1764	0.0172162	0.0241406	0.00577525	hsa-mir-125b-1/hsa-mir-125b-2/hsa-mir-99a/hsa-mir-450b/hsa-mir-450a-2	5
CEBPA	CEBPA	5/271	11/1764	0.0172162	0.0241406	0.00577525	hsa-mir-182/hsa-mir-100/hsa-mir-1-2/hsa-let-7a-3/hsa-let-7a-1	5
free fatty acids (FFA)	free fatty acids (FFA)	5/271	11/1764	0.0172162	0.0241406	0.00577525	hsa-mir-145/hsa-mir-200a/hsa-mir-451a/hsa-mir-190b/hsa-mir-140	5
hyperoxia	hyperoxia	5/271	11/1764	0.0172162	0.0241406	0.00577525	hsa-mir-96/hsa-mir-7-1/hsa-mir-7-3/hsa-mir-7-2/hsa-mir-124-1	5
Kidney Neoplasms	Kidney Neoplasms	5/271	11/1764	0.0172162	0.0241406	0.00577525	hsa-mir-200c/hsa-mir-302c/hsa-mir-302e/hsa-mir-302b/hsa-mir-302d	5
mechanical stretch	mechanical stretch	5/271	11/1764	0.0172162	0.0241406	0.00577525	hsa-mir-21/hsa-mir-145/hsa-mir-182/hsa-mir-551b/hsa-mir-26a-1	5
Mesothelioma	Mesothelioma	5/271	11/1764	0.0172162	0.0241406	0.00577525	hsa-mir-21/hsa-mir-143/hsa-mir-106a/hsa-mir-30c-2/hsa-mir-30c-1	5
Necrotizing Enterocolitis	Necrotizing Enterocolitis	5/271	11/1764	0.0172162	0.0241406	0.00577525	hsa-mir-21/hsa-mir-451a/hsa-mir-203a/hsa-mir-203b/hsa-mir-1290	5
Non-Traumatic Subarachnoid Hemorrhage	Non-Traumatic Subarachnoid Hemorrhage	5/271	11/1764	0.0172162	0.0241406	0.00577525	hsa-mir-32/hsa-mir-193a/hsa-mir-142/hsa-mir-191/hsa-mir-155	5
photodynamic therapy (PDT)	photodynamic therapy (PDT)	5/271	11/1764	0.0172162	0.0241406	0.00577525	hsa-mir-204/hsa-mir-7-1/hsa-mir-7-3/hsa-mir-7-2/hsa-mir-1290	5
resistin	resistin	5/271	11/1764	0.0172162	0.0241406	0.00577525	hsa-mir-378a/hsa-mir-33b/hsa-mir-33a/hsa-mir-186/hsa-mir-519d	5
Uveal Melanoma	Uveal Melanoma	5/271	11/1764	0.0172162	0.0241406	0.00577525	hsa-mir-21/hsa-mir-145/hsa-mir-144/hsa-mir-454/hsa-mir-155	5
DNA Damage Repair	DNA Damage Repair	7/271	19/1764	0.0179294	0.0249214	0.00596206	hsa-mir-183/hsa-mir-182/hsa-mir-210/hsa-mir-155/hsa-mir-143/hsa-mir-373/hsa-mir-101-1	7
mir-154 family	mir-154 family	7/271	19/1764	0.0179294	0.0249214	0.00596206	hsa-mir-381/hsa-mir-377/hsa-mir-494/hsa-mir-656/hsa-mir-382/hsa-mir-496/hsa-mir-410	7
Neurodegenerative Diseases [unspecific]	Neurodegenerative Diseases [unspecific]	7/271	19/1764	0.0179294	0.0249214	0.00596206	hsa-mir-139/hsa-mir-144/hsa-mir-337/hsa-mir-342/hsa-mir-328/hsa-mir-124-1/hsa-mir-26a-1	7
valproic acid (VPA)	valproic acid (VPA)	7/271	19/1764	0.0179294	0.0249214	0.00596206	hsa-mir-145/hsa-mir-451a/hsa-mir-144/hsa-mir-192/hsa-mir-155/hsa-mir-26a-1/hsa-mir-27b	7
12-O-tetradecanoylphorbol-13-acetate (TPA)	12-O-tetradecanoylphorbol-13-acetate (TPA)	6/271	15/1764	0.0183447	0.0252239	0.00603443	hsa-mir-21/hsa-mir-142/hsa-mir-155/hsa-mir-199a-1/hsa-mir-181c/hsa-mir-26a-1	6
Chondrocyte Development	Chondrocyte Development	6/271	15/1764	0.0183447	0.0252239	0.00603443	hsa-mir-145/hsa-mir-210/hsa-mir-181b-1/hsa-mir-181b-2/hsa-mir-381/hsa-mir-181c	6
ERS1	ERS1	6/271	15/1764	0.0183447	0.0252239	0.00603443	hsa-mir-21/hsa-mir-19a/hsa-mir-18a/hsa-mir-106a/hsa-mir-20b/hsa-mir-18b	6
Idiopathic Pulmonary Fibrosis	Idiopathic Pulmonary Fibrosis	6/271	15/1764	0.0183447	0.0252239	0.00603443	hsa-mir-21/hsa-mir-96/hsa-mir-210/hsa-mir-155/hsa-mir-186/hsa-mir-26a-1	6
Leukemia, Promyelocytic, Acute	Leukemia, Promyelocytic, Acute	6/271	15/1764	0.0183447	0.0252239	0.00603443	hsa-mir-125b-1/hsa-mir-125b-2/hsa-mir-142/hsa-mir-181b-1/hsa-mir-181b-2/hsa-mir-18b	6
Stroke	Stroke	11/271	37/1764	0.0188553	0.0258703	0.00618906	hsa-mir-21/hsa-mir-145/hsa-mir-155/hsa-mir-133a-1/hsa-mir-133a-2/hsa-mir-19a/hsa-mir-124-1/hsa-mir-26a-1/hsa-mir-27b/hsa-mir-30e/hsa-mir-410	11
Leukemia, Lymphoblastic, Acute	Leukemia, Lymphoblastic, Acute	8/271	24/1764	0.0219084	0.0299306	0.00716042	hsa-mir-99a/hsa-mir-100/hsa-mir-196a-2/hsa-mir-142/hsa-mir-18a/hsa-mir-149/hsa-mir-1290/hsa-mir-124-1	8
Ursolic Acid	Ursolic Acid	8/271	24/1764	0.0219084	0.0299306	0.00716042	hsa-mir-21/hsa-mir-200a/hsa-mir-200c/hsa-mir-200b/hsa-mir-133a-1/hsa-mir-133a-2/hsa-mir-149/hsa-mir-206	8
Adipogenesis	Adipogenesis	7/271	20/1764	0.0240577	0.0327267	0.00782936	hsa-mir-204/hsa-mir-140/hsa-mir-188/hsa-mir-455/hsa-mir-125a/hsa-mir-26a-1/hsa-let-7g	7
P. macrocarpa ethyl acetate fraction (PMEAF)	P. macrocarpa ethyl acetate fraction (PMEAF)	7/271	20/1764	0.0240577	0.0327267	0.00782936	hsa-mir-210/hsa-mir-100/hsa-mir-200c/hsa-mir-192/hsa-mir-215/hsa-mir-455/hsa-mir-125a	7
vascular endothelial growth factor (VEGF)	vascular endothelial growth factor (VEGF)	6/271	16/1764	0.0256612	0.0348337	0.00833341	hsa-mir-210/hsa-mir-196a-1/hsa-mir-196a-2/hsa-mir-1468/hsa-mir-26a-1/hsa-mir-410	6
atorvastatin	atorvastatin	5/271	12/1764	0.0258828	0.034838	0.00833446	hsa-mir-21/hsa-mir-145/hsa-mir-182/hsa-mir-203a/hsa-mir-124-1	5
Leukemia, Lymphoblastic, Acute, Childhood	Leukemia, Lymphoblastic, Acute, Childhood	5/271	12/1764	0.0258828	0.034838	0.00833446	hsa-mir-125b-1/hsa-mir-125b-2/hsa-mir-210/hsa-mir-99a/hsa-mir-100	5
mesenchymal_stem_cells_(adipose_derived)_adipogenic_induction_day12	mesenchymal_stem_cells_(adipose_derived)_adipogenic_induction_day12	5/271	12/1764	0.0258828	0.034838	0.00833446	hsa-mir-145/hsa-mir-193a/hsa-mir-33b/hsa-mir-224/hsa-mir-190a	5
Traumatic Brain Injury	Traumatic Brain Injury	5/271	12/1764	0.0258828	0.034838	0.00833446	hsa-mir-142/hsa-mir-93/hsa-mir-191/hsa-mir-155/hsa-mir-30e	5
human immunodeficiency virus (HIV)-1	human immunodeficiency virus (HIV)-1	8/271	25/1764	0.0280562	0.0376839	0.00901529	hsa-mir-21/hsa-mir-145/hsa-mir-144/hsa-mir-375/hsa-mir-93/hsa-mir-155/hsa-mir-381/hsa-mir-19a	8
Aortic Aneurysm, Abdominal	Aortic Aneurysm, Abdominal	7/271	21/1764	0.0314873	0.0420269	0.0100543	hsa-mir-21/hsa-mir-181b-1/hsa-mir-181b-2/hsa-mir-155/hsa-mir-205/hsa-mir-98/hsa-mir-489	7
Diabetic Retinopathy	Diabetic Retinopathy	7/271	21/1764	0.0314873	0.0420269	0.0100543	hsa-mir-21/hsa-mir-200b/hsa-mir-195/hsa-mir-93/hsa-mir-106a/hsa-mir-20b/hsa-mir-27b	7
Muscle Development	Muscle Development	7/271	21/1764	0.0314873	0.0420269	0.0100543	hsa-mir-133a-1/hsa-mir-133a-2/hsa-mir-1-2/hsa-mir-1-1/hsa-mir-206/hsa-mir-124-1/hsa-mir-30e	7
IFN-纬	IFN-纬	12/271	45/1764	0.033669	0.0448451	0.0107285	hsa-mir-139/hsa-mir-21/hsa-mir-337/hsa-let-7c/hsa-mir-142/hsa-mir-187/hsa-mir-155/hsa-mir-654/hsa-mir-455/hsa-mir-199a-1/hsa-mir-214/hsa-mir-410	12
Cardiotoxicity	Cardiotoxicity	6/271	17/1764	0.0346899	0.0459174	0.010985	hsa-mir-486-1/hsa-mir-486-2/hsa-mir-182/hsa-mir-187/hsa-mir-199a-1/hsa-mir-214	6
Muscle Atrophy	Muscle Atrophy	6/271	17/1764	0.0346899	0.0459174	0.010985	hsa-mir-21/hsa-mir-100/hsa-mir-335/hsa-mir-140/hsa-mir-143/hsa-mir-125a	6
Squamous Cell Carcinoma, Cerevial	Squamous Cell Carcinoma, Cerevial	6/271	17/1764	0.0346899	0.0459174	0.010985	hsa-mir-96/hsa-mir-145/hsa-mir-144/hsa-mir-143/hsa-mir-205/hsa-mir-138-2	6
Influenza	Influenza	8/271	26/1764	0.0353035	0.0466327	0.0111562	hsa-mir-144/hsa-mir-192/hsa-mir-33a/hsa-mir-376c/hsa-mir-106a/hsa-mir-449b/hsa-mir-30d/hsa-mir-30e	8
5-aza-2'-deoxycytidine (5-Aza-dC) and trichostatin A (TSA)	5-aza-2'-deoxycytidine (5-Aza-dC) and trichostatin A (TSA)	5/271	13/1764	0.036909	0.0479591	0.0114735	hsa-mir-135b/hsa-mir-129-2/hsa-mir-129-1/hsa-mir-124-1/hsa-mir-214	5
COBL-a_rinderpest(-C)_infection	COBL-a_rinderpest(-C)_infection	5/271	13/1764	0.036909	0.0479591	0.0114735	hsa-mir-592/hsa-mir-195/hsa-mir-19a/hsa-mir-449b/hsa-mir-3666	5
DDT	DDT	5/271	13/1764	0.036909	0.0479591	0.0114735	hsa-let-7c/hsa-let-7d/hsa-mir-27b/hsa-let-7a-3/hsa-let-7a-1	5
E2	E2	5/271	13/1764	0.036909	0.0479591	0.0114735	hsa-let-7c/hsa-let-7d/hsa-mir-27b/hsa-let-7a-3/hsa-let-7a-1	5
Ischemic Diseases [unspecific]	Ischemic Diseases [unspecific]	5/271	13/1764	0.036909	0.0479591	0.0114735	hsa-mir-210/hsa-mir-144/hsa-mir-495/hsa-mir-494/hsa-mir-26a-1	5
Lupus Nephritis	Lupus Nephritis	5/271	13/1764	0.036909	0.0479591	0.0114735	hsa-mir-145/hsa-mir-130b/hsa-mir-155/hsa-mir-1224/hsa-mir-125a	5
Roux-en-Y gastric bypass (RYGB)	Roux-en-Y gastric bypass (RYGB)	5/271	13/1764	0.036909	0.0479591	0.0114735	hsa-mir-7-1/hsa-mir-7-3/hsa-mir-106a/hsa-mir-7-2/hsa-mir-124-1	5
Spinal Cord Injuries	Spinal Cord Injuries	5/271	13/1764	0.036909	0.0479591	0.0114735	hsa-mir-21/hsa-mir-145/hsa-mir-142/hsa-let-7a-3/hsa-let-7a-1	5

## Sheet: 40%
ID	Description	GeneRatio	BgRatio	pvalue	p.adjust	qvalue	geneID	Count
Carcinoma, Hepatocellular	Carcinoma, Hepatocellular	193/342	338/1764	5.03547e-71	3.22774e-68	5.67153e-69	hsa-mir-139/hsa-mir-21/hsa-mir-96/hsa-mir-486-1/hsa-mir-486-2/hsa-mir-183/hsa-mir-145/hsa-mir-429/hsa-mir-141/hsa-mir-378a/hsa-mir-182/hsa-mir-200a/hsa-mir-125b-1/hsa-mir-125b-2/hsa-mir-592/hsa-mir-451a/hsa-mir-378c/hsa-mir-210/hsa-mir-99a/hsa-mir-190b/hsa-mir-10b/hsa-mir-100/hsa-mir-196a-1/hsa-mir-365b/hsa-mir-196a-2/hsa-mir-365a/hsa-mir-184/hsa-mir-144/hsa-mir-497/hsa-let-7c/hsa-mir-200c/hsa-mi…	193
Carcinoma, Breast	Carcinoma, Breast	183/342	346/1764	1.24053e-58	3.97591e-56	6.98616e-57	hsa-mir-139/hsa-mir-21/hsa-mir-96/hsa-mir-486-1/hsa-mir-486-2/hsa-mir-183/hsa-mir-145/hsa-mir-429/hsa-mir-141/hsa-mir-378a/hsa-mir-182/hsa-mir-200a/hsa-mir-125b-1/hsa-mir-125b-2/hsa-mir-592/hsa-mir-451a/hsa-mir-378c/hsa-mir-210/hsa-mir-99a/hsa-mir-190b/hsa-mir-10b/hsa-mir-100/hsa-mir-196a-1/hsa-mir-365b/hsa-mir-196a-2/hsa-mir-365a/hsa-mir-184/hsa-mir-144/hsa-mir-497/hsa-let-7c/hsa-mir-200c/hsa-mi…	183
Carcinoma, Gastric	Carcinoma, Gastric	158/342	275/1764	2.39944e-55	5.1268e-53	9.00841e-54	hsa-mir-139/hsa-mir-21/hsa-mir-96/hsa-mir-486-1/hsa-mir-486-2/hsa-mir-183/hsa-mir-145/hsa-mir-429/hsa-mir-141/hsa-mir-378a/hsa-mir-182/hsa-mir-125b-1/hsa-mir-125b-2/hsa-mir-451a/hsa-mir-378c/hsa-mir-210/hsa-mir-99a/hsa-mir-190b/hsa-mir-10b/hsa-mir-100/hsa-mir-196a-1/hsa-mir-365b/hsa-mir-196a-2/hsa-mir-365a/hsa-mir-144/hsa-mir-337/hsa-mir-497/hsa-let-7c/hsa-mir-200c/hsa-mir-200b/hsa-mir-32/hsa-mir…	158
Carcinoma, Colon	Carcinoma, Colon	167/342	315/1764	3.29812e-52	5.28524e-50	9.28682e-51	hsa-mir-139/hsa-mir-21/hsa-mir-96/hsa-mir-486-1/hsa-mir-486-2/hsa-mir-183/hsa-mir-145/hsa-mir-429/hsa-mir-141/hsa-mir-378a/hsa-mir-182/hsa-mir-200a/hsa-mir-125b-1/hsa-mir-125b-2/hsa-mir-592/hsa-mir-451a/hsa-mir-378c/hsa-mir-210/hsa-mir-99a/hsa-mir-10b/hsa-mir-100/hsa-mir-196a-1/hsa-mir-365b/hsa-mir-196a-2/hsa-mir-365a/hsa-mir-144/hsa-mir-337/hsa-mir-497/hsa-let-7c/hsa-mir-200c/hsa-mir-200b/hsa-mi…	167
Carcinoma, Lung. Non-Small-Cell	Carcinoma, Lung. Non-Small-Cell	135/342	217/1764	1.04241e-51	1.33638e-49	2.34818e-50	hsa-mir-139/hsa-mir-21/hsa-mir-486-1/hsa-mir-486-2/hsa-mir-145/hsa-mir-429/hsa-mir-141/hsa-mir-378a/hsa-mir-182/hsa-mir-200a/hsa-mir-125b-1/hsa-mir-125b-2/hsa-mir-592/hsa-mir-378c/hsa-mir-210/hsa-mir-99a/hsa-mir-10b/hsa-mir-196a-1/hsa-mir-365b/hsa-mir-196a-2/hsa-mir-365a/hsa-mir-184/hsa-mir-144/hsa-mir-497/hsa-let-7c/hsa-mir-200c/hsa-mir-200b/hsa-mir-32/hsa-mir-193a/hsa-mir-195/hsa-mir-148b/hsa-m…	135
Hypoxia	Hypoxia	133/342	217/1764	1.12222e-49	1.1989e-47	2.10662e-48	hsa-mir-139/hsa-mir-21/hsa-mir-96/hsa-mir-486-1/hsa-mir-486-2/hsa-mir-145/hsa-mir-429/hsa-mir-141/hsa-mir-182/hsa-mir-200a/hsa-mir-125b-1/hsa-mir-125b-2/hsa-mir-451a/hsa-mir-210/hsa-mir-10b/hsa-mir-100/hsa-mir-196a-1/hsa-mir-196a-2/hsa-mir-144/hsa-mir-497/hsa-let-7c/hsa-mir-200c/hsa-mir-200b/hsa-mir-193a/hsa-mir-195/hsa-mir-335/hsa-mir-148b/hsa-mir-130b/hsa-mir-192/hsa-mir-301a/hsa-mir-181b-1/hsa…	133
Neoplasms [unspecific]	Neoplasms [unspecific]	128/342	208/1764	8.40657e-48	7.69802e-46	1.35264e-46	hsa-mir-139/hsa-mir-21/hsa-mir-96/hsa-mir-486-1/hsa-mir-486-2/hsa-mir-183/hsa-mir-145/hsa-mir-429/hsa-mir-141/hsa-mir-182/hsa-mir-200a/hsa-mir-125b-1/hsa-mir-125b-2/hsa-mir-451a/hsa-mir-210/hsa-mir-10b/hsa-mir-100/hsa-mir-196a-1/hsa-mir-1301/hsa-mir-196a-2/hsa-mir-184/hsa-mir-144/hsa-mir-497/hsa-let-7c/hsa-mir-200c/hsa-mir-200b/hsa-mir-32/hsa-mir-193a/hsa-mir-195/hsa-mir-335/hsa-mir-511/hsa-mir-1…	128
Carcinoma, Prostate	Carcinoma, Prostate	143/342	256/1764	7.5063e-47	6.01442e-45	1.05681e-45	hsa-mir-139/hsa-mir-21/hsa-mir-96/hsa-mir-183/hsa-mir-145/hsa-mir-429/hsa-mir-141/hsa-mir-378a/hsa-mir-182/hsa-mir-200a/hsa-mir-125b-1/hsa-mir-125b-2/hsa-mir-378c/hsa-mir-210/hsa-mir-99a/hsa-mir-100/hsa-mir-1301/hsa-mir-196a-2/hsa-mir-497/hsa-let-7c/hsa-mir-200c/hsa-mir-200b/hsa-mir-32/hsa-mir-193a/hsa-mir-195/hsa-mir-335/hsa-mir-130b/hsa-mir-301a/hsa-mir-181b-1/hsa-mir-375/hsa-mir-187/hsa-mir-36…	143
Carcinoma, Lung	Carcinoma, Lung	127/342	213/1764	3.9813e-45	2.83557e-43	4.98244e-44	hsa-mir-139/hsa-mir-21/hsa-mir-96/hsa-mir-486-1/hsa-mir-486-2/hsa-mir-183/hsa-mir-145/hsa-mir-141/hsa-mir-378a/hsa-mir-182/hsa-mir-200a/hsa-mir-125b-1/hsa-mir-125b-2/hsa-mir-592/hsa-mir-451a/hsa-mir-378c/hsa-mir-99a/hsa-mir-10b/hsa-mir-100/hsa-mir-196a-1/hsa-mir-196a-2/hsa-mir-144/hsa-mir-497/hsa-let-7c/hsa-mir-200c/hsa-mir-200b/hsa-mir-32/hsa-mir-193a/hsa-mir-335/hsa-mir-33b/hsa-mir-148b/hsa-mir…	127
Osteosarcoma	Osteosarcoma	109/342	171/1764	5.13627e-42	3.29235e-40	5.78506e-41	hsa-mir-21/hsa-mir-486-1/hsa-mir-486-2/hsa-mir-183/hsa-mir-145/hsa-mir-429/hsa-mir-141/hsa-mir-182/hsa-mir-200a/hsa-mir-125b-1/hsa-mir-125b-2/hsa-mir-451a/hsa-mir-210/hsa-mir-10b/hsa-mir-100/hsa-mir-196a-1/hsa-mir-196a-2/hsa-mir-144/hsa-mir-497/hsa-mir-200c/hsa-mir-200b/hsa-mir-32/hsa-mir-193a/hsa-mir-195/hsa-mir-335/hsa-mir-33b/hsa-mir-130b/hsa-mir-142/hsa-mir-192/hsa-mir-301a/hsa-mir-181b-1/hsa…	109
Glioma	Glioma	120/342	207/1764	1.87311e-40	1.09152e-38	1.91793e-39	hsa-mir-139/hsa-mir-21/hsa-mir-96/hsa-mir-183/hsa-mir-145/hsa-mir-429/hsa-mir-141/hsa-mir-378a/hsa-mir-182/hsa-mir-200a/hsa-mir-125b-1/hsa-mir-125b-2/hsa-mir-592/hsa-mir-451a/hsa-mir-210/hsa-mir-10b/hsa-mir-196a-1/hsa-mir-365b/hsa-mir-196a-2/hsa-mir-365a/hsa-mir-184/hsa-mir-144/hsa-mir-497/hsa-mir-200c/hsa-mir-200b/hsa-mir-193a/hsa-mir-195/hsa-mir-335/hsa-mir-130b/hsa-mir-142/hsa-mir-181b-1/hsa-m…	120
Carcinoma, Ovarian	Carcinoma, Ovarian	115/342	194/1764	6.4551e-40	3.4481e-38	6.05874e-39	hsa-mir-21/hsa-mir-96/hsa-mir-183/hsa-mir-145/hsa-mir-429/hsa-mir-141/hsa-mir-378a/hsa-mir-182/hsa-mir-200a/hsa-mir-125b-1/hsa-mir-125b-2/hsa-mir-451a/hsa-mir-378c/hsa-mir-210/hsa-mir-99a/hsa-mir-100/hsa-mir-196a-1/hsa-mir-196a-2/hsa-mir-184/hsa-mir-497/hsa-mir-200c/hsa-mir-200b/hsa-mir-193a/hsa-mir-195/hsa-mir-335/hsa-mir-551b/hsa-mir-130b/hsa-mir-181b-1/hsa-mir-187/hsa-mir-449a/hsa-mir-204/hsa-…	115
Carcinoma, Cervical	Carcinoma, Cervical	91/342	137/1764	1.0808e-36	5.32919e-35	9.36404e-36	hsa-mir-139/hsa-mir-21/hsa-mir-96/hsa-mir-183/hsa-mir-145/hsa-mir-429/hsa-mir-141/hsa-mir-182/hsa-mir-200a/hsa-mir-125b-1/hsa-mir-125b-2/hsa-mir-99a/hsa-mir-100/hsa-mir-196a-1/hsa-mir-196a-2/hsa-mir-337/hsa-mir-497/hsa-mir-200b/hsa-mir-195/hsa-mir-335/hsa-mir-148b/hsa-mir-142/hsa-mir-181b-1/hsa-mir-375/hsa-mir-187/hsa-mir-342/hsa-mir-181b-2/hsa-mir-93/hsa-mir-155/hsa-mir-203a/hsa-mir-133a-1/hsa-m…	91
Glioblastoma	Glioblastoma	100/342	168/1764	2.18532e-34	1.00056e-32	1.75811e-33	hsa-mir-139/hsa-mir-21/hsa-mir-486-1/hsa-mir-486-2/hsa-mir-145/hsa-mir-429/hsa-mir-182/hsa-mir-125b-1/hsa-mir-125b-2/hsa-mir-451a/hsa-mir-210/hsa-mir-10b/hsa-mir-100/hsa-mir-144/hsa-let-7c/hsa-mir-200c/hsa-mir-195/hsa-mir-130b/hsa-mir-142/hsa-mir-181b-1/hsa-mir-449a/hsa-mir-181b-2/hsa-mir-92b/hsa-mir-93/hsa-mir-191/hsa-mir-155/hsa-mir-203a/hsa-mir-203b/hsa-mir-590/hsa-mir-377/hsa-mir-7-1/hsa-mir-…	100
Breast Neoplasms	Breast Neoplasms	92/342	148/1764	1.36889e-33	5.84973e-32	1.02787e-32	hsa-mir-21/hsa-mir-96/hsa-mir-486-1/hsa-mir-486-2/hsa-mir-183/hsa-mir-145/hsa-mir-429/hsa-mir-141/hsa-mir-182/hsa-mir-200a/hsa-mir-125b-1/hsa-mir-125b-2/hsa-mir-451a/hsa-mir-210/hsa-mir-190b/hsa-mir-10b/hsa-mir-196a-1/hsa-mir-196a-2/hsa-mir-184/hsa-mir-497/hsa-mir-200c/hsa-mir-200b/hsa-mir-195/hsa-mir-335/hsa-mir-148b/hsa-mir-142/hsa-mir-181b-1/hsa-mir-204/hsa-mir-342/hsa-mir-181b-2/hsa-mir-93/hs…	92
Carcinoma, Renal Cell	Carcinoma, Renal Cell	79/342	119/1764	1.49021e-31	5.97017e-30	1.04903e-30	hsa-mir-21/hsa-mir-96/hsa-mir-183/hsa-mir-145/hsa-mir-429/hsa-mir-141/hsa-mir-378a/hsa-mir-182/hsa-mir-200a/hsa-mir-451a/hsa-mir-378c/hsa-mir-210/hsa-mir-196a-1/hsa-mir-196a-2/hsa-mir-184/hsa-mir-144/hsa-mir-497/hsa-let-7c/hsa-mir-200c/hsa-mir-200b/hsa-mir-193a/hsa-mir-195/hsa-mir-148b/hsa-mir-142/hsa-mir-454/hsa-mir-204/hsa-mir-3065/hsa-mir-93/hsa-mir-155/hsa-mir-203a/hsa-mir-495/hsa-mir-381/hsa…	79
lipopolysaccharide (LPS)	lipopolysaccharide (LPS)	101/342	181/1764	2.32892e-31	8.7814e-30	1.543e-30	hsa-mir-21/hsa-mir-96/hsa-mir-486-1/hsa-mir-486-2/hsa-mir-145/hsa-mir-429/hsa-mir-141/hsa-mir-182/hsa-mir-200a/hsa-mir-125b-1/hsa-mir-125b-2/hsa-mir-210/hsa-mir-99a/hsa-mir-100/hsa-mir-365a/hsa-mir-144/hsa-mir-497/hsa-let-7c/hsa-mir-200b/hsa-mir-32/hsa-mir-193a/hsa-mir-195/hsa-mir-148b/hsa-mir-130b/hsa-mir-142/hsa-mir-192/hsa-mir-301a/hsa-mir-181b-1/hsa-mir-375/hsa-mir-204/hsa-mir-342/hsa-mir-181…	101
Carcinoma, Pancreatic	Carcinoma, Pancreatic	94/342	161/1764	3.50292e-31	1.24743e-29	2.19188e-30	hsa-mir-139/hsa-mir-21/hsa-mir-96/hsa-mir-183/hsa-mir-145/hsa-mir-429/hsa-mir-141/hsa-mir-182/hsa-mir-200a/hsa-mir-210/hsa-mir-99a/hsa-mir-10b/hsa-mir-100/hsa-mir-196a-1/hsa-mir-365b/hsa-mir-196a-2/hsa-mir-365a/hsa-mir-497/hsa-let-7c/hsa-mir-200c/hsa-mir-200b/hsa-mir-195/hsa-mir-335/hsa-mir-148b/hsa-mir-130b/hsa-mir-192/hsa-mir-301a/hsa-mir-181b-1/hsa-mir-375/hsa-mir-204/hsa-mir-181b-2/hsa-mir-93…	94
Curcumin (Cur)	Curcumin (Cur)	74/342	110/1764	4.65402e-30	1.57012e-28	2.75889e-29	hsa-mir-21/hsa-mir-96/hsa-mir-183/hsa-mir-145/hsa-mir-141/hsa-mir-182/hsa-mir-200a/hsa-mir-125b-1/hsa-mir-125b-2/hsa-mir-210/hsa-mir-99a/hsa-let-7c/hsa-mir-200c/hsa-mir-195/hsa-mir-335/hsa-mir-142/hsa-mir-192/hsa-mir-181b-1/hsa-mir-181b-2/hsa-mir-93/hsa-mir-155/hsa-mir-203a/hsa-mir-33a/hsa-mir-7-1/hsa-mir-143/hsa-mir-7-3/hsa-mir-326/hsa-mir-19a/hsa-mir-654/hsa-mir-1247/hsa-mir-215/hsa-mir-675/hsa…	74
Squamous Cell Carcinoma, Esophageal	Squamous Cell Carcinoma, Esophageal	86/342	142/1764	5.09767e-30	1.6338e-28	2.87079e-29	hsa-mir-139/hsa-mir-21/hsa-mir-183/hsa-mir-145/hsa-mir-200a/hsa-mir-10b/hsa-mir-100/hsa-mir-196a-1/hsa-mir-196a-2/hsa-mir-337/hsa-let-7c/hsa-mir-200b/hsa-mir-193a/hsa-mir-195/hsa-mir-335/hsa-mir-33b/hsa-mir-148b/hsa-mir-130b/hsa-mir-375/hsa-mir-92b/hsa-mir-155/hsa-mir-203a/hsa-mir-133a-1/hsa-mir-133a-2/hsa-mir-203b/hsa-mir-7-1/hsa-mir-143/hsa-mir-7-3/hsa-mir-1-2/hsa-mir-1-1/hsa-mir-19a/hsa-mir-18…	86
Melanoma	Melanoma	82/342	132/1764	1.10713e-29	3.37939e-28	5.93801e-29	hsa-mir-21/hsa-mir-183/hsa-mir-145/hsa-mir-429/hsa-mir-141/hsa-mir-378a/hsa-mir-182/hsa-mir-200a/hsa-mir-125b-1/hsa-mir-125b-2/hsa-mir-451a/hsa-mir-378c/hsa-mir-210/hsa-mir-10b/hsa-mir-196a-1/hsa-mir-196a-2/hsa-let-7c/hsa-mir-200c/hsa-mir-200b/hsa-mir-33b/hsa-mir-148b/hsa-mir-142/hsa-mir-301a/hsa-mir-375/hsa-mir-204/hsa-mir-342/hsa-mir-191/hsa-mir-155/hsa-mir-203a/hsa-mir-203b/hsa-mir-33a/hsa-mir…	82
TGF-beta1	TGF-beta1	85/342	141/1764	1.95382e-29	5.69273e-28	1.00028e-28	hsa-mir-21/hsa-mir-96/hsa-mir-145/hsa-mir-141/hsa-mir-182/hsa-mir-200a/hsa-mir-125b-1/hsa-mir-125b-2/hsa-mir-10b/hsa-mir-100/hsa-mir-184/hsa-mir-144/hsa-mir-200c/hsa-mir-200b/hsa-mir-193a/hsa-mir-192/hsa-mir-181b-1/hsa-mir-454/hsa-mir-204/hsa-mir-181b-2/hsa-mir-92b/hsa-mir-93/hsa-mir-140/hsa-mir-155/hsa-mir-203a/hsa-mir-133a-1/hsa-mir-133a-2/hsa-mir-33a/hsa-mir-590/hsa-mir-7-1/hsa-mir-143/hsa-mir…	85
cisplatin (DDP)	cisplatin (DDP)	94/342	167/1764	2.09058e-29	5.82636e-28	1.02376e-28	hsa-mir-139/hsa-mir-21/hsa-mir-486-1/hsa-mir-486-2/hsa-mir-182/hsa-mir-125b-1/hsa-mir-125b-2/hsa-mir-451a/hsa-mir-210/hsa-mir-99a/hsa-mir-10b/hsa-mir-100/hsa-mir-144/hsa-mir-337/hsa-mir-497/hsa-let-7c/hsa-mir-200b/hsa-mir-193a/hsa-mir-195/hsa-mir-33b/hsa-mir-142/hsa-mir-192/hsa-mir-375/hsa-mir-454/hsa-mir-342/hsa-mir-93/hsa-mir-191/hsa-mir-140/hsa-mir-155/hsa-mir-203a/hsa-mir-495/hsa-mir-133a-1/h…	94
oxidized low density lipoprotein (ox-LDL)	oxidized low density lipoprotein (ox-LDL)	79/342	125/1764	2.66234e-29	7.11066e-28	1.24943e-28	hsa-mir-139/hsa-mir-21/hsa-mir-183/hsa-mir-141/hsa-mir-182/hsa-mir-210/hsa-mir-190b/hsa-mir-365a/hsa-mir-144/hsa-mir-497/hsa-let-7c/hsa-mir-195/hsa-mir-148b/hsa-mir-142/hsa-mir-301a/hsa-mir-181b-1/hsa-mir-454/hsa-mir-204/hsa-mir-342/hsa-mir-181b-2/hsa-mir-140/hsa-mir-155/hsa-mir-203a/hsa-mir-133a-1/hsa-mir-133a-2/hsa-mir-381/hsa-mir-33a/hsa-mir-590/hsa-mir-377/hsa-mir-1-2/hsa-mir-1-1/hsa-mir-503/…	79
Carcinoma, Bladder	Carcinoma, Bladder	77/342	120/1764	3.44648e-29	8.83676e-28	1.55273e-28	hsa-mir-139/hsa-mir-21/hsa-mir-96/hsa-mir-183/hsa-mir-145/hsa-mir-141/hsa-mir-182/hsa-mir-200a/hsa-mir-125b-1/hsa-mir-125b-2/hsa-mir-451a/hsa-mir-210/hsa-mir-99a/hsa-mir-10b/hsa-mir-100/hsa-mir-196a-1/hsa-mir-196a-2/hsa-mir-144/hsa-mir-497/hsa-let-7c/hsa-mir-200c/hsa-mir-200b/hsa-mir-193a/hsa-mir-195/hsa-mir-335/hsa-mir-130b/hsa-mir-192/hsa-mir-375/hsa-mir-92b/hsa-mir-93/hsa-mir-140/hsa-mir-155/h…	77
Adenocarcinoma, Lung	Adenocarcinoma, Lung	69/342	101/1764	1.31827e-28	3.25005e-27	5.71073e-28	hsa-mir-21/hsa-mir-183/hsa-mir-145/hsa-mir-182/hsa-mir-200a/hsa-mir-592/hsa-mir-451a/hsa-mir-210/hsa-mir-99a/hsa-mir-497/hsa-mir-200c/hsa-mir-200b/hsa-mir-195/hsa-mir-33b/hsa-mir-511/hsa-mir-551b/hsa-mir-192/hsa-mir-375/hsa-mir-187/hsa-mir-342/hsa-mir-140/hsa-mir-155/hsa-mir-203a/hsa-mir-133a-1/hsa-mir-133a-2/hsa-mir-203b/hsa-mir-590/hsa-mir-7-1/hsa-mir-452/hsa-mir-7-3/hsa-mir-326/hsa-mir-215/hsa…	69
Inflammation	Inflammation	73/342	112/1764	2.85078e-28	6.76796e-27	1.18921e-27	hsa-mir-21/hsa-mir-183/hsa-mir-145/hsa-mir-141/hsa-mir-182/hsa-mir-125b-1/hsa-mir-125b-2/hsa-mir-210/hsa-mir-100/hsa-mir-184/hsa-mir-144/hsa-mir-335/hsa-mir-33b/hsa-mir-130b/hsa-mir-142/hsa-mir-192/hsa-mir-181b-1/hsa-mir-342/hsa-mir-181b-2/hsa-mir-93/hsa-mir-140/hsa-mir-155/hsa-mir-203a/hsa-mir-133a-1/hsa-mir-133a-2/hsa-mir-203b/hsa-mir-33a/hsa-mir-105-1/hsa-mir-7-1/hsa-mir-584/hsa-mir-143/hsa-mi…	73
high glucose (HG)	high glucose (HG)	91/342	163/1764	5.10205e-28	1.16801e-26	2.05233e-27	hsa-mir-139/hsa-mir-21/hsa-mir-486-1/hsa-mir-486-2/hsa-mir-145/hsa-mir-429/hsa-mir-141/hsa-mir-200a/hsa-mir-125b-1/hsa-mir-125b-2/hsa-mir-210/hsa-mir-365a/hsa-mir-144/hsa-mir-337/hsa-mir-497/hsa-mir-200c/hsa-mir-200b/hsa-mir-32/hsa-mir-193a/hsa-mir-195/hsa-mir-33b/hsa-mir-130b/hsa-mir-142/hsa-mir-192/hsa-mir-375/hsa-mir-342/hsa-mir-93/hsa-mir-140/hsa-mir-155/hsa-mir-203a/hsa-mir-495/hsa-mir-133a-…	91
Squamous Cell Carcinoma, Oral	Squamous Cell Carcinoma, Oral	60/342	83/1764	6.01523e-27	1.32957e-25	2.33622e-26	hsa-mir-139/hsa-mir-21/hsa-mir-145/hsa-mir-429/hsa-mir-125b-1/hsa-mir-125b-2/hsa-mir-210/hsa-mir-99a/hsa-mir-10b/hsa-mir-196a-1/hsa-mir-196a-2/hsa-mir-184/hsa-mir-144/hsa-mir-200c/hsa-mir-32/hsa-mir-142/hsa-mir-375/hsa-mir-204/hsa-mir-92b/hsa-mir-155/hsa-mir-203a/hsa-mir-133a-1/hsa-mir-133a-2/hsa-mir-203b/hsa-mir-377/hsa-mir-143/hsa-mir-433/hsa-mir-19a/hsa-mir-494/hsa-mir-9-1/hsa-mir-9-2/hsa-mir-…	60
5-Aza-2'-deoxycytidine (5-Aza-dC, decitabine)	5-Aza-2'-deoxycytidine (5-Aza-dC, decitabine)	63/342	91/1764	1.39844e-26	2.988e-25	5.25029e-26	hsa-mir-21/hsa-mir-486-1/hsa-mir-486-2/hsa-mir-183/hsa-mir-145/hsa-mir-141/hsa-mir-200a/hsa-mir-210/hsa-mir-10b/hsa-mir-497/hsa-mir-200c/hsa-mir-200b/hsa-mir-193a/hsa-mir-195/hsa-mir-335/hsa-mir-375/hsa-mir-342/hsa-mir-140/hsa-mir-155/hsa-mir-203a/hsa-mir-495/hsa-mir-143/hsa-mir-503/hsa-mir-433/hsa-mir-1247/hsa-mir-188/hsa-mir-432/hsa-mir-483/hsa-mir-9-1/hsa-mir-9-2/hsa-mir-9-3/hsa-mir-205/hsa-mi…	63
Leukemia, Myeloid, Acute	Leukemia, Myeloid, Acute	73/342	119/1764	8.76099e-26	1.81155e-24	3.18311e-25	hsa-mir-21/hsa-mir-96/hsa-mir-378a/hsa-mir-200a/hsa-mir-125b-1/hsa-mir-125b-2/hsa-mir-378c/hsa-mir-210/hsa-let-7c/hsa-mir-200c/hsa-mir-200b/hsa-mir-193a/hsa-mir-335/hsa-mir-551b/hsa-mir-142/hsa-mir-181b-1/hsa-mir-204/hsa-mir-181b-2/hsa-mir-191/hsa-mir-155/hsa-mir-203a/hsa-mir-301b/hsa-mir-203b/hsa-mir-377/hsa-mir-7-1/hsa-mir-299/hsa-mir-7-3/hsa-mir-326/hsa-mir-19a/hsa-mir-215/hsa-mir-188/hsa-mir-…	73
Lung Neoplasms	Lung Neoplasms	69/342	110/1764	3.56501e-25	7.14117e-24	1.25479e-24	hsa-mir-21/hsa-mir-486-1/hsa-mir-486-2/hsa-mir-183/hsa-mir-145/hsa-mir-182/hsa-mir-125b-1/hsa-mir-125b-2/hsa-mir-210/hsa-mir-196a-1/hsa-mir-196a-2/hsa-let-7c/hsa-mir-193a/hsa-mir-142/hsa-mir-192/hsa-mir-181b-1/hsa-mir-375/hsa-mir-1258/hsa-mir-187/hsa-mir-181b-2/hsa-mir-93/hsa-mir-191/hsa-mir-140/hsa-mir-155/hsa-mir-203a/hsa-mir-495/hsa-mir-203b/hsa-mir-381/hsa-mir-33a/hsa-mir-143/hsa-mir-1-2/hsa-…	69
TGF-beta	TGF-beta	61/342	90/1764	6.18441e-25	1.20127e-23	2.11079e-24	hsa-mir-139/hsa-mir-21/hsa-mir-183/hsa-mir-145/hsa-mir-141/hsa-mir-182/hsa-mir-200a/hsa-mir-125b-1/hsa-mir-125b-2/hsa-mir-99a/hsa-mir-10b/hsa-mir-184/hsa-mir-200c/hsa-mir-200b/hsa-mir-195/hsa-mir-335/hsa-mir-301a/hsa-mir-181b-1/hsa-mir-375/hsa-mir-181b-2/hsa-mir-93/hsa-mir-140/hsa-mir-155/hsa-mir-203a/hsa-mir-133a-1/hsa-mir-133a-2/hsa-mir-377/hsa-mir-584/hsa-mir-143/hsa-mir-1-2/hsa-mir-1-1/hsa-mi…	61
Diabetes Mellitus, Type 2	Diabetes Mellitus, Type 2	81/342	147/1764	3.12174e-24	5.88539e-23	1.03414e-23	hsa-mir-21/hsa-mir-96/hsa-mir-486-1/hsa-mir-486-2/hsa-mir-145/hsa-mir-182/hsa-mir-200a/hsa-mir-451a/hsa-mir-196a-1/hsa-mir-196a-2/hsa-mir-144/hsa-let-7c/hsa-mir-200c/hsa-mir-200b/hsa-mir-195/hsa-mir-33b/hsa-mir-148b/hsa-mir-142/hsa-mir-192/hsa-mir-181b-1/hsa-mir-375/hsa-mir-454/hsa-mir-187/hsa-mir-181b-2/hsa-mir-665/hsa-mir-93/hsa-mir-191/hsa-mir-155/hsa-mir-133a-1/hsa-mir-133a-2/hsa-mir-33a/hsa-…	81
Cell Death	Cell Death	55/342	78/1764	8.22259e-24	1.50591e-22	2.64607e-23	hsa-mir-21/hsa-mir-183/hsa-mir-145/hsa-mir-182/hsa-mir-125b-1/hsa-mir-125b-2/hsa-mir-210/hsa-mir-10b/hsa-mir-184/hsa-mir-497/hsa-let-7c/hsa-mir-130b/hsa-mir-181b-1/hsa-mir-181b-2/hsa-mir-155/hsa-mir-203a/hsa-mir-203b/hsa-mir-7-1/hsa-mir-143/hsa-mir-7-3/hsa-mir-1-2/hsa-mir-1-1/hsa-mir-376c/hsa-mir-19a/hsa-mir-18a/hsa-mir-494/hsa-mir-205/hsa-mir-129-2/hsa-mir-885/hsa-mir-129-1/hsa-mir-7-2/hsa-let-7…	55
Heart Failure	Heart Failure	71/342	120/1764	1.09537e-23	1.95038e-22	3.42705e-23	hsa-mir-139/hsa-mir-21/hsa-mir-145/hsa-mir-429/hsa-mir-378a/hsa-mir-182/hsa-mir-125b-1/hsa-mir-125b-2/hsa-mir-451a/hsa-mir-378c/hsa-mir-210/hsa-mir-10b/hsa-mir-365b/hsa-mir-365a/hsa-mir-497/hsa-let-7c/hsa-mir-195/hsa-mir-130b/hsa-mir-142/hsa-mir-192/hsa-mir-375/hsa-mir-204/hsa-mir-342/hsa-mir-665/hsa-mir-155/hsa-mir-133a-1/hsa-mir-133a-2/hsa-mir-33a/hsa-mir-377/hsa-mir-105-1/hsa-mir-299/hsa-mir-1…	71
Cell Cycle	Cell Cycle	56/342	83/1764	9.95609e-23	1.72483e-21	3.03073e-22	hsa-mir-21/hsa-mir-96/hsa-mir-145/hsa-mir-141/hsa-mir-182/hsa-mir-125b-1/hsa-mir-125b-2/hsa-mir-210/hsa-mir-196a-1/hsa-mir-196a-2/hsa-mir-497/hsa-mir-200c/hsa-mir-200b/hsa-mir-195/hsa-mir-33b/hsa-mir-449a/hsa-mir-92b/hsa-mir-191/hsa-mir-140/hsa-mir-155/hsa-mir-143/hsa-mir-1-2/hsa-mir-1-1/hsa-mir-503/hsa-mir-19a/hsa-mir-18a/hsa-mir-494/hsa-mir-9-1/hsa-mir-9-2/hsa-mir-9-3/hsa-mir-205/hsa-mir-138-2/…	56
arsenic trioxide (ATO)	arsenic trioxide (ATO)	53/342	77/1764	3.7298e-22	6.29158e-21	1.10551e-21	hsa-mir-21/hsa-mir-96/hsa-mir-183/hsa-mir-141/hsa-mir-125b-1/hsa-mir-125b-2/hsa-mir-210/hsa-mir-10b/hsa-mir-100/hsa-mir-184/hsa-mir-144/hsa-mir-200c/hsa-mir-32/hsa-mir-193a/hsa-mir-335/hsa-mir-148b/hsa-mir-204/hsa-mir-191/hsa-mir-140/hsa-mir-155/hsa-mir-143/hsa-mir-1-2/hsa-mir-1-1/hsa-mir-19a/hsa-mir-215/hsa-mir-18a/hsa-mir-9-1/hsa-mir-9-2/hsa-mir-9-3/hsa-mir-376a-2/hsa-mir-149/hsa-mir-20b/hsa-le…	53
Cell Proliferation	Cell Proliferation	54/342	80/1764	6.20732e-22	1.02023e-20	1.79267e-21	hsa-mir-21/hsa-mir-145/hsa-mir-429/hsa-mir-378a/hsa-mir-200a/hsa-mir-125b-1/hsa-mir-125b-2/hsa-mir-451a/hsa-mir-378c/hsa-mir-210/hsa-let-7c/hsa-mir-200c/hsa-mir-200b/hsa-mir-449a/hsa-mir-92b/hsa-mir-93/hsa-mir-140/hsa-mir-203a/hsa-mir-203b/hsa-mir-143/hsa-mir-379/hsa-mir-1-2/hsa-mir-1-1/hsa-mir-503/hsa-mir-433/hsa-mir-494/hsa-mir-9-1/hsa-mir-9-2/hsa-mir-9-3/hsa-mir-224/hsa-mir-129-1/hsa-mir-449b/…	54
Carcinoma, Esophageal	Carcinoma, Esophageal	48/342	66/1764	9.34871e-22	1.49813e-20	2.6324e-21	hsa-mir-21/hsa-mir-96/hsa-mir-183/hsa-mir-145/hsa-mir-429/hsa-mir-141/hsa-mir-200a/hsa-mir-451a/hsa-mir-196a-1/hsa-mir-196a-2/hsa-mir-144/hsa-mir-200c/hsa-mir-193a/hsa-mir-192/hsa-mir-375/hsa-mir-204/hsa-mir-93/hsa-mir-140/hsa-mir-203a/hsa-mir-133a-1/hsa-mir-133a-2/hsa-mir-203b/hsa-mir-143/hsa-mir-503/hsa-mir-483/hsa-mir-205/hsa-mir-106a/hsa-mir-20b/hsa-mir-138-2/hsa-mir-218-2/hsa-mir-328/hsa-mir…	48
Adenocarcinoma, Pancreatic Ductal	Adenocarcinoma, Pancreatic Ductal	50/342	71/1764	1.2788e-21	1.9993e-20	3.51302e-21	hsa-mir-21/hsa-mir-96/hsa-mir-183/hsa-mir-145/hsa-mir-429/hsa-mir-141/hsa-mir-378a/hsa-mir-200a/hsa-mir-125b-1/hsa-mir-125b-2/hsa-mir-378c/hsa-mir-210/hsa-mir-99a/hsa-mir-10b/hsa-mir-100/hsa-mir-196a-1/hsa-mir-196a-2/hsa-mir-337/hsa-mir-200c/hsa-mir-200b/hsa-mir-301a/hsa-mir-181b-1/hsa-mir-375/hsa-mir-181b-2/hsa-mir-155/hsa-mir-940/hsa-mir-143/hsa-mir-326/hsa-mir-483/hsa-mir-494/hsa-mir-615/hsa-m…	50
Gastrointestinal Neoplasms	Gastrointestinal Neoplasms	54/342	82/1764	3.77896e-21	5.76741e-20	1.0134e-20	hsa-mir-139/hsa-mir-21/hsa-mir-145/hsa-mir-141/hsa-mir-378a/hsa-mir-451a/hsa-mir-378c/hsa-mir-210/hsa-mir-100/hsa-mir-196a-1/hsa-mir-196a-2/hsa-mir-497/hsa-mir-200c/hsa-mir-200b/hsa-mir-195/hsa-mir-335/hsa-mir-148b/hsa-mir-130b/hsa-mir-181b-1/hsa-mir-375/hsa-mir-181b-2/hsa-mir-93/hsa-mir-191/hsa-mir-155/hsa-mir-7-1/hsa-mir-7-3/hsa-mir-433/hsa-mir-19a/hsa-mir-18a/hsa-mir-9-1/hsa-mir-9-2/hsa-mir-9-…	54
Apoptosis	Apoptosis	63/342	106/1764	4.03989e-21	5.88539e-20	1.03414e-20	hsa-mir-21/hsa-mir-96/hsa-mir-145/hsa-mir-182/hsa-mir-210/hsa-mir-144/hsa-mir-497/hsa-let-7c/hsa-mir-193a/hsa-mir-195/hsa-mir-551b/hsa-mir-449a/hsa-mir-204/hsa-mir-155/hsa-mir-203a/hsa-mir-133a-1/hsa-mir-133a-2/hsa-mir-940/hsa-mir-203b/hsa-mir-7-1/hsa-mir-143/hsa-mir-7-3/hsa-mir-1-2/hsa-mir-326/hsa-mir-19a/hsa-mir-605/hsa-mir-18a/hsa-mir-494/hsa-mir-9-1/hsa-mir-9-2/hsa-mir-9-3/hsa-mir-7-2/hsa-mir…	63
Ovarian Neoplasms	Ovarian Neoplasms	63/342	106/1764	4.03989e-21	5.88539e-20	1.03414e-20	hsa-mir-21/hsa-mir-486-1/hsa-mir-486-2/hsa-mir-183/hsa-mir-145/hsa-mir-429/hsa-mir-141/hsa-mir-200a/hsa-mir-125b-1/hsa-mir-125b-2/hsa-mir-99a/hsa-mir-100/hsa-let-7c/hsa-mir-200c/hsa-mir-200b/hsa-mir-335/hsa-mir-92b/hsa-mir-93/hsa-mir-191/hsa-mir-155/hsa-mir-133a-1/hsa-mir-133a-2/hsa-mir-1-2/hsa-mir-1-1/hsa-mir-376c/hsa-mir-19a/hsa-mir-215/hsa-mir-135b/hsa-mir-18a/hsa-mir-9-1/hsa-mir-9-2/hsa-mir-9…	63
Alzheimer's Disease	Alzheimer's Disease	60/342	100/1764	2.0839e-20	2.9684e-19	5.21584e-20	hsa-mir-139/hsa-mir-21/hsa-mir-125b-1/hsa-mir-125b-2/hsa-mir-100/hsa-mir-200c/hsa-mir-200b/hsa-mir-195/hsa-mir-33b/hsa-mir-511/hsa-mir-148b/hsa-mir-142/hsa-mir-301a/hsa-mir-181b-1/hsa-mir-375/hsa-mir-342/hsa-mir-181b-2/hsa-mir-93/hsa-mir-191/hsa-mir-155/hsa-mir-33a/hsa-mir-937/hsa-mir-7-1/hsa-mir-143/hsa-mir-7-3/hsa-mir-188/hsa-mir-483/hsa-mir-9-1/hsa-mir-9-2/hsa-mir-9-3/hsa-mir-885/hsa-mir-7-2/h…	60
IL-1尾	IL-1尾	64/342	112/1764	3.60613e-20	5.02506e-19	8.82964e-20	hsa-mir-21/hsa-mir-183/hsa-mir-145/hsa-mir-141/hsa-mir-378a/hsa-mir-125b-1/hsa-mir-125b-2/hsa-mir-100/hsa-mir-497/hsa-mir-33b/hsa-mir-142/hsa-mir-187/hsa-mir-449a/hsa-mir-204/hsa-mir-93/hsa-mir-140/hsa-mir-155/hsa-mir-203a/hsa-mir-495/hsa-mir-590/hsa-mir-377/hsa-mir-7-1/hsa-mir-143/hsa-mir-7-3/hsa-mir-1277/hsa-mir-376c/hsa-mir-675/hsa-mir-411/hsa-mir-9-1/hsa-mir-9-2/hsa-mir-9-3/hsa-mir-106a/hsa-m…	64
Carcinoma, Nasopharyngeal	Carcinoma, Nasopharyngeal	63/342	113/1764	4.40511e-19	6.00781e-18	1.05565e-18	hsa-mir-21/hsa-mir-183/hsa-mir-145/hsa-mir-378a/hsa-mir-200a/hsa-mir-125b-1/hsa-mir-125b-2/hsa-mir-451a/hsa-mir-378c/hsa-mir-10b/hsa-mir-184/hsa-let-7c/hsa-mir-200c/hsa-mir-200b/hsa-mir-195/hsa-mir-142/hsa-mir-449a/hsa-mir-204/hsa-mir-93/hsa-mir-155/hsa-mir-203a/hsa-mir-940/hsa-mir-203b/hsa-mir-143/hsa-mir-4501/hsa-mir-1-2/hsa-mir-1-1/hsa-mir-18a/hsa-mir-483/hsa-mir-494/hsa-mir-9-1/hsa-mir-9-2/hs…	63
gemcitabine (GEM)	gemcitabine (GEM)	54/342	89/1764	1.06905e-18	1.42763e-17	2.50852e-18	hsa-mir-139/hsa-mir-21/hsa-mir-183/hsa-mir-210/hsa-mir-337/hsa-let-7c/hsa-mir-200c/hsa-mir-200b/hsa-mir-335/hsa-mir-142/hsa-mir-301a/hsa-mir-181b-1/hsa-mir-187/hsa-mir-204/hsa-mir-342/hsa-mir-181b-2/hsa-mir-155/hsa-mir-133a-1/hsa-mir-33a/hsa-mir-7-1/hsa-mir-299/hsa-mir-7-3/hsa-mir-1-2/hsa-mir-326/hsa-mir-345/hsa-mir-483/hsa-mir-205/hsa-mir-149/hsa-mir-129-2/hsa-mir-202/hsa-mir-7-2/hsa-mir-346/hsa…	54
5-fluorouracil (5-FU)	5-fluorouracil (5-FU)	64/342	118/1764	1.55519e-18	2.03444e-17	3.57476e-18	hsa-mir-21/hsa-mir-486-1/hsa-mir-486-2/hsa-mir-145/hsa-mir-141/hsa-mir-182/hsa-mir-125b-1/hsa-mir-125b-2/hsa-mir-210/hsa-mir-99a/hsa-mir-10b/hsa-mir-365a/hsa-let-7c/hsa-mir-200b/hsa-mir-32/hsa-mir-193a/hsa-mir-195/hsa-mir-130b/hsa-mir-192/hsa-mir-181b-1/hsa-mir-204/hsa-mir-342/hsa-mir-181b-2/hsa-mir-155/hsa-mir-133a-1/hsa-mir-133a-2/hsa-mir-760/hsa-mir-19a/hsa-mir-877/hsa-mir-215/hsa-mir-135b/hsa…	64
Colon Neoplasms	Colon Neoplasms	49/342	77/1764	2.89098e-18	3.70623e-17	6.51231e-18	hsa-mir-21/hsa-mir-486-1/hsa-mir-486-2/hsa-mir-145/hsa-mir-141/hsa-mir-125b-1/hsa-mir-125b-2/hsa-mir-210/hsa-mir-365b/hsa-mir-365a/hsa-let-7c/hsa-mir-200b/hsa-mir-32/hsa-mir-142/hsa-mir-192/hsa-mir-449a/hsa-mir-191/hsa-mir-140/hsa-mir-155/hsa-mir-584/hsa-mir-143/hsa-mir-19a/hsa-mir-135b/hsa-mir-18a/hsa-mir-615/hsa-mir-205/hsa-mir-106a/hsa-mir-498/hsa-let-7d/hsa-mir-106b/hsa-mir-30c-2/hsa-mir-30c-…	49
Cardiomyopathy, Hypertrophic	Cardiomyopathy, Hypertrophic	40/342	55/1764	3.26673e-18	4.10583e-17	7.21445e-18	hsa-mir-21/hsa-mir-96/hsa-mir-145/hsa-mir-125b-1/hsa-mir-125b-2/hsa-mir-451a/hsa-mir-99a/hsa-mir-10b/hsa-mir-184/hsa-mir-497/hsa-mir-195/hsa-mir-192/hsa-mir-181b-1/hsa-mir-204/hsa-mir-181b-2/hsa-mir-133a-1/hsa-mir-133a-2/hsa-mir-143/hsa-mir-1-2/hsa-mir-1-1/hsa-mir-19a/hsa-mir-9-1/hsa-mir-9-2/hsa-mir-9-3/hsa-mir-106a/hsa-mir-199a-1/hsa-mir-10a/hsa-mir-378b/hsa-mir-30d/hsa-mir-27b/hsa-mir-214/hsa-m…	40
Choriocarcinoma	Choriocarcinoma	42/342	60/1764	4.47943e-18	5.52176e-17	9.7024e-18	hsa-mir-21/hsa-mir-183/hsa-mir-145/hsa-mir-429/hsa-mir-182/hsa-mir-200a/hsa-mir-210/hsa-mir-10b/hsa-mir-196a-1/hsa-mir-196a-2/hsa-mir-200c/hsa-mir-200b/hsa-mir-195/hsa-mir-192/hsa-mir-181b-1/hsa-mir-449a/hsa-mir-204/hsa-mir-181b-2/hsa-mir-93/hsa-mir-191/hsa-mir-155/hsa-mir-203a/hsa-mir-133a-1/hsa-mir-133a-2/hsa-mir-203b/hsa-mir-143/hsa-mir-215/hsa-mir-205/hsa-mir-106a/hsa-mir-218-2/hsa-mir-193b/h…	42
H2O2	H2O2	65/342	123/1764	4.97468e-18	6.01655e-17	1.05718e-17	hsa-mir-21/hsa-mir-96/hsa-mir-486-1/hsa-mir-486-2/hsa-mir-145/hsa-mir-429/hsa-mir-141/hsa-mir-182/hsa-mir-125b-1/hsa-mir-125b-2/hsa-mir-210/hsa-let-7c/hsa-mir-200c/hsa-mir-200b/hsa-mir-195/hsa-mir-335/hsa-mir-192/hsa-mir-93/hsa-mir-155/hsa-mir-33a/hsa-mir-590/hsa-mir-493/hsa-mir-7-1/hsa-mir-143/hsa-mir-7-3/hsa-mir-1-2/hsa-mir-1-1/hsa-mir-326/hsa-mir-1247/hsa-mir-345/hsa-mir-675/hsa-mir-3200/hsa-m…	65
Tumor Suppressor MiRNAs	Tumor Suppressor MiRNAs	44/342	65/1764	5.15567e-18	6.11997e-17	1.07535e-17	hsa-mir-145/hsa-mir-141/hsa-mir-200a/hsa-mir-125b-1/hsa-mir-125b-2/hsa-mir-451a/hsa-let-7c/hsa-mir-200c/hsa-mir-200b/hsa-mir-195/hsa-mir-181b-1/hsa-mir-181b-2/hsa-mir-7-1/hsa-mir-143/hsa-mir-7-3/hsa-mir-1-2/hsa-mir-1-1/hsa-mir-7-2/hsa-mir-138-2/hsa-let-7d/hsa-mir-98/hsa-mir-302c/hsa-mir-302e/hsa-mir-125a/hsa-mir-124-1/hsa-mir-339/hsa-mir-181c/hsa-mir-101-1/hsa-let-7i/hsa-mir-26a-1/hsa-mir-27b/hsa…	44
Cell Differentiation	Cell Differentiation	40/342	56/1764	9.46685e-18	1.10332e-16	1.93866e-17	hsa-mir-96/hsa-mir-183/hsa-mir-145/hsa-mir-182/hsa-mir-125b-1/hsa-mir-125b-2/hsa-mir-210/hsa-let-7c/hsa-mir-200c/hsa-mir-155/hsa-mir-203a/hsa-mir-495/hsa-mir-203b/hsa-mir-143/hsa-mir-1-2/hsa-mir-1-1/hsa-mir-503/hsa-mir-18a/hsa-mir-9-1/hsa-mir-9-2/hsa-mir-9-3/hsa-let-7d/hsa-mir-206/hsa-mir-218-2/hsa-mir-125a/hsa-mir-124-1/hsa-mir-218-1/hsa-let-7i/hsa-let-7a-3/hsa-mir-136/hsa-let-7a-1/hsa-mir-302b/…	40
1, 3, 4-tri-O-galloyl-6-O-caffeoyl-尾-D-glucopyranose (BJA32515)	1, 3, 4-tri-O-galloyl-6-O-caffeoyl-尾-D-glucopyranose (BJA32515)	55/342	95/1764	1.05232e-17	1.1834e-16	2.07939e-17	hsa-mir-139/hsa-mir-21/hsa-mir-96/hsa-mir-182/hsa-mir-200a/hsa-mir-210/hsa-mir-10b/hsa-mir-196a-1/hsa-mir-196a-2/hsa-mir-144/hsa-mir-193a/hsa-mir-195/hsa-mir-148b/hsa-mir-92b/hsa-mir-381/hsa-mir-493/hsa-mir-379/hsa-mir-503/hsa-mir-326/hsa-mir-345/hsa-mir-18a/hsa-mir-432/hsa-mir-483/hsa-mir-205/hsa-mir-106a/hsa-mir-376a-2/hsa-mir-202/hsa-mir-346/hsa-mir-498/hsa-mir-98/hsa-mir-302c/hsa-mir-527/hsa-…	55
Atherosclerosis	Atherosclerosis	55/342	95/1764	1.05232e-17	1.1834e-16	2.07939e-17	hsa-mir-21/hsa-mir-145/hsa-mir-378a/hsa-mir-182/hsa-mir-378c/hsa-mir-210/hsa-mir-99a/hsa-mir-10b/hsa-mir-100/hsa-mir-365b/hsa-mir-365a/hsa-mir-144/hsa-mir-497/hsa-mir-33b/hsa-mir-142/hsa-mir-181b-1/hsa-mir-181b-2/hsa-mir-155/hsa-mir-495/hsa-mir-133a-1/hsa-mir-133a-2/hsa-mir-33a/hsa-mir-143/hsa-mir-503/hsa-mir-433/hsa-mir-19a/hsa-mir-135b/hsa-mir-432/hsa-mir-9-1/hsa-mir-9-2/hsa-mir-9-3/hsa-mir-98/…	55
Preeclampsia	Preeclampsia	47/342	74/1764	1.72985e-17	1.91178e-16	3.35923e-17	hsa-mir-21/hsa-mir-182/hsa-mir-125b-1/hsa-mir-125b-2/hsa-mir-210/hsa-mir-1301/hsa-mir-195/hsa-mir-335/hsa-mir-142/hsa-mir-301a/hsa-mir-204/hsa-mir-342/hsa-mir-92b/hsa-mir-93/hsa-mir-191/hsa-mir-155/hsa-mir-203a/hsa-mir-495/hsa-mir-203b/hsa-mir-188/hsa-mir-135b/hsa-mir-18a/hsa-mir-411/hsa-mir-205/hsa-mir-106a/hsa-mir-149/hsa-mir-202/hsa-mir-885/hsa-mir-224/hsa-mir-346/hsa-mir-18b/hsa-mir-98/hsa-mi…	47
Pancreatic Neoplasms	Pancreatic Neoplasms	43/342	64/1764	1.9899e-17	2.16191e-16	3.79874e-17	hsa-mir-21/hsa-mir-96/hsa-mir-486-1/hsa-mir-486-2/hsa-mir-145/hsa-mir-200a/hsa-mir-210/hsa-mir-196a-1/hsa-mir-196a-2/hsa-let-7c/hsa-mir-200c/hsa-mir-200b/hsa-mir-32/hsa-mir-181b-1/hsa-mir-181b-2/hsa-mir-191/hsa-mir-155/hsa-mir-203a/hsa-mir-203b/hsa-mir-143/hsa-mir-106a/hsa-mir-224/hsa-let-7d/hsa-mir-199a-1/hsa-mir-30c-2/hsa-mir-30c-1/hsa-mir-186/hsa-let-7i/hsa-let-7a-3/hsa-let-7a-1/hsa-mir-217/hs…	43
Carcinoma, Endometrial	Carcinoma, Endometrial	40/342	58/1764	7.01004e-17	7.48906e-16	1.31592e-16	hsa-mir-145/hsa-mir-429/hsa-mir-141/hsa-mir-182/hsa-mir-200a/hsa-mir-125b-1/hsa-mir-125b-2/hsa-mir-10b/hsa-mir-196a-2/hsa-let-7c/hsa-mir-200c/hsa-mir-200b/hsa-mir-449a/hsa-mir-204/hsa-mir-93/hsa-mir-203a/hsa-mir-203b/hsa-mir-1-2/hsa-mir-1-1/hsa-mir-135b/hsa-mir-205/hsa-let-7d/hsa-mir-218-2/hsa-mir-106b/hsa-mir-302c/hsa-mir-302e/hsa-mir-543/hsa-mir-218-1/hsa-let-7a-1/hsa-mir-302b/hsa-mir-302d/hsa-…	40
Aging	Aging	42/342	63/1764	7.60311e-17	7.9895e-16	1.40385e-16	hsa-mir-21/hsa-mir-96/hsa-mir-145/hsa-mir-141/hsa-mir-451a/hsa-mir-100/hsa-mir-144/hsa-let-7c/hsa-mir-200c/hsa-mir-195/hsa-mir-511/hsa-mir-181b-1/hsa-mir-204/hsa-mir-181b-2/hsa-mir-155/hsa-mir-590/hsa-mir-7-1/hsa-mir-7-3/hsa-mir-18a/hsa-mir-9-1/hsa-mir-9-2/hsa-mir-9-3/hsa-mir-7-2/hsa-let-7d/hsa-mir-543/hsa-mir-10a/hsa-mir-30d/hsa-mir-26a-1/hsa-let-7a-3/hsa-let-7a-1/hsa-mir-30e/hsa-let-7g/hsa-mir-…	42
Diabetes Mellitus	Diabetes Mellitus	46/342	74/1764	1.38007e-16	1.42682e-15	2.50709e-16	hsa-mir-21/hsa-mir-486-1/hsa-mir-486-2/hsa-mir-145/hsa-mir-429/hsa-mir-200a/hsa-mir-196a-1/hsa-mir-196a-2/hsa-mir-200c/hsa-mir-200b/hsa-mir-130b/hsa-mir-375/hsa-mir-204/hsa-mir-342/hsa-mir-155/hsa-mir-495/hsa-mir-133a-1/hsa-mir-133a-2/hsa-mir-7-1/hsa-mir-143/hsa-mir-7-3/hsa-mir-1-2/hsa-mir-1-1/hsa-mir-503/hsa-mir-326/hsa-mir-19a/hsa-mir-9-1/hsa-mir-9-2/hsa-mir-9-3/hsa-mir-149/hsa-mir-7-2/hsa-mir-…	46
Cardiovascular Diseases [unspecific]	Cardiovascular Diseases [unspecific]	42/342	64/1764	1.83192e-16	1.86391e-15	3.27512e-16	hsa-mir-21/hsa-mir-145/hsa-mir-378a/hsa-mir-451a/hsa-mir-210/hsa-mir-99a/hsa-mir-10b/hsa-mir-100/hsa-mir-144/hsa-mir-200c/hsa-mir-32/hsa-mir-33b/hsa-mir-155/hsa-mir-133a-1/hsa-mir-133a-2/hsa-mir-33a/hsa-mir-590/hsa-mir-143/hsa-mir-1-2/hsa-mir-1-1/hsa-mir-758/hsa-mir-149/hsa-mir-138-2/hsa-mir-382/hsa-mir-2278/hsa-mir-106b/hsa-mir-3960/hsa-mir-26a-1/hsa-let-7a-3/hsa-let-7a-1/hsa-mir-29b-1/hsa-mir-1…	42
Epithelial-to-Mesenchymal Transition	Epithelial-to-Mesenchymal Transition	49/342	83/1764	2.65461e-16	2.65876e-15	4.67177e-16	hsa-mir-21/hsa-mir-486-1/hsa-mir-486-2/hsa-mir-145/hsa-mir-429/hsa-mir-141/hsa-mir-200a/hsa-mir-451a/hsa-mir-210/hsa-mir-100/hsa-mir-184/hsa-mir-144/hsa-let-7c/hsa-mir-200c/hsa-mir-200b/hsa-mir-192/hsa-mir-375/hsa-mir-665/hsa-mir-191/hsa-mir-155/hsa-mir-203a/hsa-mir-203b/hsa-mir-590/hsa-mir-143/hsa-mir-215/hsa-mir-675/hsa-mir-18a/hsa-mir-205/hsa-mir-129-2/hsa-mir-129-1/hsa-mir-382/hsa-let-7d/hsa-…	49
Prostate Neoplasms	Prostate Neoplasms	46/342	75/1764	2.95941e-16	2.91843e-15	5.12805e-16	hsa-mir-21/hsa-mir-486-1/hsa-mir-486-2/hsa-mir-145/hsa-mir-182/hsa-mir-200a/hsa-mir-125b-1/hsa-mir-125b-2/hsa-mir-99a/hsa-mir-100/hsa-mir-200c/hsa-mir-200b/hsa-mir-32/hsa-mir-130b/hsa-mir-181b-1/hsa-mir-181b-2/hsa-mir-93/hsa-mir-191/hsa-mir-203a/hsa-mir-203b/hsa-mir-105-1/hsa-mir-143/hsa-mir-135b/hsa-mir-205/hsa-mir-106a/hsa-mir-106b/hsa-mir-199a-1/hsa-mir-30c-2/hsa-mir-193b/hsa-mir-331/hsa-mir-3…	46
propofol (PPF)	propofol (PPF)	35/342	48/1764	4.3784e-16	4.25235e-15	7.47191e-16	hsa-mir-21/hsa-mir-486-1/hsa-mir-486-2/hsa-mir-145/hsa-mir-451a/hsa-mir-10b/hsa-mir-196a-1/hsa-mir-196a-2/hsa-mir-195/hsa-mir-204/hsa-mir-665/hsa-mir-140/hsa-mir-155/hsa-mir-495/hsa-mir-133a-1/hsa-mir-133a-2/hsa-mir-326/hsa-mir-9-1/hsa-mir-9-2/hsa-mir-9-3/hsa-mir-20b/hsa-mir-1284/hsa-mir-498/hsa-mir-206/hsa-mir-218-2/hsa-mir-199a-1/hsa-mir-125a/hsa-mir-374a/hsa-mir-218-1/hsa-mir-186/hsa-let-7i/hs…	35
Carcinoma, Laryngeal	Carcinoma, Laryngeal	41/342	63/1764	6.81617e-16	6.52114e-15	1.14585e-15	hsa-mir-486-1/hsa-mir-486-2/hsa-mir-378a/hsa-mir-378c/hsa-mir-210/hsa-mir-10b/hsa-mir-196a-1/hsa-mir-196a-2/hsa-mir-144/hsa-mir-195/hsa-mir-375/hsa-mir-133a-1/hsa-mir-133a-2/hsa-mir-1-2/hsa-mir-1-1/hsa-mir-1277/hsa-mir-9-1/hsa-mir-9-2/hsa-mir-9-3/hsa-mir-205/hsa-mir-20b/hsa-mir-206/hsa-mir-106b/hsa-mir-193b/hsa-mir-1290/hsa-mir-373/hsa-mir-10a/hsa-mir-378b/hsa-mir-101-1/hsa-mir-27b/hsa-let-7a-1/h…	41
radiation	radiation	49/342	87/1764	3.79367e-15	3.52426e-14	6.19256e-15	hsa-mir-21/hsa-mir-145/hsa-mir-378a/hsa-mir-125b-1/hsa-mir-125b-2/hsa-mir-451a/hsa-mir-210/hsa-mir-99a/hsa-mir-100/hsa-let-7c/hsa-mir-148b/hsa-mir-375/hsa-mir-191/hsa-mir-155/hsa-mir-590/hsa-mir-493/hsa-mir-135b/hsa-mir-18a/hsa-mir-9-1/hsa-mir-9-2/hsa-mir-9-3/hsa-mir-205/hsa-mir-106a/hsa-mir-1224/hsa-mir-449b/hsa-let-7d/hsa-mir-106b/hsa-mir-125a/hsa-let-7i/hsa-mir-27b/hsa-let-7a-3/hsa-let-7a-1/hs…	49
tumor necrosis factor alpha (TNF-伪)	tumor necrosis factor alpha (TNF-伪)	49/342	87/1764	3.79367e-15	3.52426e-14	6.19256e-15	hsa-mir-21/hsa-mir-486-1/hsa-mir-486-2/hsa-mir-145/hsa-mir-378a/hsa-mir-125b-1/hsa-mir-125b-2/hsa-mir-451a/hsa-mir-196a-1/hsa-mir-196a-2/hsa-let-7c/hsa-mir-200b/hsa-mir-193a/hsa-mir-142/hsa-mir-181b-1/hsa-mir-375/hsa-mir-187/hsa-mir-204/hsa-mir-181b-2/hsa-mir-140/hsa-mir-155/hsa-mir-495/hsa-mir-33a/hsa-mir-105-1/hsa-mir-503/hsa-mir-19a/hsa-mir-215/hsa-mir-106a/hsa-mir-149/hsa-mir-20b/hsa-mir-224/…	49
Schizophrenia	Schizophrenia	36/342	53/1764	6.11196e-15	5.59681e-14	9.83428e-15	hsa-mir-183/hsa-mir-365b/hsa-mir-365a/hsa-mir-193a/hsa-mir-195/hsa-mir-335/hsa-mir-130b/hsa-mir-181b-1/hsa-mir-449a/hsa-mir-181b-2/hsa-mir-7-1/hsa-mir-7-3/hsa-mir-19a/hsa-mir-432/hsa-mir-9-1/hsa-mir-9-2/hsa-mir-9-3/hsa-mir-7-2/hsa-mir-346/hsa-mir-98/hsa-mir-206/hsa-mir-106b/hsa-mir-328/hsa-mir-652/hsa-mir-198/hsa-mir-30e/hsa-let-7g/hsa-mir-29b-1/hsa-mir-30b/hsa-mir-19b-1/hsa-mir-34c/hsa-mir-29b-2…	36
Bladder Neoplasms	Bladder Neoplasms	29/342	37/1764	6.7353e-15	6.08074e-14	1.06846e-14	hsa-mir-21/hsa-mir-145/hsa-mir-125b-1/hsa-mir-125b-2/hsa-mir-210/hsa-mir-99a/hsa-mir-200b/hsa-mir-181b-1/hsa-mir-181b-2/hsa-mir-93/hsa-mir-203a/hsa-mir-133a-1/hsa-mir-133a-2/hsa-mir-203b/hsa-mir-143/hsa-mir-1-2/hsa-mir-1-1/hsa-mir-503/hsa-mir-9-1/hsa-mir-9-2/hsa-mir-9-3/hsa-mir-205/hsa-mir-1224/hsa-mir-149/hsa-mir-328/hsa-mir-101-1/hsa-mir-29b-1/hsa-mir-34c/hsa-mir-34b	29
Regulation of Stem Cell	Regulation of Stem Cell	45/342	78/1764	1.70354e-14	1.51663e-13	2.6649e-14	hsa-mir-21/hsa-mir-145/hsa-mir-429/hsa-mir-141/hsa-mir-182/hsa-mir-200a/hsa-mir-125b-1/hsa-mir-125b-2/hsa-mir-451a/hsa-mir-210/hsa-mir-144/hsa-mir-200c/hsa-mir-200b/hsa-mir-195/hsa-mir-142/hsa-mir-192/hsa-mir-93/hsa-mir-155/hsa-mir-203a/hsa-mir-133a-1/hsa-mir-133a-2/hsa-mir-203b/hsa-mir-143/hsa-mir-135b/hsa-mir-9-1/hsa-mir-9-2/hsa-mir-9-3/hsa-mir-205/hsa-mir-106a/hsa-mir-106b/hsa-mir-302c/hsa-mir…	45
Hematopoiesis	Hematopoiesis	37/342	57/1764	2.3068e-14	2.02556e-13	3.55915e-14	hsa-mir-486-1/hsa-mir-486-2/hsa-mir-145/hsa-mir-378a/hsa-mir-125b-1/hsa-mir-125b-2/hsa-mir-378c/hsa-mir-99a/hsa-mir-100/hsa-mir-196a-1/hsa-mir-196a-2/hsa-mir-144/hsa-let-7c/hsa-mir-142/hsa-mir-155/hsa-mir-133a-1/hsa-mir-133a-2/hsa-mir-143/hsa-mir-1-2/hsa-mir-19a/hsa-mir-18a/hsa-mir-20b/hsa-let-7d/hsa-mir-218-2/hsa-mir-30c-2/hsa-mir-125a/hsa-mir-218-1/hsa-mir-30c-1/hsa-mir-378b/hsa-let-7a-3/hsa-le…	37
Retinoblastoma	Retinoblastoma	32/342	45/1764	2.87194e-14	2.48772e-13	4.37123e-14	hsa-mir-21/hsa-mir-183/hsa-mir-200a/hsa-mir-125b-1/hsa-mir-125b-2/hsa-let-7c/hsa-mir-181b-1/hsa-mir-204/hsa-mir-181b-2/hsa-mir-433/hsa-mir-215/hsa-mir-18a/hsa-mir-494/hsa-let-7d/hsa-mir-218-2/hsa-mir-125a/hsa-mir-373/hsa-mir-124-1/hsa-mir-218-1/hsa-mir-101-1/hsa-let-7i/hsa-mir-26a-1/hsa-let-7a-3/hsa-let-7a-1/hsa-let-7g/hsa-let-7f-2/hsa-mir-31/hsa-mir-19b-1/hsa-mir-17/hsa-mir-34c/hsa-mir-26a-2/hsa…	32
Carcinoma, Breast, Triple Negative	Carcinoma, Breast, Triple Negative	38/342	60/1764	3.28435e-14	2.80702e-13	4.93228e-14	hsa-mir-21/hsa-mir-145/hsa-mir-182/hsa-mir-210/hsa-mir-200c/hsa-mir-200b/hsa-mir-195/hsa-mir-93/hsa-mir-155/hsa-mir-940/hsa-mir-493/hsa-mir-7-1/hsa-mir-143/hsa-mir-7-3/hsa-mir-135b/hsa-mir-18a/hsa-mir-9-1/hsa-mir-9-2/hsa-mir-9-3/hsa-mir-205/hsa-mir-7-2/hsa-mir-761/hsa-mir-206/hsa-mir-218-2/hsa-mir-218-1/hsa-mir-101-1/hsa-mir-27b/hsa-let-7a-3/hsa-mir-136/hsa-let-7a-1/hsa-mir-217/hsa-mir-30e/hsa-mi…	38
Malignant Neoplasms [unspecific]	Malignant Neoplasms [unspecific]	34/342	50/1764	3.52175e-14	2.97032e-13	5.21922e-14	hsa-mir-21/hsa-mir-145/hsa-mir-141/hsa-mir-125b-1/hsa-mir-125b-2/hsa-mir-451a/hsa-let-7c/hsa-mir-200c/hsa-mir-200b/hsa-mir-335/hsa-mir-375/hsa-mir-140/hsa-mir-155/hsa-mir-299/hsa-mir-143/hsa-mir-135b/hsa-mir-205/hsa-mir-149/hsa-let-7d/hsa-mir-218-2/hsa-mir-125a/hsa-mir-218-1/hsa-mir-30c-1/hsa-mir-186/hsa-let-7a-3/hsa-let-7a-1/hsa-mir-214/hsa-let-7g/hsa-mir-29b-1/hsa-mir-362/hsa-mir-520c/hsa-mir-2…	34
Systemic Lupus Erythematosus	Systemic Lupus Erythematosus	36/342	55/1764	3.62586e-14	3.01841e-13	5.30372e-14	hsa-mir-21/hsa-mir-145/hsa-mir-196a-1/hsa-mir-196a-2/hsa-mir-335/hsa-mir-142/hsa-mir-181b-1/hsa-mir-342/hsa-mir-181b-2/hsa-mir-155/hsa-mir-7-1/hsa-mir-7-3/hsa-mir-326/hsa-mir-345/hsa-mir-494/hsa-mir-758/hsa-mir-556/hsa-mir-224/hsa-mir-7-2/hsa-mir-18b/hsa-let-7d/hsa-mir-98/hsa-mir-328/hsa-mir-10a/hsa-mir-181c/hsa-mir-410/hsa-mir-31/hsa-mir-16-2/hsa-mir-223/hsa-mir-17/hsa-mir-362/hsa-mir-34c/hsa-mi…	36
Immune Response	Immune Response	49/342	92/1764	7.60455e-14	6.24938e-13	1.09809e-13	hsa-mir-21/hsa-mir-486-1/hsa-mir-486-2/hsa-mir-125b-1/hsa-mir-125b-2/hsa-mir-210/hsa-mir-100/hsa-mir-196a-1/hsa-mir-196a-2/hsa-mir-200c/hsa-mir-200b/hsa-mir-192/hsa-mir-181b-1/hsa-mir-342/hsa-mir-181b-2/hsa-mir-93/hsa-mir-140/hsa-mir-155/hsa-mir-203a/hsa-mir-203b/hsa-mir-590/hsa-mir-105-1/hsa-mir-143/hsa-mir-147b/hsa-mir-326/hsa-mir-19a/hsa-mir-18a/hsa-mir-9-1/hsa-mir-9-2/hsa-mir-9-3/hsa-mir-98/h…	49
arsenite	arsenite	35/342	55/1764	3.01475e-13	2.44614e-12	4.29817e-13	hsa-mir-21/hsa-mir-145/hsa-mir-141/hsa-mir-182/hsa-mir-200a/hsa-let-7c/hsa-mir-200c/hsa-mir-200b/hsa-mir-33b/hsa-mir-301a/hsa-mir-181b-1/hsa-mir-181b-2/hsa-mir-191/hsa-mir-155/hsa-mir-143/hsa-mir-379/hsa-mir-9-1/hsa-mir-9-2/hsa-mir-9-3/hsa-mir-205/hsa-mir-455/hsa-mir-138-2/hsa-mir-106b/hsa-mir-199a-1/hsa-mir-373/hsa-mir-124-1/hsa-mir-181c/hsa-let-7a-3/hsa-let-7a-1/hsa-mir-217/hsa-mir-31/hsa-mir-1…	35
Carcinoma, Renal Cell, Clear-Cell	Carcinoma, Renal Cell, Clear-Cell	36/342	58/1764	4.09946e-13	3.24414e-12	5.70036e-13	hsa-mir-21/hsa-mir-145/hsa-mir-429/hsa-mir-141/hsa-mir-125b-1/hsa-mir-125b-2/hsa-mir-210/hsa-mir-10b/hsa-mir-195/hsa-mir-335/hsa-mir-142/hsa-mir-187/hsa-mir-204/hsa-mir-377/hsa-mir-452/hsa-mir-299/hsa-mir-1-1/hsa-mir-19a/hsa-mir-9-1/hsa-mir-9-2/hsa-mir-9-3/hsa-mir-106b/hsa-mir-199a-1/hsa-mir-30c-2/hsa-mir-124-1/hsa-mir-101-1/hsa-let-7i/hsa-mir-27b/hsa-mir-136/hsa-mir-217/hsa-let-7g/hsa-mir-23b/hs…	36
Osteogenesis	Osteogenesis	36/342	58/1764	4.09946e-13	3.24414e-12	5.70036e-13	hsa-mir-21/hsa-mir-96/hsa-mir-145/hsa-mir-378a/hsa-mir-125b-1/hsa-mir-125b-2/hsa-mir-378c/hsa-mir-200c/hsa-mir-195/hsa-mir-148b/hsa-mir-140/hsa-mir-495/hsa-mir-33a/hsa-mir-590/hsa-mir-1-2/hsa-mir-1-1/hsa-mir-106a/hsa-mir-224/hsa-mir-138-2/hsa-mir-346/hsa-mir-382/hsa-mir-98/hsa-mir-218-2/hsa-mir-199a-1/hsa-mir-124-1/hsa-mir-543/hsa-mir-218-1/hsa-mir-378b/hsa-mir-214/hsa-let-7g/hsa-mir-31/hsa-mir-1…	36
Carcinoma, Rectal	Carcinoma, Rectal	32/342	48/1764	4.99155e-13	3.90193e-12	6.85617e-13	hsa-mir-139/hsa-mir-21/hsa-mir-486-1/hsa-mir-486-2/hsa-mir-183/hsa-mir-145/hsa-mir-141/hsa-mir-125b-2/hsa-mir-196a-1/hsa-mir-196a-2/hsa-mir-193a/hsa-mir-195/hsa-mir-181b-1/hsa-mir-181b-2/hsa-mir-92b/hsa-mir-155/hsa-mir-203a/hsa-mir-203b/hsa-mir-143/hsa-mir-135b/hsa-mir-18a/hsa-mir-18b/hsa-mir-199a-1/hsa-let-7g/hsa-mir-31/hsa-mir-17/hsa-mir-135a-1/hsa-mir-491/hsa-mir-34c/hsa-mir-92a-2/hsa-mir-492/…	32
paclitaxel (PTX)	paclitaxel (PTX)	41/342	72/1764	5.23768e-13	4.045e-12	7.10757e-13	hsa-mir-21/hsa-mir-183/hsa-mir-210/hsa-mir-200c/hsa-mir-375/hsa-mir-155/hsa-mir-203a/hsa-mir-133a-1/hsa-mir-133a-2/hsa-mir-433/hsa-mir-877/hsa-mir-654/hsa-mir-135b/hsa-mir-18a/hsa-mir-3150b/hsa-mir-205/hsa-mir-224/hsa-mir-199a-1/hsa-mir-1290/hsa-mir-125a/hsa-mir-124-1/hsa-mir-520d/hsa-let-7a-3/hsa-let-7a-1/hsa-mir-29b-1/hsa-mir-31/hsa-mir-24-1/hsa-mir-16-2/hsa-mir-520b/hsa-mir-19b-1/hsa-mir-17/hs…	41
cigarette smoke extract (CSE)	cigarette smoke extract (CSE)	29/342	41/1764	6.38662e-13	4.81626e-12	8.46277e-13	hsa-mir-21/hsa-mir-486-1/hsa-mir-486-2/hsa-mir-145/hsa-mir-378a/hsa-mir-210/hsa-mir-1301/hsa-mir-144/hsa-mir-497/hsa-let-7c/hsa-mir-193a/hsa-mir-181b-1/hsa-mir-181b-2/hsa-mir-191/hsa-mir-133a-1/hsa-mir-133a-2/hsa-mir-149/hsa-mir-206/hsa-mir-218-2/hsa-mir-218-1/hsa-mir-101-1/hsa-mir-217/hsa-mir-29b-1/hsa-let-7f-2/hsa-mir-24-1/hsa-mir-223/hsa-mir-34c/hsa-mir-29b-2/hsa-mir-380	29
Endometriosis	Endometriosis	29/342	41/1764	6.38662e-13	4.81626e-12	8.46277e-13	hsa-mir-183/hsa-mir-145/hsa-mir-141/hsa-mir-200a/hsa-mir-125b-1/hsa-mir-125b-2/hsa-mir-451a/hsa-mir-99a/hsa-mir-10b/hsa-mir-100/hsa-mir-365b/hsa-mir-365a/hsa-mir-200b/hsa-mir-195/hsa-mir-142/hsa-mir-191/hsa-mir-143/hsa-mir-1-2/hsa-mir-1-1/hsa-mir-556/hsa-mir-202/hsa-mir-449b/hsa-mir-199a-1/hsa-mir-125a/hsa-mir-16-2/hsa-mir-223/hsa-mir-34c/hsa-mir-29c/hsa-mir-194-1	29
irradiation	irradiation	44/342	81/1764	6.61617e-13	4.93135e-12	8.66499e-13	hsa-mir-21/hsa-mir-96/hsa-mir-145/hsa-mir-144/hsa-mir-195/hsa-mir-148b/hsa-mir-142/hsa-mir-301a/hsa-mir-454/hsa-mir-93/hsa-mir-140/hsa-mir-155/hsa-mir-495/hsa-mir-590/hsa-mir-452/hsa-mir-299/hsa-mir-143/hsa-mir-19a/hsa-mir-605/hsa-mir-18a/hsa-mir-106a/hsa-mir-3170/hsa-mir-376a-2/hsa-mir-556/hsa-mir-20b/hsa-mir-106b/hsa-mir-199a-1/hsa-mir-302e/hsa-mir-374a/hsa-mir-101-1/hsa-let-7i/hsa-mir-376a-1/h…	44
Carcinoma, Adrenocortical	Carcinoma, Adrenocortical	24/342	30/1764	7.59924e-13	5.59898e-12	9.83809e-13	hsa-mir-139/hsa-mir-145/hsa-mir-125b-1/hsa-mir-125b-2/hsa-mir-210/hsa-mir-100/hsa-mir-200b/hsa-mir-195/hsa-mir-335/hsa-mir-192/hsa-mir-375/hsa-mir-203a/hsa-mir-203b/hsa-mir-7-1/hsa-mir-7-3/hsa-mir-483/hsa-mir-205/hsa-mir-376a-2/hsa-mir-7-2/hsa-mir-382/hsa-let-7d/hsa-mir-376a-1/hsa-mir-16-2/hsa-mir-484	24
Regulation of Akt Pathway	Regulation of Akt Pathway	22/342	26/1764	8.35427e-13	6.08532e-12	1.06927e-12	hsa-mir-141/hsa-mir-196a-1/hsa-mir-196a-2/hsa-mir-184/hsa-mir-181b-1/hsa-mir-181b-2/hsa-mir-155/hsa-mir-7-1/hsa-mir-143/hsa-mir-7-3/hsa-mir-19a/hsa-mir-18a/hsa-mir-205/hsa-mir-7-2/hsa-mir-331/hsa-mir-26a-1/hsa-mir-214/hsa-mir-222/hsa-mir-19b-1/hsa-mir-17/hsa-mir-26a-2/hsa-mir-92a-2	22
Cholangiocarcinoma	Cholangiocarcinoma	26/342	35/1764	1.69226e-12	1.21881e-11	2.1416e-12	hsa-mir-21/hsa-mir-96/hsa-mir-429/hsa-mir-141/hsa-mir-200a/hsa-mir-144/hsa-mir-200c/hsa-mir-200b/hsa-mir-192/hsa-mir-155/hsa-mir-203a/hsa-mir-203b/hsa-mir-1-2/hsa-mir-1-1/hsa-mir-483/hsa-mir-205/hsa-mir-106a/hsa-mir-224/hsa-mir-373/hsa-mir-181c/hsa-mir-26a-1/hsa-mir-29b-1/hsa-mir-222/hsa-mir-29b-2/hsa-mir-26a-2/hsa-mir-194-1	26
Atrial Fibrillation	Atrial Fibrillation	36/342	60/1764	1.79455e-12	1.26407e-11	2.22113e-12	hsa-mir-21/hsa-mir-486-1/hsa-mir-486-2/hsa-mir-183/hsa-mir-451a/hsa-mir-10b/hsa-mir-196a-2/hsa-mir-144/hsa-mir-192/hsa-mir-93/hsa-mir-155/hsa-mir-590/hsa-mir-377/hsa-mir-1-2/hsa-mir-1-1/hsa-mir-19a/hsa-mir-215/hsa-mir-18a/hsa-mir-483/hsa-mir-106a/hsa-mir-18b/hsa-mir-106b/hsa-mir-328/hsa-mir-199a-1/hsa-mir-124-1/hsa-mir-10a/hsa-mir-26a-1/hsa-mir-892a/hsa-mir-29b-1/hsa-mir-30b/hsa-mir-19b-1/hsa-mir…	36
Multiple Myeloma	Multiple Myeloma	36/342	60/1764	1.79455e-12	1.26407e-11	2.22113e-12	hsa-mir-21/hsa-mir-96/hsa-mir-145/hsa-mir-182/hsa-mir-451a/hsa-mir-335/hsa-mir-33b/hsa-mir-192/hsa-mir-301a/hsa-mir-342/hsa-mir-155/hsa-mir-215/hsa-mir-135b/hsa-mir-18a/hsa-mir-9-1/hsa-mir-9-2/hsa-mir-9-3/hsa-mir-149/hsa-mir-202/hsa-mir-106b/hsa-mir-199a-1/hsa-mir-125a/hsa-mir-331/hsa-mir-631/hsa-mir-186/hsa-mir-29b-1/hsa-mir-30b/hsa-mir-24-1/hsa-mir-23b/hsa-mir-16-2/hsa-mir-223/hsa-mir-19b-1/hsa…	36
testis	testis	31/342	47/1764	1.84461e-12	1.28521e-11	2.25828e-12	hsa-let-7c/hsa-mir-195/hsa-mir-454/hsa-mir-204/hsa-mir-342/hsa-mir-381/hsa-mir-7-1/hsa-mir-299/hsa-mir-379/hsa-mir-135b/hsa-mir-411/hsa-mir-9-1/hsa-mir-9-2/hsa-mir-9-3/hsa-mir-455/hsa-mir-885/hsa-let-7d/hsa-mir-98/hsa-mir-218-2/hsa-mir-125a/hsa-mir-331/hsa-mir-124-1/hsa-mir-218-1/hsa-mir-181c/hsa-mir-26a-1/hsa-let-7a-3/hsa-let-7a-1/hsa-let-7g/hsa-let-7f-2/hsa-mir-31/hsa-mir-26a-2	31
Hepatitis B Virus Infection	Hepatitis B Virus Infection	38/342	67/1764	4.8267e-12	3.28106e-11	5.76522e-12	hsa-mir-21/hsa-mir-141/hsa-mir-125b-1/hsa-mir-125b-2/hsa-mir-99a/hsa-mir-196a-2/hsa-let-7c/hsa-mir-181b-1/hsa-mir-181b-2/hsa-mir-191/hsa-mir-155/hsa-mir-203a/hsa-mir-143/hsa-mir-215/hsa-mir-18a/hsa-mir-205/hsa-mir-149/hsa-mir-218-2/hsa-mir-106b/hsa-mir-125a/hsa-mir-124-1/hsa-mir-374a/hsa-mir-218-1/hsa-mir-186/hsa-mir-26a-1/hsa-let-7a-3/hsa-let-7a-1/hsa-mir-29b-1/hsa-mir-31/hsa-mir-24-1/hsa-mir-49…	38
Carcinoma, Thyroid, Papillary	Carcinoma, Thyroid, Papillary	34/342	56/1764	4.86272e-12	3.28106e-11	5.76522e-12	hsa-mir-21/hsa-mir-96/hsa-mir-183/hsa-mir-182/hsa-mir-451a/hsa-mir-99a/hsa-mir-144/hsa-mir-130b/hsa-mir-192/hsa-mir-181b-1/hsa-mir-375/hsa-mir-204/hsa-mir-181b-2/hsa-mir-140/hsa-mir-155/hsa-mir-7-1/hsa-mir-7-3/hsa-mir-135b/hsa-mir-9-1/hsa-mir-9-2/hsa-mir-9-3/hsa-mir-7-2/hsa-mir-30c-2/hsa-mir-10a/hsa-mir-26a-1/hsa-let-7a-3/hsa-let-7a-1/hsa-mir-214/hsa-mir-31/hsa-mir-222/hsa-mir-151b/hsa-mir-34c/hs…	34
Liver Cirrhosis	Liver Cirrhosis	34/342	56/1764	4.86272e-12	3.28106e-11	5.76522e-12	hsa-mir-21/hsa-mir-145/hsa-mir-378a/hsa-mir-200a/hsa-mir-10b/hsa-mir-144/hsa-mir-200b/hsa-mir-193a/hsa-mir-454/hsa-mir-155/hsa-mir-203a/hsa-mir-203b/hsa-mir-33a/hsa-mir-18a/hsa-mir-494/hsa-mir-9-1/hsa-mir-9-2/hsa-mir-9-3/hsa-mir-106b/hsa-mir-199a-1/hsa-mir-193b/hsa-mir-378b/hsa-mir-101-1/hsa-let-7a-3/hsa-let-7a-1/hsa-mir-519d/hsa-mir-214/hsa-mir-29b-1/hsa-mir-23b/hsa-mir-222/hsa-mir-17/hsa-mir-29…	34
Carcinoma, Thyroid	Carcinoma, Thyroid	26/342	36/1764	5.02321e-12	3.31946e-11	5.8327e-12	hsa-mir-21/hsa-mir-486-1/hsa-mir-486-2/hsa-mir-145/hsa-mir-200a/hsa-mir-144/hsa-mir-551b/hsa-mir-142/hsa-mir-204/hsa-mir-155/hsa-mir-7-1/hsa-mir-584/hsa-mir-7-3/hsa-mir-639/hsa-mir-205/hsa-mir-149/hsa-mir-7-2/hsa-mir-618/hsa-mir-449b/hsa-mir-106b/hsa-mir-125a/hsa-let-7a-3/hsa-let-7a-1/hsa-mir-214/hsa-mir-23b/hsa-mir-222	26
Head And Neck Neoplasms	Head And Neck Neoplasms	26/342	36/1764	5.02321e-12	3.31946e-11	5.8327e-12	hsa-mir-21/hsa-let-7c/hsa-mir-200c/hsa-mir-130b/hsa-mir-142/hsa-mir-181b-1/hsa-mir-204/hsa-mir-181b-2/hsa-mir-155/hsa-mir-133a-1/hsa-mir-133a-2/hsa-mir-1-2/hsa-mir-1-1/hsa-mir-18a/hsa-mir-205/hsa-mir-455/hsa-let-7d/hsa-mir-193b/hsa-let-7i/hsa-let-7a-3/hsa-let-7a-1/hsa-let-7g/hsa-let-7f-2/hsa-mir-499b/hsa-mir-491/hsa-mir-29c	26
Retinoic Acid	Retinoic Acid	28/342	41/1764	6.47481e-12	4.23506e-11	7.44152e-12	hsa-mir-21/hsa-mir-145/hsa-mir-10b/hsa-mir-184/hsa-let-7c/hsa-mir-192/hsa-mir-181b-1/hsa-mir-342/hsa-mir-181b-2/hsa-mir-483/hsa-mir-9-1/hsa-mir-9-2/hsa-mir-9-3/hsa-let-7d/hsa-mir-199a-1/hsa-mir-10a/hsa-mir-28/hsa-let-7a-3/hsa-let-7a-1/hsa-mir-29b-1/hsa-mir-23c/hsa-mir-23b/hsa-mir-16-2/hsa-mir-222/hsa-mir-223/hsa-mir-512-1/hsa-mir-29b-2/hsa-mir-15b	28
Metformin	Metformin	33/342	54/1764	7.95307e-12	5.14941e-11	9.04815e-12	hsa-mir-21/hsa-mir-429/hsa-mir-141/hsa-mir-182/hsa-mir-200a/hsa-mir-497/hsa-let-7c/hsa-mir-200c/hsa-mir-200b/hsa-mir-33b/hsa-mir-192/hsa-mir-204/hsa-mir-140/hsa-mir-155/hsa-mir-381/hsa-mir-33a/hsa-mir-7-1/hsa-mir-584/hsa-mir-7-3/hsa-mir-205/hsa-mir-7-2/hsa-mir-199a-1/hsa-mir-193b/hsa-mir-101-1/hsa-mir-26a-1/hsa-let-7a-3/hsa-let-7a-1/hsa-mir-30b/hsa-mir-16-2/hsa-mir-222/hsa-mir-491/hsa-mir-26a-2/h…	33
Hepatitis C Virus Infection	Hepatitis C Virus Infection	44/342	86/1764	1.05177e-11	6.74182e-11	1.18462e-11	hsa-mir-21/hsa-mir-96/hsa-mir-145/hsa-mir-182/hsa-mir-200a/hsa-mir-125b-1/hsa-mir-125b-2/hsa-mir-99a/hsa-let-7c/hsa-mir-200b/hsa-mir-195/hsa-mir-142/hsa-mir-192/hsa-mir-449a/hsa-mir-155/hsa-mir-503/hsa-mir-19a/hsa-mir-215/hsa-mir-758/hsa-mir-885/hsa-mir-224/hsa-let-7d/hsa-mir-199a-1/hsa-mir-651/hsa-mir-125a/hsa-mir-373/hsa-mir-124-1/hsa-mir-181c/hsa-mir-198/hsa-mir-27b/hsa-mir-136/hsa-let-7a-1/hs…	44
Bone Regeneration	Bone Regeneration	23/342	30/1764	1.17092e-11	7.43131e-11	1.30577e-11	hsa-mir-210/hsa-mir-196a-1/hsa-mir-196a-2/hsa-mir-337/hsa-mir-148b/hsa-mir-130b/hsa-mir-93/hsa-mir-155/hsa-mir-377/hsa-mir-143/hsa-mir-1-2/hsa-mir-1-1/hsa-mir-19a/hsa-mir-20b/hsa-mir-18b/hsa-let-7d/hsa-mir-24-1/hsa-mir-23b/hsa-mir-222/hsa-mir-17/hsa-mir-34c/hsa-mir-153-1/hsa-mir-92a-2	23
5-aza-2'-deoxycytidine (5-Aza-CdR)	5-aza-2'-deoxycytidine (5-Aza-CdR)	32/342	52/1764	1.29458e-11	8.13555e-11	1.42952e-11	hsa-mir-141/hsa-mir-125b-1/hsa-mir-125b-2/hsa-mir-210/hsa-mir-99a/hsa-mir-196a-1/hsa-mir-196a-2/hsa-let-7c/hsa-mir-193a/hsa-mir-181b-1/hsa-mir-342/hsa-mir-181b-2/hsa-mir-92b/hsa-mir-93/hsa-mir-155/hsa-mir-503/hsa-mir-432/hsa-mir-205/hsa-mir-149/hsa-mir-138-2/hsa-mir-193b/hsa-mir-125a/hsa-mir-339/hsa-mir-10a/hsa-let-7i/hsa-mir-27b/hsa-let-7g/hsa-mir-29b-1/hsa-let-7f-2/hsa-mir-24-1/hsa-mir-138-1/hs…	32
Imatinib	Imatinib	30/342	47/1764	1.53466e-11	9.55066e-11	1.67817e-11	hsa-mir-21/hsa-mir-183/hsa-mir-141/hsa-mir-100/hsa-mir-142/hsa-mir-181b-1/hsa-mir-181b-2/hsa-mir-191/hsa-mir-155/hsa-mir-203a/hsa-mir-493/hsa-mir-7-1/hsa-mir-7-3/hsa-mir-326/hsa-mir-224/hsa-mir-7-2/hsa-mir-138-2/hsa-mir-328/hsa-mir-199a-1/hsa-mir-30c-2/hsa-mir-30c-1/hsa-mir-181c/hsa-mir-26a-1/hsa-mir-30b/hsa-mir-138-1/hsa-mir-17/hsa-mir-153-1/hsa-mir-520a/hsa-mir-26a-2/hsa-mir-29c	30
cigarette smoke (CS)	cigarette smoke (CS)	20/342	24/1764	1.74539e-11	1.07576e-10	1.89025e-11	hsa-mir-21/hsa-mir-145/hsa-mir-196a-1/hsa-mir-196a-2/hsa-mir-195/hsa-mir-449a/hsa-mir-93/hsa-mir-191/hsa-mir-155/hsa-mir-133a-1/hsa-mir-133a-2/hsa-mir-9-1/hsa-mir-9-2/hsa-mir-9-3/hsa-mir-218-2/hsa-mir-218-1/hsa-mir-181c/hsa-mir-16-2/hsa-mir-222/hsa-mir-380	20
Psoriasis	Psoriasis	24/342	33/1764	2.76473e-11	1.6878e-10	2.96567e-11	hsa-mir-21/hsa-mir-125b-1/hsa-mir-125b-2/hsa-mir-210/hsa-mir-99a/hsa-mir-33b/hsa-mir-181b-1/hsa-mir-181b-2/hsa-mir-155/hsa-mir-203a/hsa-mir-203b/hsa-mir-33a/hsa-mir-143/hsa-mir-19a/hsa-mir-106a/hsa-mir-138-2/hsa-mir-193b/hsa-let-7a-3/hsa-let-7a-1/hsa-mir-217/hsa-mir-31/hsa-mir-138-1/hsa-mir-223/hsa-mir-194-1	24
Leukemia	Leukemia	37/342	67/1764	2.82745e-11	1.70981e-10	3.00434e-11	hsa-mir-139/hsa-mir-21/hsa-mir-486-1/hsa-mir-486-2/hsa-mir-183/hsa-mir-378a/hsa-mir-125b-1/hsa-mir-125b-2/hsa-mir-378c/hsa-mir-365b/hsa-mir-365a/hsa-mir-195/hsa-mir-511/hsa-mir-454/hsa-mir-155/hsa-mir-143/hsa-mir-19a/hsa-mir-18a/hsa-mir-9-1/hsa-mir-9-2/hsa-mir-9-3/hsa-mir-138-2/hsa-mir-2278/hsa-mir-193b/hsa-mir-125a/hsa-mir-339/hsa-mir-378b/hsa-mir-181c/hsa-mir-27b/hsa-mir-217/hsa-mir-24-1/hsa-mi…	37
Pulmonary Hypertension	Pulmonary Hypertension	25/342	36/1764	5.35803e-11	3.20981e-10	5.64003e-11	hsa-mir-21/hsa-mir-96/hsa-mir-145/hsa-mir-210/hsa-mir-193a/hsa-mir-130b/hsa-mir-204/hsa-mir-143/hsa-mir-503/hsa-mir-138-2/hsa-mir-98/hsa-mir-206/hsa-mir-30c-2/hsa-mir-193b/hsa-mir-124-1/hsa-mir-30c-1/hsa-mir-26a-1/hsa-mir-27b/hsa-mir-29b-1/hsa-mir-138-1/hsa-mir-223/hsa-mir-17/hsa-mir-29b-2/hsa-mir-26a-2/hsa-mir-29c	25
hepatitis C virus (HCV)	hepatitis C virus (HCV)	30/342	49/1764	7.18227e-11	4.26281e-10	7.49028e-11	hsa-mir-21/hsa-mir-486-1/hsa-mir-486-2/hsa-mir-125b-1/hsa-mir-125b-2/hsa-mir-99a/hsa-mir-130b/hsa-mir-192/hsa-mir-301a/hsa-mir-181b-1/hsa-mir-375/hsa-mir-449a/hsa-mir-181b-2/hsa-mir-93/hsa-mir-155/hsa-mir-19a/hsa-mir-494/hsa-mir-885/hsa-mir-199a-1/hsa-mir-30c-2/hsa-mir-124-1/hsa-mir-30c-1/hsa-mir-181c/hsa-mir-27b/hsa-mir-30e/hsa-mir-30b/hsa-mir-16-2/hsa-mir-223/hsa-mir-135a-1/hsa-mir-491	30
Lymphoma	Lymphoma	34/342	60/1764	7.36825e-11	4.33307e-10	7.61374e-11	hsa-mir-21/hsa-mir-486-1/hsa-mir-486-2/hsa-mir-125b-1/hsa-mir-125b-2/hsa-mir-10b/hsa-mir-144/hsa-mir-497/hsa-mir-200c/hsa-mir-155/hsa-mir-203a/hsa-mir-203b/hsa-mir-143/hsa-mir-19a/hsa-mir-18a/hsa-mir-494/hsa-mir-20b/hsa-mir-224/hsa-mir-18b/hsa-let-7d/hsa-mir-199a-1/hsa-mir-26a-1/hsa-mir-31/hsa-mir-24-1/hsa-mir-23b/hsa-mir-16-2/hsa-mir-499b/hsa-mir-19b-1/hsa-mir-17/hsa-mir-504/hsa-mir-520a/hsa-mir…	34
ionizing radiation (IR)	ionizing radiation (IR)	36/342	67/1764	1.55584e-10	9.06629e-10	1.59306e-10	hsa-mir-21/hsa-mir-200a/hsa-mir-100/hsa-mir-144/hsa-mir-148b/hsa-mir-449a/hsa-mir-93/hsa-mir-155/hsa-mir-7-1/hsa-mir-1-2/hsa-mir-1-1/hsa-mir-503/hsa-mir-19a/hsa-mir-18a/hsa-mir-494/hsa-mir-9-1/hsa-mir-9-2/hsa-mir-9-3/hsa-mir-205/hsa-mir-224/hsa-mir-218-2/hsa-mir-125a/hsa-mir-339/hsa-mir-218-1/hsa-mir-101-1/hsa-let-7i/hsa-mir-302b/hsa-let-7g/hsa-mir-24-1/hsa-mir-16-2/hsa-mir-222/hsa-mir-17/hsa-mir…	36
HIV-Associated Lipodystrophy	HIV-Associated Lipodystrophy	21/342	28/1764	2.0103e-10	1.1609e-09	2.03985e-10	hsa-mir-365b/hsa-mir-365a/hsa-mir-454/hsa-mir-342/hsa-mir-191/hsa-mir-452/hsa-mir-149/hsa-mir-346/hsa-let-7d/hsa-mir-218-2/hsa-mir-199a-1/hsa-mir-30c-2/hsa-mir-125a/hsa-mir-374a/hsa-mir-218-1/hsa-mir-30c-1/hsa-mir-186/hsa-mir-214/hsa-mir-24-1/hsa-mir-362/hsa-mir-628	21
1-methyl-4-phenylpyridinium (MPP+)	1-methyl-4-phenylpyridinium (MPP+)	26/342	40/1764	2.11883e-10	1.20192e-09	2.11192e-10	hsa-mir-200a/hsa-mir-125b-1/hsa-mir-125b-2/hsa-mir-100/hsa-mir-1301/hsa-mir-585/hsa-mir-590/hsa-mir-7-1/hsa-mir-7-3/hsa-mir-1277/hsa-mir-135b/hsa-mir-494/hsa-mir-9-1/hsa-mir-9-2/hsa-mir-9-3/hsa-mir-7-2/hsa-mir-138-2/hsa-mir-106b/hsa-mir-199a-1/hsa-mir-124-1/hsa-mir-217/hsa-mir-214/hsa-mir-138-1/hsa-mir-153-1/hsa-mir-15b/hsa-mir-29c	26
MYC	MYC	26/342	40/1764	2.11883e-10	1.20192e-09	2.11192e-10	hsa-mir-429/hsa-mir-141/hsa-let-7c/hsa-mir-195/hsa-mir-93/hsa-mir-19a/hsa-mir-18a/hsa-mir-9-1/hsa-mir-9-2/hsa-mir-9-3/hsa-mir-106a/hsa-mir-20b/hsa-let-7d/hsa-mir-106b/hsa-let-7i/hsa-mir-26a-1/hsa-let-7a-3/hsa-let-7a-1/hsa-let-7g/hsa-let-7f-2/hsa-mir-23b/hsa-mir-19b-1/hsa-mir-17/hsa-mir-26a-2/hsa-mir-92a-2/hsa-mir-29c	26
Squamous Cell Carcinoma, Head and Neck	Squamous Cell Carcinoma, Head and Neck	29/342	48/1764	2.42432e-10	1.36315e-09	2.39522e-10	hsa-mir-21/hsa-mir-141/hsa-mir-182/hsa-mir-210/hsa-mir-196a-1/hsa-mir-196a-2/hsa-mir-200c/hsa-mir-200b/hsa-mir-375/hsa-mir-93/hsa-mir-155/hsa-mir-147b/hsa-mir-1-2/hsa-mir-1-1/hsa-mir-376c/hsa-mir-675/hsa-mir-494/hsa-mir-106a/hsa-mir-20b/hsa-mir-138-2/hsa-mir-206/hsa-mir-193b/hsa-mir-373/hsa-let-7a-3/hsa-let-7a-1/hsa-mir-24-1/hsa-mir-138-1/hsa-mir-15b/hsa-mir-29c	29
glucocorticoid (GC)	glucocorticoid (GC)	27/342	43/1764	3.00199e-10	1.67328e-09	2.94017e-10	hsa-mir-21/hsa-mir-182/hsa-mir-451a/hsa-mir-10b/hsa-mir-32/hsa-mir-335/hsa-mir-155/hsa-mir-452/hsa-mir-18a/hsa-mir-149/hsa-mir-224/hsa-mir-124-1/hsa-mir-647/hsa-mir-186/hsa-let-7a-3/hsa-let-7a-1/hsa-mir-214/hsa-mir-30e/hsa-mir-29b-1/hsa-let-7f-2/hsa-mir-16-2/hsa-mir-223/hsa-mir-17/hsa-mir-520c/hsa-mir-29b-2/hsa-mir-15b/hsa-mir-29c	27
Lymphoma, Large B-Cell, Diffuse	Lymphoma, Large B-Cell, Diffuse	25/342	38/1764	3.28129e-10	1.7977e-09	3.15878e-10	hsa-mir-21/hsa-mir-200a/hsa-mir-200c/hsa-mir-200b/hsa-mir-511/hsa-mir-342/hsa-mir-155/hsa-mir-33a/hsa-mir-147b/hsa-mir-5586/hsa-mir-18a/hsa-mir-455/hsa-mir-224/hsa-mir-138-2/hsa-mir-339/hsa-mir-10a/hsa-mir-520d/hsa-mir-26a-1/hsa-mir-28/hsa-mir-214/hsa-mir-138-1/hsa-mir-222/hsa-mir-151b/hsa-mir-520c/hsa-mir-26a-2	25
Onco-MiRNAs	Onco-MiRNAs	25/342	38/1764	3.28129e-10	1.7977e-09	3.15878e-10	hsa-mir-21/hsa-mir-210/hsa-mir-196a-1/hsa-mir-196a-2/hsa-mir-93/hsa-mir-191/hsa-mir-155/hsa-mir-203a/hsa-mir-19a/hsa-mir-18a/hsa-mir-106a/hsa-mir-455/hsa-mir-20b/hsa-mir-224/hsa-mir-18b/hsa-mir-106b/hsa-mir-373/hsa-mir-214/hsa-mir-24-1/hsa-mir-222/hsa-mir-223/hsa-mir-19b-1/hsa-mir-17/hsa-mir-92a-2/hsa-mir-194-1	25
1,25-dihydroxyvitamin D 3 (calcitriol)	1,25-dihydroxyvitamin D 3 (calcitriol)	18/342	22/1764	3.49927e-10	1.90087e-09	3.34007e-10	hsa-mir-125b-1/hsa-mir-125b-2/hsa-mir-100/hsa-mir-32/hsa-mir-187/hsa-mir-1-2/hsa-mir-1-1/hsa-mir-1247/hsa-mir-675/hsa-mir-483/hsa-mir-1284/hsa-mir-498/hsa-mir-218-2/hsa-mir-302c/hsa-mir-218-1/hsa-mir-217/hsa-mir-16-2/hsa-mir-520c	18
kidney.cortex_renalis	kidney.cortex_renalis	26/342	41/1764	4.77426e-10	2.52917e-09	4.44407e-10	hsa-mir-96/hsa-mir-183/hsa-mir-429/hsa-mir-141/hsa-mir-182/hsa-mir-200a/hsa-mir-337/hsa-mir-200c/hsa-mir-200b/hsa-mir-195/hsa-mir-551b/hsa-mir-495/hsa-mir-377/hsa-mir-493/hsa-mir-7-1/hsa-mir-7-3/hsa-mir-376c/hsa-mir-654/hsa-mir-376a-2/hsa-mir-3651/hsa-mir-7-2/hsa-mir-382/hsa-mir-376a-1/hsa-mir-136/hsa-mir-410/hsa-mir-509-1	26
Leukemia, Lymphocytic, Chronic	Leukemia, Lymphocytic, Chronic	26/342	41/1764	4.77426e-10	2.52917e-09	4.44407e-10	hsa-mir-21/hsa-mir-125b-1/hsa-mir-125b-2/hsa-mir-497/hsa-mir-181b-1/hsa-mir-181b-2/hsa-mir-155/hsa-mir-143/hsa-mir-9-1/hsa-mir-9-2/hsa-mir-9-3/hsa-mir-26a-1/hsa-mir-214/hsa-mir-29b-1/hsa-mir-31/hsa-mir-16-2/hsa-mir-223/hsa-mir-17/hsa-mir-1206/hsa-mir-362/hsa-mir-34c/hsa-mir-29b-2/hsa-mir-26a-2/hsa-mir-15b/hsa-mir-29c/hsa-mir-34b	26
Parkinson's Disease	Parkinson's Disease	26/342	41/1764	4.77426e-10	2.52917e-09	4.44407e-10	hsa-mir-21/hsa-mir-144/hsa-mir-195/hsa-mir-495/hsa-mir-7-1/hsa-mir-7-3/hsa-mir-1-2/hsa-mir-1-1/hsa-mir-433/hsa-mir-9-1/hsa-mir-9-2/hsa-mir-9-3/hsa-mir-106a/hsa-mir-129-2/hsa-mir-129-1/hsa-mir-7-2/hsa-mir-382/hsa-mir-543/hsa-mir-214/hsa-mir-29b-1/hsa-mir-16-2/hsa-mir-19b-1/hsa-mir-153-1/hsa-mir-29b-2/hsa-mir-29c/hsa-mir-34b	26
angiotensin II (Ang II)	angiotensin II (Ang II)	24/342	36/1764	5.02441e-10	2.63987e-09	4.63858e-10	hsa-mir-21/hsa-mir-96/hsa-mir-145/hsa-mir-200a/hsa-mir-155/hsa-mir-133a-1/hsa-mir-133a-2/hsa-mir-590/hsa-mir-143/hsa-mir-9-1/hsa-mir-9-2/hsa-mir-9-3/hsa-mir-129-2/hsa-mir-202/hsa-mir-129-1/hsa-mir-186/hsa-mir-27b/hsa-mir-217/hsa-let-7g/hsa-mir-29b-1/hsa-mir-30b/hsa-mir-23b/hsa-mir-17/hsa-mir-29b-2	24
Human Immunodeficiency Virus Infection	Human Immunodeficiency Virus Infection	28/342	47/1764	8.05743e-10	4.19903e-09	7.37822e-10	hsa-mir-21/hsa-mir-183/hsa-mir-125b-1/hsa-mir-125b-2/hsa-mir-210/hsa-mir-196a-1/hsa-mir-196a-2/hsa-let-7c/hsa-mir-155/hsa-mir-7-1/hsa-mir-7-3/hsa-mir-7-2/hsa-mir-382/hsa-let-7d/hsa-mir-1290/hsa-mir-331/hsa-mir-124-1/hsa-mir-28/hsa-let-7a-1/hsa-let-7g/hsa-mir-29b-1/hsa-mir-222/hsa-mir-223/hsa-mir-17/hsa-mir-34c/hsa-mir-29b-2/hsa-mir-92a-2/hsa-mir-29c	28
Squamous Cell Carcinoma, Tongue	Squamous Cell Carcinoma, Tongue	20/342	27/1764	8.16454e-10	4.22054e-09	7.41601e-10	hsa-mir-21/hsa-mir-96/hsa-mir-183/hsa-mir-195/hsa-mir-375/hsa-mir-203a/hsa-mir-940/hsa-mir-203b/hsa-mir-483/hsa-mir-494/hsa-mir-498/hsa-mir-593/hsa-mir-373/hsa-mir-26a-1/hsa-mir-214/hsa-mir-29b-1/hsa-mir-24-1/hsa-mir-29b-2/hsa-mir-26a-2/hsa-mir-15b	20
Chronic Hepatitis B	Chronic Hepatitis B	22/342	32/1764	1.1297e-09	5.7471e-09	1.00984e-09	hsa-mir-200a/hsa-mir-210/hsa-mir-196a-2/hsa-mir-200c/hsa-mir-200b/hsa-mir-511/hsa-mir-192/hsa-mir-181b-1/hsa-mir-181b-2/hsa-mir-106a/hsa-mir-885/hsa-mir-98/hsa-mir-125a/hsa-mir-124-1/hsa-mir-10a/hsa-mir-26a-1/hsa-mir-29b-1/hsa-mir-30b/hsa-mir-29b-2/hsa-mir-26a-2/hsa-mir-574/hsa-mir-29c	22
Inflammatory Bowel Diseases	Inflammatory Bowel Diseases	22/342	32/1764	1.1297e-09	5.7471e-09	1.00984e-09	hsa-mir-21/hsa-mir-200a/hsa-mir-125b-1/hsa-mir-125b-2/hsa-mir-200c/hsa-mir-200b/hsa-mir-193a/hsa-mir-301a/hsa-mir-191/hsa-mir-18a/hsa-mir-129-2/hsa-mir-129-1/hsa-mir-346/hsa-mir-18b/hsa-mir-206/hsa-mir-124-1/hsa-mir-10a/hsa-mir-186/hsa-mir-31/hsa-mir-16-2/hsa-mir-223/hsa-mir-34c	22
Coronary Heart Diseases	Coronary Heart Diseases	31/342	56/1764	1.2115e-09	6.11475e-09	1.07444e-09	hsa-mir-21/hsa-mir-486-1/hsa-mir-486-2/hsa-mir-145/hsa-mir-125b-1/hsa-mir-125b-2/hsa-mir-451a/hsa-mir-196a-2/hsa-mir-32/hsa-mir-454/hsa-mir-155/hsa-mir-133a-1/hsa-mir-133a-2/hsa-mir-585/hsa-mir-1-2/hsa-mir-1-1/hsa-mir-18a/hsa-mir-149/hsa-mir-224/hsa-mir-206/hsa-mir-106b/hsa-mir-199a-1/hsa-mir-339/hsa-mir-624/hsa-mir-214/hsa-mir-31/hsa-mir-223/hsa-mir-17/hsa-mir-92a-2/hsa-mir-15b/hsa-mir-574	31
cisplatin (CDDP)	cisplatin (CDDP)	27/342	45/1764	1.32023e-09	6.56023e-09	1.15271e-09	hsa-mir-21/hsa-mir-429/hsa-mir-200c/hsa-mir-200b/hsa-mir-181b-1/hsa-mir-204/hsa-mir-342/hsa-mir-181b-2/hsa-mir-93/hsa-mir-381/hsa-mir-345/hsa-mir-758/hsa-mir-106a/hsa-mir-455/hsa-mir-885/hsa-mir-138-2/hsa-mir-98/hsa-mir-199a-1/hsa-mir-331/hsa-mir-10a/hsa-mir-29b-1/hsa-mir-23b/hsa-mir-138-1/hsa-mir-222/hsa-mir-630/hsa-mir-520f/hsa-mir-29b-2	27
Docetaxel	Docetaxel	27/342	45/1764	1.32023e-09	6.56023e-09	1.15271e-09	hsa-mir-21/hsa-mir-145/hsa-mir-141/hsa-mir-200a/hsa-mir-451a/hsa-mir-100/hsa-mir-200c/hsa-mir-200b/hsa-mir-193a/hsa-mir-195/hsa-mir-192/hsa-mir-181b-1/hsa-mir-375/hsa-mir-204/hsa-mir-181b-2/hsa-mir-7-1/hsa-mir-7-3/hsa-mir-129-2/hsa-mir-129-1/hsa-mir-7-2/hsa-mir-138-2/hsa-mir-98/hsa-mir-125a/hsa-mir-101-1/hsa-mir-16-2/hsa-mir-138-1/hsa-mir-194-1	27
Cell Motility	Cell Motility	17/342	21/1764	1.5399e-09	7.59288e-09	1.33416e-09	hsa-mir-21/hsa-mir-145/hsa-mir-200a/hsa-mir-10b/hsa-mir-100/hsa-mir-130b/hsa-mir-584/hsa-mir-143/hsa-mir-9-1/hsa-mir-9-2/hsa-mir-9-3/hsa-mir-205/hsa-mir-206/hsa-mir-30b/hsa-mir-31/hsa-mir-222/hsa-mir-151b	17
activin A	activin A	16/342	19/1764	1.62271e-09	7.87998e-09	1.38461e-09	hsa-let-7c/hsa-mir-193a/hsa-mir-93/hsa-mir-191/hsa-mir-140/hsa-mir-7-1/hsa-mir-7-3/hsa-mir-18a/hsa-mir-7-2/hsa-mir-193b/hsa-mir-30d/hsa-let-7i/hsa-mir-26a-1/hsa-mir-222/hsa-mir-26a-2/hsa-mir-15b	16
sulforaphane (SFN)	sulforaphane (SFN)	16/342	19/1764	1.62271e-09	7.87998e-09	1.38461e-09	hsa-mir-21/hsa-mir-365a/hsa-mir-200c/hsa-mir-142/hsa-mir-92b/hsa-mir-155/hsa-mir-381/hsa-mir-326/hsa-mir-135b/hsa-mir-9-1/hsa-mir-9-2/hsa-mir-9-3/hsa-mir-382/hsa-mir-27b/hsa-mir-29b-1/hsa-mir-23b	16
Obesity	Obesity	29/342	51/1764	1.83831e-09	8.85982e-09	1.55678e-09	hsa-mir-21/hsa-mir-378a/hsa-mir-200a/hsa-mir-378c/hsa-mir-210/hsa-mir-200b/hsa-mir-335/hsa-mir-33b/hsa-mir-130b/hsa-mir-342/hsa-mir-155/hsa-mir-33a/hsa-mir-143/hsa-mir-503/hsa-mir-483/hsa-mir-376a-2/hsa-mir-138-2/hsa-mir-199a-1/hsa-mir-125a/hsa-mir-378b/hsa-mir-652/hsa-mir-26a-1/hsa-mir-376a-1/hsa-mir-27b/hsa-mir-16-2/hsa-mir-138-1/hsa-mir-223/hsa-mir-26a-2/hsa-mir-15b	29
Adenocarcinoma, Gastric	Adenocarcinoma, Gastric	24/342	38/1764	2.63657e-09	1.26123e-08	2.21613e-09	hsa-mir-21/hsa-mir-96/hsa-mir-486-1/hsa-mir-486-2/hsa-mir-145/hsa-mir-125b-1/hsa-mir-125b-2/hsa-mir-100/hsa-let-7c/hsa-mir-193a/hsa-mir-93/hsa-mir-203a/hsa-mir-203b/hsa-mir-381/hsa-mir-299/hsa-mir-143/hsa-mir-483/hsa-mir-205/hsa-mir-106a/hsa-mir-455/hsa-mir-20b/hsa-mir-302b/hsa-mir-223/hsa-mir-17	24
E2F1	E2F1	19/342	26/1764	3.26799e-09	1.51796e-08	2.66724e-09	hsa-mir-195/hsa-mir-449a/hsa-mir-93/hsa-mir-452/hsa-mir-19a/hsa-mir-18a/hsa-mir-106a/hsa-mir-20b/hsa-mir-224/hsa-mir-18b/hsa-mir-449b/hsa-mir-106b/hsa-let-7i/hsa-mir-449c/hsa-mir-16-2/hsa-mir-223/hsa-mir-17/hsa-mir-92a-2/hsa-mir-15b	19
NFKB1	NFKB1	19/342	26/1764	3.26799e-09	1.51796e-08	2.66724e-09	hsa-mir-21/hsa-mir-125b-1/hsa-mir-125b-2/hsa-mir-10b/hsa-mir-365b/hsa-mir-365a/hsa-mir-155/hsa-mir-9-1/hsa-mir-9-2/hsa-mir-9-3/hsa-mir-224/hsa-mir-199a-1/hsa-let-7a-3/hsa-mir-214/hsa-mir-29b-1/hsa-mir-16-2/hsa-mir-17/hsa-mir-29b-2/hsa-mir-29c	19
triptolide (TPL)	triptolide (TPL)	19/342	26/1764	3.26799e-09	1.51796e-08	2.66724e-09	hsa-mir-21/hsa-mir-141/hsa-mir-144/hsa-mir-142/hsa-mir-301a/hsa-mir-204/hsa-mir-93/hsa-mir-191/hsa-mir-155/hsa-mir-188/hsa-mir-149/hsa-mir-20b/hsa-mir-138-2/hsa-mir-218-2/hsa-mir-106b/hsa-mir-193b/hsa-mir-218-1/hsa-mir-138-1/hsa-mir-92a-2	19
Tuberculosis, Pulmonary	Tuberculosis, Pulmonary	19/342	26/1764	3.26799e-09	1.51796e-08	2.66724e-09	hsa-mir-21/hsa-mir-125b-1/hsa-mir-125b-2/hsa-mir-196a-1/hsa-mir-196a-2/hsa-mir-200c/hsa-mir-192/hsa-mir-204/hsa-mir-155/hsa-mir-376c/hsa-mir-149/hsa-mir-206/hsa-mir-124-1/hsa-let-7g/hsa-mir-30b/hsa-mir-31/hsa-mir-16-2/hsa-mir-499b/hsa-mir-223	19
Asthma	Asthma	25/342	41/1764	3.49761e-09	1.61293e-08	2.83411e-09	hsa-mir-21/hsa-mir-145/hsa-mir-125b-1/hsa-mir-125b-2/hsa-mir-196a-2/hsa-mir-200c/hsa-mir-148b/hsa-mir-187/hsa-mir-140/hsa-mir-155/hsa-mir-143/hsa-mir-19a/hsa-mir-18a/hsa-mir-9-1/hsa-mir-9-2/hsa-mir-9-3/hsa-mir-149/hsa-mir-224/hsa-mir-498/hsa-let-7d/hsa-let-7a-3/hsa-let-7a-1/hsa-let-7g/hsa-let-7f-2/hsa-mir-499b	25
Hormone-mediated Signaling Pathway	Hormone-mediated Signaling Pathway	31/342	58/1764	3.88108e-09	1.77698e-08	3.12238e-09	hsa-mir-21/hsa-mir-375/hsa-mir-133a-1/hsa-mir-133a-2/hsa-mir-7-1/hsa-mir-379/hsa-mir-7-3/hsa-mir-1-2/hsa-mir-1-1/hsa-mir-19a/hsa-mir-135b/hsa-mir-18a/hsa-mir-9-1/hsa-mir-9-2/hsa-mir-9-3/hsa-mir-7-2/hsa-mir-98/hsa-mir-206/hsa-mir-199a-1/hsa-mir-124-1/hsa-mir-30d/hsa-mir-101-1/hsa-let-7a-3/hsa-let-7a-1/hsa-mir-24-1/hsa-mir-23b/hsa-mir-16-2/hsa-mir-499b/hsa-mir-223/hsa-mir-17/hsa-mir-92a-2	31
Cardiomyopathy	Cardiomyopathy	18/342	24/1764	4.37446e-09	1.98867e-08	3.49435e-09	hsa-mir-21/hsa-mir-200a/hsa-mir-451a/hsa-mir-200c/hsa-mir-200b/hsa-mir-155/hsa-mir-133a-1/hsa-mir-133a-2/hsa-mir-639/hsa-mir-9-1/hsa-mir-9-2/hsa-mir-9-3/hsa-mir-30d/hsa-mir-30e/hsa-mir-29b-1/hsa-mir-30b/hsa-mir-29b-2/hsa-mir-29c	18
Angiogenesis	Angiogenesis	33/342	65/1764	6.66525e-09	2.9576e-08	5.19686e-09	hsa-mir-21/hsa-mir-486-1/hsa-mir-486-2/hsa-mir-145/hsa-mir-378a/hsa-mir-378c/hsa-mir-210/hsa-mir-190b/hsa-mir-10b/hsa-mir-184/hsa-mir-497/hsa-mir-93/hsa-mir-133a-1/hsa-mir-133a-2/hsa-mir-143/hsa-mir-891a/hsa-mir-19a/hsa-mir-18a/hsa-mir-205/hsa-mir-149/hsa-mir-129-1/hsa-mir-382/hsa-mir-378b/hsa-mir-27b/hsa-mir-190a/hsa-let-7f-2/hsa-mir-31/hsa-mir-16-2/hsa-mir-222/hsa-mir-19b-1/hsa-mir-17/hsa-mir-9…	33
Cerebral Aneurysm	Cerebral Aneurysm	16/342	20/1764	6.69035e-09	2.9576e-08	5.19686e-09	hsa-mir-145/hsa-mir-133a-1/hsa-mir-133a-2/hsa-mir-143/hsa-mir-1-2/hsa-mir-1-1/hsa-mir-9-1/hsa-mir-9-2/hsa-mir-9-3/hsa-mir-455/hsa-mir-29b-1/hsa-mir-24-1/hsa-mir-23b/hsa-mir-29b-2/hsa-mir-92a-2/hsa-mir-29c	16
estradiol-17尾 (E2)	estradiol-17尾 (E2)	16/342	20/1764	6.69035e-09	2.9576e-08	5.19686e-09	hsa-mir-125b-1/hsa-mir-125b-2/hsa-mir-93/hsa-mir-140/hsa-mir-155/hsa-mir-7-1/hsa-mir-7-3/hsa-mir-9-1/hsa-mir-9-2/hsa-mir-9-3/hsa-mir-7-2/hsa-mir-30c-2/hsa-mir-30c-1/hsa-mir-27b/hsa-let-7a-3/hsa-let-7a-1	16
TP53	TP53	16/342	20/1764	6.69035e-09	2.9576e-08	5.19686e-09	hsa-mir-145/hsa-mir-200a/hsa-mir-125b-1/hsa-mir-125b-2/hsa-mir-200c/hsa-mir-200b/hsa-mir-192/hsa-mir-155/hsa-mir-143/hsa-mir-215/hsa-mir-519d/hsa-mir-29b-1/hsa-mir-34c/hsa-mir-29b-2/hsa-mir-29c/hsa-mir-34b	16
Innate Immunity	Innate Immunity	25/342	42/1764	7.12191e-09	3.12681e-08	5.49419e-09	hsa-mir-21/hsa-mir-145/hsa-mir-125b-1/hsa-mir-125b-2/hsa-let-7c/hsa-mir-142/hsa-mir-181b-1/hsa-mir-181b-2/hsa-mir-155/hsa-mir-149/hsa-mir-202/hsa-let-7d/hsa-mir-181c/hsa-mir-26a-1/hsa-mir-136/hsa-let-7a-1/hsa-mir-410/hsa-let-7g/hsa-mir-29b-1/hsa-mir-30b/hsa-let-7f-2/hsa-mir-24-1/hsa-mir-223/hsa-mir-29b-2/hsa-mir-26a-2	25
Epstein-Barr Virus Infection	Epstein-Barr Virus Infection	15/342	18/1764	7.31595e-09	3.19015e-08	5.60549e-09	hsa-mir-96/hsa-mir-183/hsa-mir-182/hsa-mir-10b/hsa-mir-142/hsa-mir-7-1/hsa-mir-7-3/hsa-mir-9-1/hsa-mir-9-2/hsa-mir-9-3/hsa-mir-7-2/hsa-mir-10a/hsa-let-7a-1/hsa-mir-222/hsa-mir-15b	15
Estradiol (E2)	Estradiol (E2)	36/342	75/1764	9.19789e-09	3.98368e-08	6.99982e-09	hsa-mir-21/hsa-mir-200a/hsa-mir-10b/hsa-mir-337/hsa-let-7c/hsa-mir-200c/hsa-mir-200b/hsa-mir-191/hsa-mir-203a/hsa-mir-143/hsa-mir-1-2/hsa-mir-1-1/hsa-mir-9-1/hsa-mir-9-2/hsa-mir-9-3/hsa-let-7d/hsa-mir-98/hsa-mir-30c-2/hsa-mir-124-1/hsa-mir-30c-1/hsa-mir-520d/hsa-let-7i/hsa-mir-27b/hsa-let-7a-3/hsa-let-7a-1/hsa-mir-302b/hsa-let-7g/hsa-mir-30b/hsa-let-7f-2/hsa-mir-16-2/hsa-mir-487a/hsa-mir-222/hsa-…	36
Chronic Kidney Disease	Chronic Kidney Disease	21/342	32/1764	1.01041e-08	4.34679e-08	7.63784e-09	hsa-mir-21/hsa-mir-125b-1/hsa-mir-125b-2/hsa-mir-210/hsa-mir-204/hsa-mir-133a-1/hsa-mir-133a-2/hsa-mir-143/hsa-mir-19a/hsa-mir-106b/hsa-mir-193b/hsa-mir-374a/hsa-let-7a-3/hsa-let-7a-1/hsa-mir-217/hsa-mir-29b-1/hsa-mir-30b/hsa-mir-17/hsa-mir-29b-2/hsa-mir-15b/hsa-mir-29c	21
particulate matter (PM2.5)	particulate matter (PM2.5)	24/342	40/1764	1.16399e-08	4.97413e-08	8.74015e-09	hsa-mir-139/hsa-mir-21/hsa-mir-96/hsa-mir-145/hsa-mir-200a/hsa-mir-210/hsa-mir-32/hsa-mir-204/hsa-mir-93/hsa-mir-140/hsa-mir-155/hsa-mir-215/hsa-mir-205/hsa-mir-382/hsa-mir-206/hsa-mir-331/hsa-mir-101-1/hsa-mir-26a-1/hsa-mir-28/hsa-let-7a-3/hsa-let-7a-1/hsa-mir-16-2/hsa-mir-222/hsa-mir-26a-2	24
Aortic Stenosis	Aortic Stenosis	18/342	25/1764	1.2878e-08	5.46675e-08	9.60575e-09	hsa-mir-451a/hsa-mir-210/hsa-mir-195/hsa-mir-204/hsa-mir-133a-1/hsa-mir-133a-2/hsa-mir-1-2/hsa-mir-1-1/hsa-mir-106a/hsa-mir-382/hsa-mir-30c-2/hsa-mir-30c-1/hsa-mir-378b/hsa-mir-26a-1/hsa-mir-30b/hsa-mir-31/hsa-mir-24-1/hsa-mir-26a-2	18
melatonin	melatonin	22/342	35/1764	1.44689e-08	6.10169e-08	1.07214e-08	hsa-mir-210/hsa-mir-497/hsa-mir-449a/hsa-mir-204/hsa-mir-140/hsa-mir-155/hsa-mir-590/hsa-mir-215/hsa-mir-675/hsa-mir-205/hsa-mir-106a/hsa-mir-181c/hsa-mir-101-1/hsa-let-7i/hsa-let-7a-3/hsa-let-7a-1/hsa-mir-892a/hsa-mir-214/hsa-mir-24-1/hsa-mir-16-2/hsa-mir-223/hsa-mir-34b	22
Acute Myocardial Infarction	Acute Myocardial Infarction	26/342	46/1764	1.60607e-08	6.7287e-08	1.18231e-08	hsa-mir-21/hsa-mir-486-1/hsa-mir-486-2/hsa-mir-145/hsa-mir-125b-1/hsa-mir-125b-2/hsa-mir-99a/hsa-mir-144/hsa-mir-497/hsa-mir-148b/hsa-mir-204/hsa-mir-191/hsa-mir-133a-1/hsa-mir-133a-2/hsa-mir-1-2/hsa-mir-1-1/hsa-mir-19a/hsa-mir-106b/hsa-mir-328/hsa-mir-124-1/hsa-mir-30d/hsa-mir-26a-1/hsa-mir-214/hsa-mir-499b/hsa-mir-26a-2/hsa-mir-92a-2	26
Squamous Cell Carcinoma, Lung	Squamous Cell Carcinoma, Lung	17/342	23/1764	1.7653e-08	7.25491e-08	1.27478e-08	hsa-mir-21/hsa-mir-183/hsa-mir-182/hsa-mir-375/hsa-mir-133a-1/hsa-mir-133a-2/hsa-mir-19a/hsa-mir-205/hsa-mir-98/hsa-mir-206/hsa-mir-218-2/hsa-mir-218-1/hsa-mir-29b-1/hsa-mir-30b/hsa-mir-19b-1/hsa-mir-29b-2/hsa-mir-29c	17
Wound Healing	Wound Healing	17/342	23/1764	1.7653e-08	7.25491e-08	1.27478e-08	hsa-mir-21/hsa-mir-145/hsa-mir-378a/hsa-mir-125b-1/hsa-mir-125b-2/hsa-mir-210/hsa-mir-184/hsa-mir-142/hsa-mir-155/hsa-mir-203a/hsa-mir-203b/hsa-mir-147b/hsa-mir-18a/hsa-mir-205/hsa-mir-29b-1/hsa-mir-31/hsa-mir-29b-2	17
ultraviolet (UV) irradiation	ultraviolet (UV) irradiation	27/342	49/1764	1.76563e-08	7.25491e-08	1.27478e-08	hsa-mir-139/hsa-mir-21/hsa-mir-145/hsa-mir-141/hsa-mir-125b-1/hsa-mir-125b-2/hsa-mir-133a-1/hsa-mir-133a-2/hsa-mir-7-1/hsa-mir-7-3/hsa-mir-18a/hsa-mir-9-1/hsa-mir-9-2/hsa-mir-9-3/hsa-mir-205/hsa-mir-129-2/hsa-mir-129-1/hsa-mir-7-2/hsa-mir-124-1/hsa-mir-378b/hsa-mir-101-1/hsa-mir-26a-1/hsa-mir-31/hsa-mir-630/hsa-mir-34c/hsa-mir-26a-2/hsa-mir-29c	27
doxorubicin (DOX)	doxorubicin (DOX)	32/342	64/1764	1.87157e-08	7.64127e-08	1.34267e-08	hsa-mir-21/hsa-mir-145/hsa-mir-182/hsa-mir-451a/hsa-mir-100/hsa-mir-184/hsa-mir-200c/hsa-mir-200b/hsa-mir-195/hsa-mir-181b-1/hsa-mir-375/hsa-mir-449a/hsa-mir-181b-2/hsa-mir-155/hsa-mir-1-2/hsa-mir-1-1/hsa-mir-135b/hsa-mir-331/hsa-mir-30d/hsa-mir-26a-1/hsa-mir-27b/hsa-let-7a-3/hsa-let-7a-1/hsa-mir-4423/hsa-mir-16-2/hsa-mir-222/hsa-mir-223/hsa-mir-34c/hsa-mir-520f/hsa-mir-26a-2/hsa-mir-92a-2/hsa-mi…	32
paraquat (PQ)	paraquat (PQ)	31/342	61/1764	1.92942e-08	7.82759e-08	1.3754e-08	hsa-mir-145/hsa-mir-200a/hsa-mir-125b-1/hsa-mir-125b-2/hsa-mir-210/hsa-mir-99a/hsa-mir-100/hsa-mir-497/hsa-mir-195/hsa-mir-142/hsa-mir-375/hsa-mir-342/hsa-mir-140/hsa-mir-155/hsa-mir-7-1/hsa-mir-299/hsa-mir-143/hsa-mir-7-3/hsa-mir-483/hsa-mir-494/hsa-mir-376a-2/hsa-mir-224/hsa-mir-7-2/hsa-mir-761/hsa-mir-498/hsa-mir-376a-1/hsa-mir-214/hsa-mir-31/hsa-mir-34c/hsa-mir-153-1/hsa-mir-92a-2	31
Crohn Disease	Crohn Disease	21/342	33/1764	2.28985e-08	9.23142e-08	1.62207e-08	hsa-mir-21/hsa-mir-141/hsa-mir-99a/hsa-mir-196a-1/hsa-mir-196a-2/hsa-mir-142/hsa-mir-192/hsa-mir-301a/hsa-mir-155/hsa-mir-495/hsa-mir-19a/hsa-mir-18a/hsa-mir-149/hsa-mir-18b/hsa-let-7d/hsa-mir-124-1/hsa-mir-29b-1/hsa-mir-31/hsa-mir-19b-1/hsa-mir-29b-2/hsa-mir-29c	21
Vascular Hypertrophy	Vascular Hypertrophy	16/342	21/1764	2.31718e-08	9.2832e-08	1.63117e-08	hsa-mir-21/hsa-let-7c/hsa-mir-133a-1/hsa-mir-133a-2/hsa-mir-1-2/hsa-mir-1-1/hsa-let-7d/hsa-mir-98/hsa-mir-206/hsa-let-7i/hsa-mir-26a-1/hsa-let-7a-3/hsa-let-7a-1/hsa-let-7g/hsa-let-7f-2/hsa-mir-26a-2	16
oxygen-glucose deprivation and reoxygenation (OGD/R)	oxygen-glucose deprivation and reoxygenation (OGD/R)	26/342	47/1764	2.96256e-08	1.1795e-07	2.07253e-08	hsa-mir-139/hsa-mir-486-1/hsa-mir-486-2/hsa-mir-183/hsa-mir-145/hsa-mir-429/hsa-mir-210/hsa-mir-195/hsa-mir-142/hsa-mir-155/hsa-mir-203a/hsa-mir-7-1/hsa-mir-7-3/hsa-mir-19a/hsa-mir-205/hsa-mir-7-2/hsa-mir-496/hsa-mir-106b/hsa-mir-124-1/hsa-mir-10a/hsa-mir-186/hsa-mir-26a-1/hsa-mir-217/hsa-mir-24-1/hsa-mir-26a-2/hsa-mir-422a	26
Nephrotoxicity	Nephrotoxicity	14/342	17/1764	3.2571e-08	1.28877e-07	2.26452e-08	hsa-mir-21/hsa-mir-200a/hsa-mir-200c/hsa-mir-200b/hsa-mir-130b/hsa-mir-192/hsa-let-7d/hsa-mir-30d/hsa-mir-186/hsa-mir-30e/hsa-mir-29b-1/hsa-mir-30b/hsa-mir-29b-2/hsa-mir-29c	14
Hepatoblastoma	Hepatoblastoma	18/342	26/1764	3.45005e-08	1.35674e-07	2.38395e-08	hsa-mir-21/hsa-mir-96/hsa-mir-145/hsa-mir-210/hsa-mir-195/hsa-mir-191/hsa-mir-140/hsa-mir-18a/hsa-mir-224/hsa-mir-106b/hsa-mir-125a/hsa-mir-214/hsa-mir-222/hsa-mir-223/hsa-mir-17/hsa-mir-34c/hsa-mir-492/hsa-mir-34b	18
Peritoneal Dialysis Failure	Peritoneal Dialysis Failure	20/342	31/1764	3.59115e-08	1.40361e-07	2.46632e-08	hsa-mir-21/hsa-mir-200a/hsa-mir-100/hsa-mir-497/hsa-mir-200b/hsa-mir-193a/hsa-mir-335/hsa-mir-142/hsa-mir-192/hsa-mir-93/hsa-mir-205/hsa-mir-129-2/hsa-mir-129-1/hsa-let-7d/hsa-mir-193b/hsa-mir-136/hsa-mir-30b/hsa-mir-31/hsa-mir-223/hsa-mir-15b	20
Hematologic Neoplasms	Hematologic Neoplasms	21/342	34/1764	4.93539e-08	1.91732e-07	3.36897e-08	hsa-mir-21/hsa-mir-378a/hsa-mir-125b-1/hsa-mir-125b-2/hsa-mir-378c/hsa-mir-497/hsa-mir-148b/hsa-mir-155/hsa-mir-149/hsa-mir-373/hsa-mir-124-1/hsa-mir-378b/hsa-mir-26a-1/hsa-mir-23b/hsa-mir-222/hsa-mir-223/hsa-mir-17/hsa-mir-520c/hsa-mir-26a-2/hsa-mir-92a-2/hsa-mir-15b	21
Diabetic Nephropathy	Diabetic Nephropathy	17/342	24/1764	4.9901e-08	1.9269e-07	3.3858e-08	hsa-mir-21/hsa-mir-125b-1/hsa-mir-125b-2/hsa-mir-130b/hsa-mir-342/hsa-mir-218-2/hsa-mir-30c-2/hsa-mir-125a/hsa-mir-124-1/hsa-mir-218-1/hsa-mir-30c-1/hsa-mir-26a-1/hsa-mir-214/hsa-mir-23c/hsa-mir-23b/hsa-mir-135a-1/hsa-mir-26a-2	17
Glaucoma	Glaucoma	19/342	29/1764	5.57153e-08	2.13853e-07	3.75767e-08	hsa-mir-21/hsa-mir-182/hsa-mir-451a/hsa-mir-184/hsa-mir-144/hsa-mir-93/hsa-mir-19a/hsa-mir-483/hsa-mir-205/hsa-mir-149/hsa-mir-202/hsa-mir-30d/hsa-mir-450b/hsa-mir-450a-2/hsa-mir-29b-1/hsa-mir-24-1/hsa-mir-16-2/hsa-mir-29b-2/hsa-mir-29c	19
IL-6	IL-6	16/342	22/1764	7.00678e-08	2.6576e-07	4.66973e-08	hsa-mir-378a/hsa-mir-187/hsa-mir-19a/hsa-mir-215/hsa-mir-106a/hsa-mir-149/hsa-let-7d/hsa-mir-10a/hsa-mir-27b/hsa-mir-214/hsa-let-7g/hsa-mir-31/hsa-mir-24-1/hsa-mir-16-2/hsa-mir-223/hsa-mir-17	16
influenza A virus (IAV)	influenza A virus (IAV)	16/342	22/1764	7.00678e-08	2.6576e-07	4.66973e-08	hsa-mir-141/hsa-mir-200c/hsa-mir-93/hsa-mir-155/hsa-mir-203a/hsa-mir-590/hsa-mir-9-1/hsa-mir-9-2/hsa-mir-9-3/hsa-mir-302c/hsa-mir-1290/hsa-mir-101-1/hsa-mir-223/hsa-mir-17/hsa-mir-29c/hsa-mir-194-1	16
Leukemia, Myeloid, Chronic	Leukemia, Myeloid, Chronic	32/342	67/1764	7.68168e-08	2.89644e-07	5.08941e-08	hsa-mir-21/hsa-mir-145/hsa-mir-378a/hsa-mir-200a/hsa-mir-378c/hsa-let-7c/hsa-mir-148b/hsa-mir-142/hsa-mir-665/hsa-mir-140/hsa-mir-155/hsa-mir-299/hsa-mir-483/hsa-mir-9-1/hsa-mir-9-2/hsa-mir-9-3/hsa-mir-224/hsa-mir-4290/hsa-mir-498/hsa-mir-3611/hsa-let-7d/hsa-mir-328/hsa-mir-378b/hsa-let-7i/hsa-mir-26a-1/hsa-let-7a-1/hsa-let-7g/hsa-mir-16-2/hsa-mir-17/hsa-mir-3201/hsa-mir-520a/hsa-mir-26a-2	32
Pleural Mesothelioma	Pleural Mesothelioma	20/342	32/1764	7.89239e-08	2.95849e-07	5.19843e-08	hsa-mir-21/hsa-mir-145/hsa-mir-193a/hsa-mir-335/hsa-mir-191/hsa-mir-143/hsa-mir-379/hsa-mir-411/hsa-mir-125a/hsa-mir-652/hsa-let-7a-3/hsa-let-7a-1/hsa-mir-30e/hsa-mir-31/hsa-mir-16-2/hsa-mir-222/hsa-mir-223/hsa-mir-484/hsa-mir-34c/hsa-mir-34b	20
Carcinoma, Gallbladder	Carcinoma, Gallbladder	18/342	27/1764	8.53206e-08	3.14313e-07	5.52287e-08	hsa-mir-21/hsa-mir-145/hsa-mir-182/hsa-mir-125b-1/hsa-mir-125b-2/hsa-mir-335/hsa-mir-187/hsa-mir-143/hsa-mir-1-2/hsa-mir-1-1/hsa-mir-202/hsa-mir-138-2/hsa-mir-26a-1/hsa-let-7a-3/hsa-let-7a-1/hsa-mir-138-1/hsa-mir-26a-2/hsa-mir-194-1	18
Kaposi's Sarcoma	Kaposi's Sarcoma	18/342	27/1764	8.53206e-08	3.14313e-07	5.52287e-08	hsa-mir-200a/hsa-mir-99a/hsa-mir-100/hsa-let-7c/hsa-mir-200c/hsa-mir-200b/hsa-mir-335/hsa-mir-1258/hsa-mir-149/hsa-let-7d/hsa-let-7i/hsa-let-7a-3/hsa-let-7a-1/hsa-let-7g/hsa-mir-23c/hsa-mir-23b/hsa-mir-222/hsa-mir-17	18
Vascular Diseases [unspecific]	Vascular Diseases [unspecific]	18/342	27/1764	8.53206e-08	3.14313e-07	5.52287e-08	hsa-mir-21/hsa-mir-145/hsa-mir-210/hsa-mir-196a-2/hsa-mir-155/hsa-mir-143/hsa-mir-19a/hsa-mir-18a/hsa-mir-483/hsa-mir-376a-2/hsa-mir-106b/hsa-mir-125a/hsa-mir-376a-1/hsa-mir-28/hsa-mir-16-2/hsa-mir-499b/hsa-mir-17/hsa-mir-15b	18
Myocardial Infarction	Myocardial Infarction	27/342	52/1764	9.49905e-08	3.47937e-07	6.11368e-08	hsa-mir-21/hsa-mir-125b-1/hsa-mir-125b-2/hsa-mir-451a/hsa-mir-210/hsa-mir-196a-2/hsa-mir-144/hsa-mir-155/hsa-mir-1-2/hsa-mir-1-1/hsa-mir-106a/hsa-mir-149/hsa-mir-206/hsa-mir-218-2/hsa-mir-218-1/hsa-mir-186/hsa-mir-26a-1/hsa-let-7g/hsa-mir-29b-1/hsa-mir-31/hsa-mir-16-2/hsa-mir-499b/hsa-mir-151b/hsa-mir-34c/hsa-mir-29b-2/hsa-mir-26a-2/hsa-mir-29c	27
adriamycin (ADR)	adriamycin (ADR)	21/342	35/1764	1.01681e-07	3.70328e-07	6.50712e-08	hsa-mir-184/hsa-mir-200c/hsa-mir-200b/hsa-mir-32/hsa-mir-449a/hsa-mir-155/hsa-mir-203a/hsa-mir-452/hsa-mir-215/hsa-mir-449b/hsa-mir-98/hsa-mir-199a-1/hsa-mir-30c-2/hsa-mir-125a/hsa-mir-30c-1/hsa-let-7g/hsa-let-7f-2/hsa-mir-222/hsa-mir-520c/hsa-mir-34c/hsa-mir-34b	21
IL-13	IL-13	14/342	18/1764	1.20964e-07	4.33172e-07	7.61137e-08	hsa-mir-210/hsa-mir-375/hsa-mir-449a/hsa-mir-92b/hsa-mir-133a-1/hsa-mir-133a-2/hsa-mir-143/hsa-mir-1-2/hsa-mir-1-1/hsa-mir-503/hsa-mir-498/hsa-mir-218-2/hsa-mir-218-1/hsa-mir-16-2	14
Respiratory Syncytial Virus Pneumonia	Respiratory Syncytial Virus Pneumonia	14/342	18/1764	1.20964e-07	4.33172e-07	7.61137e-08	hsa-mir-429/hsa-mir-125b-1/hsa-mir-125b-2/hsa-mir-155/hsa-mir-203a/hsa-let-7d/hsa-mir-125a/hsa-mir-27b/hsa-mir-31/hsa-mir-24-1/hsa-mir-16-2/hsa-mir-34c/hsa-mir-29c/hsa-mir-34b	14
Rhabdomyosarcoma	Rhabdomyosarcoma	14/342	18/1764	1.20964e-07	4.33172e-07	7.61137e-08	hsa-mir-378a/hsa-mir-203a/hsa-mir-133a-1/hsa-mir-133a-2/hsa-mir-203b/hsa-mir-1-2/hsa-mir-1-1/hsa-mir-411/hsa-mir-9-1/hsa-mir-9-2/hsa-mir-9-3/hsa-mir-206/hsa-let-7a-3/hsa-mir-214	14
Hypertension	Hypertension	22/342	38/1764	1.21978e-07	4.34378e-07	7.63256e-08	hsa-mir-139/hsa-mir-21/hsa-mir-196a-2/hsa-mir-204/hsa-mir-155/hsa-mir-133a-1/hsa-mir-133a-2/hsa-mir-105-1/hsa-mir-584/hsa-mir-1-2/hsa-mir-1-1/hsa-mir-135b/hsa-mir-98/hsa-mir-199a-1/hsa-mir-527/hsa-mir-27b/hsa-mir-214/hsa-mir-31/hsa-mir-24-1/hsa-mir-499b/hsa-mir-17/hsa-mir-15b	22
Medulloblastoma	Medulloblastoma	19/342	30/1764	1.25244e-07	4.41047e-07	7.74974e-08	hsa-mir-125b-1/hsa-mir-125b-2/hsa-mir-10b/hsa-mir-192/hsa-mir-495/hsa-mir-19a/hsa-mir-135b/hsa-mir-18a/hsa-mir-9-1/hsa-mir-9-2/hsa-mir-9-3/hsa-mir-206/hsa-mir-106b/hsa-mir-125a/hsa-mir-124-1/hsa-mir-31/hsa-mir-19b-1/hsa-mir-17/hsa-mir-135a-1	19
platelet derived growth factor-BB (PDGF-BB)	platelet derived growth factor-BB (PDGF-BB)	19/342	30/1764	1.25244e-07	4.41047e-07	7.74974e-08	hsa-mir-21/hsa-mir-145/hsa-mir-125b-1/hsa-mir-125b-2/hsa-mir-365b/hsa-mir-142/hsa-mir-590/hsa-mir-147b/hsa-mir-9-1/hsa-mir-9-2/hsa-mir-9-3/hsa-mir-205/hsa-mir-149/hsa-mir-331/hsa-mir-27b/hsa-mir-24-1/hsa-mir-222/hsa-mir-223/hsa-mir-92a-2	19
Adrenal Cortex Neoplasms	Adrenal Cortex Neoplasms	11/342	12/1764	1.26603e-07	4.41047e-07	7.74974e-08	hsa-mir-210/hsa-mir-99a/hsa-mir-100/hsa-mir-200b/hsa-mir-142/hsa-mir-203a/hsa-mir-203b/hsa-mir-503/hsa-mir-214/hsa-mir-24-1/hsa-mir-484	11
hydroxycamptothecin (HCPT)	hydroxycamptothecin (HCPT)	11/342	12/1764	1.26603e-07	4.41047e-07	7.74974e-08	hsa-mir-200a/hsa-mir-196a-1/hsa-mir-196a-2/hsa-mir-200c/hsa-mir-200b/hsa-mir-7-1/hsa-mir-7-3/hsa-mir-7-2/hsa-mir-98/hsa-let-7g/hsa-mir-31	11
Osteoblast Differentiation	Osteoblast Differentiation	17/342	25/1764	1.28575e-07	4.45495e-07	7.82789e-08	hsa-mir-145/hsa-mir-429/hsa-mir-125b-1/hsa-mir-125b-2/hsa-mir-100/hsa-mir-449a/hsa-mir-204/hsa-mir-590/hsa-mir-433/hsa-mir-188/hsa-mir-30c-2/hsa-mir-29b-1/hsa-mir-34c/hsa-mir-29b-2/hsa-mir-628/hsa-mir-15b/hsa-mir-34b	17
Osteoarthritis	Osteoarthritis	23/342	41/1764	1.38456e-07	4.77151e-07	8.38412e-08	hsa-mir-139/hsa-mir-21/hsa-mir-145/hsa-mir-125b-1/hsa-mir-125b-2/hsa-mir-365b/hsa-mir-365a/hsa-mir-335/hsa-mir-181b-1/hsa-mir-204/hsa-mir-181b-2/hsa-mir-140/hsa-mir-483/hsa-mir-9-1/hsa-mir-9-2/hsa-mir-9-3/hsa-mir-98/hsa-mir-199a-1/hsa-mir-373/hsa-mir-181c/hsa-mir-27b/hsa-mir-30b/hsa-mir-24-1	23
Neuroblastoma	Neuroblastoma	29/342	59/1764	1.48606e-07	5.09393e-07	8.95066e-08	hsa-mir-21/hsa-mir-200a/hsa-mir-125b-1/hsa-mir-10b/hsa-mir-337/hsa-mir-335/hsa-mir-192/hsa-mir-375/hsa-mir-204/hsa-mir-203a/hsa-mir-203b/hsa-mir-143/hsa-mir-19a/hsa-mir-18a/hsa-mir-432/hsa-mir-205/hsa-mir-329-2/hsa-mir-329-1/hsa-let-7d/hsa-mir-10a/hsa-mir-181c/hsa-mir-410/hsa-mir-19b-1/hsa-mir-17/hsa-mir-362/hsa-mir-153-1/hsa-mir-628/hsa-mir-380/hsa-mir-92a-2	29
Human Papilloma Virus Infection	Human Papilloma Virus Infection	20/342	33/1764	1.65117e-07	5.62978e-07	9.89221e-08	hsa-mir-21/hsa-mir-96/hsa-mir-145/hsa-mir-125b-1/hsa-mir-125b-2/hsa-mir-196a-1/hsa-mir-196a-2/hsa-mir-497/hsa-mir-155/hsa-mir-203a/hsa-mir-203b/hsa-mir-143/hsa-mir-205/hsa-mir-106b/hsa-mir-30c-2/hsa-let-7a-3/hsa-let-7a-1/hsa-mir-24-1/hsa-mir-23b/hsa-mir-17	20
Polyunsaturated fatty acids (PUFAs)	Polyunsaturated fatty acids (PUFAs)	16/342	23/1764	1.89873e-07	6.43961e-07	1.13152e-07	hsa-mir-183/hsa-mir-145/hsa-mir-125b-1/hsa-mir-125b-2/hsa-mir-143/hsa-mir-149/hsa-mir-20b/hsa-mir-224/hsa-mir-206/hsa-mir-30c-2/hsa-mir-30c-1/hsa-mir-26a-1/hsa-mir-16-2/hsa-mir-17/hsa-mir-26a-2/hsa-mir-29c	16
Chronic Obstructive Pulmonary Disease	Chronic Obstructive Pulmonary Disease	18/342	28/1764	1.96941e-07	6.57495e-07	1.1553e-07	hsa-mir-21/hsa-mir-196a-2/hsa-mir-192/hsa-mir-1-2/hsa-mir-1-1/hsa-mir-9-1/hsa-mir-9-2/hsa-mir-9-3/hsa-mir-106a/hsa-mir-149/hsa-mir-218-2/hsa-mir-106b/hsa-mir-199a-1/hsa-mir-218-1/hsa-mir-16-2/hsa-mir-17/hsa-mir-34c/hsa-mir-34b	18
Kidney Injury	Kidney Injury	18/342	28/1764	1.96941e-07	6.57495e-07	1.1553e-07	hsa-mir-21/hsa-mir-182/hsa-mir-125b-1/hsa-mir-125b-2/hsa-mir-210/hsa-let-7c/hsa-mir-200c/hsa-mir-192/hsa-mir-204/hsa-mir-155/hsa-mir-494/hsa-mir-382/hsa-mir-30c-2/hsa-mir-30c-1/hsa-mir-30d/hsa-mir-30e/hsa-mir-30b/hsa-mir-24-1	18
Squamous Cell Carcinoma, Laryngeal or Hypopharyngeal	Squamous Cell Carcinoma, Laryngeal or Hypopharyngeal	18/342	28/1764	1.96941e-07	6.57495e-07	1.1553e-07	hsa-mir-139/hsa-mir-21/hsa-mir-451a/hsa-mir-375/hsa-mir-93/hsa-mir-140/hsa-mir-155/hsa-mir-203a/hsa-mir-203b/hsa-mir-19a/hsa-mir-205/hsa-mir-149/hsa-mir-519a-1/hsa-mir-206/hsa-mir-106b/hsa-mir-214/hsa-mir-504/hsa-mir-34c	18
hsa-mir-379 cluster	hsa-mir-379 cluster	23/342	42/1764	2.52209e-07	8.37646e-07	1.47185e-07	hsa-mir-495/hsa-mir-381/hsa-mir-377/hsa-mir-299/hsa-mir-379/hsa-mir-376c/hsa-mir-654/hsa-mir-494/hsa-mir-758/hsa-mir-411/hsa-mir-656/hsa-mir-376a-2/hsa-mir-329-2/hsa-mir-329-1/hsa-mir-382/hsa-mir-496/hsa-mir-543/hsa-mir-376a-1/hsa-mir-410/hsa-mir-487a/hsa-mir-412/hsa-mir-380/hsa-mir-655	23
Epigallocatechin gallate (EGCG)	Epigallocatechin gallate (EGCG)	24/342	45/1764	2.65601e-07	8.77579e-07	1.54201e-07	hsa-mir-21/hsa-mir-145/hsa-mir-125b-1/hsa-mir-125b-2/hsa-mir-210/hsa-mir-93/hsa-mir-140/hsa-mir-19a/hsa-mir-18a/hsa-mir-129-2/hsa-mir-129-1/hsa-mir-18b/hsa-mir-98/hsa-mir-125a/hsa-mir-10a/hsa-let-7a-3/hsa-let-7a-1/hsa-mir-29b-1/hsa-mir-30b/hsa-mir-16-2/hsa-mir-29b-2/hsa-mir-15b/hsa-mir-520e/hsa-mir-34b	24
brain.cerebellum	brain.cerebellum	15/342	21/1764	2.7314e-07	8.93281e-07	1.5696e-07	hsa-mir-486-1/hsa-mir-486-2/hsa-mir-451a/hsa-mir-144/hsa-mir-93/hsa-mir-19a/hsa-mir-18a/hsa-mir-20b/hsa-mir-18b/hsa-mir-106b/hsa-mir-16-2/hsa-mir-223/hsa-mir-19b-1/hsa-mir-17/hsa-mir-15b	15
Carcinoma, Lung, Small-Cell	Carcinoma, Lung, Small-Cell	15/342	21/1764	2.7314e-07	8.93281e-07	1.5696e-07	hsa-mir-335/hsa-mir-155/hsa-mir-495/hsa-mir-125a/hsa-mir-30d/hsa-mir-26a-1/hsa-mir-28/hsa-mir-30e/hsa-mir-29b-1/hsa-mir-30b/hsa-mir-24-1/hsa-mir-34c/hsa-mir-29b-2/hsa-mir-26a-2/hsa-mir-92a-2	15
Colitis, Ulcerative	Colitis, Ulcerative	17/342	26/1764	3.06271e-07	9.91514e-07	1.74221e-07	hsa-mir-21/hsa-mir-429/hsa-mir-141/hsa-mir-196a-2/hsa-mir-200c/hsa-mir-200b/hsa-mir-195/hsa-mir-335/hsa-mir-142/hsa-mir-342/hsa-mir-155/hsa-mir-18a/hsa-mir-18b/hsa-mir-124-1/hsa-mir-31/hsa-mir-499b/hsa-mir-491	17
tamoxifen (TAM)	tamoxifen (TAM)	17/342	26/1764	3.06271e-07	9.91514e-07	1.74221e-07	hsa-mir-21/hsa-mir-451a/hsa-mir-200c/hsa-mir-181b-1/hsa-mir-375/hsa-mir-342/hsa-mir-181b-2/hsa-mir-155/hsa-mir-98/hsa-mir-125a/hsa-mir-10a/hsa-mir-26a-1/hsa-mir-27b/hsa-mir-214/hsa-mir-489/hsa-mir-222/hsa-mir-26a-2	17
palmitic acid (PA)	palmitic acid (PA)	20/342	34/1764	3.30492e-07	1.06455e-06	1.87055e-07	hsa-mir-192/hsa-mir-181b-1/hsa-mir-375/hsa-mir-181b-2/hsa-mir-199a-1/hsa-mir-30c-2/hsa-mir-125a/hsa-mir-10a/hsa-mir-30c-1/hsa-mir-26a-1/hsa-mir-3666/hsa-mir-30b/hsa-mir-24-1/hsa-mir-16-2/hsa-mir-222/hsa-mir-223/hsa-mir-26a-2/hsa-mir-422a/hsa-mir-29c/hsa-mir-194-1	20
Cervical Neoplasms	Cervical Neoplasms	14/342	19/1764	3.79399e-07	1.20393e-06	2.11546e-07	hsa-mir-145/hsa-mir-200a/hsa-mir-125b-1/hsa-mir-125b-2/hsa-mir-155/hsa-mir-143/hsa-mir-215/hsa-mir-218-2/hsa-mir-218-1/hsa-mir-214/hsa-mir-23b/hsa-mir-16-2/hsa-mir-15b/hsa-mir-194-1	14
Essential Hypertension	Essential Hypertension	14/342	19/1764	3.79399e-07	1.20393e-06	2.11546e-07	hsa-mir-21/hsa-let-7c/hsa-mir-133a-1/hsa-mir-133a-2/hsa-mir-590/hsa-mir-1-2/hsa-mir-1-1/hsa-mir-483/hsa-mir-9-1/hsa-mir-9-2/hsa-mir-9-3/hsa-mir-98/hsa-mir-499b/hsa-mir-362	14
T-helper 17 Cell Differentiation	T-helper 17 Cell Differentiation	14/342	19/1764	3.79399e-07	1.20393e-06	2.11546e-07	hsa-mir-21/hsa-mir-141/hsa-mir-210/hsa-mir-301a/hsa-mir-93/hsa-mir-155/hsa-mir-1-2/hsa-mir-1-1/hsa-mir-106a/hsa-mir-20b/hsa-mir-30c-2/hsa-mir-30c-1/hsa-mir-27b/hsa-mir-214	14
Carcinoma, Oral	Carcinoma, Oral	21/342	37/1764	3.83268e-07	1.20429e-06	2.11608e-07	hsa-mir-139/hsa-mir-21/hsa-mir-145/hsa-mir-196a-1/hsa-mir-196a-2/hsa-mir-142/hsa-mir-155/hsa-mir-203a/hsa-mir-203b/hsa-mir-135b/hsa-mir-494/hsa-mir-205/hsa-mir-138-2/hsa-mir-373/hsa-mir-124-1/hsa-mir-181c/hsa-mir-214/hsa-mir-31/hsa-mir-138-1/hsa-mir-223/hsa-mir-34b	21
Oxaliplatin	Oxaliplatin	21/342	37/1764	3.83268e-07	1.20429e-06	2.11608e-07	hsa-mir-21/hsa-mir-96/hsa-mir-125b-1/hsa-mir-125b-2/hsa-mir-100/hsa-mir-184/hsa-mir-144/hsa-mir-181b-1/hsa-mir-181b-2/hsa-mir-19a/hsa-mir-106a/hsa-mir-3619/hsa-mir-149/hsa-mir-543/hsa-mir-10a/hsa-let-7i/hsa-mir-27b/hsa-mir-30e/hsa-mir-23b/hsa-mir-16-2/hsa-mir-92a-2	21
dexamethasone (DEX)	dexamethasone (DEX)	32/342	71/1764	4.19318e-07	1.31114e-06	2.30383e-07	hsa-mir-21/hsa-mir-145/hsa-mir-378a/hsa-mir-200a/hsa-mir-125b-1/hsa-mir-125b-2/hsa-mir-196a-1/hsa-mir-196a-2/hsa-mir-155/hsa-mir-143/hsa-mir-1-2/hsa-mir-1-1/hsa-mir-9-1/hsa-mir-9-2/hsa-mir-9-3/hsa-mir-206/hsa-mir-199a-1/hsa-mir-124-1/hsa-mir-26a-1/hsa-mir-519d/hsa-mir-214/hsa-mir-30e/hsa-mir-29b-1/hsa-mir-24-1/hsa-mir-16-2/hsa-mir-222/hsa-mir-223/hsa-mir-17/hsa-mir-29b-2/hsa-mir-26a-2/hsa-mir-15b…	32
Polycystic Ovarian Syndrome	Polycystic Ovarian Syndrome	18/342	29/1764	4.28037e-07	1.3319e-06	2.34031e-07	hsa-mir-21/hsa-mir-486-1/hsa-mir-486-2/hsa-mir-592/hsa-mir-32/hsa-mir-375/hsa-mir-93/hsa-mir-155/hsa-mir-483/hsa-mir-18b/hsa-mir-106b/hsa-mir-193b/hsa-mir-27b/hsa-mir-23b/hsa-mir-223/hsa-mir-484/hsa-mir-34c/hsa-mir-194-1	18
Acute Kidney Injury	Acute Kidney Injury	13/342	17/1764	5.0194e-07	1.54684e-06	2.71799e-07	hsa-mir-21/hsa-mir-145/hsa-mir-182/hsa-mir-200a/hsa-mir-125b-1/hsa-mir-125b-2/hsa-mir-200c/hsa-mir-200b/hsa-mir-192/hsa-mir-449a/hsa-mir-217/hsa-mir-216b/hsa-mir-194-1	13
Early-Stage Breast Carcinoma	Early-Stage Breast Carcinoma	13/342	17/1764	5.0194e-07	1.54684e-06	2.71799e-07	hsa-mir-139/hsa-mir-145/hsa-mir-365b/hsa-mir-365a/hsa-mir-181b-1/hsa-mir-181b-2/hsa-mir-155/hsa-mir-133a-1/hsa-mir-133a-2/hsa-mir-143/hsa-mir-19a/hsa-mir-18a/hsa-mir-24-1	13
Aortic Aneurysm	Aortic Aneurysm	10/342	11/1764	6.13872e-07	1.87377e-06	3.29245e-07	hsa-mir-145/hsa-mir-378a/hsa-mir-125b-1/hsa-mir-125b-2/hsa-mir-195/hsa-mir-143/hsa-mir-1-2/hsa-mir-1-1/hsa-mir-29b-1/hsa-mir-29b-2	10
Barrett's Esophagus	Barrett's Esophagus	10/342	11/1764	6.13872e-07	1.87377e-06	3.29245e-07	hsa-mir-21/hsa-mir-196a-1/hsa-mir-196a-2/hsa-mir-192/hsa-mir-203a/hsa-mir-203b/hsa-mir-143/hsa-mir-215/hsa-mir-205/hsa-mir-194-1	10
Fatty Liver, Non-Alcoholic	Fatty Liver, Non-Alcoholic	12/342	15/1764	6.18319e-07	1.8784e-06	3.30058e-07	hsa-mir-21/hsa-mir-125b-1/hsa-mir-125b-2/hsa-mir-155/hsa-mir-9-1/hsa-mir-9-2/hsa-mir-9-3/hsa-mir-149/hsa-mir-577/hsa-mir-30c-2/hsa-mir-30c-1/hsa-mir-17	12
Sorafenib	Sorafenib	20/342	35/1764	6.35573e-07	1.92171e-06	3.37668e-07	hsa-mir-139/hsa-mir-21/hsa-mir-378a/hsa-mir-182/hsa-mir-10b/hsa-mir-335/hsa-mir-142/hsa-mir-375/hsa-mir-140/hsa-mir-1-2/hsa-mir-1-1/hsa-mir-675/hsa-mir-18a/hsa-mir-224/hsa-mir-98/hsa-mir-193b/hsa-mir-125a/hsa-mir-30d/hsa-mir-16-2/hsa-mir-223	20
Silica	Silica	11/342	13/1764	6.80621e-07	2.03868e-06	3.58222e-07	hsa-mir-200c/hsa-mir-7-1/hsa-mir-7-3/hsa-mir-149/hsa-mir-7-2/hsa-let-7i/hsa-let-7a-3/hsa-let-7a-1/hsa-mir-29b-1/hsa-mir-29b-2/hsa-mir-29c	11
Tuberculosis	Tuberculosis	11/342	13/1764	6.80621e-07	2.03868e-06	3.58222e-07	hsa-mir-183/hsa-mir-125b-1/hsa-mir-125b-2/hsa-mir-337/hsa-mir-93/hsa-mir-155/hsa-mir-381/hsa-mir-29b-1/hsa-mir-223/hsa-mir-29b-2/hsa-mir-29c	11
hypoxia/reoxygenation (H/R)	hypoxia/reoxygenation (H/R)	21/342	38/1764	7.06038e-07	2.05438e-06	3.6098e-07	hsa-mir-21/hsa-mir-145/hsa-mir-200a/hsa-mir-140/hsa-mir-155/hsa-mir-495/hsa-mir-133a-1/hsa-mir-133a-2/hsa-mir-377/hsa-mir-494/hsa-mir-129-2/hsa-mir-129-1/hsa-mir-496/hsa-mir-199a-1/hsa-mir-124-1/hsa-mir-339/hsa-mir-520d/hsa-mir-186/hsa-mir-24-1/hsa-mir-16-2/hsa-mir-194-1	21
Adenocarcinoma, Esophageal	Adenocarcinoma, Esophageal	15/342	22/1764	7.08296e-07	2.05438e-06	3.6098e-07	hsa-mir-21/hsa-mir-145/hsa-mir-378a/hsa-mir-378c/hsa-mir-210/hsa-mir-203a/hsa-mir-203b/hsa-mir-452/hsa-mir-205/hsa-mir-149/hsa-mir-224/hsa-mir-193b/hsa-mir-378b/hsa-mir-27b/hsa-mir-23b	15
Cardiac Regeneration	Cardiac Regeneration	15/342	22/1764	7.08296e-07	2.05438e-06	3.6098e-07	hsa-mir-99a/hsa-mir-100/hsa-let-7c/hsa-mir-133a-1/hsa-mir-133a-2/hsa-mir-1-2/hsa-mir-1-1/hsa-mir-302c/hsa-mir-199a-1/hsa-mir-302e/hsa-let-7a-3/hsa-let-7a-1/hsa-mir-302b/hsa-mir-302d/hsa-mir-15b	15
Congenital Heart Diseases	Congenital Heart Diseases	15/342	22/1764	7.08296e-07	2.05438e-06	3.6098e-07	hsa-mir-96/hsa-mir-10b/hsa-mir-196a-2/hsa-mir-195/hsa-mir-133a-1/hsa-mir-133a-2/hsa-mir-143/hsa-mir-1-2/hsa-mir-1-1/hsa-mir-10a/hsa-mir-26a-1/hsa-mir-27b/hsa-mir-30b/hsa-mir-499b/hsa-mir-26a-2	15
Hirschsprung's Disease	Hirschsprung's Disease	15/342	22/1764	7.08296e-07	2.05438e-06	3.6098e-07	hsa-mir-429/hsa-mir-141/hsa-mir-195/hsa-mir-142/hsa-mir-192/hsa-mir-215/hsa-mir-885/hsa-mir-206/hsa-mir-218-1/hsa-let-7a-3/hsa-let-7a-1/hsa-mir-24-1/hsa-mir-938/hsa-mir-34c/hsa-mir-34b	15
Lymphoma, Hodgkin	Lymphoma, Hodgkin	15/342	22/1764	7.08296e-07	2.05438e-06	3.6098e-07	hsa-mir-21/hsa-mir-96/hsa-mir-196a-1/hsa-mir-155/hsa-mir-494/hsa-mir-9-1/hsa-mir-9-2/hsa-mir-9-3/hsa-mir-28/hsa-let-7a-3/hsa-let-7a-1/hsa-mir-24-1/hsa-mir-16-2/hsa-mir-17/hsa-mir-520a	15
Skeletal Muscle Cell Differentiation	Skeletal Muscle Cell Differentiation	15/342	22/1764	7.08296e-07	2.05438e-06	3.6098e-07	hsa-mir-133a-1/hsa-mir-133a-2/hsa-mir-1-2/hsa-mir-1-1/hsa-mir-494/hsa-mir-138-2/hsa-mir-98/hsa-mir-206/hsa-mir-30d/hsa-mir-26a-1/hsa-mir-136/hsa-mir-30e/hsa-mir-30b/hsa-mir-138-1/hsa-mir-26a-2	15
TGF-尾2	TGF-尾2	14/342	20/1764	1.04395e-06	3.00077e-06	5.27272e-07	hsa-mir-486-1/hsa-mir-486-2/hsa-mir-184/hsa-let-7c/hsa-mir-204/hsa-mir-33a/hsa-mir-543/hsa-mir-26a-1/hsa-let-7a-3/hsa-let-7a-1/hsa-mir-29b-1/hsa-mir-29b-2/hsa-mir-26a-2/hsa-mir-29c	14
TGFB1	TGFB1	14/342	20/1764	1.04395e-06	3.00077e-06	5.27272e-07	hsa-mir-429/hsa-mir-141/hsa-mir-200a/hsa-mir-200c/hsa-mir-200b/hsa-mir-192/hsa-mir-181b-1/hsa-mir-181b-2/hsa-mir-155/hsa-mir-143/hsa-mir-205/hsa-mir-224/hsa-let-7d/hsa-mir-24-1	14
Autoimmune Diseases [unspecific]	Autoimmune Diseases [unspecific]	20/342	36/1764	1.17865e-06	3.32826e-06	5.84817e-07	hsa-mir-21/hsa-mir-200c/hsa-mir-142/hsa-mir-301a/hsa-mir-155/hsa-mir-584/hsa-mir-106a/hsa-mir-149/hsa-mir-98/hsa-mir-199a-1/hsa-mir-125a/hsa-mir-10a/hsa-let-7a-3/hsa-let-7a-1/hsa-mir-30b/hsa-mir-31/hsa-mir-23b/hsa-mir-222/hsa-mir-223/hsa-mir-92a-2	20
Benzo(a)pyrene (BaP)	Benzo(a)pyrene (BaP)	20/342	36/1764	1.17865e-06	3.32826e-06	5.84817e-07	hsa-mir-21/hsa-mir-142/hsa-mir-493/hsa-mir-483/hsa-mir-494/hsa-mir-106a/hsa-mir-129-2/hsa-mir-129-1/hsa-mir-498/hsa-mir-106b/hsa-mir-10a/hsa-mir-30c-1/hsa-let-7a-3/hsa-let-7a-1/hsa-mir-190a/hsa-mir-29b-1/hsa-mir-17/hsa-mir-34c/hsa-mir-29b-2/hsa-mir-92a-2	20
Brain Development	Brain Development	20/342	36/1764	1.17865e-06	3.32826e-06	5.84817e-07	hsa-mir-10b/hsa-mir-184/hsa-mir-192/hsa-mir-191/hsa-mir-155/hsa-mir-326/hsa-mir-135b/hsa-mir-9-1/hsa-mir-9-2/hsa-mir-9-3/hsa-mir-106a/hsa-mir-218-2/hsa-mir-106b/hsa-mir-124-1/hsa-mir-10a/hsa-mir-218-1/hsa-mir-222/hsa-mir-17/hsa-mir-135a-1/hsa-mir-29c	20
Chronic Hepatitis C	Chronic Hepatitis C	20/342	36/1764	1.17865e-06	3.32826e-06	5.84817e-07	hsa-mir-99a/hsa-mir-196a-1/hsa-mir-196a-2/hsa-mir-155/hsa-mir-33a/hsa-mir-1-2/hsa-mir-1-1/hsa-mir-149/hsa-mir-224/hsa-mir-199a-1/hsa-mir-30c-2/hsa-mir-193b/hsa-mir-30c-1/hsa-let-7a-1/hsa-mir-30b/hsa-mir-24-1/hsa-mir-16-2/hsa-mir-222/hsa-mir-17/hsa-mir-557	20
hepatitis B virus (HBV)	hepatitis B virus (HBV)	23/342	45/1764	1.30038e-06	3.65589e-06	6.42385e-07	hsa-mir-21/hsa-mir-210/hsa-mir-192/hsa-mir-93/hsa-mir-155/hsa-mir-143/hsa-mir-19a/hsa-mir-675/hsa-mir-205/hsa-mir-138-2/hsa-mir-302c/hsa-mir-199a-1/hsa-mir-331/hsa-mir-101-1/hsa-mir-523/hsa-mir-23b/hsa-mir-16-2/hsa-mir-138-1/hsa-mir-223/hsa-mir-19b-1/hsa-mir-17/hsa-mir-29c/hsa-mir-194-1	23
Carcinoma, Hepatocellular, HBV-Related	Carcinoma, Hepatocellular, HBV-Related	13/342	18/1764	1.49248e-06	4.14146e-06	7.27705e-07	hsa-mir-96/hsa-mir-183/hsa-mir-125b-1/hsa-mir-125b-2/hsa-mir-196a-1/hsa-mir-196a-2/hsa-let-7c/hsa-mir-138-2/hsa-mir-374a/hsa-let-7a-3/hsa-let-7a-1/hsa-mir-138-1/hsa-mir-223	13
Insulin Resistance	Insulin Resistance	13/342	18/1764	1.49248e-06	4.14146e-06	7.27705e-07	hsa-mir-145/hsa-mir-378a/hsa-mir-378c/hsa-mir-195/hsa-mir-33b/hsa-mir-181b-1/hsa-mir-181b-2/hsa-mir-494/hsa-mir-125a/hsa-mir-543/hsa-mir-378b/hsa-mir-223/hsa-mir-492	13
Leukemia, Myeloid	Leukemia, Myeloid	13/342	18/1764	1.49248e-06	4.14146e-06	7.27705e-07	hsa-mir-139/hsa-mir-486-1/hsa-mir-486-2/hsa-mir-125b-1/hsa-mir-125b-2/hsa-mir-19a/hsa-mir-18a/hsa-mir-449b/hsa-mir-27b/hsa-mir-19b-1/hsa-mir-17/hsa-mir-34c/hsa-mir-92a-2	13
Diabetes Mellitus, Gestational	Diabetes Mellitus, Gestational	15/342	23/1764	1.68034e-06	4.60298e-06	8.088e-07	hsa-mir-130b/hsa-mir-33a/hsa-mir-452/hsa-mir-9-1/hsa-mir-9-2/hsa-mir-9-3/hsa-mir-30c-2/hsa-mir-30c-1/hsa-mir-30d/hsa-let-7a-3/hsa-let-7a-1/hsa-let-7g/hsa-mir-222/hsa-mir-362/hsa-mir-92a-2	15
Ischemia-Reperfusion Injury	Ischemia-Reperfusion Injury	15/342	23/1764	1.68034e-06	4.60298e-06	8.088e-07	hsa-mir-21/hsa-mir-192/hsa-mir-187/hsa-mir-155/hsa-mir-377/hsa-mir-7-1/hsa-mir-7-3/hsa-mir-494/hsa-mir-7-2/hsa-mir-199a-1/hsa-mir-214/hsa-mir-24-1/hsa-mir-223/hsa-mir-92a-2/hsa-mir-194-1	15
Peritoneal Cavity Homeostasis(26495316)	Peritoneal Cavity Homeostasis(26495316)	15/342	23/1764	1.68034e-06	4.60298e-06	8.088e-07	hsa-mir-200a/hsa-mir-100/hsa-mir-497/hsa-mir-200b/hsa-mir-193a/hsa-mir-335/hsa-mir-192/hsa-mir-93/hsa-mir-205/hsa-let-7d/hsa-mir-193b/hsa-mir-136/hsa-mir-30b/hsa-mir-31/hsa-mir-15b	15
Myeloma	Myeloma	12/342	16/1764	2.04425e-06	5.55238e-06	9.75621e-07	hsa-mir-125b-1/hsa-mir-125b-2/hsa-mir-140/hsa-mir-203a/hsa-mir-203b/hsa-mir-19a/hsa-mir-135b/hsa-mir-483/hsa-mir-149/hsa-mir-29b-1/hsa-mir-520c/hsa-mir-29b-2	12
Myocardial Fibrosis	Myocardial Fibrosis	12/342	16/1764	2.04425e-06	5.55238e-06	9.75621e-07	hsa-mir-21/hsa-mir-378a/hsa-mir-125b-1/hsa-mir-125b-2/hsa-mir-203a/hsa-mir-203b/hsa-mir-433/hsa-mir-18a/hsa-mir-98/hsa-mir-29b-1/hsa-mir-29b-2/hsa-mir-15b	12
X rays	X rays	20/342	37/1764	2.1144e-06	5.71869e-06	1.00484e-06	hsa-mir-139/hsa-mir-21/hsa-mir-145/hsa-mir-497/hsa-mir-148b/hsa-mir-454/hsa-mir-92b/hsa-mir-155/hsa-mir-203a/hsa-mir-585/hsa-mir-760/hsa-mir-135b/hsa-mir-656/hsa-mir-329-2/hsa-mir-329-1/hsa-mir-106b/hsa-mir-16-2/hsa-mir-662/hsa-mir-17/hsa-mir-574	20
temozolomide	temozolomide	30/342	69/1764	2.53787e-06	6.83518e-06	1.20103e-06	hsa-mir-21/hsa-mir-145/hsa-mir-193a/hsa-mir-195/hsa-mir-181b-1/hsa-mir-204/hsa-mir-181b-2/hsa-mir-93/hsa-mir-203a/hsa-mir-9-1/hsa-mir-9-2/hsa-mir-9-3/hsa-mir-149/hsa-mir-20b/hsa-mir-519a-1/hsa-mir-129-2/hsa-mir-129-1/hsa-mir-138-2/hsa-let-7d/hsa-mir-98/hsa-mir-302c/hsa-mir-181c/hsa-mir-101-1/hsa-let-7a-3/hsa-let-7a-1/hsa-mir-16-2/hsa-mir-138-1/hsa-mir-222/hsa-mir-223/hsa-mir-153-1	30
Allergy	Allergy	14/342	21/1764	2.58557e-06	6.90268e-06	1.21289e-06	hsa-mir-21/hsa-mir-145/hsa-mir-210/hsa-mir-142/hsa-mir-301a/hsa-mir-375/hsa-mir-155/hsa-mir-452/hsa-mir-615/hsa-mir-106a/hsa-mir-124-1/hsa-mir-27b/hsa-mir-31/hsa-mir-223	14
Chondrosarcoma	Chondrosarcoma	14/342	21/1764	2.58557e-06	6.90268e-06	1.21289e-06	hsa-mir-145/hsa-mir-141/hsa-mir-100/hsa-mir-200b/hsa-mir-494/hsa-mir-129-2/hsa-mir-129-1/hsa-mir-138-2/hsa-mir-206/hsa-mir-199a-1/hsa-mir-27b/hsa-mir-519d/hsa-mir-23b/hsa-mir-138-1	14
estrogen (ES)	estrogen (ES)	11/342	14/1764	2.62754e-06	6.90268e-06	1.21289e-06	hsa-mir-486-1/hsa-mir-486-2/hsa-mir-133a-1/hsa-mir-133a-2/hsa-mir-7-1/hsa-mir-7-3/hsa-mir-494/hsa-mir-7-2/hsa-mir-26a-1/hsa-mir-223/hsa-mir-26a-2	11
Neuron Differentiation	Neuron Differentiation	11/342	14/1764	2.62754e-06	6.90268e-06	1.21289e-06	hsa-mir-96/hsa-mir-183/hsa-mir-182/hsa-mir-376c/hsa-mir-9-1/hsa-mir-9-2/hsa-mir-9-3/hsa-mir-218-2/hsa-mir-1290/hsa-mir-124-1/hsa-mir-218-1	11
perioglas (PG) and P-15	perioglas (PG) and P-15	11/342	14/1764	2.62754e-06	6.90268e-06	1.21289e-06	hsa-mir-337/hsa-mir-200b/hsa-mir-377/hsa-mir-129-2/hsa-mir-129-1/hsa-mir-373/hsa-mir-26a-1/hsa-mir-489/hsa-mir-30b/hsa-mir-26a-2/hsa-mir-92a-2	11
Polycystic Kidney Disease	Polycystic Kidney Disease	11/342	14/1764	2.62754e-06	6.90268e-06	1.21289e-06	hsa-mir-133a-1/hsa-mir-133a-2/hsa-mir-143/hsa-mir-1-2/hsa-mir-1-1/hsa-mir-205/hsa-mir-199a-1/hsa-mir-193b/hsa-mir-217/hsa-mir-31/hsa-mir-223	11
Muscular Dystrophy	Muscular Dystrophy	17/342	29/1764	2.85271e-06	7.46362e-06	1.31145e-06	hsa-mir-21/hsa-mir-145/hsa-let-7c/hsa-mir-195/hsa-mir-155/hsa-mir-133a-1/hsa-mir-133a-2/hsa-mir-381/hsa-mir-1-2/hsa-mir-1-1/hsa-mir-98/hsa-mir-206/hsa-let-7i/hsa-mir-214/hsa-mir-222/hsa-mir-223/hsa-mir-29c	17
2,3,5,4'-tetrahydroxystilbene-2-O-尾-D-glucoside (TSG)	2,3,5,4'-tetrahydroxystilbene-2-O-尾-D-glucoside (TSG)	9/342	10/1764	2.94579e-06	7.64474e-06	1.34328e-06	hsa-mir-21/hsa-mir-145/hsa-mir-204/hsa-mir-9-1/hsa-mir-9-2/hsa-mir-9-3/hsa-mir-29b-1/hsa-mir-16-2/hsa-mir-29b-2	9
hepatocyte growth factor (HGF)	hepatocyte growth factor (HGF)	9/342	10/1764	2.94579e-06	7.64474e-06	1.34328e-06	hsa-mir-200c/hsa-mir-7-1/hsa-mir-7-3/hsa-mir-1-2/hsa-mir-1-1/hsa-mir-7-2/hsa-mir-206/hsa-mir-27b/hsa-mir-16-2	9
Colitis	Colitis	10/342	12/1764	3.05021e-06	7.75868e-06	1.3633e-06	hsa-mir-139/hsa-mir-21/hsa-mir-145/hsa-mir-155/hsa-mir-19a/hsa-mir-18a/hsa-mir-138-2/hsa-mir-18b/hsa-mir-31/hsa-mir-138-1	10
Endometrial Neoplasms	Endometrial Neoplasms	10/342	12/1764	3.05021e-06	7.75868e-06	1.3633e-06	hsa-mir-96/hsa-mir-183/hsa-mir-182/hsa-mir-155/hsa-mir-9-1/hsa-mir-9-2/hsa-mir-9-3/hsa-mir-186/hsa-mir-27b/hsa-mir-153-1	10
Oral Leukoplakia	Oral Leukoplakia	10/342	12/1764	3.05021e-06	7.75868e-06	1.3633e-06	hsa-mir-21/hsa-mir-181b-1/hsa-mir-181b-2/hsa-mir-345/hsa-mir-205/hsa-mir-129-2/hsa-mir-129-1/hsa-mir-339/hsa-mir-31/hsa-mir-491	10
tanshinone IIA (Tan IIA)	tanshinone IIA (Tan IIA)	10/342	12/1764	3.05021e-06	7.75868e-06	1.3633e-06	hsa-mir-21/hsa-mir-145/hsa-mir-125b-1/hsa-mir-125b-2/hsa-mir-130b/hsa-mir-155/hsa-mir-203a/hsa-mir-33a/hsa-mir-30b/hsa-mir-16-2	10
titanium and Anatase coating(AC)	titanium and Anatase coating(AC)	10/342	12/1764	3.05021e-06	7.75868e-06	1.3633e-06	hsa-mir-210/hsa-mir-130b/hsa-mir-93/hsa-mir-377/hsa-mir-1-2/hsa-mir-1-1/hsa-mir-24-1/hsa-mir-23b/hsa-mir-17/hsa-mir-34c	10
bisphenol A (BPA)	bisphenol A (BPA)	18/342	32/1764	3.26888e-06	8.28203e-06	1.45525e-06	hsa-mir-21/hsa-mir-10b/hsa-let-7c/hsa-mir-192/hsa-mir-375/hsa-mir-155/hsa-mir-19a/hsa-mir-1224/hsa-mir-149/hsa-let-7d/hsa-mir-27b/hsa-let-7a-3/hsa-let-7a-1/hsa-mir-214/hsa-let-7f-2/hsa-mir-19b-1/hsa-mir-34c/hsa-mir-15b	18
tobacco	tobacco	19/342	35/1764	3.54264e-06	8.94029e-06	1.57092e-06	hsa-mir-125b-1/hsa-mir-125b-2/hsa-mir-99a/hsa-mir-10b/hsa-mir-337/hsa-mir-200c/hsa-mir-200b/hsa-mir-18a/hsa-mir-205/hsa-mir-106a/hsa-mir-18b/hsa-mir-218-2/hsa-mir-106b/hsa-mir-218-1/hsa-mir-652/hsa-mir-31/hsa-mir-223/hsa-mir-17/hsa-mir-362	19
Brain Neoplasms	Brain Neoplasms	15/342	24/1764	3.69788e-06	9.29545e-06	1.63332e-06	hsa-mir-21/hsa-mir-451a/hsa-mir-181b-1/hsa-mir-181b-2/hsa-mir-92b/hsa-mir-191/hsa-mir-9-1/hsa-mir-9-2/hsa-mir-9-3/hsa-mir-129-2/hsa-mir-129-1/hsa-mir-181c/hsa-let-7a-3/hsa-let-7a-1/hsa-mir-222	15
methotrexate (MTX)	methotrexate (MTX)	13/342	19/1764	3.90414e-06	9.73757e-06	1.71101e-06	hsa-mir-21/hsa-mir-200c/hsa-mir-181b-1/hsa-mir-181b-2/hsa-mir-155/hsa-mir-760/hsa-mir-10a/hsa-mir-186/hsa-mir-29b-1/hsa-mir-24-1/hsa-mir-223/hsa-mir-29b-2/hsa-mir-29c	13
Pituitary Adenoma	Pituitary Adenoma	13/342	19/1764	3.90414e-06	9.73757e-06	1.71101e-06	hsa-mir-10b/hsa-mir-200c/hsa-mir-130b/hsa-mir-181b-1/hsa-mir-181b-2/hsa-mir-191/hsa-mir-106b/hsa-mir-26a-1/hsa-mir-523/hsa-mir-23b/hsa-mir-520b/hsa-mir-26a-2/hsa-mir-422a	13
Rheumatoid Arthritis	Rheumatoid Arthritis	25/342	54/1764	4.61636e-06	1.14693e-05	2.0153e-06	hsa-mir-21/hsa-mir-125b-1/hsa-mir-125b-2/hsa-mir-451a/hsa-mir-342/hsa-mir-155/hsa-mir-203a/hsa-mir-203b/hsa-mir-188/hsa-mir-9-1/hsa-mir-9-2/hsa-mir-9-3/hsa-mir-106a/hsa-mir-149/hsa-mir-98/hsa-mir-125a/hsa-mir-24-1/hsa-mir-16-2/hsa-mir-222/hsa-mir-499b/hsa-mir-223/hsa-mir-17/hsa-mir-34c/hsa-mir-92a-2/hsa-mir-34b	25
Insulin	Insulin	12/342	17/1764	5.74578e-06	1.41656e-05	2.48906e-06	hsa-mir-145/hsa-mir-99a/hsa-mir-140/hsa-mir-133a-1/hsa-mir-133a-2/hsa-mir-760/hsa-mir-143/hsa-mir-1-2/hsa-mir-1-1/hsa-mir-125a/hsa-mir-593/hsa-mir-27b	12
Latent Virus Replication	Latent Virus Replication	12/342	17/1764	5.74578e-06	1.41656e-05	2.48906e-06	hsa-mir-21/hsa-mir-125b-1/hsa-mir-125b-2/hsa-mir-93/hsa-mir-155/hsa-mir-106b/hsa-mir-198/hsa-mir-26a-1/hsa-mir-223/hsa-mir-17/hsa-mir-26a-2/hsa-mir-92a-2	12
Lung Fibrosis	Lung Fibrosis	14/342	22/1764	5.87079e-06	1.44183e-05	2.53347e-06	hsa-mir-21/hsa-mir-486-1/hsa-mir-486-2/hsa-mir-130b/hsa-mir-326/hsa-mir-19a/hsa-mir-18a/hsa-mir-149/hsa-let-7d/hsa-mir-27b/hsa-mir-19b-1/hsa-mir-34c/hsa-mir-153-1/hsa-mir-34b	14
resveratrol	resveratrol	18/342	33/1764	5.92988e-06	1.45078e-05	2.54921e-06	hsa-mir-139/hsa-mir-21/hsa-mir-125b-1/hsa-mir-125b-2/hsa-mir-200c/hsa-mir-155/hsa-mir-326/hsa-mir-106a/hsa-mir-656/hsa-mir-20b/hsa-mir-129-2/hsa-mir-129-1/hsa-mir-138-2/hsa-mir-106b/hsa-mir-328/hsa-mir-138-1/hsa-mir-222/hsa-mir-17	18
oxygen glucose deprivation (OGD)	oxygen glucose deprivation (OGD)	15/342	25/1764	7.62999e-06	1.85963e-05	3.2676e-06	hsa-mir-204/hsa-mir-140/hsa-mir-376c/hsa-mir-188/hsa-mir-9-1/hsa-mir-9-2/hsa-mir-9-3/hsa-mir-455/hsa-mir-376a-2/hsa-mir-224/hsa-mir-98/hsa-mir-124-1/hsa-let-7i/hsa-mir-376a-1/hsa-mir-216b	15
Carcinoma, Urothelial	Carcinoma, Urothelial	11/342	15/1764	8.1529e-06	1.96466e-05	3.45216e-06	hsa-mir-21/hsa-mir-96/hsa-mir-183/hsa-mir-145/hsa-mir-182/hsa-mir-99a/hsa-mir-100/hsa-mir-497/hsa-mir-129-2/hsa-mir-101-1/hsa-mir-630	11
N-succinimidyl N-methylcarbamate	N-succinimidyl N-methylcarbamate	11/342	15/1764	8.1529e-06	1.96466e-05	3.45216e-06	hsa-mir-21/hsa-mir-196a-1/hsa-mir-196a-2/hsa-mir-301a/hsa-mir-155/hsa-mir-133a-1/hsa-mir-133a-2/hsa-mir-376a-2/hsa-mir-376a-1/hsa-mir-217/hsa-mir-222	11
perioglas(PG)	perioglas(PG)	11/342	15/1764	8.1529e-06	1.96466e-05	3.45216e-06	hsa-mir-337/hsa-mir-200b/hsa-mir-377/hsa-mir-9-1/hsa-mir-9-2/hsa-mir-9-3/hsa-mir-496/hsa-mir-30d/hsa-mir-26a-1/hsa-mir-489/hsa-mir-26a-2	11
Glucose Metabolism	Glucose Metabolism	16/342	28/1764	9.00031e-06	2.16075e-05	3.7967e-06	hsa-mir-125b-1/hsa-mir-125b-2/hsa-mir-144/hsa-let-7c/hsa-mir-195/hsa-mir-375/hsa-mir-129-2/hsa-mir-129-1/hsa-let-7d/hsa-mir-331/hsa-mir-124-1/hsa-let-7a-1/hsa-let-7g/hsa-mir-23b/hsa-mir-223/hsa-mir-484	16
Neurotoxicity	Neurotoxicity	13/342	20/1764	9.21593e-06	2.19606e-05	3.85875e-06	hsa-mir-96/hsa-mir-210/hsa-mir-10b/hsa-mir-184/hsa-mir-92b/hsa-mir-7-1/hsa-mir-7-3/hsa-mir-19a/hsa-mir-7-2/hsa-mir-10a/hsa-mir-27b/hsa-mir-16-2/hsa-mir-92a-2	13
sevoflurane (SEV)	sevoflurane (SEV)	13/342	20/1764	9.21593e-06	2.19606e-05	3.85875e-06	hsa-mir-139/hsa-mir-125b-1/hsa-mir-125b-2/hsa-mir-210/hsa-mir-155/hsa-mir-203a/hsa-mir-326/hsa-mir-138-2/hsa-mir-761/hsa-mir-302e/hsa-mir-124-1/hsa-mir-138-1/hsa-mir-628	13
Carcinoma, Urothelial, Upper Tract	Carcinoma, Urothelial, Upper Tract	17/342	31/1764	9.91626e-06	2.35419e-05	4.13661e-06	hsa-mir-21/hsa-mir-96/hsa-mir-429/hsa-mir-141/hsa-mir-182/hsa-let-7c/hsa-mir-200b/hsa-mir-33b/hsa-mir-191/hsa-mir-135b/hsa-mir-205/hsa-mir-4784/hsa-mir-10a/hsa-mir-181c/hsa-mir-489/hsa-mir-520b/hsa-mir-135a-1	17
Leukemia, Lymphocytic, Chronic, B-Cell	Leukemia, Lymphocytic, Chronic, B-Cell	18/342	34/1764	1.03909e-05	2.44874e-05	4.30274e-06	hsa-mir-21/hsa-mir-195/hsa-mir-181b-1/hsa-mir-181b-2/hsa-mir-155/hsa-mir-106b/hsa-mir-181c/hsa-mir-29b-1/hsa-mir-16-2/hsa-mir-222/hsa-mir-223/hsa-mir-151b/hsa-mir-34c/hsa-mir-29b-2/hsa-mir-92a-2/hsa-mir-15b/hsa-mir-29c/hsa-mir-34b	18
Sepsis	Sepsis	18/342	34/1764	1.03909e-05	2.44874e-05	4.30274e-06	hsa-mir-21/hsa-mir-486-1/hsa-mir-486-2/hsa-mir-145/hsa-mir-182/hsa-mir-210/hsa-mir-375/hsa-mir-342/hsa-mir-155/hsa-mir-133a-1/hsa-mir-133a-2/hsa-mir-143/hsa-mir-19a/hsa-mir-124-1/hsa-mir-31/hsa-mir-223/hsa-mir-135a-1/hsa-mir-574	18
Carcinoma, Head And Neck	Carcinoma, Head And Neck	10/342	13/1764	1.09489e-05	2.53365e-05	4.45194e-06	hsa-mir-10b/hsa-mir-196a-1/hsa-mir-196a-2/hsa-mir-200b/hsa-mir-375/hsa-mir-203a/hsa-mir-203b/hsa-mir-149/hsa-mir-499b/hsa-mir-29c	10
IFN-尾	IFN-尾	10/342	13/1764	1.09489e-05	2.53365e-05	4.45194e-06	hsa-mir-145/hsa-mir-155/hsa-mir-143/hsa-mir-1-2/hsa-mir-1-1/hsa-mir-129-2/hsa-mir-129-1/hsa-mir-26a-1/hsa-mir-504/hsa-mir-26a-2	10
Intervertebral Disc Degeneration	Intervertebral Disc Degeneration	10/342	13/1764	1.09489e-05	2.53365e-05	4.45194e-06	hsa-mir-10b/hsa-mir-100/hsa-mir-93/hsa-mir-7-1/hsa-mir-7-3/hsa-mir-494/hsa-mir-7-2/hsa-mir-138-2/hsa-mir-138-1/hsa-mir-222	10
Male Infertility	Male Infertility	10/342	13/1764	1.09489e-05	2.53365e-05	4.45194e-06	hsa-mir-145/hsa-mir-200a/hsa-mir-210/hsa-mir-335/hsa-mir-449a/hsa-mir-155/hsa-mir-885/hsa-mir-34c/hsa-mir-29c/hsa-mir-34b	10
matrine	matrine	10/342	13/1764	1.09489e-05	2.53365e-05	4.45194e-06	hsa-mir-21/hsa-mir-182/hsa-mir-133a-1/hsa-mir-133a-2/hsa-mir-129-2/hsa-mir-129-1/hsa-mir-106b/hsa-mir-29b-1/hsa-mir-19b-1/hsa-mir-29b-2	10
Adenocarcinoma, Colon	Adenocarcinoma, Colon	14/342	23/1764	1.23893e-05	2.83626e-05	4.98366e-06	hsa-mir-21/hsa-mir-96/hsa-mir-145/hsa-mir-429/hsa-mir-182/hsa-mir-503/hsa-mir-135b/hsa-mir-18a/hsa-mir-224/hsa-mir-30d/hsa-mir-30e/hsa-mir-30b/hsa-mir-24-1/hsa-mir-16-2	14
Depression Disorder	Depression Disorder	14/342	23/1764	1.23893e-05	2.83626e-05	4.98366e-06	hsa-mir-145/hsa-mir-451a/hsa-mir-335/hsa-mir-511/hsa-mir-106b/hsa-mir-4521/hsa-mir-1290/hsa-mir-124-1/hsa-mir-181c/hsa-mir-223/hsa-mir-17/hsa-mir-135a-1/hsa-mir-34c/hsa-mir-34b	14
palmitate	palmitate	14/342	23/1764	1.23893e-05	2.83626e-05	4.98366e-06	hsa-mir-195/hsa-mir-375/hsa-mir-204/hsa-mir-92b/hsa-mir-155/hsa-mir-299/hsa-mir-483/hsa-mir-615/hsa-mir-328/hsa-mir-199a-1/hsa-mir-124-1/hsa-mir-362/hsa-mir-484/hsa-mir-574	14
bone morphogenetic protein 2 (BMP2)	bone morphogenetic protein 2 (BMP2)	9/342	11/1764	1.34394e-05	3.00163e-05	5.27423e-06	hsa-mir-21/hsa-mir-200b/hsa-mir-155/hsa-mir-18b/hsa-mir-199a-1/hsa-mir-30c-2/hsa-mir-30c-1/hsa-mir-214/hsa-mir-30b	9
Carcinoma, Thyroid, Medullary	Carcinoma, Thyroid, Medullary	9/342	11/1764	1.34394e-05	3.00163e-05	5.27423e-06	hsa-mir-21/hsa-mir-182/hsa-mir-99a/hsa-mir-200c/hsa-mir-200b/hsa-mir-375/hsa-mir-129-2/hsa-mir-129-1/hsa-mir-214	9
cryptotanshinone	cryptotanshinone	9/342	11/1764	1.34394e-05	3.00163e-05	5.27423e-06	hsa-mir-21/hsa-mir-96/hsa-mir-182/hsa-mir-451a/hsa-mir-133a-1/hsa-mir-133a-2/hsa-mir-205/hsa-mir-106a/hsa-mir-30d	9
mechanical stretch	mechanical stretch	9/342	11/1764	1.34394e-05	3.00163e-05	5.27423e-06	hsa-mir-21/hsa-mir-145/hsa-mir-182/hsa-mir-551b/hsa-mir-26a-1/hsa-mir-223/hsa-mir-19b-1/hsa-mir-153-1/hsa-mir-26a-2	9
organophosphorus(OP)	organophosphorus(OP)	9/342	11/1764	1.34394e-05	3.00163e-05	5.27423e-06	hsa-mir-141/hsa-mir-125b-1/hsa-mir-125b-2/hsa-mir-133a-1/hsa-mir-133a-2/hsa-mir-590/hsa-mir-214/hsa-mir-29b-1/hsa-mir-29b-2	9
rifampicin	rifampicin	9/342	11/1764	1.34394e-05	3.00163e-05	5.27423e-06	hsa-mir-145/hsa-mir-148b/hsa-mir-133a-1/hsa-mir-133a-2/hsa-mir-143/hsa-mir-379/hsa-mir-218-2/hsa-mir-218-1/hsa-mir-362	9
Trastuzumab	Trastuzumab	9/342	11/1764	1.34394e-05	3.00163e-05	5.27423e-06	hsa-mir-21/hsa-mir-125b-1/hsa-mir-125b-2/hsa-mir-210/hsa-mir-18a/hsa-mir-26a-1/hsa-mir-30b/hsa-mir-26a-2/hsa-mir-194-1	9
Arteriosclerosis Obliterans	Arteriosclerosis Obliterans	12/342	18/1764	1.42524e-05	3.12007e-05	5.48234e-06	hsa-mir-21/hsa-mir-125b-1/hsa-mir-125b-2/hsa-mir-142/hsa-mir-133a-1/hsa-mir-133a-2/hsa-mir-1-2/hsa-mir-1-1/hsa-mir-198/hsa-mir-222/hsa-mir-92a-2/hsa-mir-1298	12
heat stress	heat stress	12/342	18/1764	1.42524e-05	3.12007e-05	5.48234e-06	hsa-mir-125b-1/hsa-mir-125b-2/hsa-mir-140/hsa-mir-7-1/hsa-mir-452/hsa-mir-7-3/hsa-mir-3619/hsa-mir-7-2/hsa-mir-138-2/hsa-mir-382/hsa-mir-138-1/hsa-mir-34c	12
kidney.medulla_renalis	kidney.medulla_renalis	12/342	18/1764	1.42524e-05	3.12007e-05	5.48234e-06	hsa-mir-139/hsa-mir-592/hsa-mir-3065/hsa-mir-3200/hsa-mir-329-2/hsa-mir-129-2/hsa-mir-329-1/hsa-mir-138-2/hsa-mir-543/hsa-mir-138-1/hsa-mir-487a/hsa-mir-1298	12
Smooth Muscle Cell Proliferation	Smooth Muscle Cell Proliferation	12/342	18/1764	1.42524e-05	3.12007e-05	5.48234e-06	hsa-mir-21/hsa-mir-145/hsa-mir-100/hsa-mir-140/hsa-mir-143/hsa-mir-147b/hsa-mir-138-2/hsa-mir-124-1/hsa-mir-10a/hsa-mir-138-1/hsa-mir-222/hsa-mir-15b	12
soft-shelled turtle peptide	soft-shelled turtle peptide	12/342	18/1764	1.42524e-05	3.12007e-05	5.48234e-06	hsa-mir-429/hsa-mir-100/hsa-mir-148b/hsa-mir-375/hsa-mir-7-1/hsa-mir-7-3/hsa-mir-205/hsa-mir-7-2/hsa-let-7d/hsa-mir-378b/hsa-mir-29b-1/hsa-mir-29b-2	12
Multiple Sclerosis	Multiple Sclerosis	22/342	47/1764	1.42618e-05	3.12007e-05	5.48234e-06	hsa-mir-96/hsa-mir-145/hsa-mir-141/hsa-mir-200a/hsa-mir-100/hsa-mir-142/hsa-mir-155/hsa-mir-326/hsa-mir-494/hsa-mir-3614/hsa-mir-411/hsa-mir-2278/hsa-mir-26a-1/hsa-let-7a-3/hsa-let-7a-1/hsa-mir-214/hsa-mir-16-2/hsa-mir-223/hsa-mir-17/hsa-mir-26a-2/hsa-mir-92a-2/hsa-mir-15b	22
Lipid Metabolism	Lipid Metabolism	21/342	44/1764	1.54736e-05	3.37366e-05	5.92793e-06	hsa-mir-378a/hsa-mir-378c/hsa-mir-10b/hsa-mir-196a-1/hsa-mir-196a-2/hsa-mir-335/hsa-mir-33b/hsa-mir-192/hsa-mir-375/hsa-mir-204/hsa-mir-33a/hsa-mir-143/hsa-mir-379/hsa-mir-224/hsa-mir-98/hsa-mir-125a/hsa-mir-378b/hsa-mir-27b/hsa-mir-30e/hsa-mir-92a-2/hsa-mir-29c	21
EGR1	EGR1	16/342	29/1764	1.65666e-05	3.59972e-05	6.32515e-06	hsa-mir-96/hsa-mir-183/hsa-mir-200b/hsa-mir-32/hsa-mir-335/hsa-mir-130b/hsa-mir-142/hsa-mir-92b/hsa-mir-191/hsa-mir-301b/hsa-mir-106a/hsa-mir-455/hsa-mir-149/hsa-mir-125a/hsa-mir-10a/hsa-mir-30e	16
Allergic Rhinitis	Allergic Rhinitis	13/342	21/1764	1.99903e-05	4.28554e-05	7.53022e-06	hsa-mir-196a-2/hsa-mir-187/hsa-mir-155/hsa-mir-143/hsa-mir-19a/hsa-mir-18a/hsa-mir-149/hsa-mir-224/hsa-mir-498/hsa-mir-499b/hsa-mir-19b-1/hsa-mir-17/hsa-mir-92a-2	13
Aortic Aneurysm, Abdominal	Aortic Aneurysm, Abdominal	13/342	21/1764	1.99903e-05	4.28554e-05	7.53022e-06	hsa-mir-21/hsa-mir-181b-1/hsa-mir-181b-2/hsa-mir-155/hsa-mir-205/hsa-mir-98/hsa-mir-489/hsa-mir-29b-1/hsa-mir-19b-1/hsa-mir-362/hsa-mir-29b-2/hsa-mir-194-1/hsa-mir-550b-1	13
gefitinib	gefitinib	13/342	21/1764	1.99903e-05	4.28554e-05	7.53022e-06	hsa-mir-200a/hsa-mir-377/hsa-mir-7-1/hsa-mir-143/hsa-mir-7-3/hsa-mir-3652/hsa-mir-129-2/hsa-mir-129-1/hsa-mir-7-2/hsa-mir-125a/hsa-mir-30b/hsa-mir-222/hsa-mir-3682	13
Immune System(Xiao's Cell2010)	Immune System(Xiao's Cell2010)	13/342	21/1764	1.99903e-05	4.28554e-05	7.53022e-06	hsa-mir-181b-1/hsa-mir-181b-2/hsa-mir-93/hsa-mir-155/hsa-mir-19a/hsa-mir-18a/hsa-mir-106a/hsa-mir-20b/hsa-mir-18b/hsa-mir-106b/hsa-mir-181c/hsa-mir-223/hsa-mir-17	13
berberine (BBR)	berberine (BBR)	11/342	16/1764	2.15919e-05	4.61348e-05	8.10644e-06	hsa-mir-21/hsa-mir-93/hsa-mir-203a/hsa-mir-19a/hsa-mir-188/hsa-mir-106b/hsa-mir-373/hsa-mir-214/hsa-mir-29b-1/hsa-mir-29b-2/hsa-mir-92a-2	11
Liver Neoplasms	Liver Neoplasms	14/342	24/1764	2.45572e-05	5.22963e-05	9.18911e-06	hsa-mir-21/hsa-mir-486-1/hsa-mir-486-2/hsa-mir-200a/hsa-mir-210/hsa-mir-10b/hsa-mir-148b/hsa-mir-375/hsa-mir-93/hsa-let-7i/hsa-mir-31/hsa-mir-24-1/hsa-mir-223/hsa-mir-34c	14
Adenovirus Infection	Adenovirus Infection	18/342	36/1764	2.90993e-05	6.15599e-05	1.08168e-05	hsa-mir-378a/hsa-mir-125b-1/hsa-mir-125b-2/hsa-mir-378c/hsa-mir-210/hsa-mir-181b-1/hsa-mir-181b-2/hsa-mir-191/hsa-mir-155/hsa-mir-452/hsa-mir-30c-2/hsa-mir-193b/hsa-mir-30c-1/hsa-mir-378b/hsa-mir-101-1/hsa-mir-27b/hsa-mir-30b/hsa-mir-194-1	18
Toxicity	Toxicity	18/342	36/1764	2.90993e-05	6.15599e-05	1.08168e-05	hsa-mir-21/hsa-mir-145/hsa-mir-144/hsa-mir-192/hsa-mir-1-2/hsa-mir-1-1/hsa-mir-1262/hsa-mir-224/hsa-mir-206/hsa-mir-331/hsa-mir-26a-1/hsa-mir-214/hsa-mir-29b-1/hsa-mir-16-2/hsa-mir-29b-2/hsa-mir-26a-2/hsa-mir-15b/hsa-mir-574	18
nicotine	nicotine	17/342	33/1764	2.969e-05	6.2603e-05	1.10001e-05	hsa-mir-21/hsa-mir-200c/hsa-mir-192/hsa-mir-493/hsa-mir-7-1/hsa-mir-7-3/hsa-mir-9-1/hsa-mir-9-2/hsa-mir-9-3/hsa-mir-7-2/hsa-mir-18b/hsa-mir-124-1/hsa-mir-543/hsa-mir-30d/hsa-mir-101-1/hsa-mir-24-1/hsa-mir-16-2	17
platelet-derived growth factor (PDGF)	platelet-derived growth factor (PDGF)	10/342	14/1764	3.17522e-05	6.65135e-05	1.16872e-05	hsa-mir-375/hsa-mir-590/hsa-mir-326/hsa-mir-3619/hsa-mir-20b/hsa-mir-202/hsa-mir-138-2/hsa-let-7d/hsa-mir-136/hsa-mir-138-1	10
ZEB1	ZEB1	10/342	14/1764	3.17522e-05	6.65135e-05	1.16872e-05	hsa-mir-429/hsa-mir-141/hsa-mir-200a/hsa-let-7c/hsa-mir-200c/hsa-mir-200b/hsa-let-7d/hsa-let-7a-1/hsa-let-7g/hsa-mir-34b	10
Cardiomyopathy, Ischemic	Cardiomyopathy, Ischemic	12/342	19/1764	3.19922e-05	6.65813e-05	1.16991e-05	hsa-mir-139/hsa-mir-21/hsa-mir-141/hsa-mir-200a/hsa-mir-155/hsa-mir-377/hsa-mir-483/hsa-mir-28/hsa-mir-23c/hsa-mir-30b/hsa-mir-23b/hsa-mir-499b	12
valproic acid (VPA)	valproic acid (VPA)	12/342	19/1764	3.19922e-05	6.65813e-05	1.16991e-05	hsa-mir-145/hsa-mir-451a/hsa-mir-144/hsa-mir-192/hsa-mir-155/hsa-mir-26a-1/hsa-mir-27b/hsa-mir-24-1/hsa-mir-23b/hsa-mir-16-2/hsa-mir-222/hsa-mir-26a-2	12
alcohol	alcohol	13/342	22/1764	4.03851e-05	8.35059e-05	1.4673e-05	hsa-mir-21/hsa-mir-144/hsa-mir-375/hsa-mir-203a/hsa-mir-7-1/hsa-mir-7-3/hsa-mir-129-2/hsa-mir-129-1/hsa-mir-7-2/hsa-mir-571/hsa-mir-10a/hsa-mir-19b-1/hsa-mir-153-1	13
Intrahepatic Cholangiocarcinoma	Intrahepatic Cholangiocarcinoma	13/342	22/1764	4.03851e-05	8.35059e-05	1.4673e-05	hsa-mir-96/hsa-mir-145/hsa-mir-193a/hsa-mir-195/hsa-mir-204/hsa-mir-1-2/hsa-mir-1-1/hsa-mir-376c/hsa-mir-605/hsa-mir-675/hsa-mir-483/hsa-mir-101-1/hsa-mir-652	13
Heart&Muscle	Heart&Muscle	9/342	12/1764	4.46071e-05	9.16446e-05	1.61031e-05	hsa-mir-133a-1/hsa-mir-133a-2/hsa-mir-1-2/hsa-mir-1-1/hsa-mir-206/hsa-mir-302c/hsa-mir-198/hsa-mir-302b/hsa-mir-302d	9
hormone	hormone	9/342	12/1764	4.46071e-05	9.16446e-05	1.61031e-05	hsa-mir-21/hsa-mir-145/hsa-mir-378a/hsa-mir-592/hsa-mir-99a/hsa-mir-195/hsa-mir-10a/hsa-mir-28/hsa-mir-484	9
human immunodeficiency virus (HIV)-1	human immunodeficiency virus (HIV)-1	14/342	25/1764	4.6101e-05	9.44114e-05	1.65892e-05	hsa-mir-21/hsa-mir-145/hsa-mir-144/hsa-mir-375/hsa-mir-93/hsa-mir-155/hsa-mir-381/hsa-mir-19a/hsa-mir-29b-1/hsa-mir-222/hsa-mir-223/hsa-mir-19b-1/hsa-mir-34c/hsa-mir-29b-2	14
Stroke, Ischemic	Stroke, Ischemic	17/342	34/1764	4.89891e-05	9.97377e-05	1.75251e-05	hsa-mir-210/hsa-mir-196a-1/hsa-mir-196a-2/hsa-mir-144/hsa-mir-200b/hsa-mir-130b/hsa-mir-155/hsa-mir-495/hsa-mir-605/hsa-mir-149/hsa-mir-618/hsa-mir-199a-1/hsa-mir-124-1/hsa-let-7f-2/hsa-mir-16-2/hsa-mir-499b/hsa-mir-223	17
Autism Spectrum Disorder	Autism Spectrum Disorder	15/342	28/1764	4.91687e-05	9.97377e-05	1.75251e-05	hsa-mir-21/hsa-mir-486-1/hsa-mir-486-2/hsa-mir-148b/hsa-mir-181b-1/hsa-mir-181b-2/hsa-mir-93/hsa-mir-140/hsa-mir-106a/hsa-mir-129-2/hsa-mir-129-1/hsa-mir-106b/hsa-mir-23b/hsa-mir-484/hsa-mir-34b	15
Myelodysplastic Syndromes	Myelodysplastic Syndromes	15/342	28/1764	4.91687e-05	9.97377e-05	1.75251e-05	hsa-mir-21/hsa-mir-145/hsa-mir-378a/hsa-mir-125b-1/hsa-mir-125b-2/hsa-mir-378c/hsa-mir-155/hsa-mir-1-2/hsa-mir-1-1/hsa-mir-205/hsa-mir-125a/hsa-mir-124-1/hsa-mir-378b/hsa-mir-222/hsa-mir-194-1	15
Embryonic Stem Cell Differentiation	Embryonic Stem Cell Differentiation	16/342	31/1764	4.9965e-05	0.000101033	1.77528e-05	hsa-mir-21/hsa-mir-200c/hsa-mir-130b/hsa-mir-204/hsa-mir-105-1/hsa-mir-9-1/hsa-mir-9-2/hsa-mir-9-3/hsa-mir-302c/hsa-mir-302e/hsa-mir-373/hsa-mir-302b/hsa-mir-302d/hsa-mir-24-1/hsa-mir-223/hsa-mir-92a-2	16
BAY11-7082	BAY11-7082	11/342	17/1764	5.06432e-05	0.000101129	1.77695e-05	hsa-mir-21/hsa-mir-451a/hsa-mir-196a-1/hsa-mir-196a-2/hsa-mir-195/hsa-mir-192/hsa-mir-375/hsa-mir-155/hsa-mir-20b/hsa-mir-206/hsa-mir-23b	11
Embryonic Development	Embryonic Development	11/342	17/1764	5.06432e-05	0.000101129	1.77695e-05	hsa-mir-21/hsa-mir-183/hsa-mir-145/hsa-mir-130b/hsa-mir-93/hsa-mir-140/hsa-mir-135b/hsa-mir-20b/hsa-mir-373/hsa-mir-124-1/hsa-mir-10a	11
Focal Segmental Glomerulosclerosis	Focal Segmental Glomerulosclerosis	11/342	17/1764	5.06432e-05	0.000101129	1.77695e-05	hsa-mir-196a-1/hsa-mir-196a-2/hsa-mir-193a/hsa-mir-342/hsa-mir-30c-2/hsa-mir-30c-1/hsa-mir-30d/hsa-mir-186/hsa-mir-30b/hsa-mir-34c/hsa-mir-34b	11
rituximab (RTX)	rituximab (RTX)	11/342	17/1764	5.06432e-05	0.000101129	1.77695e-05	hsa-mir-125b-1/hsa-mir-125b-2/hsa-mir-142/hsa-mir-155/hsa-mir-760/hsa-mir-326/hsa-mir-135b/hsa-mir-20b/hsa-mir-138-2/hsa-mir-138-1/hsa-mir-135a-1	11
SP1	SP1	8/342	10/1764	5.80531e-05	0.000115208	2.02434e-05	hsa-mir-429/hsa-mir-200a/hsa-mir-365b/hsa-mir-365a/hsa-mir-200b/hsa-mir-19a/hsa-mir-106a/hsa-mir-34c	8
TWIST1	TWIST1	8/342	10/1764	5.80531e-05	0.000115208	2.02434e-05	hsa-mir-200a/hsa-mir-10b/hsa-mir-200c/hsa-mir-200b/hsa-mir-205/hsa-mir-199a-1/hsa-mir-373/hsa-mir-214	8
baicalin (BAI)	baicalin (BAI)	12/342	20/1764	6.61567e-05	0.000130081	2.28569e-05	hsa-mir-21/hsa-mir-183/hsa-mir-145/hsa-mir-19a/hsa-mir-205/hsa-mir-30c-2/hsa-mir-124-1/hsa-mir-10a/hsa-mir-30c-1/hsa-mir-217/hsa-mir-31/hsa-mir-223	12
Pluripotent Stem Cells Reprogramming	Pluripotent Stem Cells Reprogramming	12/342	20/1764	6.61567e-05	0.000130081	2.28569e-05	hsa-mir-145/hsa-mir-181b-1/hsa-mir-181b-2/hsa-mir-302c/hsa-mir-302e/hsa-mir-520d/hsa-mir-27b/hsa-mir-302b/hsa-mir-302d/hsa-mir-29b-1/hsa-mir-29b-2/hsa-mir-4324	12
Polycythemia Vera	Polycythemia Vera	12/342	20/1764	6.61567e-05	0.000130081	2.28569e-05	hsa-mir-21/hsa-mir-378a/hsa-mir-125b-1/hsa-mir-125b-2/hsa-mir-451a/hsa-mir-378c/hsa-mir-155/hsa-mir-125a/hsa-mir-339/hsa-mir-378b/hsa-mir-16-2/hsa-mir-222	12
Adipocyte Differentiation	Adipocyte Differentiation	19/342	41/1764	6.70738e-05	0.000131481	2.31028e-05	hsa-mir-378a/hsa-mir-378c/hsa-mir-33b/hsa-mir-192/hsa-mir-375/hsa-mir-204/hsa-mir-143/hsa-mir-19a/hsa-let-7d/hsa-mir-378b/hsa-let-7i/hsa-mir-27b/hsa-let-7a-3/hsa-let-7a-1/hsa-let-7g/hsa-let-7f-2/hsa-mir-222/hsa-mir-17/hsa-mir-92a-2	19
ERS1	ERS1	10/342	15/1764	7.89507e-05	0.000152892	2.68651e-05	hsa-mir-21/hsa-mir-19a/hsa-mir-18a/hsa-mir-106a/hsa-mir-20b/hsa-mir-18b/hsa-mir-222/hsa-mir-19b-1/hsa-mir-17/hsa-mir-92a-2	10
genistein	genistein	10/342	15/1764	7.89507e-05	0.000152892	2.68651e-05	hsa-mir-145/hsa-mir-155/hsa-mir-379/hsa-mir-218-2/hsa-mir-218-1/hsa-mir-29b-1/hsa-mir-23b/hsa-mir-223/hsa-mir-29b-2/hsa-mir-574	10
Idiopathic Pulmonary Fibrosis	Idiopathic Pulmonary Fibrosis	10/342	15/1764	7.89507e-05	0.000152892	2.68651e-05	hsa-mir-21/hsa-mir-96/hsa-mir-210/hsa-mir-155/hsa-mir-186/hsa-mir-26a-1/hsa-mir-34c/hsa-mir-26a-2/hsa-mir-92a-2/hsa-mir-34b	10
Prolactinoma	Prolactinoma	10/342	15/1764	7.89507e-05	0.000152892	2.68651e-05	hsa-mir-486-1/hsa-mir-486-2/hsa-mir-451a/hsa-mir-144/hsa-mir-142/hsa-mir-93/hsa-mir-382/hsa-mir-136/hsa-mir-17/hsa-mir-92a-2	10
Etoposide	Etoposide	14/342	26/1764	8.25184e-05	0.000158842	2.79104e-05	hsa-mir-21/hsa-mir-125b-1/hsa-mir-125b-2/hsa-mir-100/hsa-mir-374a/hsa-mir-101-1/hsa-let-7i/hsa-let-7a-3/hsa-let-7a-1/hsa-let-7g/hsa-mir-24-1/hsa-mir-16-2/hsa-mir-222/hsa-mir-15b	14
Lymphoma, T-Cell	Lymphoma, T-Cell	14/342	26/1764	8.25184e-05	0.000158842	2.79104e-05	hsa-mir-21/hsa-mir-145/hsa-mir-511/hsa-mir-142/hsa-mir-342/hsa-mir-93/hsa-mir-155/hsa-mir-18a/hsa-mir-373/hsa-mir-16-2/hsa-mir-223/hsa-mir-19b-1/hsa-mir-17/hsa-mir-92a-2	14
CoCl2	CoCl2	11/342	18/1764	0.000107829	0.000206323	3.62535e-05	hsa-mir-21/hsa-mir-145/hsa-mir-210/hsa-mir-142/hsa-mir-455/hsa-mir-20b/hsa-mir-129-2/hsa-mir-129-1/hsa-mir-124-1/hsa-mir-222/hsa-mir-655	11
Squamous Cell Carcinoma, Skin or Unspecific	Squamous Cell Carcinoma, Skin or Unspecific	11/342	18/1764	0.000107829	0.000206323	3.62535e-05	hsa-mir-21/hsa-mir-365b/hsa-mir-365a/hsa-mir-204/hsa-mir-135b/hsa-mir-205/hsa-mir-199a-1/hsa-mir-193b/hsa-mir-124-1/hsa-mir-31/hsa-mir-15b	11
acetaminophen (APAP)	acetaminophen (APAP)	9/342	13/1764	0.000120338	0.000228892	4.02192e-05	hsa-mir-378a/hsa-mir-125b-1/hsa-mir-125b-2/hsa-mir-192/hsa-mir-449a/hsa-mir-877/hsa-mir-224/hsa-mir-27b/hsa-mir-19b-1	9
Keloid	Keloid	9/342	13/1764	0.000120338	0.000228892	4.02192e-05	hsa-mir-21/hsa-mir-145/hsa-mir-200b/hsa-mir-181b-1/hsa-mir-181b-2/hsa-mir-205/hsa-mir-199a-1/hsa-mir-10a/hsa-mir-181c	9
Colon Adenoma	Colon Adenoma	12/342	21/1764	0.000127712	0.000242199	4.25574e-05	hsa-mir-21/hsa-mir-145/hsa-mir-378a/hsa-mir-182/hsa-mir-378c/hsa-mir-192/hsa-mir-503/hsa-mir-125a/hsa-mir-378b/hsa-mir-24-1/hsa-mir-16-2/hsa-mir-15b	12
cisplatin/fluorouracil (CF)	cisplatin/fluorouracil (CF)	26/342	67/1764	0.000132917	0.000251326	4.41611e-05	hsa-mir-183/hsa-mir-182/hsa-mir-497/hsa-mir-195/hsa-mir-342/hsa-mir-140/hsa-mir-155/hsa-mir-1-2/hsa-mir-1-1/hsa-mir-503/hsa-mir-519a-1/hsa-mir-224/hsa-mir-577/hsa-mir-591/hsa-mir-206/hsa-mir-328/hsa-mir-193b/hsa-mir-374a/hsa-mir-520d/hsa-mir-186/hsa-let-7g/hsa-mir-519e/hsa-mir-16-2/hsa-mir-223/hsa-mir-34c/hsa-mir-520a	26
Epilepsy	Epilepsy	14/342	27/1764	0.000141607	0.000266972	4.69102e-05	hsa-mir-139/hsa-mir-21/hsa-mir-301a/hsa-mir-342/hsa-mir-155/hsa-let-7d/hsa-mir-106b/hsa-mir-124-1/hsa-mir-181c/hsa-mir-30b/hsa-mir-223/hsa-mir-34c/hsa-mir-194-1/hsa-mir-34b	14
Bronchopulmonary Dysplasia	Bronchopulmonary Dysplasia	10/342	16/1764	0.000174549	0.000323281	5.68044e-05	hsa-mir-21/hsa-mir-130b/hsa-mir-503/hsa-mir-411/hsa-mir-382/hsa-mir-206/hsa-mir-214/hsa-mir-29b-1/hsa-let-7f-2/hsa-mir-29b-2	10
ethanol (EtOH)	ethanol (EtOH)	10/342	16/1764	0.000174549	0.000323281	5.68044e-05	hsa-mir-21/hsa-mir-145/hsa-mir-182/hsa-mir-497/hsa-mir-186/hsa-mir-214/hsa-mir-302b/hsa-mir-29b-1/hsa-mir-29b-2/hsa-mir-194-1	10
Pituitary Neoplasms	Pituitary Neoplasms	10/342	16/1764	0.000174549	0.000323281	5.68044e-05	hsa-let-7c/hsa-mir-381/hsa-mir-329-2/hsa-mir-329-1/hsa-let-7d/hsa-let-7i/hsa-let-7a-3/hsa-let-7a-1/hsa-let-7g/hsa-mir-655	10
progesterone (P4)	progesterone (P4)	10/342	16/1764	0.000174549	0.000323281	5.68044e-05	hsa-mir-21/hsa-mir-145/hsa-mir-200a/hsa-mir-196a-1/hsa-mir-196a-2/hsa-mir-142/hsa-mir-143/hsa-mir-199a-1/hsa-mir-193b/hsa-mir-29c	10
T-Cell Differentiation	T-Cell Differentiation	10/342	16/1764	0.000174549	0.000323281	5.68044e-05	hsa-mir-139/hsa-mir-21/hsa-let-7c/hsa-mir-155/hsa-let-7d/hsa-mir-10a/hsa-let-7a-1/hsa-let-7g/hsa-mir-16-2/hsa-mir-15b	10
CEBPA	CEBPA	8/342	11/1764	0.000177023	0.000323281	5.68044e-05	hsa-mir-182/hsa-mir-100/hsa-mir-1-2/hsa-let-7a-3/hsa-let-7a-1/hsa-mir-29b-1/hsa-mir-223/hsa-mir-29b-2	8
Folliculogenesis	Folliculogenesis	8/342	11/1764	0.000177023	0.000323281	5.68044e-05	hsa-mir-21/hsa-mir-125b-1/hsa-mir-125b-2/hsa-let-7c/hsa-mir-143/hsa-let-7a-3/hsa-let-7a-1/hsa-mir-15b	8
Gastric Neoplasms	Gastric Neoplasms	8/342	11/1764	0.000177023	0.000323281	5.68044e-05	hsa-mir-21/hsa-mir-100/hsa-mir-148b/hsa-mir-9-1/hsa-mir-9-2/hsa-mir-129-2/hsa-mir-125a/hsa-mir-34b	8
homocysteine (Hcy)	homocysteine (Hcy)	8/342	11/1764	0.000177023	0.000323281	5.68044e-05	hsa-mir-145/hsa-mir-125b-1/hsa-mir-125b-2/hsa-mir-195/hsa-mir-133a-1/hsa-mir-133a-2/hsa-mir-143/hsa-mir-30b	8
Kidney Transplant Rejection	Kidney Transplant Rejection	8/342	11/1764	0.000177023	0.000323281	5.68044e-05	hsa-mir-21/hsa-mir-486-1/hsa-mir-486-2/hsa-mir-99a/hsa-mir-200b/hsa-mir-142/hsa-mir-192/hsa-mir-155	8
zirconia and titanium	zirconia and titanium	8/342	11/1764	0.000177023	0.000323281	5.68044e-05	hsa-mir-337/hsa-mir-377/hsa-mir-143/hsa-mir-193b/hsa-mir-339/hsa-mir-214/hsa-mir-24-1/hsa-mir-17	8
Stroke	Stroke	17/342	37/1764	0.000187601	0.000341626	6.0028e-05	hsa-mir-21/hsa-mir-145/hsa-mir-155/hsa-mir-133a-1/hsa-mir-133a-2/hsa-mir-19a/hsa-mir-124-1/hsa-mir-26a-1/hsa-mir-27b/hsa-mir-30e/hsa-mir-410/hsa-mir-29b-1/hsa-mir-30b/hsa-mir-16-2/hsa-mir-362/hsa-mir-29b-2/hsa-mir-26a-2	17
Neurodegenerative Diseases [unspecific]	Neurodegenerative Diseases [unspecific]	11/342	19/1764	0.000212104	0.000385152	6.76759e-05	hsa-mir-139/hsa-mir-144/hsa-mir-337/hsa-mir-342/hsa-mir-328/hsa-mir-124-1/hsa-mir-26a-1/hsa-mir-17/hsa-mir-34c/hsa-mir-26a-2/hsa-mir-34b	11
amniotic_membrane_cells	amniotic_membrane_cells	19/342	44/1764	0.000216666	0.000392324	6.89362e-05	hsa-mir-210/hsa-mir-365b/hsa-mir-365a/hsa-mir-144/hsa-mir-203a/hsa-mir-495/hsa-mir-1277/hsa-mir-1247/hsa-mir-135b/hsa-mir-675/hsa-mir-5684/hsa-mir-376a-2/hsa-mir-149/hsa-mir-382/hsa-mir-376a-1/hsa-mir-136/hsa-let-7f-2/hsa-mir-24-1/hsa-mir-655	19
Acute Coronary Syndrome	Acute Coronary Syndrome	12/342	22/1764	0.000232504	0.000418638	7.35599e-05	hsa-mir-21/hsa-mir-486-1/hsa-mir-486-2/hsa-mir-100/hsa-mir-92b/hsa-mir-155/hsa-mir-125a/hsa-mir-652/hsa-mir-499b/hsa-mir-223/hsa-mir-92a-2/hsa-mir-15b	12
docosahexaenoic acid (DHA)	docosahexaenoic acid (DHA)	12/342	22/1764	0.000232504	0.000418638	7.35599e-05	hsa-mir-21/hsa-mir-378a/hsa-mir-125b-1/hsa-mir-125b-2/hsa-mir-19a/hsa-mir-9-1/hsa-mir-9-2/hsa-mir-9-3/hsa-mir-106b/hsa-mir-222/hsa-mir-17/hsa-mir-194-1	12
17beta-estradiol (E(2))	17beta-estradiol (E(2))	9/342	14/1764	0.000279792	0.000496806	8.72949e-05	hsa-mir-21/hsa-mir-760/hsa-mir-618/hsa-mir-26a-1/hsa-mir-29b-1/hsa-mir-23b/hsa-mir-17/hsa-mir-29b-2/hsa-mir-26a-2	9
Bladder Outlet Obstruction	Bladder Outlet Obstruction	9/342	14/1764	0.000279792	0.000496806	8.72949e-05	hsa-mir-204/hsa-mir-1-2/hsa-mir-1-1/hsa-mir-30d/hsa-mir-30e/hsa-mir-29b-1/hsa-mir-30b/hsa-mir-29b-2/hsa-mir-29c	9
Leukemia, B-Cell	Leukemia, B-Cell	9/342	14/1764	0.000279792	0.000496806	8.72949e-05	hsa-mir-125b-1/hsa-mir-125b-2/hsa-mir-142/hsa-mir-155/hsa-mir-19a/hsa-mir-18a/hsa-mir-19b-1/hsa-mir-17/hsa-mir-92a-2	9
Osteoclast Differentiation	Osteoclast Differentiation	9/342	14/1764	0.000279792	0.000496806	8.72949e-05	hsa-mir-181b-1/hsa-mir-181b-2/hsa-mir-7-1/hsa-mir-7-3/hsa-mir-503/hsa-mir-7-2/hsa-mir-125a/hsa-mir-124-1/hsa-mir-17	9
silver nanoparticles (AgNPs)	silver nanoparticles (AgNPs)	9/342	14/1764	0.000279792	0.000496806	8.72949e-05	hsa-mir-192/hsa-mir-181b-1/hsa-mir-181b-2/hsa-mir-205/hsa-mir-30d/hsa-mir-181c/hsa-let-7i/hsa-mir-29b-1/hsa-mir-29b-2	9
bortezomib	bortezomib	10/342	17/1764	0.000351556	0.000620792	0.000109081	hsa-mir-125b-1/hsa-mir-125b-2/hsa-mir-133a-1/hsa-mir-133a-2/hsa-mir-1-2/hsa-mir-1-1/hsa-mir-198/hsa-mir-29b-1/hsa-mir-17/hsa-mir-29b-2	10
Cardiotoxicity	Cardiotoxicity	10/342	17/1764	0.000351556	0.000620792	0.000109081	hsa-mir-486-1/hsa-mir-486-2/hsa-mir-182/hsa-mir-187/hsa-mir-199a-1/hsa-mir-214/hsa-mir-4423/hsa-mir-34c/hsa-mir-15b/hsa-mir-34b	10
Adipogenesis	Adipogenesis	11/342	20/1764	0.000390484	0.000687638	0.000120826	hsa-mir-204/hsa-mir-140/hsa-mir-188/hsa-mir-455/hsa-mir-125a/hsa-mir-26a-1/hsa-let-7g/hsa-mir-24-1/hsa-mir-26a-2/hsa-mir-29c/hsa-mir-194-1	11
androgen	androgen	8/342	12/1764	0.000441854	0.00076342	0.000134142	hsa-mir-99a/hsa-let-7c/hsa-mir-375/hsa-mir-30c-2/hsa-mir-30c-1/hsa-let-7a-3/hsa-let-7a-1/hsa-mir-30b	8
Carcinoma, Thyroid, Anaplastic	Carcinoma, Thyroid, Anaplastic	8/342	12/1764	0.000441854	0.00076342	0.000134142	hsa-mir-125b-1/hsa-mir-125b-2/hsa-mir-99a/hsa-mir-206/hsa-mir-30d/hsa-mir-26a-1/hsa-mir-222/hsa-mir-26a-2	8
Ewing's Sarcoma	Ewing's Sarcoma	8/342	12/1764	0.000441854	0.00076342	0.000134142	hsa-mir-125b-1/hsa-mir-125b-2/hsa-let-7a-3/hsa-let-7a-1/hsa-mir-29b-1/hsa-mir-31/hsa-mir-16-2/hsa-mir-29b-2	8
let-7 family	let-7 family	8/342	12/1764	0.000441854	0.00076342	0.000134142	hsa-let-7c/hsa-let-7d/hsa-mir-98/hsa-let-7i/hsa-let-7a-3/hsa-let-7a-1/hsa-let-7g/hsa-let-7f-2	8
morphine	morphine	8/342	12/1764	0.000441854	0.00076342	0.000134142	hsa-mir-139/hsa-mir-125b-1/hsa-mir-125b-2/hsa-mir-181b-1/hsa-mir-181b-2/hsa-mir-382/hsa-mir-28/hsa-mir-15b	8
Response to Hypoxia	Response to Hypoxia	8/342	12/1764	0.000441854	0.00076342	0.000134142	hsa-mir-210/hsa-mir-200b/hsa-mir-155/hsa-mir-143/hsa-mir-433/hsa-mir-18a/hsa-mir-138-2/hsa-mir-138-1	8
trichostatin A (TSA)	trichostatin A (TSA)	8/342	12/1764	0.000441854	0.00076342	0.000134142	hsa-mir-125b-1/hsa-mir-125b-2/hsa-mir-375/hsa-mir-204/hsa-mir-7-1/hsa-mir-7-3/hsa-mir-7-2/hsa-mir-373	8
12-O-tetradecanoylphorbol-13-acetate (TPA)	12-O-tetradecanoylphorbol-13-acetate (TPA)	9/342	15/1764	0.000581055	0.000985334	0.000173135	hsa-mir-21/hsa-mir-142/hsa-mir-155/hsa-mir-199a-1/hsa-mir-181c/hsa-mir-26a-1/hsa-mir-222/hsa-mir-26a-2/hsa-mir-92a-2	9
Adenocarcinoma, Gastric-Esophageal Junction	Adenocarcinoma, Gastric-Esophageal Junction	9/342	15/1764	0.000581055	0.000985334	0.000173135	hsa-mir-21/hsa-mir-196a-1/hsa-mir-196a-2/hsa-mir-192/hsa-mir-381/hsa-mir-135b/hsa-mir-302c/hsa-mir-222/hsa-mir-628	9
Cholesterol Efflux	Cholesterol Efflux	9/342	15/1764	0.000581055	0.000985334	0.000173135	hsa-mir-486-1/hsa-mir-486-2/hsa-mir-378a/hsa-mir-378c/hsa-mir-33b/hsa-mir-33a/hsa-mir-206/hsa-mir-378b/hsa-mir-27b	9
Chondrocyte Development	Chondrocyte Development	9/342	15/1764	0.000581055	0.000985334	0.000173135	hsa-mir-145/hsa-mir-210/hsa-mir-181b-1/hsa-mir-181b-2/hsa-mir-381/hsa-mir-181c/hsa-mir-222/hsa-mir-630/hsa-mir-92a-2	9
Dengue Virus Infection	Dengue Virus Infection	9/342	15/1764	0.000581055	0.000985334	0.000173135	hsa-mir-378a/hsa-mir-378c/hsa-mir-133a-1/hsa-mir-133a-2/hsa-mir-378b/hsa-let-7a-3/hsa-let-7a-1/hsa-mir-30e/hsa-mir-223	9
Leukemia, Promyelocytic, Acute	Leukemia, Promyelocytic, Acute	9/342	15/1764	0.000581055	0.000985334	0.000173135	hsa-mir-125b-1/hsa-mir-125b-2/hsa-mir-142/hsa-mir-181b-1/hsa-mir-181b-2/hsa-mir-18b/hsa-mir-34c/hsa-mir-92a-2/hsa-mir-34b	9
Liver Injury	Liver Injury	9/342	15/1764	0.000581055	0.000985334	0.000173135	hsa-mir-21/hsa-mir-182/hsa-mir-200a/hsa-mir-192/hsa-mir-155/hsa-mir-877/hsa-mir-382/hsa-let-7a-1/hsa-mir-223	9
aspirin	aspirin	10/342	18/1764	0.000656216	0.00110114	0.000193483	hsa-mir-21/hsa-mir-145/hsa-mir-155/hsa-mir-203a/hsa-mir-7-1/hsa-mir-7-3/hsa-mir-7-2/hsa-mir-98/hsa-mir-10a/hsa-let-7g	10
cocaine	cocaine	10/342	18/1764	0.000656216	0.00110114	0.000193483	hsa-mir-125b-1/hsa-mir-125b-2/hsa-mir-155/hsa-mir-9-1/hsa-mir-9-2/hsa-mir-9-3/hsa-let-7d/hsa-mir-124-1/hsa-mir-101-1/hsa-mir-153-1	10
Graft-Versus-Host Disease	Graft-Versus-Host Disease	10/342	18/1764	0.000656216	0.00110114	0.000193483	hsa-mir-21/hsa-mir-200b/hsa-mir-93/hsa-mir-155/hsa-mir-377/hsa-mir-411/hsa-mir-199a-1/hsa-mir-374a/hsa-mir-28/hsa-mir-489	10
hepatitis B virus X protein (HBx)	hepatitis B virus X protein (HBx)	10/342	18/1764	0.000656216	0.00110114	0.000193483	hsa-mir-21/hsa-mir-145/hsa-mir-429/hsa-mir-200a/hsa-mir-675/hsa-mir-199a-1/hsa-mir-125a/hsa-mir-124-1/hsa-mir-16-2/hsa-mir-222	10
Lymphoma, B-Cell	Lymphoma, B-Cell	12/342	24/1764	0.000666274	0.0011151	0.000195936	hsa-mir-195/hsa-mir-142/hsa-mir-204/hsa-mir-92b/hsa-mir-155/hsa-mir-376c/hsa-mir-224/hsa-mir-28/hsa-mir-30e/hsa-mir-19b-1/hsa-mir-17/hsa-mir-92a-2	12
Muscle Development	Muscle Development	11/342	21/1764	0.000679533	0.00111921	0.00019666	hsa-mir-133a-1/hsa-mir-133a-2/hsa-mir-1-2/hsa-mir-1-1/hsa-mir-206/hsa-mir-124-1/hsa-mir-30e/hsa-mir-30b/hsa-mir-24-1/hsa-mir-222/hsa-mir-499b	11
Granulopoiesis	Granulopoiesis	7/342	10/1764	0.000680957	0.00111921	0.00019666	hsa-mir-21/hsa-mir-155/hsa-let-7d/hsa-let-7a-3/hsa-mir-223/hsa-mir-17/hsa-mir-15b	7
human herpesvirus 6A (HHV-6A)	human herpesvirus 6A (HHV-6A)	7/342	10/1764	0.000680957	0.00111921	0.00019666	hsa-mir-155/hsa-mir-301b/hsa-mir-202/hsa-mir-449b/hsa-mir-302c/hsa-mir-223/hsa-mir-1238	7
infliximab	infliximab	7/342	10/1764	0.000680957	0.00111921	0.00019666	hsa-mir-125b-1/hsa-mir-125b-2/hsa-mir-10a/hsa-mir-29b-1/hsa-mir-16-2/hsa-mir-223/hsa-mir-29b-2	7
low-dose ionizing radiation (LDIR)	low-dose ionizing radiation (LDIR)	7/342	10/1764	0.000680957	0.00111921	0.00019666	hsa-mir-21/hsa-let-7a-3/hsa-let-7a-1/hsa-mir-30b/hsa-mir-23b/hsa-mir-16-2/hsa-mir-15b	7
morin	morin	7/342	10/1764	0.000680957	0.00111921	0.00019666	hsa-mir-200a/hsa-mir-210/hsa-mir-93/hsa-mir-188/hsa-mir-135b/hsa-mir-101-1/hsa-mir-222	7
Oxidative Stress	Oxidative Stress	7/342	10/1764	0.000680957	0.00111921	0.00019666	hsa-mir-21/hsa-mir-141/hsa-mir-33a/hsa-mir-503/hsa-mir-411/hsa-mir-214/hsa-mir-222	7
pineal_gland	pineal_gland	20/342	52/1764	0.000926908	0.00151956	0.000267005	hsa-mir-139/hsa-mir-96/hsa-mir-183/hsa-mir-182/hsa-mir-1301/hsa-mir-551b/hsa-mir-760/hsa-mir-3127/hsa-mir-3200/hsa-mir-129-2/hsa-mir-885/hsa-mir-129-1/hsa-mir-328/hsa-mir-124-1/hsa-mir-190a/hsa-mir-504/hsa-mir-491/hsa-mir-216b/hsa-mir-29b-2/hsa-mir-29c	20
Arsenic	Arsenic	8/342	13/1764	0.000956281	0.00154402	0.000271303	hsa-mir-21/hsa-mir-125b-1/hsa-mir-125b-2/hsa-mir-200b/hsa-mir-9-1/hsa-mir-9-2/hsa-mir-9-3/hsa-mir-222	8
Hemoglobin Diseases	Hemoglobin Diseases	8/342	13/1764	0.000956281	0.00154402	0.000271303	hsa-mir-210/hsa-let-7c/hsa-mir-940/hsa-let-7d/hsa-let-7a-1/hsa-let-7g/hsa-mir-223/hsa-mir-3663	8
Lymphoma, Burkitt's	Lymphoma, Burkitt's	8/342	13/1764	0.000956281	0.00154402	0.000271303	hsa-mir-145/hsa-mir-155/hsa-mir-143/hsa-mir-101-1/hsa-mir-29b-1/hsa-mir-520a/hsa-mir-29b-2/hsa-mir-29c	8
Lymphoma, Primary Effusion	Lymphoma, Primary Effusion	8/342	13/1764	0.000956281	0.00154402	0.000271303	hsa-let-7c/hsa-let-7d/hsa-let-7i/hsa-let-7a-3/hsa-let-7a-1/hsa-let-7g/hsa-let-7f-2/hsa-mir-222	8
Rhinosinusitis	Rhinosinusitis	8/342	13/1764	0.000956281	0.00154402	0.000271303	hsa-mir-125b-1/hsa-mir-125b-2/hsa-mir-181b-1/hsa-mir-181b-2/hsa-mir-155/hsa-mir-1290/hsa-mir-124-1/hsa-mir-92a-2	8
Spinal Cord Injuries	Spinal Cord Injuries	8/342	13/1764	0.000956281	0.00154402	0.000271303	hsa-mir-21/hsa-mir-145/hsa-mir-142/hsa-let-7a-3/hsa-let-7a-1/hsa-mir-29b-1/hsa-mir-16-2/hsa-mir-29b-2	8
small_intestine.duodenum	small_intestine.duodenum	18/342	45/1764	0.000974688	0.00156979	0.000275831	hsa-mir-486-1/hsa-mir-486-2/hsa-mir-378a/hsa-mir-365a/hsa-mir-133a-1/hsa-mir-133a-2/hsa-mir-203b/hsa-mir-1-1/hsa-mir-503/hsa-mir-206/hsa-mir-193b/hsa-mir-101-1/hsa-mir-450a-2/hsa-mir-30e/hsa-mir-30b/hsa-mir-1248/hsa-mir-520a/hsa-mir-378d-1	18
statins	statins	12/342	25/1764	0.00106106	0.0017046	0.00029952	hsa-mir-21/hsa-mir-451a/hsa-mir-148b/hsa-mir-192/hsa-mir-133a-1/hsa-mir-133a-2/hsa-mir-1-2/hsa-mir-1-1/hsa-mir-483/hsa-mir-206/hsa-mir-106b/hsa-mir-92a-2	12
diesel exhaust particle (DEP)	diesel exhaust particle (DEP)	9/342	16/1764	0.00110371	0.00175552	0.000308467	hsa-mir-96/hsa-mir-155/hsa-mir-135b/hsa-mir-494/hsa-mir-382/hsa-let-7d/hsa-mir-374a/hsa-let-7g/hsa-mir-31	9
DNA Damage Response	DNA Damage Response	9/342	16/1764	0.00110371	0.00175552	0.000308467	hsa-mir-196a-2/hsa-mir-452/hsa-mir-143/hsa-mir-18a/hsa-mir-18b/hsa-mir-16-2/hsa-mir-34c/hsa-mir-15b/hsa-mir-34b	9
oleic acid (OA)	oleic acid (OA)	9/342	16/1764	0.00110371	0.00175552	0.000308467	hsa-mir-192/hsa-mir-203a/hsa-mir-7-1/hsa-mir-7-3/hsa-mir-7-2/hsa-mir-199a-1/hsa-mir-26a-1/hsa-mir-24-1/hsa-mir-26a-2	9
vascular endothelial growth factor (VEGF)	vascular endothelial growth factor (VEGF)	9/342	16/1764	0.00110371	0.00175552	0.000308467	hsa-mir-210/hsa-mir-196a-1/hsa-mir-196a-2/hsa-mir-1468/hsa-mir-26a-1/hsa-mir-410/hsa-mir-30b/hsa-mir-31/hsa-mir-26a-2	9
Cutaneous Melanoma	Cutaneous Melanoma	10/342	19/1764	0.00114967	0.00181961	0.000319727	hsa-mir-21/hsa-mir-182/hsa-mir-125b-1/hsa-mir-193a/hsa-mir-205/hsa-mir-149/hsa-mir-106b/hsa-let-7a-3/hsa-let-7a-1/hsa-mir-15b	10
DNA Damage Repair	DNA Damage Repair	10/342	19/1764	0.00114967	0.00181961	0.000319727	hsa-mir-183/hsa-mir-182/hsa-mir-210/hsa-mir-155/hsa-mir-143/hsa-mir-373/hsa-mir-101-1/hsa-mir-24-1/hsa-mir-630/hsa-mir-34c	10
ACTH-Secreting Pituitary Adenoma	ACTH-Secreting Pituitary Adenoma	7/342	11/1764	0.00156284	0.00239089	0.000420108	hsa-mir-21/hsa-mir-145/hsa-mir-141/hsa-mir-143/hsa-let-7a-3/hsa-let-7a-1/hsa-mir-16-2	7
Childhood Solid Tumor [unspecific]	Childhood Solid Tumor [unspecific]	7/342	11/1764	0.00156284	0.00239089	0.000420108	hsa-mir-483/hsa-mir-9-1/hsa-mir-9-2/hsa-mir-9-3/hsa-mir-218-2/hsa-mir-124-1/hsa-mir-218-1	7
Chronic Hepatitis	Chronic Hepatitis	7/342	11/1764	0.00156284	0.00239089	0.000420108	hsa-mir-145/hsa-mir-203a/hsa-mir-143/hsa-mir-215/hsa-mir-224/hsa-mir-199a-1/hsa-mir-101-1	7
EIF2C2	EIF2C2	7/342	11/1764	0.00156284	0.00239089	0.000420108	hsa-let-7c/hsa-let-7d/hsa-let-7i/hsa-let-7a-3/hsa-let-7a-1/hsa-let-7g/hsa-let-7f-2	7
Heart Development	Heart Development	7/342	11/1764	0.00156284	0.00239089	0.000420108	hsa-mir-21/hsa-mir-133a-1/hsa-mir-133a-2/hsa-mir-1-2/hsa-mir-1-1/hsa-mir-27b/hsa-mir-499b	7
HIF1A	HIF1A	7/342	11/1764	0.00156284	0.00239089	0.000420108	hsa-mir-210/hsa-mir-452/hsa-mir-9-1/hsa-mir-9-2/hsa-mir-9-3/hsa-mir-224/hsa-mir-373	7
Kidney Neoplasms	Kidney Neoplasms	7/342	11/1764	0.00156284	0.00239089	0.000420108	hsa-mir-200c/hsa-mir-302c/hsa-mir-302e/hsa-mir-302b/hsa-mir-302d/hsa-mir-34c/hsa-mir-34b	7
LIN28	LIN28	7/342	11/1764	0.00156284	0.00239089	0.000420108	hsa-let-7c/hsa-let-7d/hsa-let-7i/hsa-let-7a-3/hsa-let-7a-1/hsa-let-7g/hsa-let-7f-2	7
LIN28B	LIN28B	7/342	11/1764	0.00156284	0.00239089	0.000420108	hsa-let-7c/hsa-let-7d/hsa-let-7i/hsa-let-7a-3/hsa-let-7a-1/hsa-let-7g/hsa-let-7f-2	7
Machado-Joseph Disease	Machado-Joseph Disease	7/342	11/1764	0.00156284	0.00239089	0.000420108	hsa-mir-125b-1/hsa-mir-125b-2/hsa-mir-494/hsa-mir-9-1/hsa-mir-9-2/hsa-mir-9-3/hsa-mir-34b	7
Mesothelioma	Mesothelioma	7/342	11/1764	0.00156284	0.00239089	0.000420108	hsa-mir-21/hsa-mir-143/hsa-mir-106a/hsa-mir-30c-2/hsa-mir-30c-1/hsa-mir-31/hsa-mir-17	7
Necrotizing Enterocolitis	Necrotizing Enterocolitis	7/342	11/1764	0.00156284	0.00239089	0.000420108	hsa-mir-21/hsa-mir-451a/hsa-mir-203a/hsa-mir-203b/hsa-mir-1290/hsa-mir-31/hsa-mir-194-1	7
Neuroinflammation	Neuroinflammation	7/342	11/1764	0.00156284	0.00239089	0.000420108	hsa-mir-139/hsa-mir-93/hsa-mir-155/hsa-mir-494/hsa-mir-9-1/hsa-mir-9-2/hsa-mir-9-3	7
TRIM32	TRIM32	7/342	11/1764	0.00156284	0.00239089	0.000420108	hsa-let-7c/hsa-let-7d/hsa-let-7i/hsa-let-7a-3/hsa-let-7a-1/hsa-let-7g/hsa-let-7f-2	7
Influenza	Influenza	12/342	26/1764	0.00163225	0.00249112	0.000437721	hsa-mir-144/hsa-mir-192/hsa-mir-33a/hsa-mir-376c/hsa-mir-106a/hsa-mir-449b/hsa-mir-30d/hsa-mir-30e/hsa-mir-30b/hsa-mir-24-1/hsa-mir-17/hsa-mir-29c	12
Placental_Epithelial_Cells	Placental_Epithelial_Cells	11/342	23/1764	0.00179039	0.00272599	0.000478989	hsa-mir-377/hsa-mir-493/hsa-mir-376c/hsa-mir-433/hsa-mir-432/hsa-mir-329-2/hsa-mir-329-1/hsa-mir-382/hsa-mir-190a/hsa-mir-662/hsa-mir-380	11
high fat diet (HFD)	high fat diet (HFD)	8/342	14/1764	0.00185826	0.00278957	0.000490162	hsa-mir-145/hsa-mir-665/hsa-mir-215/hsa-mir-494/hsa-mir-3170/hsa-mir-206/hsa-mir-24-1/hsa-mir-222	8
ionising radiation	ionising radiation	8/342	14/1764	0.00185826	0.00278957	0.000490162	hsa-mir-21/hsa-let-7c/hsa-let-7d/hsa-let-7a-3/hsa-let-7a-1/hsa-let-7g/hsa-let-7f-2/hsa-mir-16-2	8
Macular Degeneration	Macular Degeneration	8/342	14/1764	0.00185826	0.00278957	0.000490162	hsa-mir-184/hsa-mir-93/hsa-mir-155/hsa-let-7d/hsa-let-7a-3/hsa-let-7a-1/hsa-mir-4480/hsa-mir-17	8
Myasthenia Gravis	Myasthenia Gravis	8/342	14/1764	0.00185826	0.00278957	0.000490162	hsa-mir-21/hsa-mir-192/hsa-mir-140/hsa-mir-20b/hsa-mir-885/hsa-mir-181c/hsa-let-7a-1/hsa-mir-15b	8
Myotonic Muscular Dystrophy	Myotonic Muscular Dystrophy	8/342	14/1764	0.00185826	0.00278957	0.000490162	hsa-mir-335/hsa-mir-133a-1/hsa-mir-133a-2/hsa-mir-1-2/hsa-mir-1-1/hsa-mir-206/hsa-mir-29b-1/hsa-mir-29c	8
Peripheral Vascular Disease	Peripheral Vascular Disease	8/342	14/1764	0.00185826	0.00278957	0.000490162	hsa-mir-145/hsa-mir-195/hsa-mir-335/hsa-mir-20b/hsa-mir-28/hsa-mir-27b/hsa-mir-16-2/hsa-mir-15b	8
P. macrocarpa ethyl acetate fraction (PMEAF)	P. macrocarpa ethyl acetate fraction (PMEAF)	10/342	20/1764	0.00190886	0.00285883	0.000502332	hsa-mir-210/hsa-mir-100/hsa-mir-200c/hsa-mir-192/hsa-mir-215/hsa-mir-455/hsa-mir-125a/hsa-mir-29b-1/hsa-mir-29b-2/hsa-mir-15b	10
all-trans retinoic acid (ATRA)	all-trans retinoic acid (ATRA)	9/342	17/1764	0.00194988	0.00290667	0.000510738	hsa-let-7c/hsa-mir-301a/hsa-mir-181b-1/hsa-mir-342/hsa-mir-181b-2/hsa-mir-382/hsa-mir-328/hsa-mir-3666/hsa-mir-302b	9
Astrocytoma	Astrocytoma	9/342	17/1764	0.00194988	0.00290667	0.000510738	hsa-mir-21/hsa-mir-210/hsa-mir-181b-1/hsa-mir-181b-2/hsa-mir-155/hsa-mir-106a/hsa-mir-206/hsa-mir-124-1/hsa-mir-24-1	9
Leukemia, Lymphoblastic, Acute	Leukemia, Lymphoblastic, Acute	11/342	24/1764	0.00274157	0.00407737	0.000716443	hsa-mir-99a/hsa-mir-100/hsa-mir-196a-2/hsa-mir-142/hsa-mir-18a/hsa-mir-149/hsa-mir-1290/hsa-mir-124-1/hsa-mir-16-2/hsa-mir-222/hsa-mir-17	11
IFN-纬	IFN-纬	17/342	45/1764	0.00281066	0.00417045	0.000732799	hsa-mir-139/hsa-mir-21/hsa-mir-337/hsa-let-7c/hsa-mir-142/hsa-mir-187/hsa-mir-155/hsa-mir-654/hsa-mir-455/hsa-mir-199a-1/hsa-mir-214/hsa-mir-410/hsa-mir-29b-1/hsa-mir-31/hsa-mir-29b-2/hsa-mir-29c/hsa-mir-4324	17
Heart Diseases [unspecific]	Heart Diseases [unspecific]	15/342	38/1764	0.00301398	0.0044618	0.000783993	hsa-mir-21/hsa-mir-100/hsa-mir-184/hsa-mir-200b/hsa-mir-193a/hsa-mir-301a/hsa-mir-133a-1/hsa-mir-133a-2/hsa-mir-1-2/hsa-mir-1-1/hsa-mir-29b-1/hsa-mir-499b/hsa-mir-630/hsa-mir-194-1/hsa-mir-3663	15
atorvastatin	atorvastatin	7/342	12/1764	0.00313223	0.00456308	0.00080179	hsa-mir-21/hsa-mir-145/hsa-mir-182/hsa-mir-203a/hsa-mir-124-1/hsa-mir-222/hsa-mir-491	7
IFN-伪	IFN-伪	7/342	12/1764	0.00313223	0.00456308	0.00080179	hsa-mir-155/hsa-mir-1-2/hsa-mir-1-1/hsa-let-7i/hsa-mir-30e/hsa-let-7g/hsa-mir-422a	7
Leukemia, Lymphoblastic, Acute, Childhood	Leukemia, Lymphoblastic, Acute, Childhood	7/342	12/1764	0.00313223	0.00456308	0.00080179	hsa-mir-125b-1/hsa-mir-125b-2/hsa-mir-210/hsa-mir-99a/hsa-mir-100/hsa-mir-34c/hsa-mir-34b	7
prednisolone	prednisolone	7/342	12/1764	0.00313223	0.00456308	0.00080179	hsa-mir-145/hsa-mir-155/hsa-mir-203a/hsa-mir-1-2/hsa-mir-1-1/hsa-mir-206/hsa-mir-339	7
Renal Fibrosis	Renal Fibrosis	7/342	12/1764	0.00313223	0.00456308	0.00080179	hsa-mir-21/hsa-mir-378a/hsa-mir-378c/hsa-mir-196a-1/hsa-mir-196a-2/hsa-mir-378b/hsa-mir-29c	7
Traumatic Brain Injury	Traumatic Brain Injury	7/342	12/1764	0.00313223	0.00456308	0.00080179	hsa-mir-142/hsa-mir-93/hsa-mir-191/hsa-mir-155/hsa-mir-30e/hsa-mir-499b/hsa-mir-223	7
Vascular Homeostasis	Vascular Homeostasis	7/342	12/1764	0.00313223	0.00456308	0.00080179	hsa-mir-145/hsa-mir-378a/hsa-mir-378c/hsa-mir-143/hsa-mir-433/hsa-mir-378b/hsa-mir-24-1	7
Neuron Apoptosis	Neuron Apoptosis	8/342	15/1764	0.00331793	0.00482266	0.000847401	hsa-mir-124-1/hsa-mir-27b/hsa-mir-29b-1/hsa-mir-24-1/hsa-mir-23b/hsa-mir-520f/hsa-mir-29b-2/hsa-mir-29c	8
Pancreatic_stromal_cells	Pancreatic_stromal_cells	11/342	25/1764	0.00406197	0.00589077	0.00103508	hsa-mir-337/hsa-mir-193a/hsa-mir-495/hsa-mir-379/hsa-mir-433/hsa-mir-654/hsa-mir-411/hsa-mir-218-2/hsa-mir-199a-1/hsa-mir-218-1/hsa-mir-198	11
Circadian Rhythm	Circadian Rhythm	10/342	22/1764	0.00460966	0.00666997	0.00117199	hsa-mir-96/hsa-mir-183/hsa-mir-182/hsa-mir-192/hsa-mir-191/hsa-mir-26a-1/hsa-mir-16-2/hsa-mir-26a-2/hsa-mir-29c/hsa-mir-194-1	10
Liver Diseases [unspecific]	Liver Diseases [unspecific]	12/342	29/1764	0.0049932	0.00720865	0.00126665	hsa-mir-139/hsa-mir-21/hsa-mir-200a/hsa-let-7c/hsa-mir-200c/hsa-mir-200b/hsa-let-7d/hsa-mir-125a/hsa-let-7a-3/hsa-let-7a-1/hsa-let-7g/hsa-mir-19b-1	12
mir-154 family	mir-154 family	9/342	19/1764	0.00512801	0.00738664	0.00129792	hsa-mir-381/hsa-mir-377/hsa-mir-494/hsa-mir-656/hsa-mir-382/hsa-mir-496/hsa-mir-410/hsa-mir-487a/hsa-mir-655	9
Aplastic Anemia	Aplastic Anemia	6/342	10/1764	0.00528461	0.00742858	0.00130529	hsa-mir-145/hsa-mir-204/hsa-mir-1-2/hsa-mir-1-1/hsa-mir-199a-1/hsa-mir-223	6
Celiac Disease	Celiac Disease	6/342	10/1764	0.00528461	0.00742858	0.00130529	hsa-mir-551b/hsa-mir-192/hsa-mir-1290/hsa-mir-31/hsa-mir-17/hsa-mir-194-1	6
emodin	emodin	6/342	10/1764	0.00528461	0.00742858	0.00130529	hsa-mir-21/hsa-mir-145/hsa-mir-200a/hsa-mir-301a/hsa-mir-199a-1/hsa-mir-222	6
hyperthermia	hyperthermia	6/342	10/1764	0.00528461	0.00742858	0.00130529	hsa-mir-139/hsa-mir-10b/hsa-mir-203a/hsa-mir-30c-2/hsa-mir-30c-1/hsa-mir-15b	6
IL-1尾 and TNF-伪	IL-1尾 and TNF-伪	6/342	10/1764	0.00528461	0.00742858	0.00130529	hsa-mir-21/hsa-mir-195/hsa-mir-7-1/hsa-mir-7-3/hsa-mir-675/hsa-mir-7-2	6
medroxyprogesterone acetate (MPA), ICI-182780 and RU-486	medroxyprogesterone acetate (MPA), ICI-182780 and RU-486	6/342	10/1764	0.00528461	0.00742858	0.00130529	hsa-mir-21/hsa-mir-142/hsa-mir-26a-1/hsa-mir-23b/hsa-mir-17/hsa-mir-26a-2	6
MYCN	MYCN	6/342	10/1764	0.00528461	0.00742858	0.00130529	hsa-mir-335/hsa-mir-19a/hsa-mir-18a/hsa-mir-106a/hsa-mir-17/hsa-mir-92a-2	6
Nervous System Diseases [unspecific]	Nervous System Diseases [unspecific]	6/342	10/1764	0.00528461	0.00742858	0.00130529	hsa-mir-145/hsa-mir-9-1/hsa-mir-9-2/hsa-mir-9-3/hsa-mir-138-2/hsa-mir-138-1	6
steroids	steroids	6/342	10/1764	0.00528461	0.00742858	0.00130529	hsa-mir-155/hsa-mir-7-1/hsa-mir-7-3/hsa-mir-7-2/hsa-mir-199a-1/hsa-mir-214	6
vincristine (VCR)	vincristine (VCR)	6/342	10/1764	0.00528461	0.00742858	0.00130529	hsa-mir-497/hsa-mir-181b-1/hsa-mir-181b-2/hsa-mir-155/hsa-mir-138-2/hsa-mir-138-1	6
Viral Myocarditis	Viral Myocarditis	6/342	10/1764	0.00528461	0.00742858	0.00130529	hsa-mir-155/hsa-mir-1-2/hsa-mir-1-1/hsa-mir-20b/hsa-mir-222/hsa-mir-499b	6
DDT	DDT	7/342	13/1764	0.00567083	0.00786797	0.0013825	hsa-let-7c/hsa-let-7d/hsa-mir-27b/hsa-let-7a-3/hsa-let-7a-1/hsa-let-7f-2/hsa-mir-15b	7
E2	E2	7/342	13/1764	0.00567083	0.00786797	0.0013825	hsa-let-7c/hsa-let-7d/hsa-mir-27b/hsa-let-7a-3/hsa-let-7a-1/hsa-let-7f-2/hsa-mir-15b	7
Ischemic Diseases [unspecific]	Ischemic Diseases [unspecific]	7/342	13/1764	0.00567083	0.00786797	0.0013825	hsa-mir-210/hsa-mir-144/hsa-mir-495/hsa-mir-494/hsa-mir-26a-1/hsa-mir-30b/hsa-mir-26a-2	7
Leukemia, Lymphoblastic, Acute, B-Cell	Leukemia, Lymphoblastic, Acute, B-Cell	7/342	13/1764	0.00567083	0.00786797	0.0013825	hsa-mir-451a/hsa-mir-199a-1/hsa-mir-1290/hsa-mir-26a-1/hsa-mir-223/hsa-mir-151b/hsa-mir-26a-2	7
Mycobacterium Tuberculosis Infection	Mycobacterium Tuberculosis Infection	7/342	13/1764	0.00567083	0.00786797	0.0013825	hsa-mir-21/hsa-mir-32/hsa-mir-193a/hsa-mir-140/hsa-mir-155/hsa-mir-326/hsa-mir-206	7
suberoylanilide hydroxamic acid (SAHA)	suberoylanilide hydroxamic acid (SAHA)	7/342	13/1764	0.00567083	0.00786797	0.0013825	hsa-mir-200b/hsa-mir-192/hsa-mir-129-2/hsa-mir-129-1/hsa-mir-373/hsa-mir-124-1/hsa-mir-543	7
5-Aza-CdR and/or PBA	5-Aza-CdR and/or PBA	11/342	26/1764	0.00584376	0.00809039	0.00142158	hsa-mir-139/hsa-mir-183/hsa-mir-182/hsa-mir-192/hsa-mir-495/hsa-mir-377/hsa-mir-494/hsa-mir-205/hsa-mir-498/hsa-mir-193b/hsa-mir-512-1	11
5-aza-2'-deoxycytidine (5-Aza-CdR) and/or phenylbutyric acid (PBA)	5-aza-2'-deoxycytidine (5-Aza-CdR) and/or phenylbutyric acid (PBA)	10/342	23/1764	0.00677834	0.00936404	0.00164538	hsa-mir-139/hsa-mir-183/hsa-mir-182/hsa-mir-192/hsa-mir-495/hsa-mir-377/hsa-mir-494/hsa-mir-498/hsa-mir-193b/hsa-mir-512-1	10
helicobacter pylori (H. pylori)	helicobacter pylori (H. pylori)	12/342	30/1764	0.0069013	0.00951341	0.00167162	hsa-mir-21/hsa-mir-141/hsa-mir-200b/hsa-mir-32/hsa-mir-375/hsa-mir-155/hsa-mir-135b/hsa-mir-328/hsa-mir-543/hsa-mir-30d/hsa-mir-222/hsa-mir-223	12
Brain	Brain	9/342	20/1764	0.00776186	0.0106767	0.00187603	hsa-mir-433/hsa-mir-9-1/hsa-mir-9-2/hsa-mir-9-3/hsa-mir-129-2/hsa-mir-129-1/hsa-mir-346/hsa-mir-124-1/hsa-mir-153-1	9
Amniotic_Epithelial_Cells	Amniotic_Epithelial_Cells	11/342	27/1764	0.00818775	0.0112384	0.00197473	hsa-mir-3065/hsa-mir-493/hsa-mir-675/hsa-mir-483/hsa-mir-494/hsa-mir-758/hsa-mir-656/hsa-mir-376a-2/hsa-mir-1284/hsa-mir-410/hsa-mir-487a	11
aristolochic acid	aristolochic acid	8/342	17/1764	0.00871641	0.0118877	0.00208882	hsa-mir-200c/hsa-mir-192/hsa-mir-4784/hsa-mir-224/hsa-mir-10a/hsa-mir-181c/hsa-mir-450a-2/hsa-mir-194-1	8
Cell Division	Cell Division	8/342	17/1764	0.00871641	0.0118877	0.00208882	hsa-let-7c/hsa-let-7d/hsa-mir-106b/hsa-mir-124-1/hsa-let-7i/hsa-let-7a-3/hsa-let-7a-1/hsa-mir-16-2	8
enterovirus 71 (EV71)	enterovirus 71 (EV71)	8/342	17/1764	0.00871641	0.0118877	0.00208882	hsa-mir-195/hsa-mir-155/hsa-mir-494/hsa-mir-9-1/hsa-mir-9-2/hsa-mir-9-3/hsa-mir-124-1/hsa-mir-16-2	8
Chordoma	Chordoma	7/342	14/1764	0.0094834	0.0126779	0.00222767	hsa-mir-140/hsa-mir-155/hsa-mir-1-2/hsa-mir-1-1/hsa-mir-149/hsa-mir-31/hsa-mir-222	7
Habitual Abortion	Habitual Abortion	7/342	14/1764	0.0094834	0.0126779	0.00222767	hsa-mir-125b-2/hsa-mir-196a-2/hsa-mir-184/hsa-mir-187/hsa-mir-149/hsa-mir-519a-1/hsa-mir-520f	7
hemin	hemin	7/342	14/1764	0.0094834	0.0126779	0.00222767	hsa-mir-210/hsa-mir-196a-1/hsa-mir-196a-2/hsa-mir-144/hsa-mir-377/hsa-mir-18b/hsa-mir-217	7
Mandibular Prognathism	Mandibular Prognathism	7/342	14/1764	0.0094834	0.0126779	0.00222767	hsa-mir-192/hsa-mir-342/hsa-mir-10a/hsa-mir-30d/hsa-mir-30e/hsa-mir-30b/hsa-mir-194-1	7
quercetin	quercetin	7/342	14/1764	0.0094834	0.0126779	0.00222767	hsa-mir-21/hsa-mir-145/hsa-let-7c/hsa-mir-124-1/hsa-mir-29b-1/hsa-mir-16-2/hsa-mir-29b-2	7
radon	radon	7/342	14/1764	0.0094834	0.0126779	0.00222767	hsa-mir-125b-1/hsa-mir-125b-2/hsa-mir-33b/hsa-mir-18a/hsa-mir-483/hsa-mir-494/hsa-mir-5001	7
Carcinoma, Ovarian, Serous	Carcinoma, Ovarian, Serous	10/342	24/1764	0.00966174	0.0126779	0.00222767	hsa-mir-21/hsa-mir-191/hsa-mir-483/hsa-mir-106a/hsa-let-7a-3/hsa-let-7a-1/hsa-mir-30e/hsa-mir-16-2/hsa-mir-509-1/hsa-mir-92a-2	10
4-hydroxynonenal (4-HNE)	4-hydroxynonenal (4-HNE)	6/342	11/1764	0.00975073	0.0126779	0.00222767	hsa-mir-378a/hsa-mir-451a/hsa-mir-454/hsa-mir-202/hsa-mir-125a/hsa-mir-339	6
cadmium (Cd)	cadmium (Cd)	6/342	11/1764	0.00975073	0.0126779	0.00222767	hsa-mir-184/hsa-mir-203a/hsa-mir-143/hsa-mir-101-1/hsa-mir-26a-1/hsa-mir-26a-2	6
capecitabine	capecitabine	6/342	11/1764	0.00975073	0.0126779	0.00222767	hsa-mir-125b-1/hsa-mir-125b-2/hsa-mir-99a/hsa-mir-450b/hsa-mir-450a-2/hsa-mir-487a	6
Cerebral Ischemia	Cerebral Ischemia	6/342	11/1764	0.00975073	0.0126779	0.00222767	hsa-let-7c/hsa-mir-224/hsa-mir-29b-1/hsa-let-7f-2/hsa-mir-24-1/hsa-mir-29b-2	6
free fatty acids (FFA)	free fatty acids (FFA)	6/342	11/1764	0.00975073	0.0126779	0.00222767	hsa-mir-145/hsa-mir-200a/hsa-mir-451a/hsa-mir-190b/hsa-mir-140/hsa-mir-17	6
hsa-mir-2392 cluster	hsa-mir-2392 cluster	6/342	11/1764	0.00975073	0.0126779	0.00222767	hsa-mir-337/hsa-mir-665/hsa-mir-493/hsa-mir-433/hsa-mir-432/hsa-mir-136	6
hyperoxia	hyperoxia	6/342	11/1764	0.00975073	0.0126779	0.00222767	hsa-mir-96/hsa-mir-7-1/hsa-mir-7-3/hsa-mir-7-2/hsa-mir-124-1/hsa-mir-16-2	6
inositol hexaphosphate (IP6)	inositol hexaphosphate (IP6)	6/342	11/1764	0.00975073	0.0126779	0.00222767	hsa-mir-210/hsa-mir-144/hsa-mir-155/hsa-mir-302c/hsa-mir-223/hsa-mir-194-1	6
Isoflavone	Isoflavone	6/342	11/1764	0.00975073	0.0126779	0.00222767	hsa-let-7c/hsa-mir-200c/hsa-mir-200b/hsa-let-7d/hsa-mir-1256/hsa-mir-92a-2	6
lithium (Li)	lithium (Li)	6/342	11/1764	0.00975073	0.0126779	0.00222767	hsa-mir-155/hsa-mir-494/hsa-mir-9-1/hsa-mir-9-2/hsa-mir-9-3/hsa-mir-181c	6
Non-Traumatic Subarachnoid Hemorrhage	Non-Traumatic Subarachnoid Hemorrhage	6/342	11/1764	0.00975073	0.0126779	0.00222767	hsa-mir-32/hsa-mir-193a/hsa-mir-142/hsa-mir-191/hsa-mir-155/hsa-mir-15b	6
Placenta	Placenta	6/342	11/1764	0.00975073	0.0126779	0.00222767	hsa-mir-184/hsa-mir-376a-2/hsa-mir-373/hsa-mir-450b/hsa-mir-450a-2/hsa-mir-376a-1	6
resistin	resistin	6/342	11/1764	0.00975073	0.0126779	0.00222767	hsa-mir-378a/hsa-mir-33b/hsa-mir-33a/hsa-mir-186/hsa-mir-519d/hsa-mir-16-2	6
SPI1	SPI1	6/342	11/1764	0.00975073	0.0126779	0.00222767	hsa-mir-342/hsa-mir-155/hsa-mir-19a/hsa-mir-18a/hsa-mir-17/hsa-mir-92a-2	6
Synovial Sarcoma	Synovial Sarcoma	6/342	11/1764	0.00975073	0.0126779	0.00222767	hsa-mir-99a/hsa-mir-195/hsa-mir-148b/hsa-mir-125a/hsa-mir-223/hsa-mir-17	6
Uveal Melanoma	Uveal Melanoma	6/342	11/1764	0.00975073	0.0126779	0.00222767	hsa-mir-21/hsa-mir-145/hsa-mir-144/hsa-mir-454/hsa-mir-155/hsa-mir-223	6
Diabetic Retinopathy	Diabetic Retinopathy	9/342	21/1764	0.0113134	0.0146503	0.00257424	hsa-mir-21/hsa-mir-200b/hsa-mir-195/hsa-mir-93/hsa-mir-106a/hsa-mir-20b/hsa-mir-27b/hsa-mir-16-2/hsa-mir-15b	9
Leukemia, Lymphoblastic	Leukemia, Lymphoblastic	9/342	21/1764	0.0113134	0.0146503	0.00257424	hsa-mir-449b/hsa-mir-181c/hsa-mir-29b-1/hsa-mir-16-2/hsa-mir-223/hsa-mir-17/hsa-mir-34c/hsa-mir-29b-2/hsa-mir-29c	9
Mesial Temporal Lobe Epilepsy	Mesial Temporal Lobe Epilepsy	8/342	18/1764	0.0130947	0.0168548	0.0029616	hsa-mir-145/hsa-mir-365a/hsa-mir-204/hsa-mir-155/hsa-mir-143/hsa-mir-218-2/hsa-mir-124-1/hsa-mir-218-1	8
Muscular Dystrophy, Facioscapulohumeral	Muscular Dystrophy, Facioscapulohumeral	8/342	18/1764	0.0130947	0.0168548	0.0029616	hsa-mir-32/hsa-mir-133a-1/hsa-mir-133a-2/hsa-mir-1-2/hsa-mir-1-1/hsa-mir-206/hsa-mir-331/hsa-mir-380	8
rapamycin	rapamycin	8/342	18/1764	0.0130947	0.0168548	0.0029616	hsa-mir-21/hsa-mir-145/hsa-mir-100/hsa-mir-144/hsa-mir-7-1/hsa-mir-20b/hsa-mir-217/hsa-mir-19b-1	8
Neuropsychiatric Disorders [unspecific]	Neuropsychiatric Disorders [unspecific]	9/342	22/1764	0.0159545	0.0204946	0.00360116	hsa-mir-365b/hsa-mir-365a/hsa-mir-511/hsa-mir-129-2/hsa-mir-129-1/hsa-mir-4521/hsa-mir-1290/hsa-mir-124-1/hsa-mir-543	9
Down Syndrome	Down Syndrome	6/342	12/1764	0.0163692	0.0206956	0.00363647	hsa-mir-96/hsa-mir-125b-2/hsa-mir-99a/hsa-let-7c/hsa-mir-155/hsa-mir-27b	6
Hepatitis [unspecific]	Hepatitis [unspecific]	6/342	12/1764	0.0163692	0.0206956	0.00363647	hsa-mir-21/hsa-mir-9-1/hsa-mir-9-2/hsa-mir-9-3/hsa-mir-34c/hsa-mir-34b	6
insulin-like growth factor 1 (IGF-1)	insulin-like growth factor 1 (IGF-1)	6/342	12/1764	0.0163692	0.0206956	0.00363647	hsa-mir-21/hsa-mir-200c/hsa-mir-130b/hsa-mir-9-1/hsa-mir-9-2/hsa-mir-9-3	6
Japanese encephalitis virus (JEV)	Japanese encephalitis virus (JEV)	6/342	12/1764	0.0163692	0.0206956	0.00363647	hsa-mir-301a/hsa-mir-155/hsa-mir-9-1/hsa-mir-9-2/hsa-mir-9-3/hsa-mir-124-1	6
Leukemia, Lymphoblastic, Acute, T-Cell	Leukemia, Lymphoblastic, Acute, T-Cell	6/342	12/1764	0.0163692	0.0206956	0.00363647	hsa-mir-204/hsa-mir-193b/hsa-mir-101-1/hsa-mir-16-2/hsa-mir-223/hsa-mir-17	6
Lymphoma, Large-Cell, Anaplastic	Lymphoma, Large-Cell, Anaplastic	6/342	12/1764	0.0163692	0.0206956	0.00363647	hsa-mir-155/hsa-mir-135b/hsa-mir-101-1/hsa-mir-17/hsa-mir-512-1/hsa-mir-92a-2	6
Skeletal_muscle_cells_differentiated_into_Myotubes_multinucleated	Skeletal_muscle_cells_differentiated_into_Myotubes_multinucleated	6/342	12/1764	0.0163692	0.0206956	0.00363647	hsa-mir-133a-1/hsa-mir-133a-2/hsa-mir-188/hsa-mir-206/hsa-mir-450b/hsa-mir-450a-2	6
SOX2	SOX2	6/342	12/1764	0.0163692	0.0206956	0.00363647	hsa-mir-183/hsa-mir-182/hsa-mir-135b/hsa-mir-302c/hsa-mir-302b/hsa-mir-302d	6
myocardium	myocardium	14/342	41/1764	0.017557	0.0221536	0.00389266	hsa-mir-33b/hsa-mir-140/hsa-mir-33a/hsa-mir-376c/hsa-mir-376a-2/hsa-mir-507/hsa-mir-199a-1/hsa-mir-186/hsa-mir-27b/hsa-mir-136/hsa-mir-214/hsa-mir-17/hsa-mir-362/hsa-mir-509-1	14
Cystic Fibrosis	Cystic Fibrosis	7/342	16/1764	0.0221473	0.0278908	0.00490076	hsa-mir-155/hsa-mir-199a-1/hsa-mir-125a/hsa-mir-31/hsa-mir-16-2/hsa-mir-17/hsa-mir-509-1	7
5-aza-2'-deoxycytidine (5-Aza-dC) and trichostatin A (TSA)	5-aza-2'-deoxycytidine (5-Aza-dC) and trichostatin A (TSA)	6/342	13/1764	0.0255393	0.031974	0.00561822	hsa-mir-135b/hsa-mir-129-2/hsa-mir-129-1/hsa-mir-124-1/hsa-mir-214/hsa-mir-34b	6
COBL-a_rinderpest(-C)_infection	COBL-a_rinderpest(-C)_infection	6/342	13/1764	0.0255393	0.031974	0.00561822	hsa-mir-592/hsa-mir-195/hsa-mir-19a/hsa-mir-449b/hsa-mir-3666/hsa-mir-362	6
cyclosporine A (CsA)	cyclosporine A (CsA)	6/342	13/1764	0.0255393	0.031974	0.00561822	hsa-mir-21/hsa-mir-144/hsa-mir-200b/hsa-mir-195/hsa-mir-10a/hsa-mir-186	6
Carcinoma, Basal Cell	Carcinoma, Basal Cell	5/342	10/1764	0.0285296	0.0351683	0.0061795	hsa-mir-21/hsa-mir-375/hsa-mir-92b/hsa-mir-328/hsa-mir-24-1	5
Carotid Atherosclerosis	Carotid Atherosclerosis	5/342	10/1764	0.0285296	0.0351683	0.0061795	hsa-mir-145/hsa-mir-100/hsa-mir-133a-1/hsa-mir-133a-2/hsa-mir-125a	5
Early-Stage Gastric Carcinoma	Early-Stage Gastric Carcinoma	5/342	10/1764	0.0285296	0.0351683	0.0061795	hsa-mir-141/hsa-mir-196a-1/hsa-mir-196a-2/hsa-mir-142/hsa-mir-9-1	5
Graves' Disease	Graves' Disease	5/342	10/1764	0.0285296	0.0351683	0.0061795	hsa-mir-183/hsa-mir-155/hsa-mir-224/hsa-mir-346/hsa-mir-101-1	5
Helicobacter Pylori Infection	Helicobacter Pylori Infection	5/342	10/1764	0.0285296	0.0351683	0.0061795	hsa-mir-375/hsa-mir-203a/hsa-mir-203b/hsa-mir-181c/hsa-mir-223	5
heme	heme	5/342	10/1764	0.0285296	0.0351683	0.0061795	hsa-mir-181b-1/hsa-mir-181b-2/hsa-mir-155/hsa-mir-181c/hsa-mir-223	5
Neuron Development	Neuron Development	5/342	10/1764	0.0285296	0.0351683	0.0061795	hsa-mir-141/hsa-mir-302c/hsa-mir-302e/hsa-mir-302b/hsa-mir-302d	5
Testicular Germ Cell Tumor	Testicular Germ Cell Tumor	5/342	10/1764	0.0285296	0.0351683	0.0061795	hsa-mir-142/hsa-mir-199a-1/hsa-mir-373/hsa-mir-214/hsa-mir-223	5
mycobacterium tuberculosis (Mtb)	mycobacterium tuberculosis (Mtb)	9/342	24/1764	0.0291685	0.0358867	0.00630574	hsa-mir-204/hsa-mir-191/hsa-mir-155/hsa-mir-20b/hsa-mir-206/hsa-mir-331/hsa-mir-30e/hsa-mir-16-2/hsa-mir-223	9
grape seed proanthocyanidin	grape seed proanthocyanidin	7/342	17/1764	0.0315489	0.038667	0.00679427	hsa-mir-483/hsa-mir-1224/hsa-mir-449b/hsa-mir-106b/hsa-mir-1290/hsa-mir-30b/hsa-mir-15b	7
Squamous Cell Carcinoma, Cerevial	Squamous Cell Carcinoma, Cerevial	7/342	17/1764	0.0315489	0.038667	0.00679427	hsa-mir-96/hsa-mir-145/hsa-mir-144/hsa-mir-143/hsa-mir-205/hsa-mir-138-2/hsa-mir-138-1	7
Chronic Inflammation	Chronic Inflammation	6/342	14/1764	0.0375812	0.0458849	0.00806254	hsa-mir-99a/hsa-mir-142/hsa-mir-92b/hsa-mir-33a/hsa-mir-143/hsa-mir-17	6
IL-22	IL-22	6/342	14/1764	0.0375812	0.0458849	0.00806254	hsa-mir-184/hsa-mir-187/hsa-mir-215/hsa-let-7a-3/hsa-let-7a-1/hsa-mir-194-1	6

## Sheet: 50%
ID	Description	GeneRatio	BgRatio	pvalue	p.adjust	qvalue	geneID	Count
Carcinoma, Hepatocellular	Carcinoma, Hepatocellular	242/481	338/1764	3.46914e-83	2.22372e-80	3.61521e-81	hsa-mir-139/hsa-mir-21/hsa-mir-96/hsa-mir-486-1/hsa-mir-486-2/hsa-mir-183/hsa-mir-145/hsa-mir-429/hsa-mir-141/hsa-mir-378a/hsa-mir-182/hsa-mir-200a/hsa-mir-125b-1/hsa-mir-125b-2/hsa-mir-592/hsa-mir-451a/hsa-mir-378c/hsa-mir-210/hsa-mir-99a/hsa-mir-190b/hsa-mir-10b/hsa-mir-100/hsa-mir-196a-1/hsa-mir-365b/hsa-mir-196a-2/hsa-mir-365a/hsa-mir-184/hsa-mir-144/hsa-mir-497/hsa-let-7c/hsa-mir-200c/hsa-mi…	242
Carcinoma, Breast	Carcinoma, Breast	238/481	346/1764	2.16694e-75	6.94503e-73	1.12909e-73	hsa-mir-139/hsa-mir-21/hsa-mir-96/hsa-mir-486-1/hsa-mir-486-2/hsa-mir-183/hsa-mir-145/hsa-mir-429/hsa-mir-141/hsa-mir-378a/hsa-mir-182/hsa-mir-200a/hsa-mir-125b-1/hsa-mir-125b-2/hsa-mir-592/hsa-mir-451a/hsa-mir-378c/hsa-mir-210/hsa-mir-99a/hsa-mir-190b/hsa-mir-10b/hsa-mir-100/hsa-mir-196a-1/hsa-mir-365b/hsa-mir-196a-2/hsa-mir-365a/hsa-mir-184/hsa-mir-144/hsa-mir-497/hsa-let-7c/hsa-mir-200c/hsa-mi…	238
Carcinoma, Colon	Carcinoma, Colon	215/481	315/1764	3.16052e-65	6.75298e-63	1.09787e-63	hsa-mir-139/hsa-mir-21/hsa-mir-96/hsa-mir-486-1/hsa-mir-486-2/hsa-mir-183/hsa-mir-145/hsa-mir-429/hsa-mir-141/hsa-mir-378a/hsa-mir-182/hsa-mir-200a/hsa-mir-125b-1/hsa-mir-125b-2/hsa-mir-592/hsa-mir-451a/hsa-mir-378c/hsa-mir-210/hsa-mir-99a/hsa-mir-10b/hsa-mir-100/hsa-mir-196a-1/hsa-mir-365b/hsa-mir-196a-2/hsa-mir-365a/hsa-mir-144/hsa-mir-337/hsa-mir-497/hsa-let-7c/hsa-mir-200c/hsa-mir-200b/hsa-mi…	215
Carcinoma, Gastric	Carcinoma, Gastric	196/481	275/1764	2.28492e-63	3.66159e-61	5.95282e-62	hsa-mir-139/hsa-mir-21/hsa-mir-96/hsa-mir-486-1/hsa-mir-486-2/hsa-mir-183/hsa-mir-145/hsa-mir-429/hsa-mir-141/hsa-mir-378a/hsa-mir-182/hsa-mir-125b-1/hsa-mir-125b-2/hsa-mir-451a/hsa-mir-378c/hsa-mir-210/hsa-mir-99a/hsa-mir-190b/hsa-mir-10b/hsa-mir-100/hsa-mir-196a-1/hsa-mir-365b/hsa-mir-196a-2/hsa-mir-365a/hsa-mir-144/hsa-mir-337/hsa-mir-497/hsa-let-7c/hsa-mir-200c/hsa-mir-200b/hsa-mir-32/hsa-mir…	196
Carcinoma, Lung. Non-Small-Cell	Carcinoma, Lung. Non-Small-Cell	162/481	217/1764	1.96559e-55	2.51988e-53	4.0967e-54	hsa-mir-139/hsa-mir-21/hsa-mir-486-1/hsa-mir-486-2/hsa-mir-145/hsa-mir-429/hsa-mir-141/hsa-mir-378a/hsa-mir-182/hsa-mir-200a/hsa-mir-125b-1/hsa-mir-125b-2/hsa-mir-592/hsa-mir-378c/hsa-mir-210/hsa-mir-99a/hsa-mir-10b/hsa-mir-196a-1/hsa-mir-365b/hsa-mir-196a-2/hsa-mir-365a/hsa-mir-184/hsa-mir-144/hsa-mir-497/hsa-let-7c/hsa-mir-200c/hsa-mir-200b/hsa-mir-32/hsa-mir-193a/hsa-mir-195/hsa-mir-148b/hsa-m…	162
Neoplasms [unspecific]	Neoplasms [unspecific]	157/481	208/1764	1.22755e-54	1.31143e-52	2.13206e-53	hsa-mir-139/hsa-mir-21/hsa-mir-96/hsa-mir-486-1/hsa-mir-486-2/hsa-mir-183/hsa-mir-145/hsa-mir-429/hsa-mir-141/hsa-mir-182/hsa-mir-200a/hsa-mir-125b-1/hsa-mir-125b-2/hsa-mir-451a/hsa-mir-210/hsa-mir-10b/hsa-mir-100/hsa-mir-196a-1/hsa-mir-1301/hsa-mir-196a-2/hsa-mir-184/hsa-mir-144/hsa-mir-497/hsa-let-7c/hsa-mir-200c/hsa-mir-200b/hsa-mir-32/hsa-mir-193a/hsa-mir-195/hsa-mir-335/hsa-mir-511/hsa-mir-1…	157
Carcinoma, Prostate	Carcinoma, Prostate	175/481	256/1764	5.59516e-51	5.12356e-49	8.32963e-50	hsa-mir-139/hsa-mir-21/hsa-mir-96/hsa-mir-183/hsa-mir-145/hsa-mir-429/hsa-mir-141/hsa-mir-378a/hsa-mir-182/hsa-mir-200a/hsa-mir-125b-1/hsa-mir-125b-2/hsa-mir-378c/hsa-mir-210/hsa-mir-99a/hsa-mir-100/hsa-mir-1301/hsa-mir-196a-2/hsa-mir-497/hsa-let-7c/hsa-mir-200c/hsa-mir-200b/hsa-mir-32/hsa-mir-193a/hsa-mir-195/hsa-mir-335/hsa-mir-130b/hsa-mir-301a/hsa-mir-181b-1/hsa-mir-375/hsa-mir-187/hsa-mir-36…	175
Hypoxia	Hypoxia	157/481	217/1764	2.55198e-50	2.04477e-48	3.32428e-49	hsa-mir-139/hsa-mir-21/hsa-mir-96/hsa-mir-486-1/hsa-mir-486-2/hsa-mir-145/hsa-mir-429/hsa-mir-141/hsa-mir-182/hsa-mir-200a/hsa-mir-125b-1/hsa-mir-125b-2/hsa-mir-451a/hsa-mir-210/hsa-mir-10b/hsa-mir-100/hsa-mir-196a-1/hsa-mir-196a-2/hsa-mir-144/hsa-mir-497/hsa-let-7c/hsa-mir-200c/hsa-mir-200b/hsa-mir-193a/hsa-mir-195/hsa-mir-335/hsa-mir-148b/hsa-mir-130b/hsa-mir-192/hsa-mir-301a/hsa-mir-181b-1/hsa…	157
Osteosarcoma	Osteosarcoma	134/481	171/1764	3.22099e-49	2.29406e-47	3.72957e-48	hsa-mir-21/hsa-mir-486-1/hsa-mir-486-2/hsa-mir-183/hsa-mir-145/hsa-mir-429/hsa-mir-141/hsa-mir-182/hsa-mir-200a/hsa-mir-125b-1/hsa-mir-125b-2/hsa-mir-451a/hsa-mir-210/hsa-mir-10b/hsa-mir-100/hsa-mir-196a-1/hsa-mir-196a-2/hsa-mir-144/hsa-mir-497/hsa-mir-200c/hsa-mir-200b/hsa-mir-32/hsa-mir-193a/hsa-mir-195/hsa-mir-335/hsa-mir-33b/hsa-mir-130b/hsa-mir-142/hsa-mir-192/hsa-mir-301a/hsa-mir-181b-1/hsa…	134
Carcinoma, Lung	Carcinoma, Lung	153/481	213/1764	3.5245e-48	2.2592e-46	3.67289e-47	hsa-mir-139/hsa-mir-21/hsa-mir-96/hsa-mir-486-1/hsa-mir-486-2/hsa-mir-183/hsa-mir-145/hsa-mir-141/hsa-mir-378a/hsa-mir-182/hsa-mir-200a/hsa-mir-125b-1/hsa-mir-125b-2/hsa-mir-592/hsa-mir-451a/hsa-mir-378c/hsa-mir-99a/hsa-mir-10b/hsa-mir-100/hsa-mir-196a-1/hsa-mir-196a-2/hsa-mir-144/hsa-mir-497/hsa-let-7c/hsa-mir-200c/hsa-mir-200b/hsa-mir-32/hsa-mir-193a/hsa-mir-335/hsa-mir-33b/hsa-mir-148b/hsa-mir…	153
Glioma	Glioma	149/481	207/1764	5.96167e-47	3.47403e-45	5.6479e-46	hsa-mir-139/hsa-mir-21/hsa-mir-96/hsa-mir-183/hsa-mir-145/hsa-mir-429/hsa-mir-141/hsa-mir-378a/hsa-mir-182/hsa-mir-200a/hsa-mir-125b-1/hsa-mir-125b-2/hsa-mir-592/hsa-mir-451a/hsa-mir-210/hsa-mir-10b/hsa-mir-196a-1/hsa-mir-365b/hsa-mir-196a-2/hsa-mir-365a/hsa-mir-184/hsa-mir-144/hsa-mir-497/hsa-mir-200c/hsa-mir-200b/hsa-mir-193a/hsa-mir-195/hsa-mir-335/hsa-mir-130b/hsa-mir-142/hsa-mir-181b-1/hsa-m…	149
Carcinoma, Ovarian	Carcinoma, Ovarian	139/481	194/1764	4.76733e-43	2.54655e-41	4.14005e-42	hsa-mir-21/hsa-mir-96/hsa-mir-183/hsa-mir-145/hsa-mir-429/hsa-mir-141/hsa-mir-378a/hsa-mir-182/hsa-mir-200a/hsa-mir-125b-1/hsa-mir-125b-2/hsa-mir-451a/hsa-mir-378c/hsa-mir-210/hsa-mir-99a/hsa-mir-100/hsa-mir-196a-1/hsa-mir-196a-2/hsa-mir-184/hsa-mir-497/hsa-mir-200c/hsa-mir-200b/hsa-mir-193a/hsa-mir-195/hsa-mir-335/hsa-mir-551b/hsa-mir-130b/hsa-mir-181b-1/hsa-mir-187/hsa-mir-449a/hsa-mir-204/hsa-…	139
Carcinoma, Pancreatic	Carcinoma, Pancreatic	123/481	161/1764	1.10307e-42	5.43899e-41	8.84244e-42	hsa-mir-139/hsa-mir-21/hsa-mir-96/hsa-mir-183/hsa-mir-145/hsa-mir-429/hsa-mir-141/hsa-mir-182/hsa-mir-200a/hsa-mir-210/hsa-mir-99a/hsa-mir-10b/hsa-mir-100/hsa-mir-196a-1/hsa-mir-365b/hsa-mir-196a-2/hsa-mir-365a/hsa-mir-497/hsa-let-7c/hsa-mir-200c/hsa-mir-200b/hsa-mir-195/hsa-mir-335/hsa-mir-148b/hsa-mir-130b/hsa-mir-192/hsa-mir-301a/hsa-mir-181b-1/hsa-mir-375/hsa-mir-204/hsa-mir-181b-2/hsa-mir-93…	123
lipopolysaccharide (LPS)	lipopolysaccharide (LPS)	132/481	181/1764	4.19318e-42	1.91988e-40	3.12124e-41	hsa-mir-21/hsa-mir-96/hsa-mir-486-1/hsa-mir-486-2/hsa-mir-145/hsa-mir-429/hsa-mir-141/hsa-mir-182/hsa-mir-200a/hsa-mir-125b-1/hsa-mir-125b-2/hsa-mir-210/hsa-mir-99a/hsa-mir-100/hsa-mir-365a/hsa-mir-144/hsa-mir-497/hsa-let-7c/hsa-mir-200b/hsa-mir-32/hsa-mir-193a/hsa-mir-195/hsa-mir-148b/hsa-mir-130b/hsa-mir-142/hsa-mir-192/hsa-mir-301a/hsa-mir-181b-1/hsa-mir-375/hsa-mir-204/hsa-mir-342/hsa-mir-181…	132
Carcinoma, Cervical	Carcinoma, Cervical	108/481	137/1764	1.85274e-39	7.91737e-38	1.28717e-38	hsa-mir-139/hsa-mir-21/hsa-mir-96/hsa-mir-183/hsa-mir-145/hsa-mir-429/hsa-mir-141/hsa-mir-182/hsa-mir-200a/hsa-mir-125b-1/hsa-mir-125b-2/hsa-mir-99a/hsa-mir-100/hsa-mir-196a-1/hsa-mir-196a-2/hsa-mir-337/hsa-mir-497/hsa-mir-200b/hsa-mir-195/hsa-mir-335/hsa-mir-148b/hsa-mir-142/hsa-mir-181b-1/hsa-mir-375/hsa-mir-187/hsa-mir-342/hsa-mir-181b-2/hsa-mir-93/hsa-mir-155/hsa-mir-203a/hsa-mir-133a-1/hsa-m…	108
TGF-beta1	TGF-beta1	109/481	141/1764	2.29127e-38	9.17941e-37	1.49234e-37	hsa-mir-21/hsa-mir-96/hsa-mir-145/hsa-mir-141/hsa-mir-182/hsa-mir-200a/hsa-mir-125b-1/hsa-mir-125b-2/hsa-mir-10b/hsa-mir-100/hsa-mir-184/hsa-mir-144/hsa-mir-200c/hsa-mir-200b/hsa-mir-193a/hsa-mir-192/hsa-mir-181b-1/hsa-mir-454/hsa-mir-204/hsa-mir-181b-2/hsa-mir-92b/hsa-mir-93/hsa-mir-140/hsa-mir-155/hsa-mir-203a/hsa-mir-133a-1/hsa-mir-133a-2/hsa-mir-33a/hsa-mir-590/hsa-mir-7-1/hsa-mir-143/hsa-mir…	109
Adenocarcinoma, Lung	Adenocarcinoma, Lung	86/481	101/1764	4.03374e-36	1.52096e-34	2.47269e-35	hsa-mir-21/hsa-mir-183/hsa-mir-145/hsa-mir-182/hsa-mir-200a/hsa-mir-592/hsa-mir-451a/hsa-mir-210/hsa-mir-99a/hsa-mir-497/hsa-mir-200c/hsa-mir-200b/hsa-mir-195/hsa-mir-33b/hsa-mir-511/hsa-mir-551b/hsa-mir-192/hsa-mir-375/hsa-mir-187/hsa-mir-342/hsa-mir-140/hsa-mir-155/hsa-mir-203a/hsa-mir-133a-1/hsa-mir-133a-2/hsa-mir-203b/hsa-mir-590/hsa-mir-7-1/hsa-mir-452/hsa-mir-7-3/hsa-mir-326/hsa-mir-215/hsa…	86
high glucose (HG)	high glucose (HG)	116/481	163/1764	7.27936e-35	2.59226e-33	4.21436e-34	hsa-mir-139/hsa-mir-21/hsa-mir-486-1/hsa-mir-486-2/hsa-mir-145/hsa-mir-429/hsa-mir-141/hsa-mir-200a/hsa-mir-125b-1/hsa-mir-125b-2/hsa-mir-210/hsa-mir-365a/hsa-mir-144/hsa-mir-337/hsa-mir-497/hsa-mir-200c/hsa-mir-200b/hsa-mir-32/hsa-mir-193a/hsa-mir-195/hsa-mir-33b/hsa-mir-130b/hsa-mir-142/hsa-mir-192/hsa-mir-375/hsa-mir-342/hsa-mir-93/hsa-mir-140/hsa-mir-155/hsa-mir-203a/hsa-mir-495/hsa-mir-133a-…	116
Breast Neoplasms	Breast Neoplasms	108/481	148/1764	5.97876e-34	2.01704e-32	3.27921e-33	hsa-mir-21/hsa-mir-96/hsa-mir-486-1/hsa-mir-486-2/hsa-mir-183/hsa-mir-145/hsa-mir-429/hsa-mir-141/hsa-mir-182/hsa-mir-200a/hsa-mir-125b-1/hsa-mir-125b-2/hsa-mir-451a/hsa-mir-210/hsa-mir-190b/hsa-mir-10b/hsa-mir-196a-1/hsa-mir-196a-2/hsa-mir-184/hsa-mir-497/hsa-mir-200c/hsa-mir-200b/hsa-mir-195/hsa-mir-335/hsa-mir-148b/hsa-mir-142/hsa-mir-181b-1/hsa-mir-204/hsa-mir-342/hsa-mir-181b-2/hsa-mir-93/hs…	108
Curcumin (Cur)	Curcumin (Cur)	89/481	110/1764	6.87308e-34	2.20282e-32	3.58124e-33	hsa-mir-21/hsa-mir-96/hsa-mir-183/hsa-mir-145/hsa-mir-141/hsa-mir-182/hsa-mir-200a/hsa-mir-125b-1/hsa-mir-125b-2/hsa-mir-210/hsa-mir-99a/hsa-let-7c/hsa-mir-200c/hsa-mir-195/hsa-mir-335/hsa-mir-142/hsa-mir-192/hsa-mir-181b-1/hsa-mir-181b-2/hsa-mir-93/hsa-mir-155/hsa-mir-203a/hsa-mir-33a/hsa-mir-7-1/hsa-mir-143/hsa-mir-7-3/hsa-mir-326/hsa-mir-19a/hsa-mir-654/hsa-mir-1247/hsa-mir-215/hsa-mir-675/hsa…	89
Heart Failure	Heart Failure	94/481	120/1764	1.08351e-33	3.30729e-32	5.37683e-33	hsa-mir-139/hsa-mir-21/hsa-mir-145/hsa-mir-429/hsa-mir-378a/hsa-mir-182/hsa-mir-125b-1/hsa-mir-125b-2/hsa-mir-451a/hsa-mir-378c/hsa-mir-210/hsa-mir-10b/hsa-mir-365b/hsa-mir-365a/hsa-mir-497/hsa-let-7c/hsa-mir-195/hsa-mir-130b/hsa-mir-142/hsa-mir-192/hsa-mir-375/hsa-mir-204/hsa-mir-342/hsa-mir-665/hsa-mir-155/hsa-mir-133a-1/hsa-mir-133a-2/hsa-mir-33a/hsa-mir-377/hsa-mir-105-1/hsa-mir-299/hsa-mir-1…	94
cisplatin (DDP)	cisplatin (DDP)	116/481	167/1764	3.26936e-33	9.52573e-32	1.54864e-32	hsa-mir-139/hsa-mir-21/hsa-mir-486-1/hsa-mir-486-2/hsa-mir-182/hsa-mir-125b-1/hsa-mir-125b-2/hsa-mir-451a/hsa-mir-210/hsa-mir-99a/hsa-mir-10b/hsa-mir-100/hsa-mir-144/hsa-mir-337/hsa-mir-497/hsa-let-7c/hsa-mir-200b/hsa-mir-193a/hsa-mir-195/hsa-mir-33b/hsa-mir-142/hsa-mir-192/hsa-mir-375/hsa-mir-454/hsa-mir-342/hsa-mir-93/hsa-mir-191/hsa-mir-140/hsa-mir-155/hsa-mir-203a/hsa-mir-495/hsa-mir-133a-1/h…	116
Glioblastoma	Glioblastoma	116/481	168/1764	8.17299e-33	2.27778e-31	3.70309e-32	hsa-mir-139/hsa-mir-21/hsa-mir-486-1/hsa-mir-486-2/hsa-mir-145/hsa-mir-429/hsa-mir-182/hsa-mir-125b-1/hsa-mir-125b-2/hsa-mir-451a/hsa-mir-210/hsa-mir-10b/hsa-mir-100/hsa-mir-144/hsa-let-7c/hsa-mir-200c/hsa-mir-195/hsa-mir-130b/hsa-mir-142/hsa-mir-181b-1/hsa-mir-449a/hsa-mir-181b-2/hsa-mir-92b/hsa-mir-93/hsa-mir-191/hsa-mir-155/hsa-mir-203a/hsa-mir-203b/hsa-mir-590/hsa-mir-377/hsa-mir-7-1/hsa-mir-…	116
Carcinoma, Bladder	Carcinoma, Bladder	93/481	120/1764	1.22803e-32	3.27986e-31	5.33222e-32	hsa-mir-139/hsa-mir-21/hsa-mir-96/hsa-mir-183/hsa-mir-145/hsa-mir-141/hsa-mir-182/hsa-mir-200a/hsa-mir-125b-1/hsa-mir-125b-2/hsa-mir-451a/hsa-mir-210/hsa-mir-99a/hsa-mir-10b/hsa-mir-100/hsa-mir-196a-1/hsa-mir-196a-2/hsa-mir-144/hsa-mir-497/hsa-let-7c/hsa-mir-200c/hsa-mir-200b/hsa-mir-193a/hsa-mir-195/hsa-mir-335/hsa-mir-130b/hsa-mir-192/hsa-mir-375/hsa-mir-92b/hsa-mir-93/hsa-mir-140/hsa-mir-155/h…	93
Carcinoma, Renal Cell	Carcinoma, Renal Cell	91/481	119/1764	4.28596e-31	1.05665e-29	1.71785e-30	hsa-mir-21/hsa-mir-96/hsa-mir-183/hsa-mir-145/hsa-mir-429/hsa-mir-141/hsa-mir-378a/hsa-mir-182/hsa-mir-200a/hsa-mir-451a/hsa-mir-378c/hsa-mir-210/hsa-mir-196a-1/hsa-mir-196a-2/hsa-mir-184/hsa-mir-144/hsa-mir-497/hsa-let-7c/hsa-mir-200c/hsa-mir-200b/hsa-mir-193a/hsa-mir-195/hsa-mir-148b/hsa-mir-142/hsa-mir-454/hsa-mir-204/hsa-mir-3065/hsa-mir-93/hsa-mir-155/hsa-mir-203a/hsa-mir-495/hsa-mir-381/hsa…	91
Leukemia, Myeloid, Acute	Leukemia, Myeloid, Acute	91/481	119/1764	4.28596e-31	1.05665e-29	1.71785e-30	hsa-mir-21/hsa-mir-96/hsa-mir-378a/hsa-mir-200a/hsa-mir-125b-1/hsa-mir-125b-2/hsa-mir-378c/hsa-mir-210/hsa-let-7c/hsa-mir-200c/hsa-mir-200b/hsa-mir-193a/hsa-mir-335/hsa-mir-551b/hsa-mir-142/hsa-mir-181b-1/hsa-mir-204/hsa-mir-181b-2/hsa-mir-191/hsa-mir-155/hsa-mir-203a/hsa-mir-301b/hsa-mir-203b/hsa-mir-377/hsa-mir-7-1/hsa-mir-299/hsa-mir-7-3/hsa-mir-326/hsa-mir-19a/hsa-mir-215/hsa-mir-188/hsa-mir-…	91
Atherosclerosis	Atherosclerosis	78/481	95/1764	1.8734e-30	4.44758e-29	7.23066e-30	hsa-mir-21/hsa-mir-145/hsa-mir-378a/hsa-mir-182/hsa-mir-378c/hsa-mir-210/hsa-mir-99a/hsa-mir-10b/hsa-mir-100/hsa-mir-365b/hsa-mir-365a/hsa-mir-144/hsa-mir-497/hsa-mir-33b/hsa-mir-142/hsa-mir-181b-1/hsa-mir-181b-2/hsa-mir-155/hsa-mir-495/hsa-mir-133a-1/hsa-mir-133a-2/hsa-mir-33a/hsa-mir-143/hsa-mir-503/hsa-mir-433/hsa-mir-19a/hsa-mir-135b/hsa-mir-432/hsa-mir-9-1/hsa-mir-9-2/hsa-mir-9-3/hsa-mir-216…	78
TGF-beta	TGF-beta	75/481	90/1764	4.0729e-30	9.32402e-29	1.51585e-29	hsa-mir-139/hsa-mir-21/hsa-mir-183/hsa-mir-145/hsa-mir-141/hsa-mir-182/hsa-mir-200a/hsa-mir-125b-1/hsa-mir-125b-2/hsa-mir-99a/hsa-mir-10b/hsa-mir-184/hsa-mir-200c/hsa-mir-200b/hsa-mir-195/hsa-mir-335/hsa-mir-301a/hsa-mir-181b-1/hsa-mir-375/hsa-mir-181b-2/hsa-mir-93/hsa-mir-140/hsa-mir-155/hsa-mir-203a/hsa-mir-133a-1/hsa-mir-133a-2/hsa-mir-377/hsa-mir-584/hsa-mir-143/hsa-mir-1-2/hsa-mir-1-1/hsa-mi…	75
Squamous Cell Carcinoma, Oral	Squamous Cell Carcinoma, Oral	71/481	83/1764	5.60051e-30	1.23791e-28	2.01253e-29	hsa-mir-139/hsa-mir-21/hsa-mir-145/hsa-mir-429/hsa-mir-125b-1/hsa-mir-125b-2/hsa-mir-210/hsa-mir-99a/hsa-mir-10b/hsa-mir-196a-1/hsa-mir-196a-2/hsa-mir-184/hsa-mir-144/hsa-mir-200c/hsa-mir-32/hsa-mir-142/hsa-mir-375/hsa-mir-204/hsa-mir-92b/hsa-mir-155/hsa-mir-203a/hsa-mir-133a-1/hsa-mir-133a-2/hsa-mir-203b/hsa-mir-377/hsa-mir-143/hsa-mir-433/hsa-mir-19a/hsa-mir-494/hsa-mir-9-1/hsa-mir-9-2/hsa-mir-…	71
Melanoma	Melanoma	96/481	132/1764	8.43901e-30	1.79082e-28	2.91143e-29	hsa-mir-21/hsa-mir-183/hsa-mir-145/hsa-mir-429/hsa-mir-141/hsa-mir-378a/hsa-mir-182/hsa-mir-200a/hsa-mir-125b-1/hsa-mir-125b-2/hsa-mir-451a/hsa-mir-378c/hsa-mir-210/hsa-mir-10b/hsa-mir-196a-1/hsa-mir-196a-2/hsa-let-7c/hsa-mir-200c/hsa-mir-200b/hsa-mir-33b/hsa-mir-148b/hsa-mir-142/hsa-mir-301a/hsa-mir-375/hsa-mir-204/hsa-mir-342/hsa-mir-191/hsa-mir-155/hsa-mir-203a/hsa-mir-203b/hsa-mir-33a/hsa-mir…	96
Diabetes Mellitus, Type 2	Diabetes Mellitus, Type 2	103/481	147/1764	8.66077e-30	1.79082e-28	2.91143e-29	hsa-mir-21/hsa-mir-96/hsa-mir-486-1/hsa-mir-486-2/hsa-mir-145/hsa-mir-182/hsa-mir-200a/hsa-mir-451a/hsa-mir-196a-1/hsa-mir-196a-2/hsa-mir-144/hsa-let-7c/hsa-mir-200c/hsa-mir-200b/hsa-mir-195/hsa-mir-33b/hsa-mir-148b/hsa-mir-142/hsa-mir-192/hsa-mir-181b-1/hsa-mir-375/hsa-mir-454/hsa-mir-187/hsa-mir-181b-2/hsa-mir-665/hsa-mir-93/hsa-mir-191/hsa-mir-155/hsa-mir-133a-1/hsa-mir-133a-2/hsa-mir-33a/hsa-…	103
Apoptosis	Apoptosis	83/481	106/1764	1.30374e-29	2.61156e-28	4.24573e-29	hsa-mir-21/hsa-mir-96/hsa-mir-145/hsa-mir-182/hsa-mir-210/hsa-mir-144/hsa-mir-497/hsa-let-7c/hsa-mir-193a/hsa-mir-195/hsa-mir-551b/hsa-mir-449a/hsa-mir-204/hsa-mir-155/hsa-mir-203a/hsa-mir-133a-1/hsa-mir-133a-2/hsa-mir-940/hsa-mir-203b/hsa-mir-7-1/hsa-mir-143/hsa-mir-7-3/hsa-mir-1-2/hsa-mir-326/hsa-mir-19a/hsa-mir-605/hsa-mir-18a/hsa-mir-494/hsa-mir-9-1/hsa-mir-9-2/hsa-mir-9-3/hsa-mir-7-2/hsa-mir…	83
oxidized low density lipoprotein (ox-LDL)	oxidized low density lipoprotein (ox-LDL)	92/481	125/1764	3.44881e-29	6.69906e-28	1.0891e-28	hsa-mir-139/hsa-mir-21/hsa-mir-183/hsa-mir-141/hsa-mir-182/hsa-mir-210/hsa-mir-190b/hsa-mir-365a/hsa-mir-144/hsa-mir-497/hsa-let-7c/hsa-mir-195/hsa-mir-148b/hsa-mir-142/hsa-mir-301a/hsa-mir-181b-1/hsa-mir-454/hsa-mir-204/hsa-mir-342/hsa-mir-181b-2/hsa-mir-140/hsa-mir-155/hsa-mir-203a/hsa-mir-133a-1/hsa-mir-133a-2/hsa-mir-381/hsa-mir-33a/hsa-mir-590/hsa-mir-377/hsa-mir-1-2/hsa-mir-1-1/hsa-mir-503/…	92
Lung Neoplasms	Lung Neoplasms	84/481	110/1764	1.4703e-28	2.77194e-27	4.50649e-28	hsa-mir-21/hsa-mir-486-1/hsa-mir-486-2/hsa-mir-183/hsa-mir-145/hsa-mir-182/hsa-mir-125b-1/hsa-mir-125b-2/hsa-mir-210/hsa-mir-196a-1/hsa-mir-196a-2/hsa-let-7c/hsa-mir-193a/hsa-mir-142/hsa-mir-192/hsa-mir-181b-1/hsa-mir-375/hsa-mir-1258/hsa-mir-187/hsa-mir-181b-2/hsa-mir-93/hsa-mir-191/hsa-mir-140/hsa-mir-155/hsa-mir-203a/hsa-mir-495/hsa-mir-203b/hsa-mir-381/hsa-mir-33a/hsa-mir-143/hsa-mir-1-2/hsa-…	84
IL-1尾	IL-1尾	84/481	112/1764	1.40791e-27	2.50686e-26	4.07552e-27	hsa-mir-21/hsa-mir-183/hsa-mir-145/hsa-mir-141/hsa-mir-378a/hsa-mir-125b-1/hsa-mir-125b-2/hsa-mir-100/hsa-mir-497/hsa-mir-33b/hsa-mir-142/hsa-mir-187/hsa-mir-449a/hsa-mir-204/hsa-mir-93/hsa-mir-140/hsa-mir-155/hsa-mir-203a/hsa-mir-495/hsa-mir-590/hsa-mir-377/hsa-mir-7-1/hsa-mir-143/hsa-mir-7-3/hsa-mir-1277/hsa-mir-376c/hsa-mir-675/hsa-mir-411/hsa-mir-9-1/hsa-mir-9-2/hsa-mir-9-3/hsa-mir-106a/hsa-m…	84
Inflammation	Inflammation	84/481	112/1764	1.40791e-27	2.50686e-26	4.07552e-27	hsa-mir-21/hsa-mir-183/hsa-mir-145/hsa-mir-141/hsa-mir-182/hsa-mir-125b-1/hsa-mir-125b-2/hsa-mir-210/hsa-mir-100/hsa-mir-184/hsa-mir-144/hsa-mir-335/hsa-mir-33b/hsa-mir-130b/hsa-mir-142/hsa-mir-192/hsa-mir-181b-1/hsa-mir-342/hsa-mir-181b-2/hsa-mir-93/hsa-mir-140/hsa-mir-155/hsa-mir-203a/hsa-mir-133a-1/hsa-mir-133a-2/hsa-mir-203b/hsa-mir-33a/hsa-mir-105-1/hsa-mir-7-1/hsa-mir-584/hsa-mir-143/hsa-mi…	84
Squamous Cell Carcinoma, Esophageal	Squamous Cell Carcinoma, Esophageal	97/481	142/1764	1.40784e-26	2.43898e-25	3.96517e-26	hsa-mir-139/hsa-mir-21/hsa-mir-183/hsa-mir-145/hsa-mir-200a/hsa-mir-10b/hsa-mir-100/hsa-mir-196a-1/hsa-mir-196a-2/hsa-mir-337/hsa-let-7c/hsa-mir-200b/hsa-mir-193a/hsa-mir-195/hsa-mir-335/hsa-mir-33b/hsa-mir-148b/hsa-mir-130b/hsa-mir-375/hsa-mir-92b/hsa-mir-155/hsa-mir-203a/hsa-mir-133a-1/hsa-mir-133a-2/hsa-mir-203b/hsa-mir-7-1/hsa-mir-143/hsa-mir-7-3/hsa-mir-1-2/hsa-mir-1-1/hsa-mir-19a/hsa-mir-18…	97
Cell Death	Cell Death	65/481	78/1764	4.44074e-26	7.49082e-25	1.21782e-25	hsa-mir-21/hsa-mir-183/hsa-mir-145/hsa-mir-182/hsa-mir-125b-1/hsa-mir-125b-2/hsa-mir-210/hsa-mir-10b/hsa-mir-184/hsa-mir-497/hsa-let-7c/hsa-mir-130b/hsa-mir-181b-1/hsa-mir-181b-2/hsa-mir-155/hsa-mir-203a/hsa-mir-203b/hsa-mir-7-1/hsa-mir-143/hsa-mir-7-3/hsa-mir-1-2/hsa-mir-1-1/hsa-mir-376c/hsa-mir-19a/hsa-mir-18a/hsa-mir-494/hsa-mir-205/hsa-mir-129-2/hsa-mir-885/hsa-mir-129-1/hsa-mir-7-2/hsa-let-7…	65
Cell Proliferation	Cell Proliferation	66/481	80/1764	5.67154e-26	9.32169e-25	1.51547e-25	hsa-mir-21/hsa-mir-145/hsa-mir-429/hsa-mir-378a/hsa-mir-200a/hsa-mir-125b-1/hsa-mir-125b-2/hsa-mir-451a/hsa-mir-378c/hsa-mir-210/hsa-let-7c/hsa-mir-200c/hsa-mir-200b/hsa-mir-449a/hsa-mir-92b/hsa-mir-93/hsa-mir-140/hsa-mir-203a/hsa-mir-203b/hsa-mir-143/hsa-mir-379/hsa-mir-1-2/hsa-mir-1-1/hsa-mir-503/hsa-mir-433/hsa-mir-494/hsa-mir-9-1/hsa-mir-9-2/hsa-mir-9-3/hsa-mir-224/hsa-mir-129-1/hsa-mir-449b/…	66
Gastrointestinal Neoplasms	Gastrointestinal Neoplasms	67/481	82/1764	6.9924e-26	1.12053e-24	1.82171e-25	hsa-mir-139/hsa-mir-21/hsa-mir-145/hsa-mir-141/hsa-mir-378a/hsa-mir-451a/hsa-mir-378c/hsa-mir-210/hsa-mir-100/hsa-mir-196a-1/hsa-mir-196a-2/hsa-mir-497/hsa-mir-200c/hsa-mir-200b/hsa-mir-195/hsa-mir-335/hsa-mir-148b/hsa-mir-130b/hsa-mir-181b-1/hsa-mir-375/hsa-mir-181b-2/hsa-mir-93/hsa-mir-191/hsa-mir-155/hsa-mir-7-1/hsa-mir-7-3/hsa-mir-433/hsa-mir-19a/hsa-mir-18a/hsa-mir-9-1/hsa-mir-9-2/hsa-mir-9-…	67
Carcinoma, Nasopharyngeal	Carcinoma, Nasopharyngeal	82/481	113/1764	3.14283e-25	4.91354e-24	7.98818e-25	hsa-mir-21/hsa-mir-183/hsa-mir-145/hsa-mir-378a/hsa-mir-200a/hsa-mir-125b-1/hsa-mir-125b-2/hsa-mir-451a/hsa-mir-378c/hsa-mir-10b/hsa-mir-184/hsa-let-7c/hsa-mir-200c/hsa-mir-200b/hsa-mir-195/hsa-mir-142/hsa-mir-449a/hsa-mir-204/hsa-mir-93/hsa-mir-155/hsa-mir-203a/hsa-mir-940/hsa-mir-203b/hsa-mir-143/hsa-mir-4501/hsa-mir-1-2/hsa-mir-1-1/hsa-mir-18a/hsa-mir-483/hsa-mir-494/hsa-mir-9-1/hsa-mir-9-2/hs…	82
arsenic trioxide (ATO)	arsenic trioxide (ATO)	63/481	77/1764	2.09606e-24	3.19899e-23	5.20075e-24	hsa-mir-21/hsa-mir-96/hsa-mir-183/hsa-mir-141/hsa-mir-125b-1/hsa-mir-125b-2/hsa-mir-210/hsa-mir-10b/hsa-mir-100/hsa-mir-184/hsa-mir-144/hsa-mir-200c/hsa-mir-32/hsa-mir-193a/hsa-mir-335/hsa-mir-148b/hsa-mir-204/hsa-mir-191/hsa-mir-140/hsa-mir-155/hsa-mir-143/hsa-mir-1-2/hsa-mir-1-1/hsa-mir-19a/hsa-mir-215/hsa-mir-18a/hsa-mir-9-1/hsa-mir-9-2/hsa-mir-9-3/hsa-mir-376a-2/hsa-mir-149/hsa-mir-20b/hsa-mi…	63
Cell Cycle	Cell Cycle	66/481	83/1764	3.32987e-24	4.96383e-23	8.06994e-24	hsa-mir-21/hsa-mir-96/hsa-mir-145/hsa-mir-141/hsa-mir-182/hsa-mir-125b-1/hsa-mir-125b-2/hsa-mir-210/hsa-mir-196a-1/hsa-mir-196a-2/hsa-mir-497/hsa-mir-200c/hsa-mir-200b/hsa-mir-195/hsa-mir-33b/hsa-mir-449a/hsa-mir-92b/hsa-mir-191/hsa-mir-140/hsa-mir-155/hsa-mir-143/hsa-mir-1-2/hsa-mir-1-1/hsa-mir-503/hsa-mir-19a/hsa-mir-18a/hsa-mir-494/hsa-mir-9-1/hsa-mir-9-2/hsa-mir-9-3/hsa-mir-205/hsa-mir-138-2/…	66
Carcinoma, Esophageal	Carcinoma, Esophageal	56/481	66/1764	2.72866e-23	3.97516e-22	6.46261e-23	hsa-mir-21/hsa-mir-96/hsa-mir-183/hsa-mir-145/hsa-mir-429/hsa-mir-141/hsa-mir-200a/hsa-mir-451a/hsa-mir-196a-1/hsa-mir-196a-2/hsa-mir-144/hsa-mir-200c/hsa-mir-193a/hsa-mir-192/hsa-mir-375/hsa-mir-204/hsa-mir-93/hsa-mir-140/hsa-mir-203a/hsa-mir-133a-1/hsa-mir-133a-2/hsa-mir-203b/hsa-mir-143/hsa-mir-503/hsa-mir-483/hsa-mir-205/hsa-mir-106a/hsa-mir-20b/hsa-mir-138-2/hsa-mir-181c/hsa-mir-193b/hsa-mir…	56
5-fluorouracil (5-FU)	5-fluorouracil (5-FU)	82/481	118/1764	3.7335e-23	5.31817e-22	8.646e-23	hsa-mir-21/hsa-mir-486-1/hsa-mir-486-2/hsa-mir-145/hsa-mir-141/hsa-mir-182/hsa-mir-125b-1/hsa-mir-125b-2/hsa-mir-210/hsa-mir-99a/hsa-mir-10b/hsa-mir-365a/hsa-let-7c/hsa-mir-200b/hsa-mir-32/hsa-mir-193a/hsa-mir-195/hsa-mir-130b/hsa-mir-192/hsa-mir-181b-1/hsa-mir-204/hsa-mir-342/hsa-mir-181b-2/hsa-mir-155/hsa-mir-133a-1/hsa-mir-133a-2/hsa-mir-760/hsa-mir-19a/hsa-mir-877/hsa-mir-215/hsa-mir-135b/hsa…	82
Ovarian Neoplasms	Ovarian Neoplasms	76/481	106/1764	8.11793e-23	1.13122e-21	1.83907e-22	hsa-mir-21/hsa-mir-486-1/hsa-mir-486-2/hsa-mir-183/hsa-mir-145/hsa-mir-429/hsa-mir-141/hsa-mir-200a/hsa-mir-125b-1/hsa-mir-125b-2/hsa-mir-99a/hsa-mir-100/hsa-let-7c/hsa-mir-200c/hsa-mir-200b/hsa-mir-335/hsa-mir-92b/hsa-mir-93/hsa-mir-191/hsa-mir-155/hsa-mir-133a-1/hsa-mir-133a-2/hsa-mir-1-2/hsa-mir-1-1/hsa-mir-376c/hsa-mir-19a/hsa-mir-215/hsa-mir-135b/hsa-mir-18a/hsa-mir-9-1/hsa-mir-9-2/hsa-mir-9…	76
5-Aza-2'-deoxycytidine (5-Aza-dC, decitabine)	5-Aza-2'-deoxycytidine (5-Aza-dC, decitabine)	68/481	91/1764	3.95272e-22	5.39083e-21	8.76414e-22	hsa-mir-21/hsa-mir-486-1/hsa-mir-486-2/hsa-mir-183/hsa-mir-145/hsa-mir-141/hsa-mir-200a/hsa-mir-210/hsa-mir-10b/hsa-mir-497/hsa-mir-200c/hsa-mir-200b/hsa-mir-193a/hsa-mir-195/hsa-mir-335/hsa-mir-375/hsa-mir-342/hsa-mir-140/hsa-mir-155/hsa-mir-203a/hsa-mir-495/hsa-mir-143/hsa-mir-503/hsa-mir-433/hsa-mir-1247/hsa-mir-188/hsa-mir-432/hsa-mir-483/hsa-mir-9-1/hsa-mir-9-2/hsa-mir-9-3/hsa-mir-205/hsa-mi…	68
H2O2	H2O2	82/481	123/1764	2.74388e-21	3.66423e-20	5.95711e-21	hsa-mir-21/hsa-mir-96/hsa-mir-486-1/hsa-mir-486-2/hsa-mir-145/hsa-mir-429/hsa-mir-141/hsa-mir-182/hsa-mir-125b-1/hsa-mir-125b-2/hsa-mir-210/hsa-let-7c/hsa-mir-200c/hsa-mir-200b/hsa-mir-195/hsa-mir-335/hsa-mir-192/hsa-mir-93/hsa-mir-155/hsa-mir-33a/hsa-mir-590/hsa-mir-493/hsa-mir-7-1/hsa-mir-143/hsa-mir-7-3/hsa-mir-1-2/hsa-mir-1-1/hsa-mir-326/hsa-mir-1247/hsa-mir-345/hsa-mir-675/hsa-mir-3200/hsa-m…	82
Colon Neoplasms	Colon Neoplasms	60/481	77/1764	3.44395e-21	4.50524e-20	7.3244e-21	hsa-mir-21/hsa-mir-486-1/hsa-mir-486-2/hsa-mir-145/hsa-mir-141/hsa-mir-125b-1/hsa-mir-125b-2/hsa-mir-210/hsa-mir-365b/hsa-mir-365a/hsa-let-7c/hsa-mir-200b/hsa-mir-32/hsa-mir-142/hsa-mir-192/hsa-mir-449a/hsa-mir-191/hsa-mir-140/hsa-mir-155/hsa-mir-584/hsa-mir-143/hsa-mir-19a/hsa-mir-135b/hsa-mir-18a/hsa-mir-615/hsa-mir-205/hsa-mir-106a/hsa-mir-498/hsa-mir-132/hsa-let-7d/hsa-mir-126/hsa-mir-30c-2/h…	60
radiation	radiation	65/481	87/1764	3.72939e-21	4.78108e-20	7.77283e-21	hsa-mir-21/hsa-mir-145/hsa-mir-378a/hsa-mir-125b-1/hsa-mir-125b-2/hsa-mir-451a/hsa-mir-210/hsa-mir-99a/hsa-mir-100/hsa-let-7c/hsa-mir-148b/hsa-mir-375/hsa-mir-191/hsa-mir-155/hsa-mir-590/hsa-mir-493/hsa-mir-135b/hsa-mir-18a/hsa-mir-9-1/hsa-mir-9-2/hsa-mir-9-3/hsa-mir-205/hsa-mir-106a/hsa-mir-1224/hsa-mir-449b/hsa-let-7d/hsa-mir-126/hsa-mir-128-1/hsa-mir-16-2/hsa-mir-302a/hsa-mir-122/hsa-mir-15a/h…	65
Cardiomyopathy, Hypertrophic	Cardiomyopathy, Hypertrophic	48/481	55/1764	3.80546e-21	4.78294e-20	7.77586e-21	hsa-mir-21/hsa-mir-96/hsa-mir-145/hsa-mir-125b-1/hsa-mir-125b-2/hsa-mir-451a/hsa-mir-99a/hsa-mir-10b/hsa-mir-184/hsa-mir-497/hsa-mir-195/hsa-mir-192/hsa-mir-181b-1/hsa-mir-204/hsa-mir-181b-2/hsa-mir-133a-1/hsa-mir-133a-2/hsa-mir-143/hsa-mir-1-2/hsa-mir-1-1/hsa-mir-19a/hsa-mir-9-1/hsa-mir-9-2/hsa-mir-9-3/hsa-mir-106a/hsa-mir-150/hsa-mir-378b/hsa-mir-30d/hsa-mir-16-2/hsa-mir-708/hsa-mir-10a/hsa-mir…	48
Cardiovascular Diseases [unspecific]	Cardiovascular Diseases [unspecific]	53/481	64/1764	4.58981e-21	5.65782e-20	9.1982e-21	hsa-mir-21/hsa-mir-145/hsa-mir-378a/hsa-mir-451a/hsa-mir-210/hsa-mir-99a/hsa-mir-10b/hsa-mir-100/hsa-mir-144/hsa-mir-200c/hsa-mir-32/hsa-mir-33b/hsa-mir-155/hsa-mir-133a-1/hsa-mir-133a-2/hsa-mir-33a/hsa-mir-590/hsa-mir-143/hsa-mir-1-2/hsa-mir-1-1/hsa-mir-758/hsa-mir-149/hsa-mir-138-2/hsa-mir-382/hsa-mir-216a/hsa-mir-2278/hsa-mir-150/hsa-mir-126/hsa-mir-3960/hsa-mir-22/hsa-mir-122/hsa-let-7b/hsa-m…	53
Immune Response	Immune Response	67/481	92/1764	9.56358e-21	1.15665e-19	1.88043e-20	hsa-mir-21/hsa-mir-486-1/hsa-mir-486-2/hsa-mir-125b-1/hsa-mir-125b-2/hsa-mir-210/hsa-mir-100/hsa-mir-196a-1/hsa-mir-196a-2/hsa-mir-200c/hsa-mir-200b/hsa-mir-192/hsa-mir-181b-1/hsa-mir-342/hsa-mir-181b-2/hsa-mir-93/hsa-mir-140/hsa-mir-155/hsa-mir-203a/hsa-mir-203b/hsa-mir-590/hsa-mir-105-1/hsa-mir-143/hsa-mir-147b/hsa-mir-326/hsa-mir-19a/hsa-mir-18a/hsa-mir-9-1/hsa-mir-9-2/hsa-mir-9-3/hsa-mir-132/…	67
tumor necrosis factor alpha (TNF-伪)	tumor necrosis factor alpha (TNF-伪)	64/481	87/1764	3.21254e-20	3.81341e-19	6.19964e-20	hsa-mir-21/hsa-mir-486-1/hsa-mir-486-2/hsa-mir-145/hsa-mir-378a/hsa-mir-125b-1/hsa-mir-125b-2/hsa-mir-451a/hsa-mir-196a-1/hsa-mir-196a-2/hsa-let-7c/hsa-mir-200b/hsa-mir-193a/hsa-mir-142/hsa-mir-181b-1/hsa-mir-375/hsa-mir-187/hsa-mir-204/hsa-mir-181b-2/hsa-mir-140/hsa-mir-155/hsa-mir-495/hsa-mir-33a/hsa-mir-105-1/hsa-mir-503/hsa-mir-19a/hsa-mir-215/hsa-mir-106a/hsa-mir-149/hsa-mir-20b/hsa-mir-224/…	64
Pancreatic Neoplasms	Pancreatic Neoplasms	52/481	64/1764	6.06121e-20	7.06407e-19	1.14844e-19	hsa-mir-21/hsa-mir-96/hsa-mir-486-1/hsa-mir-486-2/hsa-mir-145/hsa-mir-200a/hsa-mir-210/hsa-mir-196a-1/hsa-mir-196a-2/hsa-let-7c/hsa-mir-200c/hsa-mir-200b/hsa-mir-32/hsa-mir-181b-1/hsa-mir-181b-2/hsa-mir-191/hsa-mir-155/hsa-mir-203a/hsa-mir-203b/hsa-mir-143/hsa-mir-106a/hsa-mir-224/hsa-mir-216a/hsa-mir-132/hsa-let-7d/hsa-mir-30c-2/hsa-mir-30c-1/hsa-mir-15a/hsa-mir-186/hsa-mir-217/hsa-let-7i/hsa-le…	52
Malignant Neoplasms [unspecific]	Malignant Neoplasms [unspecific]	44/481	50/1764	9.51237e-20	1.08883e-18	1.77016e-19	hsa-mir-21/hsa-mir-145/hsa-mir-141/hsa-mir-125b-1/hsa-mir-125b-2/hsa-mir-451a/hsa-let-7c/hsa-mir-200c/hsa-mir-200b/hsa-mir-335/hsa-mir-375/hsa-mir-140/hsa-mir-155/hsa-mir-299/hsa-mir-143/hsa-mir-135b/hsa-mir-205/hsa-mir-149/hsa-let-7d/hsa-mir-126/hsa-mir-218-2/hsa-mir-22/hsa-mir-30c-1/hsa-mir-218-1/hsa-mir-15a/hsa-mir-186/hsa-let-7b/hsa-let-7a-2/hsa-let-7g/hsa-mir-214/hsa-mir-27a/hsa-mir-221/hsa-…	44
Regulation of Stem Cell	Regulation of Stem Cell	59/481	78/1764	1.07542e-19	1.20937e-18	1.96614e-19	hsa-mir-21/hsa-mir-145/hsa-mir-429/hsa-mir-141/hsa-mir-182/hsa-mir-200a/hsa-mir-125b-1/hsa-mir-125b-2/hsa-mir-451a/hsa-mir-210/hsa-mir-144/hsa-mir-200c/hsa-mir-200b/hsa-mir-195/hsa-mir-142/hsa-mir-192/hsa-mir-93/hsa-mir-155/hsa-mir-203a/hsa-mir-133a-1/hsa-mir-133a-2/hsa-mir-203b/hsa-mir-143/hsa-mir-135b/hsa-mir-9-1/hsa-mir-9-2/hsa-mir-9-3/hsa-mir-205/hsa-mir-106a/hsa-mir-132/hsa-mir-126/hsa-mir-3…	59
1, 3, 4-tri-O-galloyl-6-O-caffeoyl-尾-D-glucopyranose (BJA32515)	1, 3, 4-tri-O-galloyl-6-O-caffeoyl-尾-D-glucopyranose (BJA32515)	67/481	95/1764	1.74917e-19	1.93313e-18	3.14279e-19	hsa-mir-139/hsa-mir-21/hsa-mir-96/hsa-mir-182/hsa-mir-200a/hsa-mir-210/hsa-mir-10b/hsa-mir-196a-1/hsa-mir-196a-2/hsa-mir-144/hsa-mir-193a/hsa-mir-195/hsa-mir-148b/hsa-mir-92b/hsa-mir-381/hsa-mir-493/hsa-mir-379/hsa-mir-503/hsa-mir-326/hsa-mir-345/hsa-mir-18a/hsa-mir-432/hsa-mir-483/hsa-mir-205/hsa-mir-106a/hsa-mir-376a-2/hsa-mir-202/hsa-mir-346/hsa-mir-498/hsa-mir-181c/hsa-mir-150/hsa-mir-98/hsa-…	67
Aging	Aging	51/481	63/1764	1.95155e-19	2.12025e-18	3.44699e-19	hsa-mir-21/hsa-mir-96/hsa-mir-145/hsa-mir-141/hsa-mir-451a/hsa-mir-100/hsa-mir-144/hsa-let-7c/hsa-mir-200c/hsa-mir-195/hsa-mir-511/hsa-mir-181b-1/hsa-mir-204/hsa-mir-181b-2/hsa-mir-155/hsa-mir-590/hsa-mir-7-1/hsa-mir-7-3/hsa-mir-18a/hsa-mir-9-1/hsa-mir-9-2/hsa-mir-9-3/hsa-mir-7-2/hsa-let-7d/hsa-mir-126/hsa-mir-543/hsa-mir-22/hsa-mir-30d/hsa-mir-16-2/hsa-mir-122/hsa-mir-10a/hsa-mir-15a/hsa-let-7b/…	51
Tumor Suppressor MiRNAs	Tumor Suppressor MiRNAs	52/481	65/1764	2.28152e-19	2.43742e-18	3.96264e-19	hsa-mir-145/hsa-mir-141/hsa-mir-200a/hsa-mir-125b-1/hsa-mir-125b-2/hsa-mir-451a/hsa-let-7c/hsa-mir-200c/hsa-mir-200b/hsa-mir-195/hsa-mir-181b-1/hsa-mir-181b-2/hsa-mir-7-1/hsa-mir-143/hsa-mir-7-3/hsa-mir-1-2/hsa-mir-1-1/hsa-mir-7-2/hsa-mir-138-2/hsa-mir-181c/hsa-let-7d/hsa-mir-126/hsa-mir-98/hsa-mir-302c/hsa-mir-302e/hsa-mir-339/hsa-mir-16-2/hsa-mir-302a/hsa-mir-127/hsa-mir-122/hsa-mir-15a/hsa-let…	52
gemcitabine (GEM)	gemcitabine (GEM)	64/481	89/1764	2.39457e-19	2.51626e-18	4.09082e-19	hsa-mir-139/hsa-mir-21/hsa-mir-183/hsa-mir-210/hsa-mir-337/hsa-let-7c/hsa-mir-200c/hsa-mir-200b/hsa-mir-335/hsa-mir-142/hsa-mir-301a/hsa-mir-181b-1/hsa-mir-187/hsa-mir-204/hsa-mir-342/hsa-mir-181b-2/hsa-mir-155/hsa-mir-133a-1/hsa-mir-33a/hsa-mir-7-1/hsa-mir-299/hsa-mir-7-3/hsa-mir-1-2/hsa-mir-326/hsa-mir-345/hsa-mir-483/hsa-mir-205/hsa-mir-149/hsa-mir-129-2/hsa-mir-202/hsa-mir-7-2/hsa-mir-346/hsa…	64
Adenocarcinoma, Pancreatic Ductal	Adenocarcinoma, Pancreatic Ductal	55/481	71/1764	3.0326e-19	3.13532e-18	5.09725e-19	hsa-mir-21/hsa-mir-96/hsa-mir-183/hsa-mir-145/hsa-mir-429/hsa-mir-141/hsa-mir-378a/hsa-mir-200a/hsa-mir-125b-1/hsa-mir-125b-2/hsa-mir-378c/hsa-mir-210/hsa-mir-99a/hsa-mir-10b/hsa-mir-100/hsa-mir-196a-1/hsa-mir-196a-2/hsa-mir-337/hsa-mir-200c/hsa-mir-200b/hsa-mir-301a/hsa-mir-181b-1/hsa-mir-375/hsa-mir-181b-2/hsa-mir-155/hsa-mir-940/hsa-mir-143/hsa-mir-326/hsa-mir-483/hsa-mir-494/hsa-mir-615/hsa-m…	55
Schizophrenia	Schizophrenia	45/481	53/1764	7.62541e-19	7.75855e-18	1.26135e-18	hsa-mir-183/hsa-mir-365b/hsa-mir-365a/hsa-mir-193a/hsa-mir-195/hsa-mir-335/hsa-mir-130b/hsa-mir-181b-1/hsa-mir-449a/hsa-mir-181b-2/hsa-mir-7-1/hsa-mir-7-3/hsa-mir-19a/hsa-mir-432/hsa-mir-9-1/hsa-mir-9-2/hsa-mir-9-3/hsa-mir-7-2/hsa-mir-346/hsa-mir-132/hsa-mir-98/hsa-mir-206/hsa-mir-328/hsa-mir-122/hsa-mir-30e/hsa-let-7g/hsa-mir-29b-1/hsa-mir-30b/hsa-mir-19b-1/hsa-mir-652/hsa-mir-34c/hsa-mir-106b/h…	45
Diabetes Mellitus	Diabetes Mellitus	56/481	74/1764	9.81748e-19	9.68154e-18	1.57398e-18	hsa-mir-21/hsa-mir-486-1/hsa-mir-486-2/hsa-mir-145/hsa-mir-429/hsa-mir-200a/hsa-mir-196a-1/hsa-mir-196a-2/hsa-mir-200c/hsa-mir-200b/hsa-mir-130b/hsa-mir-375/hsa-mir-204/hsa-mir-342/hsa-mir-155/hsa-mir-495/hsa-mir-133a-1/hsa-mir-133a-2/hsa-mir-7-1/hsa-mir-143/hsa-mir-7-3/hsa-mir-1-2/hsa-mir-1-1/hsa-mir-503/hsa-mir-326/hsa-mir-19a/hsa-mir-9-1/hsa-mir-9-2/hsa-mir-9-3/hsa-mir-149/hsa-mir-7-2/hsa-mir-…	56
Preeclampsia	Preeclampsia	56/481	74/1764	9.81748e-19	9.68154e-18	1.57398e-18	hsa-mir-21/hsa-mir-182/hsa-mir-125b-1/hsa-mir-125b-2/hsa-mir-210/hsa-mir-1301/hsa-mir-195/hsa-mir-335/hsa-mir-142/hsa-mir-301a/hsa-mir-204/hsa-mir-342/hsa-mir-92b/hsa-mir-93/hsa-mir-191/hsa-mir-155/hsa-mir-203a/hsa-mir-495/hsa-mir-203b/hsa-mir-188/hsa-mir-135b/hsa-mir-18a/hsa-mir-411/hsa-mir-205/hsa-mir-106a/hsa-mir-149/hsa-mir-202/hsa-mir-885/hsa-mir-224/hsa-mir-346/hsa-mir-126/hsa-mir-98/hsa-mi…	56
Carcinoma, Laryngeal	Carcinoma, Laryngeal	50/481	63/1764	2.27828e-18	2.21269e-17	3.59729e-18	hsa-mir-486-1/hsa-mir-486-2/hsa-mir-378a/hsa-mir-378c/hsa-mir-210/hsa-mir-10b/hsa-mir-196a-1/hsa-mir-196a-2/hsa-mir-144/hsa-mir-195/hsa-mir-375/hsa-mir-133a-1/hsa-mir-133a-2/hsa-mir-1-2/hsa-mir-1-1/hsa-mir-1277/hsa-mir-9-1/hsa-mir-9-2/hsa-mir-9-3/hsa-mir-205/hsa-mir-20b/hsa-mir-193b/hsa-mir-206/hsa-mir-373/hsa-mir-1290/hsa-mir-378b/hsa-mir-10a/hsa-mir-519b/hsa-mir-27b/hsa-mir-489/hsa-let-7a-2/hsa…	50
Hepatitis B Virus Infection	Hepatitis B Virus Infection	52/481	67/1764	2.72161e-18	2.60381e-17	4.23314e-18	hsa-mir-21/hsa-mir-141/hsa-mir-125b-1/hsa-mir-125b-2/hsa-mir-99a/hsa-mir-196a-2/hsa-let-7c/hsa-mir-181b-1/hsa-mir-181b-2/hsa-mir-191/hsa-mir-155/hsa-mir-203a/hsa-mir-143/hsa-mir-215/hsa-mir-18a/hsa-mir-205/hsa-mir-149/hsa-mir-126/hsa-mir-218-2/hsa-mir-22/hsa-mir-374a/hsa-mir-122/hsa-mir-218-1/hsa-mir-15a/hsa-mir-186/hsa-mir-26a-1/hsa-let-7a-2/hsa-mir-27a/hsa-mir-221/hsa-mir-29b-1/hsa-mir-31/hsa-m…	52
Cell Differentiation	Cell Differentiation	46/481	56/1764	4.40013e-18	4.14777e-17	6.74324e-18	hsa-mir-96/hsa-mir-183/hsa-mir-145/hsa-mir-182/hsa-mir-125b-1/hsa-mir-125b-2/hsa-mir-210/hsa-let-7c/hsa-mir-200c/hsa-mir-155/hsa-mir-203a/hsa-mir-495/hsa-mir-203b/hsa-mir-143/hsa-mir-1-2/hsa-mir-1-1/hsa-mir-503/hsa-mir-18a/hsa-mir-9-1/hsa-mir-9-2/hsa-mir-9-3/hsa-let-7d/hsa-mir-150/hsa-mir-126/hsa-mir-206/hsa-mir-218-2/hsa-mir-136/hsa-mir-16-2/hsa-mir-302a/hsa-mir-127/hsa-mir-218-1/hsa-mir-15a/hsa…	46
Systemic Lupus Erythematosus	Systemic Lupus Erythematosus	45/481	55/1764	1.41936e-17	1.31857e-16	2.14366e-17	hsa-mir-21/hsa-mir-145/hsa-mir-196a-1/hsa-mir-196a-2/hsa-mir-335/hsa-mir-142/hsa-mir-181b-1/hsa-mir-342/hsa-mir-181b-2/hsa-mir-155/hsa-mir-7-1/hsa-mir-7-3/hsa-mir-326/hsa-mir-345/hsa-mir-494/hsa-mir-758/hsa-mir-556/hsa-mir-224/hsa-mir-7-2/hsa-mir-181c/hsa-let-7d/hsa-mir-150/hsa-mir-126/hsa-mir-98/hsa-mir-328/hsa-mir-18b/hsa-mir-16-2/hsa-mir-10a/hsa-mir-410/hsa-mir-221/hsa-mir-31/hsa-mir-16-1/hsa-…	45
Hepatitis C Virus Infection	Hepatitis C Virus Infection	60/481	86/1764	4.01767e-17	3.67904e-16	5.98119e-17	hsa-mir-21/hsa-mir-96/hsa-mir-145/hsa-mir-182/hsa-mir-200a/hsa-mir-125b-1/hsa-mir-125b-2/hsa-mir-99a/hsa-let-7c/hsa-mir-200b/hsa-mir-195/hsa-mir-142/hsa-mir-192/hsa-mir-449a/hsa-mir-155/hsa-mir-503/hsa-mir-19a/hsa-mir-215/hsa-mir-758/hsa-mir-885/hsa-mir-224/hsa-mir-181c/hsa-let-7d/hsa-mir-126/hsa-mir-136/hsa-mir-651/hsa-mir-373/hsa-mir-22/hsa-mir-16-2/hsa-mir-122/hsa-mir-217/hsa-let-7b/hsa-mir-27…	60
Carcinoma, Endometrial	Carcinoma, Endometrial	46/481	58/1764	6.21757e-17	5.61333e-16	9.12587e-17	hsa-mir-145/hsa-mir-429/hsa-mir-141/hsa-mir-182/hsa-mir-200a/hsa-mir-125b-1/hsa-mir-125b-2/hsa-mir-10b/hsa-mir-196a-2/hsa-let-7c/hsa-mir-200c/hsa-mir-200b/hsa-mir-449a/hsa-mir-204/hsa-mir-93/hsa-mir-203a/hsa-mir-203b/hsa-mir-1-2/hsa-mir-1-1/hsa-mir-135b/hsa-mir-205/hsa-let-7d/hsa-mir-218-2/hsa-mir-302c/hsa-mir-543/hsa-mir-302e/hsa-mir-302a/hsa-mir-218-1/hsa-mir-103a-2/hsa-let-7b/hsa-let-7a-2/hsa-…	46
Carcinoma, Breast, Triple Negative	Carcinoma, Breast, Triple Negative	47/481	60/1764	6.88579e-17	6.13026e-16	9.96627e-17	hsa-mir-21/hsa-mir-145/hsa-mir-182/hsa-mir-210/hsa-mir-200c/hsa-mir-200b/hsa-mir-195/hsa-mir-93/hsa-mir-155/hsa-mir-940/hsa-mir-493/hsa-mir-7-1/hsa-mir-143/hsa-mir-7-3/hsa-mir-135b/hsa-mir-18a/hsa-mir-9-1/hsa-mir-9-2/hsa-mir-9-3/hsa-mir-205/hsa-mir-7-2/hsa-mir-761/hsa-mir-126/hsa-mir-206/hsa-mir-218-2/hsa-mir-136/hsa-mir-128-1/hsa-mir-16-2/hsa-mir-218-1/hsa-mir-15a/hsa-mir-103a-2/hsa-mir-217/hsa-…	47
Alzheimer's Disease	Alzheimer's Disease	66/481	100/1764	8.20815e-17	7.20743e-16	1.17175e-16	hsa-mir-139/hsa-mir-21/hsa-mir-125b-1/hsa-mir-125b-2/hsa-mir-100/hsa-mir-200c/hsa-mir-200b/hsa-mir-195/hsa-mir-33b/hsa-mir-511/hsa-mir-148b/hsa-mir-142/hsa-mir-301a/hsa-mir-181b-1/hsa-mir-375/hsa-mir-342/hsa-mir-181b-2/hsa-mir-93/hsa-mir-191/hsa-mir-155/hsa-mir-33a/hsa-mir-937/hsa-mir-7-1/hsa-mir-143/hsa-mir-7-3/hsa-mir-188/hsa-mir-483/hsa-mir-9-1/hsa-mir-9-2/hsa-mir-9-3/hsa-mir-885/hsa-mir-7-2/h…	66
Bladder Neoplasms	Bladder Neoplasms	34/481	37/1764	8.83107e-17	7.64961e-16	1.24364e-16	hsa-mir-21/hsa-mir-145/hsa-mir-125b-1/hsa-mir-125b-2/hsa-mir-210/hsa-mir-99a/hsa-mir-200b/hsa-mir-181b-1/hsa-mir-181b-2/hsa-mir-93/hsa-mir-203a/hsa-mir-133a-1/hsa-mir-133a-2/hsa-mir-203b/hsa-mir-143/hsa-mir-1-2/hsa-mir-1-1/hsa-mir-503/hsa-mir-9-1/hsa-mir-9-2/hsa-mir-9-3/hsa-mir-205/hsa-mir-1224/hsa-mir-149/hsa-mir-328/hsa-mir-708/hsa-mir-127/hsa-mir-29b-1/hsa-mir-300/hsa-mir-199b/hsa-mir-133b/hsa…	34
irradiation	irradiation	57/481	81/1764	1.43093e-16	1.22297e-15	1.98824e-16	hsa-mir-21/hsa-mir-96/hsa-mir-145/hsa-mir-144/hsa-mir-195/hsa-mir-148b/hsa-mir-142/hsa-mir-301a/hsa-mir-454/hsa-mir-93/hsa-mir-140/hsa-mir-155/hsa-mir-495/hsa-mir-590/hsa-mir-452/hsa-mir-299/hsa-mir-143/hsa-mir-19a/hsa-mir-605/hsa-mir-18a/hsa-mir-106a/hsa-mir-3170/hsa-mir-376a-2/hsa-mir-556/hsa-mir-20b/hsa-mir-126/hsa-mir-302e/hsa-mir-22/hsa-mir-128-1/hsa-mir-16-2/hsa-mir-374a/hsa-mir-103a-2/hsa-…	57
Hematopoiesis	Hematopoiesis	45/481	57/1764	1.93498e-16	1.632e-15	2.65323e-16	hsa-mir-486-1/hsa-mir-486-2/hsa-mir-145/hsa-mir-378a/hsa-mir-125b-1/hsa-mir-125b-2/hsa-mir-378c/hsa-mir-99a/hsa-mir-100/hsa-mir-196a-1/hsa-mir-196a-2/hsa-mir-144/hsa-let-7c/hsa-mir-142/hsa-mir-155/hsa-mir-133a-1/hsa-mir-133a-2/hsa-mir-143/hsa-mir-1-2/hsa-mir-19a/hsa-mir-18a/hsa-mir-20b/hsa-let-7d/hsa-mir-150/hsa-mir-126/hsa-mir-218-2/hsa-mir-30c-2/hsa-mir-22/hsa-mir-378b/hsa-mir-30c-1/hsa-mir-218…	45
Angiogenesis	Angiogenesis	49/481	65/1764	2.36478e-16	1.9686e-15	3.20045e-16	hsa-mir-21/hsa-mir-486-1/hsa-mir-486-2/hsa-mir-145/hsa-mir-378a/hsa-mir-378c/hsa-mir-210/hsa-mir-190b/hsa-mir-10b/hsa-mir-184/hsa-mir-497/hsa-mir-93/hsa-mir-133a-1/hsa-mir-133a-2/hsa-mir-143/hsa-mir-891a/hsa-mir-19a/hsa-mir-18a/hsa-mir-205/hsa-mir-149/hsa-mir-129-1/hsa-mir-382/hsa-mir-150/hsa-mir-126/hsa-mir-22/hsa-mir-378b/hsa-mir-16-2/hsa-mir-122/hsa-mir-15a/hsa-let-7b/hsa-mir-27b/hsa-let-7f-2/…	49
5-aza-2'-deoxycytidine (5-Aza-CdR)	5-aza-2'-deoxycytidine (5-Aza-CdR)	42/481	52/1764	4.60431e-16	3.7838e-15	6.1515e-16	hsa-mir-141/hsa-mir-125b-1/hsa-mir-125b-2/hsa-mir-210/hsa-mir-99a/hsa-mir-196a-1/hsa-mir-196a-2/hsa-let-7c/hsa-mir-193a/hsa-mir-181b-1/hsa-mir-342/hsa-mir-181b-2/hsa-mir-92b/hsa-mir-93/hsa-mir-155/hsa-mir-503/hsa-mir-432/hsa-mir-205/hsa-mir-149/hsa-mir-138-2/hsa-mir-132/hsa-mir-193b/hsa-mir-339/hsa-mir-10a/hsa-mir-15a/hsa-let-7i/hsa-mir-138-1/hsa-mir-27b/hsa-let-7f-2/hsa-let-7g/hsa-mir-27a/hsa-mi…	42
Coronary Heart Diseases	Coronary Heart Diseases	44/481	56/1764	5.98473e-16	4.85597e-15	7.89458e-16	hsa-mir-21/hsa-mir-486-1/hsa-mir-486-2/hsa-mir-145/hsa-mir-125b-1/hsa-mir-125b-2/hsa-mir-451a/hsa-mir-196a-2/hsa-mir-32/hsa-mir-454/hsa-mir-155/hsa-mir-133a-1/hsa-mir-133a-2/hsa-mir-585/hsa-mir-1-2/hsa-mir-1-1/hsa-mir-18a/hsa-mir-149/hsa-mir-224/hsa-mir-126/hsa-mir-206/hsa-mir-22/hsa-mir-339/hsa-mir-624/hsa-mir-122/hsa-mir-340/hsa-mir-214/hsa-mir-221/hsa-mir-31/hsa-mir-223/hsa-mir-208a/hsa-mir-10…	44
Lymphoma	Lymphoma	46/481	60/1764	6.81952e-16	5.46414e-15	8.88333e-16	hsa-mir-21/hsa-mir-486-1/hsa-mir-486-2/hsa-mir-125b-1/hsa-mir-125b-2/hsa-mir-10b/hsa-mir-144/hsa-mir-497/hsa-mir-200c/hsa-mir-155/hsa-mir-203a/hsa-mir-203b/hsa-mir-143/hsa-mir-19a/hsa-mir-18a/hsa-mir-494/hsa-mir-20b/hsa-mir-224/hsa-let-7d/hsa-mir-150/hsa-mir-18b/hsa-mir-22/hsa-mir-128-1/hsa-mir-16-2/hsa-mir-127/hsa-mir-122/hsa-mir-15a/hsa-mir-26a-1/hsa-mir-31/hsa-mir-499b/hsa-mir-16-1/hsa-mir-23b…	46
Epithelial-to-Mesenchymal Transition	Epithelial-to-Mesenchymal Transition	57/481	83/1764	8.49794e-16	6.72491e-15	1.0933e-15	hsa-mir-21/hsa-mir-486-1/hsa-mir-486-2/hsa-mir-145/hsa-mir-429/hsa-mir-141/hsa-mir-200a/hsa-mir-451a/hsa-mir-210/hsa-mir-100/hsa-mir-184/hsa-mir-144/hsa-let-7c/hsa-mir-200c/hsa-mir-200b/hsa-mir-192/hsa-mir-375/hsa-mir-665/hsa-mir-191/hsa-mir-155/hsa-mir-203a/hsa-mir-203b/hsa-mir-590/hsa-mir-143/hsa-mir-215/hsa-mir-675/hsa-mir-18a/hsa-mir-205/hsa-mir-129-2/hsa-mir-129-1/hsa-mir-382/hsa-let-7d/hsa-…	57
Prostate Neoplasms	Prostate Neoplasms	53/481	75/1764	1.40074e-15	1.09497e-14	1.78014e-15	hsa-mir-21/hsa-mir-486-1/hsa-mir-486-2/hsa-mir-145/hsa-mir-182/hsa-mir-200a/hsa-mir-125b-1/hsa-mir-125b-2/hsa-mir-99a/hsa-mir-100/hsa-mir-200c/hsa-mir-200b/hsa-mir-32/hsa-mir-130b/hsa-mir-181b-1/hsa-mir-181b-2/hsa-mir-93/hsa-mir-191/hsa-mir-203a/hsa-mir-203b/hsa-mir-105-1/hsa-mir-143/hsa-mir-135b/hsa-mir-205/hsa-mir-106a/hsa-mir-132/hsa-mir-193b/hsa-mir-30c-2/hsa-mir-373/hsa-mir-22/hsa-mir-331/hs…	53
ionizing radiation (IR)	ionizing radiation (IR)	49/481	67/1764	1.92953e-15	1.47241e-14	2.39377e-15	hsa-mir-21/hsa-mir-200a/hsa-mir-100/hsa-mir-144/hsa-mir-148b/hsa-mir-449a/hsa-mir-93/hsa-mir-155/hsa-mir-7-1/hsa-mir-1-2/hsa-mir-1-1/hsa-mir-503/hsa-mir-19a/hsa-mir-18a/hsa-mir-494/hsa-mir-9-1/hsa-mir-9-2/hsa-mir-9-3/hsa-mir-205/hsa-mir-224/hsa-mir-150/hsa-mir-218-2/hsa-mir-339/hsa-mir-16-2/hsa-mir-127/hsa-mir-122/hsa-mir-218-1/hsa-let-7i/hsa-let-7g/hsa-mir-134/hsa-mir-302b/hsa-mir-27a/hsa-mir-22…	49
Leukemia	Leukemia	49/481	67/1764	1.92953e-15	1.47241e-14	2.39377e-15	hsa-mir-139/hsa-mir-21/hsa-mir-486-1/hsa-mir-486-2/hsa-mir-183/hsa-mir-378a/hsa-mir-125b-1/hsa-mir-125b-2/hsa-mir-378c/hsa-mir-365b/hsa-mir-365a/hsa-mir-195/hsa-mir-511/hsa-mir-454/hsa-mir-155/hsa-mir-143/hsa-mir-19a/hsa-mir-18a/hsa-mir-9-1/hsa-mir-9-2/hsa-mir-9-3/hsa-mir-138-2/hsa-mir-181c/hsa-mir-193b/hsa-mir-2278/hsa-mir-126/hsa-mir-378b/hsa-mir-339/hsa-mir-16-2/hsa-mir-122/hsa-mir-15a/hsa-mir…	49
propofol (PPF)	propofol (PPF)	39/481	48/1764	3.85091e-15	2.90404e-14	4.72124e-15	hsa-mir-21/hsa-mir-486-1/hsa-mir-486-2/hsa-mir-145/hsa-mir-451a/hsa-mir-10b/hsa-mir-196a-1/hsa-mir-196a-2/hsa-mir-195/hsa-mir-204/hsa-mir-665/hsa-mir-140/hsa-mir-155/hsa-mir-495/hsa-mir-133a-1/hsa-mir-133a-2/hsa-mir-326/hsa-mir-9-1/hsa-mir-9-2/hsa-mir-9-3/hsa-mir-20b/hsa-mir-1284/hsa-mir-498/hsa-mir-206/hsa-mir-218-2/hsa-mir-374a/hsa-mir-122/hsa-mir-218-1/hsa-mir-186/hsa-let-7i/hsa-mir-30e/hsa-mi…	39
Myocardial Infarction	Myocardial Infarction	41/481	52/1764	5.14334e-15	3.83358e-14	6.23244e-15	hsa-mir-21/hsa-mir-125b-1/hsa-mir-125b-2/hsa-mir-451a/hsa-mir-210/hsa-mir-196a-2/hsa-mir-144/hsa-mir-155/hsa-mir-1-2/hsa-mir-1-1/hsa-mir-106a/hsa-mir-149/hsa-mir-150/hsa-mir-126/hsa-mir-206/hsa-mir-218-2/hsa-mir-22/hsa-mir-16-2/hsa-mir-218-1/hsa-mir-103a-2/hsa-mir-186/hsa-mir-26a-1/hsa-let-7g/hsa-mir-29b-1/hsa-mir-31/hsa-mir-499b/hsa-mir-16-1/hsa-mir-208a/hsa-mir-133b/hsa-mir-34c/hsa-mir-26a-2/hs…	41
Endometriosis	Endometriosis	35/481	41/1764	5.55119e-15	4.04354e-14	6.57378e-15	hsa-mir-183/hsa-mir-145/hsa-mir-141/hsa-mir-200a/hsa-mir-125b-1/hsa-mir-125b-2/hsa-mir-451a/hsa-mir-99a/hsa-mir-10b/hsa-mir-100/hsa-mir-365b/hsa-mir-365a/hsa-mir-200b/hsa-mir-195/hsa-mir-142/hsa-mir-191/hsa-mir-143/hsa-mir-1-2/hsa-mir-1-1/hsa-mir-556/hsa-mir-202/hsa-mir-449b/hsa-mir-150/hsa-mir-126/hsa-mir-16-2/hsa-mir-15a/hsa-let-7b/hsa-mir-16-1/hsa-mir-223/hsa-mir-196b/hsa-mir-125a/hsa-mir-34c/…	35
Leukemia, Lymphocytic, Chronic	Leukemia, Lymphocytic, Chronic	35/481	41/1764	5.55119e-15	4.04354e-14	6.57378e-15	hsa-mir-21/hsa-mir-125b-1/hsa-mir-125b-2/hsa-mir-497/hsa-mir-181b-1/hsa-mir-181b-2/hsa-mir-155/hsa-mir-143/hsa-mir-9-1/hsa-mir-9-2/hsa-mir-9-3/hsa-mir-132/hsa-mir-150/hsa-mir-22/hsa-mir-16-2/hsa-mir-708/hsa-mir-122/hsa-mir-15a/hsa-mir-26a-1/hsa-mir-214/hsa-mir-29b-1/hsa-mir-31/hsa-mir-16-1/hsa-mir-223/hsa-mir-34c/hsa-mir-26a-2/hsa-mir-362/hsa-mir-29b-2/hsa-mir-29c/hsa-mir-34b/hsa-mir-15b/hsa-mir-…	35
doxorubicin (DOX)	doxorubicin (DOX)	47/481	64/1764	5.84828e-15	4.21208e-14	6.84778e-15	hsa-mir-21/hsa-mir-145/hsa-mir-182/hsa-mir-451a/hsa-mir-100/hsa-mir-184/hsa-mir-200c/hsa-mir-200b/hsa-mir-195/hsa-mir-181b-1/hsa-mir-375/hsa-mir-449a/hsa-mir-181b-2/hsa-mir-155/hsa-mir-1-2/hsa-mir-1-1/hsa-mir-135b/hsa-mir-132/hsa-mir-22/hsa-mir-331/hsa-mir-30d/hsa-mir-16-2/hsa-mir-122/hsa-mir-15a/hsa-mir-26a-1/hsa-mir-27b/hsa-let-7a-2/hsa-mir-27a/hsa-mir-221/hsa-mir-16-1/hsa-mir-223/hsa-mir-222/h…	47
Choriocarcinoma	Choriocarcinoma	45/481	60/1764	6.15424e-15	4.38319e-14	7.12597e-15	hsa-mir-21/hsa-mir-183/hsa-mir-145/hsa-mir-429/hsa-mir-182/hsa-mir-200a/hsa-mir-210/hsa-mir-10b/hsa-mir-196a-1/hsa-mir-196a-2/hsa-mir-200c/hsa-mir-200b/hsa-mir-195/hsa-mir-192/hsa-mir-181b-1/hsa-mir-449a/hsa-mir-204/hsa-mir-181b-2/hsa-mir-93/hsa-mir-191/hsa-mir-155/hsa-mir-203a/hsa-mir-133a-1/hsa-mir-133a-2/hsa-mir-203b/hsa-mir-143/hsa-mir-215/hsa-mir-205/hsa-mir-106a/hsa-mir-193b/hsa-mir-126/hsa…	45
angiotensin II (Ang II)	angiotensin II (Ang II)	32/481	36/1764	7.45709e-15	5.19565e-14	8.44682e-15	hsa-mir-21/hsa-mir-96/hsa-mir-145/hsa-mir-200a/hsa-mir-155/hsa-mir-133a-1/hsa-mir-133a-2/hsa-mir-590/hsa-mir-143/hsa-mir-9-1/hsa-mir-9-2/hsa-mir-9-3/hsa-mir-129-2/hsa-mir-202/hsa-mir-129-1/hsa-mir-132/hsa-mir-126/hsa-mir-128-1/hsa-mir-186/hsa-mir-217/hsa-mir-27b/hsa-let-7g/hsa-mir-221/hsa-mir-29b-1/hsa-mir-30b/hsa-mir-23b/hsa-mir-29b-2/hsa-mir-212/hsa-mir-185/hsa-mir-744/hsa-mir-130a/hsa-mir-500a	32
Carcinoma, Thyroid	Carcinoma, Thyroid	32/481	36/1764	7.45709e-15	5.19565e-14	8.44682e-15	hsa-mir-21/hsa-mir-486-1/hsa-mir-486-2/hsa-mir-145/hsa-mir-200a/hsa-mir-144/hsa-mir-551b/hsa-mir-142/hsa-mir-204/hsa-mir-155/hsa-mir-7-1/hsa-mir-584/hsa-mir-7-3/hsa-mir-639/hsa-mir-205/hsa-mir-149/hsa-mir-7-2/hsa-mir-618/hsa-mir-449b/hsa-mir-150/hsa-mir-126/hsa-let-7a-2/hsa-mir-214/hsa-mir-27a/hsa-mir-221/hsa-mir-23b/hsa-mir-222/hsa-mir-125a/hsa-mir-106b/hsa-mir-539/hsa-mir-146b/hsa-mir-148a	32
arsenite	arsenite	42/481	55/1764	1.78168e-14	1.22802e-13	1.99645e-14	hsa-mir-21/hsa-mir-145/hsa-mir-141/hsa-mir-182/hsa-mir-200a/hsa-let-7c/hsa-mir-200c/hsa-mir-200b/hsa-mir-33b/hsa-mir-301a/hsa-mir-181b-1/hsa-mir-181b-2/hsa-mir-191/hsa-mir-155/hsa-mir-143/hsa-mir-379/hsa-mir-9-1/hsa-mir-9-2/hsa-mir-9-3/hsa-mir-205/hsa-mir-455/hsa-mir-138-2/hsa-mir-181c/hsa-mir-126/hsa-mir-373/hsa-mir-122/hsa-mir-217/hsa-let-7b/hsa-mir-138-1/hsa-let-7a-2/hsa-mir-134/hsa-mir-27a/hs…	42
MYC	MYC	34/481	40/1764	1.83108e-14	1.24864e-13	2.02998e-14	hsa-mir-429/hsa-mir-141/hsa-let-7c/hsa-mir-195/hsa-mir-93/hsa-mir-19a/hsa-mir-18a/hsa-mir-9-1/hsa-mir-9-2/hsa-mir-9-3/hsa-mir-106a/hsa-mir-20b/hsa-let-7d/hsa-mir-22/hsa-mir-15a/hsa-let-7i/hsa-let-7b/hsa-mir-26a-1/hsa-let-7a-2/hsa-let-7f-2/hsa-let-7g/hsa-mir-221/hsa-mir-23b/hsa-mir-19b-1/hsa-mir-106b/hsa-mir-26a-2/hsa-mir-19b-2/hsa-mir-29c/hsa-mir-92a-2/hsa-let-7f-1/hsa-mir-26b/hsa-mir-29a/hsa-mir…	34
Carcinoma, Adrenocortical	Carcinoma, Adrenocortical	28/481	30/1764	2.13792e-14	1.44254e-13	2.3452e-14	hsa-mir-139/hsa-mir-145/hsa-mir-125b-1/hsa-mir-125b-2/hsa-mir-210/hsa-mir-100/hsa-mir-200b/hsa-mir-195/hsa-mir-335/hsa-mir-192/hsa-mir-375/hsa-mir-203a/hsa-mir-203b/hsa-mir-7-1/hsa-mir-7-3/hsa-mir-483/hsa-mir-205/hsa-mir-376a-2/hsa-mir-7-2/hsa-mir-382/hsa-mir-132/hsa-let-7d/hsa-mir-126/hsa-mir-16-2/hsa-let-7b/hsa-mir-16-1/hsa-mir-484/hsa-mir-130a	28
Acute Myocardial Infarction	Acute Myocardial Infarction	37/481	46/1764	3.81186e-14	2.54521e-13	4.13788e-14	hsa-mir-21/hsa-mir-486-1/hsa-mir-486-2/hsa-mir-145/hsa-mir-125b-1/hsa-mir-125b-2/hsa-mir-99a/hsa-mir-144/hsa-mir-497/hsa-mir-148b/hsa-mir-204/hsa-mir-191/hsa-mir-133a-1/hsa-mir-133a-2/hsa-mir-1-2/hsa-mir-1-1/hsa-mir-19a/hsa-mir-150/hsa-mir-126/hsa-mir-328/hsa-mir-30d/hsa-mir-122/hsa-mir-26a-1/hsa-mir-134/hsa-mir-214/hsa-mir-221/hsa-mir-499b/hsa-mir-1291/hsa-mir-208a/hsa-mir-133b/hsa-mir-106b/hsa-…	37
Atrial Fibrillation	Atrial Fibrillation	44/481	60/1764	5.08123e-14	3.3578e-13	5.45894e-14	hsa-mir-21/hsa-mir-486-1/hsa-mir-486-2/hsa-mir-183/hsa-mir-451a/hsa-mir-10b/hsa-mir-196a-2/hsa-mir-144/hsa-mir-192/hsa-mir-93/hsa-mir-155/hsa-mir-590/hsa-mir-377/hsa-mir-1-2/hsa-mir-1-1/hsa-mir-19a/hsa-mir-215/hsa-mir-18a/hsa-mir-483/hsa-mir-106a/hsa-mir-150/hsa-mir-126/hsa-mir-328/hsa-mir-18b/hsa-mir-10a/hsa-mir-26a-1/hsa-mir-29b-1/hsa-mir-30b/hsa-mir-19b-1/hsa-mir-199b/hsa-mir-208a/hsa-mir-106b…	44
Asthma	Asthma	34/481	41/1764	8.02861e-14	5.14634e-13	8.36666e-14	hsa-mir-21/hsa-mir-145/hsa-mir-125b-1/hsa-mir-125b-2/hsa-mir-196a-2/hsa-mir-200c/hsa-mir-148b/hsa-mir-187/hsa-mir-140/hsa-mir-155/hsa-mir-143/hsa-mir-19a/hsa-mir-18a/hsa-mir-9-1/hsa-mir-9-2/hsa-mir-9-3/hsa-mir-149/hsa-mir-224/hsa-mir-498/hsa-let-7d/hsa-mir-126/hsa-mir-22/hsa-mir-708/hsa-mir-122/hsa-let-7b/hsa-let-7a-2/hsa-let-7f-2/hsa-let-7g/hsa-mir-221/hsa-mir-499b/hsa-let-7f-1/hsa-mir-499a/hsa-…	34
cigarette smoke extract (CSE)	cigarette smoke extract (CSE)	34/481	41/1764	8.02861e-14	5.14634e-13	8.36666e-14	hsa-mir-21/hsa-mir-486-1/hsa-mir-486-2/hsa-mir-145/hsa-mir-378a/hsa-mir-210/hsa-mir-1301/hsa-mir-144/hsa-mir-497/hsa-let-7c/hsa-mir-193a/hsa-mir-181b-1/hsa-mir-181b-2/hsa-mir-191/hsa-mir-133a-1/hsa-mir-133a-2/hsa-mir-149/hsa-mir-132/hsa-mir-150/hsa-mir-206/hsa-mir-218-2/hsa-mir-218-1/hsa-mir-217/hsa-let-7f-2/hsa-mir-29b-1/hsa-mir-24-1/hsa-mir-223/hsa-mir-34c/hsa-mir-380/hsa-mir-29b-2/hsa-let-7f-1…	34
kidney.cortex_renalis	kidney.cortex_renalis	34/481	41/1764	8.02861e-14	5.14634e-13	8.36666e-14	hsa-mir-96/hsa-mir-183/hsa-mir-429/hsa-mir-141/hsa-mir-182/hsa-mir-200a/hsa-mir-337/hsa-mir-200c/hsa-mir-200b/hsa-mir-195/hsa-mir-551b/hsa-mir-495/hsa-mir-377/hsa-mir-493/hsa-mir-7-1/hsa-mir-7-3/hsa-mir-376c/hsa-mir-654/hsa-mir-376a-2/hsa-mir-3651/hsa-mir-7-2/hsa-mir-382/hsa-mir-132/hsa-mir-136/hsa-mir-127/hsa-mir-410/hsa-mir-323a/hsa-mir-509-3/hsa-mir-212/hsa-mir-376b/hsa-mir-485/hsa-mir-148a/hs…	34
Imatinib	Imatinib	37/481	47/1764	1.34184e-13	8.51604e-13	1.38449e-13	hsa-mir-21/hsa-mir-183/hsa-mir-141/hsa-mir-100/hsa-mir-142/hsa-mir-181b-1/hsa-mir-181b-2/hsa-mir-191/hsa-mir-155/hsa-mir-203a/hsa-mir-493/hsa-mir-7-1/hsa-mir-7-3/hsa-mir-326/hsa-mir-224/hsa-mir-7-2/hsa-mir-138-2/hsa-mir-181c/hsa-mir-126/hsa-mir-328/hsa-mir-30c-2/hsa-mir-30c-1/hsa-mir-15a/hsa-mir-138-1/hsa-mir-26a-1/hsa-mir-134/hsa-mir-221/hsa-mir-30b/hsa-mir-199b/hsa-mir-196b/hsa-mir-26a-2/hsa-mi…	37
Obesity	Obesity	39/481	51/1764	1.53374e-13	9.63851e-13	1.56698e-13	hsa-mir-21/hsa-mir-378a/hsa-mir-200a/hsa-mir-378c/hsa-mir-210/hsa-mir-200b/hsa-mir-335/hsa-mir-33b/hsa-mir-130b/hsa-mir-342/hsa-mir-155/hsa-mir-33a/hsa-mir-143/hsa-mir-503/hsa-mir-483/hsa-mir-376a-2/hsa-mir-138-2/hsa-mir-126/hsa-mir-378b/hsa-mir-16-2/hsa-mir-127/hsa-mir-122/hsa-mir-103a-2/hsa-mir-138-1/hsa-mir-26a-1/hsa-mir-27b/hsa-mir-27a/hsa-mir-221/hsa-mir-16-1/hsa-mir-223/hsa-mir-652/hsa-mir-…	39
1,25-dihydroxyvitamin D 3 (calcitriol)	1,25-dihydroxyvitamin D 3 (calcitriol)	22/481	22/1764	2.68892e-13	1.67276e-12	2.71949e-13	hsa-mir-125b-1/hsa-mir-125b-2/hsa-mir-100/hsa-mir-32/hsa-mir-187/hsa-mir-1-2/hsa-mir-1-1/hsa-mir-1247/hsa-mir-675/hsa-mir-483/hsa-mir-1284/hsa-mir-498/hsa-mir-126/hsa-mir-218-2/hsa-mir-302c/hsa-mir-16-2/hsa-mir-122/hsa-mir-218-1/hsa-mir-217/hsa-mir-16-1/hsa-mir-520c/hsa-mir-582	22
Kidney Injury	Kidney Injury	26/481	28/1764	2.714e-13	1.67276e-12	2.71949e-13	hsa-mir-21/hsa-mir-182/hsa-mir-125b-1/hsa-mir-125b-2/hsa-mir-210/hsa-let-7c/hsa-mir-200c/hsa-mir-192/hsa-mir-204/hsa-mir-155/hsa-mir-494/hsa-mir-382/hsa-mir-150/hsa-mir-126/hsa-mir-30c-2/hsa-mir-30d/hsa-mir-127/hsa-mir-30c-1/hsa-mir-122/hsa-mir-30e/hsa-mir-30b/hsa-mir-24-1/hsa-mir-151a/hsa-mir-211/hsa-mir-423/hsa-mir-24-2	26
Multiple Myeloma	Multiple Myeloma	43/481	60/1764	3.85166e-13	2.35134e-12	3.8227e-13	hsa-mir-21/hsa-mir-96/hsa-mir-145/hsa-mir-182/hsa-mir-451a/hsa-mir-335/hsa-mir-33b/hsa-mir-192/hsa-mir-301a/hsa-mir-342/hsa-mir-155/hsa-mir-215/hsa-mir-135b/hsa-mir-18a/hsa-mir-9-1/hsa-mir-9-2/hsa-mir-9-3/hsa-mir-149/hsa-mir-202/hsa-mir-150/hsa-mir-631/hsa-mir-331/hsa-mir-16-2/hsa-mir-15a/hsa-mir-186/hsa-let-7b/hsa-mir-221/hsa-mir-29b-1/hsa-mir-30b/hsa-mir-16-1/hsa-mir-23b/hsa-mir-24-1/hsa-mir-19…	43
Carcinoma, Renal Cell, Clear-Cell	Carcinoma, Renal Cell, Clear-Cell	42/481	58/1764	4.13697e-13	2.47832e-12	4.02912e-13	hsa-mir-21/hsa-mir-145/hsa-mir-429/hsa-mir-141/hsa-mir-125b-1/hsa-mir-125b-2/hsa-mir-210/hsa-mir-10b/hsa-mir-195/hsa-mir-335/hsa-mir-142/hsa-mir-187/hsa-mir-204/hsa-mir-377/hsa-mir-452/hsa-mir-299/hsa-mir-1-1/hsa-mir-19a/hsa-mir-9-1/hsa-mir-9-2/hsa-mir-9-3/hsa-mir-126/hsa-mir-136/hsa-mir-30c-2/hsa-mir-22/hsa-mir-122/hsa-mir-217/hsa-let-7i/hsa-mir-27b/hsa-let-7g/hsa-mir-340/hsa-mir-27a/hsa-mir-487…	42
Hormone-mediated Signaling Pathway	Hormone-mediated Signaling Pathway	42/481	58/1764	4.13697e-13	2.47832e-12	4.02912e-13	hsa-mir-21/hsa-mir-375/hsa-mir-133a-1/hsa-mir-133a-2/hsa-mir-7-1/hsa-mir-379/hsa-mir-7-3/hsa-mir-1-2/hsa-mir-1-1/hsa-mir-19a/hsa-mir-135b/hsa-mir-18a/hsa-mir-9-1/hsa-mir-9-2/hsa-mir-9-3/hsa-mir-7-2/hsa-mir-132/hsa-mir-126/hsa-mir-98/hsa-mir-206/hsa-mir-22/hsa-mir-30d/hsa-mir-128-1/hsa-mir-16-2/hsa-mir-15a/hsa-let-7a-2/hsa-mir-27a/hsa-mir-221/hsa-mir-499b/hsa-mir-16-1/hsa-mir-23b/hsa-mir-24-1/hsa-…	42
Carcinoma, Rectal	Carcinoma, Rectal	37/481	48/1764	4.38504e-13	2.6026e-12	4.23118e-13	hsa-mir-139/hsa-mir-21/hsa-mir-486-1/hsa-mir-486-2/hsa-mir-183/hsa-mir-145/hsa-mir-141/hsa-mir-125b-2/hsa-mir-196a-1/hsa-mir-196a-2/hsa-mir-193a/hsa-mir-195/hsa-mir-181b-1/hsa-mir-181b-2/hsa-mir-92b/hsa-mir-155/hsa-mir-203a/hsa-mir-203b/hsa-mir-143/hsa-mir-135b/hsa-mir-18a/hsa-mir-150/hsa-mir-18b/hsa-let-7g/hsa-mir-27a/hsa-mir-221/hsa-mir-31/hsa-mir-199b/hsa-mir-491/hsa-mir-34c/hsa-mir-492/hsa-mi…	37
Cholangiocarcinoma	Cholangiocarcinoma	30/481	35/1764	4.54492e-13	2.67275e-12	4.34522e-13	hsa-mir-21/hsa-mir-96/hsa-mir-429/hsa-mir-141/hsa-mir-200a/hsa-mir-144/hsa-mir-200c/hsa-mir-200b/hsa-mir-192/hsa-mir-155/hsa-mir-203a/hsa-mir-203b/hsa-mir-1-2/hsa-mir-1-1/hsa-mir-483/hsa-mir-205/hsa-mir-106a/hsa-mir-224/hsa-mir-181c/hsa-mir-150/hsa-mir-373/hsa-mir-122/hsa-mir-26a-1/hsa-mir-221/hsa-mir-29b-1/hsa-mir-222/hsa-mir-26a-2/hsa-mir-29b-2/hsa-mir-26b/hsa-mir-29a	30
paraquat (PQ)	paraquat (PQ)	43/481	61/1764	9.78591e-13	5.63705e-12	9.16444e-13	hsa-mir-145/hsa-mir-200a/hsa-mir-125b-1/hsa-mir-125b-2/hsa-mir-210/hsa-mir-99a/hsa-mir-100/hsa-mir-497/hsa-mir-195/hsa-mir-142/hsa-mir-375/hsa-mir-342/hsa-mir-140/hsa-mir-155/hsa-mir-7-1/hsa-mir-299/hsa-mir-143/hsa-mir-7-3/hsa-mir-483/hsa-mir-494/hsa-mir-376a-2/hsa-mir-224/hsa-mir-7-2/hsa-mir-761/hsa-mir-498/hsa-mir-132/hsa-mir-126/hsa-mir-22/hsa-mir-127/hsa-mir-122/hsa-mir-214/hsa-mir-27a/hsa-mi…	43
Osteoarthritis	Osteoarthritis	33/481	41/1764	9.84946e-13	5.63705e-12	9.16444e-13	hsa-mir-139/hsa-mir-21/hsa-mir-145/hsa-mir-125b-1/hsa-mir-125b-2/hsa-mir-365b/hsa-mir-365a/hsa-mir-335/hsa-mir-181b-1/hsa-mir-204/hsa-mir-181b-2/hsa-mir-140/hsa-mir-483/hsa-mir-9-1/hsa-mir-9-2/hsa-mir-9-3/hsa-mir-181c/hsa-mir-98/hsa-mir-373/hsa-mir-127/hsa-mir-122/hsa-mir-15a/hsa-mir-519b/hsa-mir-27b/hsa-mir-27a/hsa-mir-30b/hsa-mir-24-1/hsa-mir-26b/hsa-mir-146b/hsa-mir-130a/hsa-mir-148a/hsa-mir-2…	33
Parkinson's Disease	Parkinson's Disease	33/481	41/1764	9.84946e-13	5.63705e-12	9.16444e-13	hsa-mir-21/hsa-mir-144/hsa-mir-195/hsa-mir-495/hsa-mir-7-1/hsa-mir-7-3/hsa-mir-1-2/hsa-mir-1-1/hsa-mir-433/hsa-mir-9-1/hsa-mir-9-2/hsa-mir-9-3/hsa-mir-106a/hsa-mir-129-2/hsa-mir-129-1/hsa-mir-7-2/hsa-mir-382/hsa-mir-132/hsa-mir-126/hsa-mir-543/hsa-mir-22/hsa-mir-16-2/hsa-mir-214/hsa-mir-221/hsa-mir-29b-1/hsa-mir-16-1/hsa-mir-19b-1/hsa-mir-133b/hsa-mir-29b-2/hsa-mir-19b-2/hsa-mir-29c/hsa-mir-34b/h…	33
cisplatin (CDDP)	cisplatin (CDDP)	35/481	45/1764	1.23745e-12	7.01952e-12	1.1412e-12	hsa-mir-21/hsa-mir-429/hsa-mir-200c/hsa-mir-200b/hsa-mir-181b-1/hsa-mir-204/hsa-mir-342/hsa-mir-181b-2/hsa-mir-93/hsa-mir-381/hsa-mir-345/hsa-mir-758/hsa-mir-106a/hsa-mir-455/hsa-mir-885/hsa-mir-138-2/hsa-mir-98/hsa-mir-331/hsa-mir-302a/hsa-mir-10a/hsa-mir-138-1/hsa-mir-340/hsa-mir-27a/hsa-mir-221/hsa-mir-29b-1/hsa-mir-630/hsa-mir-23b/hsa-mir-222/hsa-mir-1286/hsa-mir-520f/hsa-mir-29b-2/hsa-mir-76…	35
hepatitis C virus (HCV)	hepatitis C virus (HCV)	37/481	49/1764	1.34082e-12	7.53919e-12	1.22568e-12	hsa-mir-21/hsa-mir-486-1/hsa-mir-486-2/hsa-mir-125b-1/hsa-mir-125b-2/hsa-mir-99a/hsa-mir-130b/hsa-mir-192/hsa-mir-301a/hsa-mir-181b-1/hsa-mir-375/hsa-mir-449a/hsa-mir-181b-2/hsa-mir-93/hsa-mir-155/hsa-mir-19a/hsa-mir-494/hsa-mir-885/hsa-mir-132/hsa-mir-181c/hsa-mir-30c-2/hsa-mir-16-2/hsa-mir-30c-1/hsa-mir-122/hsa-mir-30e/hsa-mir-27b/hsa-mir-221/hsa-mir-30b/hsa-mir-16-1/hsa-mir-223/hsa-mir-491/hsa…	37
Head And Neck Neoplasms	Head And Neck Neoplasms	30/481	36/1764	2.03993e-12	1.13704e-11	1.84854e-12	hsa-mir-21/hsa-let-7c/hsa-mir-200c/hsa-mir-130b/hsa-mir-142/hsa-mir-181b-1/hsa-mir-204/hsa-mir-181b-2/hsa-mir-155/hsa-mir-133a-1/hsa-mir-133a-2/hsa-mir-1-2/hsa-mir-1-1/hsa-mir-18a/hsa-mir-205/hsa-mir-455/hsa-mir-193b/hsa-let-7d/hsa-mir-15a/hsa-let-7i/hsa-let-7b/hsa-let-7a-2/hsa-let-7f-2/hsa-let-7g/hsa-mir-221/hsa-mir-499b/hsa-mir-491/hsa-mir-29c/hsa-let-7f-1/hsa-mir-499a	30
Lymphoma, Large B-Cell, Diffuse	Lymphoma, Large B-Cell, Diffuse	31/481	38/1764	2.57469e-12	1.41058e-11	2.29325e-12	hsa-mir-21/hsa-mir-200a/hsa-mir-200c/hsa-mir-200b/hsa-mir-511/hsa-mir-342/hsa-mir-155/hsa-mir-33a/hsa-mir-147b/hsa-mir-5586/hsa-mir-18a/hsa-mir-455/hsa-mir-224/hsa-mir-138-2/hsa-mir-150/hsa-mir-126/hsa-mir-339/hsa-mir-10a/hsa-mir-138-1/hsa-mir-28/hsa-mir-520d/hsa-mir-26a-1/hsa-mir-214/hsa-mir-221/hsa-mir-222/hsa-mir-520c/hsa-mir-26a-2/hsa-mir-151a/hsa-mir-151b/hsa-mir-146b/hsa-mir-23a	31
Onco-MiRNAs	Onco-MiRNAs	31/481	38/1764	2.57469e-12	1.41058e-11	2.29325e-12	hsa-mir-21/hsa-mir-210/hsa-mir-196a-1/hsa-mir-196a-2/hsa-mir-93/hsa-mir-191/hsa-mir-155/hsa-mir-203a/hsa-mir-19a/hsa-mir-18a/hsa-mir-106a/hsa-mir-455/hsa-mir-20b/hsa-mir-224/hsa-mir-150/hsa-mir-18b/hsa-mir-373/hsa-mir-22/hsa-mir-214/hsa-mir-27a/hsa-mir-221/hsa-mir-24-1/hsa-mir-19b-1/hsa-mir-223/hsa-mir-222/hsa-mir-106b/hsa-mir-19b-2/hsa-mir-92a-2/hsa-mir-146b/hsa-mir-92a-1/hsa-mir-24-2	31
Carcinoma, Thyroid, Papillary	Carcinoma, Thyroid, Papillary	40/481	56/1764	3.26277e-12	1.7724e-11	2.88149e-12	hsa-mir-21/hsa-mir-96/hsa-mir-183/hsa-mir-182/hsa-mir-451a/hsa-mir-99a/hsa-mir-144/hsa-mir-130b/hsa-mir-192/hsa-mir-181b-1/hsa-mir-375/hsa-mir-204/hsa-mir-181b-2/hsa-mir-140/hsa-mir-155/hsa-mir-7-1/hsa-mir-7-3/hsa-mir-135b/hsa-mir-9-1/hsa-mir-9-2/hsa-mir-9-3/hsa-mir-7-2/hsa-mir-126/hsa-mir-30c-2/hsa-mir-10a/hsa-let-7b/hsa-mir-26a-1/hsa-let-7a-2/hsa-mir-214/hsa-mir-221/hsa-mir-31/hsa-mir-199b/hsa-…	40
Peritoneal Dialysis Failure	Peritoneal Dialysis Failure	27/481	31/1764	3.3087e-12	1.78225e-11	2.89749e-12	hsa-mir-21/hsa-mir-200a/hsa-mir-100/hsa-mir-497/hsa-mir-200b/hsa-mir-193a/hsa-mir-335/hsa-mir-142/hsa-mir-192/hsa-mir-93/hsa-mir-205/hsa-mir-129-2/hsa-mir-129-1/hsa-mir-132/hsa-mir-193b/hsa-let-7d/hsa-mir-136/hsa-mir-15a/hsa-mir-221/hsa-mir-30b/hsa-mir-31/hsa-mir-223/hsa-mir-15b/hsa-mir-26b/hsa-mir-146b/hsa-mir-148a/hsa-mir-589	27
Regulation of Akt Pathway	Regulation of Akt Pathway	24/481	26/1764	3.38794e-12	1.80972e-11	2.94216e-12	hsa-mir-141/hsa-mir-196a-1/hsa-mir-196a-2/hsa-mir-184/hsa-mir-181b-1/hsa-mir-181b-2/hsa-mir-155/hsa-mir-7-1/hsa-mir-143/hsa-mir-7-3/hsa-mir-19a/hsa-mir-18a/hsa-mir-205/hsa-mir-7-2/hsa-mir-331/hsa-mir-26a-1/hsa-mir-214/hsa-mir-221/hsa-mir-19b-1/hsa-mir-222/hsa-mir-26a-2/hsa-mir-19b-2/hsa-mir-92a-2/hsa-mir-92a-1	24
Rheumatoid Arthritis	Rheumatoid Arthritis	39/481	54/1764	3.51468e-12	1.86191e-11	3.027e-12	hsa-mir-21/hsa-mir-125b-1/hsa-mir-125b-2/hsa-mir-451a/hsa-mir-342/hsa-mir-155/hsa-mir-203a/hsa-mir-203b/hsa-mir-188/hsa-mir-9-1/hsa-mir-9-2/hsa-mir-9-3/hsa-mir-106a/hsa-mir-149/hsa-mir-4634/hsa-mir-126/hsa-mir-98/hsa-mir-22/hsa-mir-16-2/hsa-mir-122/hsa-mir-27a/hsa-mir-221/hsa-mir-499b/hsa-mir-16-1/hsa-mir-24-1/hsa-mir-223/hsa-mir-222/hsa-mir-125a/hsa-mir-34c/hsa-mir-34b/hsa-mir-92a-2/hsa-mir-26b/…	39
Squamous Cell Carcinoma, Head and Neck	Squamous Cell Carcinoma, Head and Neck	36/481	48/1764	3.91801e-12	2.05856e-11	3.3467e-12	hsa-mir-21/hsa-mir-141/hsa-mir-182/hsa-mir-210/hsa-mir-196a-1/hsa-mir-196a-2/hsa-mir-200c/hsa-mir-200b/hsa-mir-375/hsa-mir-93/hsa-mir-155/hsa-mir-147b/hsa-mir-1-2/hsa-mir-1-1/hsa-mir-376c/hsa-mir-675/hsa-mir-494/hsa-mir-106a/hsa-mir-20b/hsa-mir-138-2/hsa-mir-193b/hsa-mir-150/hsa-mir-206/hsa-mir-373/hsa-mir-128-1/hsa-mir-138-1/hsa-let-7a-2/hsa-mir-134/hsa-mir-27a/hsa-mir-24-1/hsa-mir-29c/hsa-mir-1…	36
Sorafenib	Sorafenib	29/481	35/1764	6.51915e-12	3.39738e-11	5.52329e-12	hsa-mir-139/hsa-mir-21/hsa-mir-378a/hsa-mir-182/hsa-mir-10b/hsa-mir-335/hsa-mir-142/hsa-mir-375/hsa-mir-140/hsa-mir-1-2/hsa-mir-1-1/hsa-mir-675/hsa-mir-18a/hsa-mir-224/hsa-mir-193b/hsa-mir-150/hsa-mir-98/hsa-mir-30d/hsa-mir-128-1/hsa-mir-16-2/hsa-mir-122/hsa-mir-103a-2/hsa-mir-221/hsa-mir-16-1/hsa-mir-223/hsa-mir-125a/hsa-mir-374b/hsa-mir-423/hsa-mir-506	29
HIV-Associated Lipodystrophy	HIV-Associated Lipodystrophy	25/481	28/1764	6.70769e-12	3.46744e-11	5.63719e-12	hsa-mir-365b/hsa-mir-365a/hsa-mir-454/hsa-mir-342/hsa-mir-191/hsa-mir-452/hsa-mir-149/hsa-mir-346/hsa-let-7d/hsa-mir-218-2/hsa-mir-30c-2/hsa-mir-374a/hsa-mir-30c-1/hsa-mir-218-1/hsa-mir-186/hsa-mir-214/hsa-mir-24-1/hsa-mir-196b/hsa-mir-125a/hsa-mir-362/hsa-mir-374b/hsa-mir-532/hsa-mir-628/hsa-mir-24-2/hsa-mir-874	25
Bone Regeneration	Bone Regeneration	26/481	30/1764	1.10048e-11	5.64324e-11	9.17449e-12	hsa-mir-210/hsa-mir-196a-1/hsa-mir-196a-2/hsa-mir-337/hsa-mir-148b/hsa-mir-130b/hsa-mir-93/hsa-mir-155/hsa-mir-377/hsa-mir-143/hsa-mir-1-2/hsa-mir-1-1/hsa-mir-19a/hsa-mir-20b/hsa-let-7d/hsa-mir-18b/hsa-mir-22/hsa-let-7b/hsa-mir-221/hsa-mir-23b/hsa-mir-24-1/hsa-mir-222/hsa-mir-34c/hsa-mir-92a-2/hsa-mir-92a-1/hsa-mir-24-2	26
Estradiol (E2)	Estradiol (E2)	48/481	75/1764	1.12487e-11	5.72256e-11	9.30345e-12	hsa-mir-21/hsa-mir-200a/hsa-mir-10b/hsa-mir-337/hsa-let-7c/hsa-mir-200c/hsa-mir-200b/hsa-mir-191/hsa-mir-203a/hsa-mir-143/hsa-mir-1-2/hsa-mir-1-1/hsa-mir-9-1/hsa-mir-9-2/hsa-mir-9-3/hsa-mir-216a/hsa-let-7d/hsa-mir-126/hsa-mir-98/hsa-mir-30c-2/hsa-mir-128-1/hsa-mir-16-2/hsa-mir-30c-1/hsa-mir-103a-2/hsa-let-7i/hsa-let-7b/hsa-mir-520d/hsa-mir-27b/hsa-let-7a-2/hsa-let-7f-2/hsa-let-7g/hsa-mir-302b/hsa…	48
Human Immunodeficiency Virus Infection	Human Immunodeficiency Virus Infection	35/481	47/1764	1.13549e-11	5.73108e-11	9.3173e-12	hsa-mir-21/hsa-mir-183/hsa-mir-125b-1/hsa-mir-125b-2/hsa-mir-210/hsa-mir-196a-1/hsa-mir-196a-2/hsa-let-7c/hsa-mir-155/hsa-mir-7-1/hsa-mir-7-3/hsa-mir-7-2/hsa-mir-382/hsa-let-7d/hsa-mir-150/hsa-mir-126/hsa-mir-1290/hsa-mir-331/hsa-mir-122/hsa-let-7b/hsa-mir-28/hsa-let-7a-2/hsa-let-7g/hsa-mir-27a/hsa-mir-29b-1/hsa-mir-223/hsa-mir-196b/hsa-mir-222/hsa-mir-34c/hsa-mir-29b-2/hsa-mir-29c/hsa-mir-92a-2/…	35
Aortic Stenosis	Aortic Stenosis	23/481	25/1764	1.18891e-11	5.95386e-11	9.67949e-12	hsa-mir-451a/hsa-mir-210/hsa-mir-195/hsa-mir-204/hsa-mir-133a-1/hsa-mir-133a-2/hsa-mir-1-2/hsa-mir-1-1/hsa-mir-106a/hsa-mir-382/hsa-mir-30c-2/hsa-mir-22/hsa-mir-378b/hsa-mir-30c-1/hsa-mir-26a-1/hsa-mir-30b/hsa-mir-31/hsa-mir-24-1/hsa-mir-133b/hsa-mir-26a-2/hsa-mir-211/hsa-mir-148a/hsa-mir-24-2	23
Chronic Kidney Disease	Chronic Kidney Disease	27/481	32/1764	1.58364e-11	7.86912e-11	1.27932e-11	hsa-mir-21/hsa-mir-125b-1/hsa-mir-125b-2/hsa-mir-210/hsa-mir-204/hsa-mir-133a-1/hsa-mir-133a-2/hsa-mir-143/hsa-mir-19a/hsa-mir-193b/hsa-mir-150/hsa-mir-126/hsa-mir-374a/hsa-mir-15a/hsa-mir-217/hsa-mir-1281/hsa-let-7a-2/hsa-mir-29b-1/hsa-mir-30b/hsa-mir-106b/hsa-mir-1825/hsa-mir-29b-2/hsa-mir-29c/hsa-mir-15b/hsa-mir-26b/hsa-mir-423/hsa-mir-130a	27
Osteogenesis	Osteogenesis	40/481	58/1764	1.97786e-11	9.75238e-11	1.58549e-11	hsa-mir-21/hsa-mir-96/hsa-mir-145/hsa-mir-378a/hsa-mir-125b-1/hsa-mir-125b-2/hsa-mir-378c/hsa-mir-200c/hsa-mir-195/hsa-mir-148b/hsa-mir-140/hsa-mir-495/hsa-mir-33a/hsa-mir-590/hsa-mir-1-2/hsa-mir-1-1/hsa-mir-106a/hsa-mir-224/hsa-mir-138-2/hsa-mir-382/hsa-mir-346/hsa-mir-132/hsa-mir-126/hsa-mir-98/hsa-mir-218-2/hsa-mir-543/hsa-mir-378b/hsa-mir-302a/hsa-mir-218-1/hsa-mir-138-1/hsa-let-7g/hsa-mir-21…	40
Leukemia, Lymphocytic, Chronic, B-Cell	Leukemia, Lymphocytic, Chronic, B-Cell	28/481	34/1764	2.06846e-11	1.01212e-10	1.64546e-11	hsa-mir-21/hsa-mir-195/hsa-mir-181b-1/hsa-mir-181b-2/hsa-mir-155/hsa-mir-181c/hsa-mir-22/hsa-mir-16-2/hsa-mir-15a/hsa-mir-221/hsa-mir-29b-1/hsa-mir-16-1/hsa-mir-223/hsa-mir-222/hsa-mir-34c/hsa-mir-106b/hsa-mir-29b-2/hsa-mir-151a/hsa-mir-29c/hsa-mir-34b/hsa-mir-92a-2/hsa-mir-15b/hsa-mir-151b/hsa-mir-146b/hsa-mir-29a/hsa-mir-640/hsa-mir-92a-1/hsa-mir-148a	28
Liver Cirrhosis	Liver Cirrhosis	39/481	56/1764	2.23221e-11	1.08398e-10	1.76227e-11	hsa-mir-21/hsa-mir-145/hsa-mir-378a/hsa-mir-200a/hsa-mir-10b/hsa-mir-144/hsa-mir-200b/hsa-mir-193a/hsa-mir-454/hsa-mir-155/hsa-mir-203a/hsa-mir-203b/hsa-mir-33a/hsa-mir-18a/hsa-mir-494/hsa-mir-9-1/hsa-mir-9-2/hsa-mir-9-3/hsa-mir-193b/hsa-mir-126/hsa-mir-22/hsa-mir-378b/hsa-mir-122/hsa-let-7a-2/hsa-mir-134/hsa-mir-214/hsa-mir-221/hsa-mir-29b-1/hsa-mir-23b/hsa-mir-519d/hsa-mir-222/hsa-mir-106b/hsa-…	39
Metformin	Metformin	38/481	54/1764	2.4876e-11	1.19891e-10	1.94913e-11	hsa-mir-21/hsa-mir-429/hsa-mir-141/hsa-mir-182/hsa-mir-200a/hsa-mir-497/hsa-let-7c/hsa-mir-200c/hsa-mir-200b/hsa-mir-33b/hsa-mir-192/hsa-mir-204/hsa-mir-140/hsa-mir-155/hsa-mir-381/hsa-mir-33a/hsa-mir-7-1/hsa-mir-584/hsa-mir-7-3/hsa-mir-205/hsa-mir-7-2/hsa-mir-193b/hsa-mir-16-2/hsa-let-7b/hsa-mir-26a-1/hsa-let-7a-2/hsa-mir-27a/hsa-mir-221/hsa-mir-30b/hsa-mir-16-1/hsa-mir-491/hsa-mir-222/hsa-mir-2…	38
Lipid Metabolism	Lipid Metabolism	33/481	44/1764	3.31209e-11	1.58437e-10	2.57578e-11	hsa-mir-378a/hsa-mir-378c/hsa-mir-10b/hsa-mir-196a-1/hsa-mir-196a-2/hsa-mir-335/hsa-mir-33b/hsa-mir-192/hsa-mir-375/hsa-mir-204/hsa-mir-33a/hsa-mir-143/hsa-mir-379/hsa-mir-224/hsa-mir-126/hsa-mir-98/hsa-mir-378b/hsa-mir-122/hsa-mir-15a/hsa-mir-103a-2/hsa-mir-30e/hsa-mir-27b/hsa-mir-27a/hsa-mir-196b/hsa-mir-125a/hsa-mir-378e/hsa-mir-29c/hsa-mir-92a-2/hsa-mir-1908/hsa-mir-548p/hsa-mir-29a/hsa-mir-4…	33
paclitaxel (PTX)	paclitaxel (PTX)	46/481	72/1764	3.45163e-11	1.63889e-10	2.66442e-11	hsa-mir-21/hsa-mir-183/hsa-mir-210/hsa-mir-200c/hsa-mir-375/hsa-mir-155/hsa-mir-203a/hsa-mir-133a-1/hsa-mir-133a-2/hsa-mir-433/hsa-mir-877/hsa-mir-654/hsa-mir-135b/hsa-mir-18a/hsa-mir-3150b/hsa-mir-205/hsa-mir-224/hsa-mir-150/hsa-mir-126/hsa-mir-22/hsa-mir-1290/hsa-mir-16-2/hsa-mir-520d/hsa-let-7a-2/hsa-mir-340/hsa-mir-29b-1/hsa-mir-31/hsa-mir-16-1/hsa-mir-24-1/hsa-mir-19b-1/hsa-mir-520b/hsa-mir-…	46
Respiratory Syncytial Virus Pneumonia	Respiratory Syncytial Virus Pneumonia	18/481	18/1764	5.4901e-11	2.58761e-10	4.20681e-11	hsa-mir-429/hsa-mir-125b-1/hsa-mir-125b-2/hsa-mir-155/hsa-mir-203a/hsa-let-7d/hsa-mir-16-2/hsa-mir-27b/hsa-mir-31/hsa-mir-16-1/hsa-mir-24-1/hsa-mir-125a/hsa-mir-34c/hsa-mir-29c/hsa-mir-34b/hsa-mir-26b/hsa-mir-29a/hsa-mir-24-2	18
Crohn Disease	Crohn Disease	27/481	33/1764	6.51373e-11	3.02558e-10	4.91884e-11	hsa-mir-21/hsa-mir-141/hsa-mir-99a/hsa-mir-196a-1/hsa-mir-196a-2/hsa-mir-142/hsa-mir-192/hsa-mir-301a/hsa-mir-155/hsa-mir-495/hsa-mir-19a/hsa-mir-18a/hsa-mir-149/hsa-let-7d/hsa-mir-18b/hsa-mir-122/hsa-let-7b/hsa-mir-29b-1/hsa-mir-31/hsa-mir-19b-1/hsa-mir-196b/hsa-mir-29b-2/hsa-mir-19b-2/hsa-mir-29c/hsa-mir-29a/hsa-mir-423/hsa-mir-361	27
resveratrol	resveratrol	27/481	33/1764	6.51373e-11	3.02558e-10	4.91884e-11	hsa-mir-139/hsa-mir-21/hsa-mir-125b-1/hsa-mir-125b-2/hsa-mir-200c/hsa-mir-155/hsa-mir-326/hsa-mir-106a/hsa-mir-656/hsa-mir-20b/hsa-mir-129-2/hsa-mir-129-1/hsa-mir-138-2/hsa-mir-126/hsa-mir-328/hsa-mir-122/hsa-mir-15a/hsa-mir-138-1/hsa-mir-134/hsa-mir-221/hsa-mir-222/hsa-mir-106b/hsa-mir-520h/hsa-mir-338/hsa-mir-485/hsa-mir-542/hsa-mir-361	27
Oxaliplatin	Oxaliplatin	29/481	37/1764	8.67385e-11	3.99996e-10	6.50293e-11	hsa-mir-21/hsa-mir-96/hsa-mir-125b-1/hsa-mir-125b-2/hsa-mir-100/hsa-mir-184/hsa-mir-144/hsa-mir-181b-1/hsa-mir-181b-2/hsa-mir-19a/hsa-mir-106a/hsa-mir-3619/hsa-mir-149/hsa-mir-150/hsa-mir-126/hsa-mir-543/hsa-mir-22/hsa-mir-128-1/hsa-mir-16-2/hsa-mir-122/hsa-mir-10a/hsa-let-7i/hsa-mir-30e/hsa-mir-27b/hsa-mir-16-1/hsa-mir-23b/hsa-mir-92a-2/hsa-mir-744/hsa-mir-92a-1	29
glucocorticoid (GC)	glucocorticoid (GC)	32/481	43/1764	9.55995e-11	4.3524e-10	7.07592e-11	hsa-mir-21/hsa-mir-182/hsa-mir-451a/hsa-mir-10b/hsa-mir-32/hsa-mir-335/hsa-mir-155/hsa-mir-452/hsa-mir-18a/hsa-mir-149/hsa-mir-224/hsa-mir-150/hsa-mir-16-2/hsa-mir-708/hsa-mir-127/hsa-mir-647/hsa-mir-122/hsa-mir-103a-2/hsa-mir-186/hsa-mir-30e/hsa-let-7a-2/hsa-let-7f-2/hsa-mir-214/hsa-mir-27a/hsa-mir-29b-1/hsa-mir-16-1/hsa-mir-223/hsa-mir-520c/hsa-mir-29b-2/hsa-mir-29c/hsa-mir-15b/hsa-let-7f-1	32
Retinoic Acid	Retinoic Acid	31/481	41/1764	9.57393e-11	4.3524e-10	7.07592e-11	hsa-mir-21/hsa-mir-145/hsa-mir-10b/hsa-mir-184/hsa-let-7c/hsa-mir-192/hsa-mir-181b-1/hsa-mir-342/hsa-mir-181b-2/hsa-mir-483/hsa-mir-9-1/hsa-mir-9-2/hsa-mir-9-3/hsa-let-7d/hsa-mir-22/hsa-mir-16-2/hsa-mir-10a/hsa-mir-15a/hsa-mir-103a-2/hsa-mir-28/hsa-let-7a-2/hsa-mir-29b-1/hsa-mir-16-1/hsa-mir-23b/hsa-mir-23c/hsa-mir-223/hsa-mir-222/hsa-mir-29b-2/hsa-mir-15b/hsa-mir-561/hsa-mir-23a	31
Squamous Cell Carcinoma, Laryngeal or Hypopharyngeal	Squamous Cell Carcinoma, Laryngeal or Hypopharyngeal	24/481	28/1764	1.19378e-10	5.38882e-10	8.76087e-11	hsa-mir-139/hsa-mir-21/hsa-mir-451a/hsa-mir-375/hsa-mir-93/hsa-mir-140/hsa-mir-155/hsa-mir-203a/hsa-mir-203b/hsa-mir-19a/hsa-mir-205/hsa-mir-149/hsa-mir-519a-1/hsa-mir-132/hsa-mir-206/hsa-mir-15a/hsa-mir-340/hsa-mir-214/hsa-mir-300/hsa-mir-504/hsa-mir-34c/hsa-mir-106b/hsa-mir-148a/hsa-mir-23a	24
Leukemia, Myeloid, Chronic	Leukemia, Myeloid, Chronic	43/481	67/1764	1.28543e-10	5.76195e-10	9.36748e-11	hsa-mir-21/hsa-mir-145/hsa-mir-378a/hsa-mir-200a/hsa-mir-378c/hsa-let-7c/hsa-mir-148b/hsa-mir-142/hsa-mir-665/hsa-mir-140/hsa-mir-155/hsa-mir-299/hsa-mir-483/hsa-mir-9-1/hsa-mir-9-2/hsa-mir-9-3/hsa-mir-224/hsa-mir-3611/hsa-mir-4290/hsa-mir-498/hsa-let-7d/hsa-mir-126/hsa-mir-328/hsa-mir-22/hsa-mir-378b/hsa-mir-16-2/hsa-let-7i/hsa-let-7b/hsa-mir-26a-1/hsa-let-7a-2/hsa-let-7g/hsa-mir-16-1/hsa-mir-19…	43
Inflammatory Bowel Diseases	Inflammatory Bowel Diseases	26/481	32/1764	2.03505e-10	8.99632e-10	1.46258e-10	hsa-mir-21/hsa-mir-200a/hsa-mir-125b-1/hsa-mir-125b-2/hsa-mir-200c/hsa-mir-200b/hsa-mir-193a/hsa-mir-301a/hsa-mir-191/hsa-mir-18a/hsa-mir-129-2/hsa-mir-129-1/hsa-mir-346/hsa-mir-132/hsa-mir-206/hsa-mir-18b/hsa-mir-16-2/hsa-mir-122/hsa-mir-10a/hsa-mir-186/hsa-mir-31/hsa-mir-16-1/hsa-mir-223/hsa-mir-34c/hsa-mir-99b/hsa-mir-1246	26
Pleural Mesothelioma	Pleural Mesothelioma	26/481	32/1764	2.03505e-10	8.99632e-10	1.46258e-10	hsa-mir-21/hsa-mir-145/hsa-mir-193a/hsa-mir-335/hsa-mir-191/hsa-mir-143/hsa-mir-379/hsa-mir-411/hsa-mir-126/hsa-mir-16-2/hsa-mir-30e/hsa-let-7a-2/hsa-mir-221/hsa-mir-31/hsa-mir-16-1/hsa-mir-223/hsa-mir-652/hsa-mir-222/hsa-mir-125a/hsa-mir-484/hsa-mir-34c/hsa-mir-34b/hsa-mir-26b/hsa-mir-29a/hsa-mir-23a/hsa-mir-320e	26
palmitic acid (PA)	palmitic acid (PA)	27/481	34/1764	2.36598e-10	1.03876e-09	1.68877e-10	hsa-mir-192/hsa-mir-181b-1/hsa-mir-375/hsa-mir-181b-2/hsa-mir-150/hsa-mir-126/hsa-mir-30c-2/hsa-mir-16-2/hsa-mir-30c-1/hsa-mir-122/hsa-mir-10a/hsa-let-7b/hsa-mir-26a-1/hsa-mir-3666/hsa-mir-221/hsa-mir-30b/hsa-mir-16-1/hsa-mir-24-1/hsa-mir-223/hsa-mir-222/hsa-mir-125a/hsa-mir-26a-2/hsa-mir-29c/hsa-mir-422a/hsa-mir-146b/hsa-mir-185/hsa-mir-24-2	27
Neuroblastoma	Neuroblastoma	39/481	59/1764	2.67195e-10	1.16511e-09	1.89418e-10	hsa-mir-21/hsa-mir-200a/hsa-mir-125b-1/hsa-mir-10b/hsa-mir-337/hsa-mir-335/hsa-mir-192/hsa-mir-375/hsa-mir-204/hsa-mir-203a/hsa-mir-203b/hsa-mir-143/hsa-mir-19a/hsa-mir-18a/hsa-mir-432/hsa-mir-205/hsa-mir-329-2/hsa-mir-329-1/hsa-mir-132/hsa-mir-181c/hsa-let-7d/hsa-mir-1303/hsa-mir-128-1/hsa-mir-10a/hsa-let-7b/hsa-mir-410/hsa-mir-19b-1/hsa-mir-362/hsa-mir-380/hsa-mir-19b-2/hsa-mir-92a-2/hsa-mir-33…	39
hsa-mir-379 cluster	hsa-mir-379 cluster	31/481	42/1764	2.7342e-10	1.17626e-09	1.9123e-10	hsa-mir-495/hsa-mir-381/hsa-mir-377/hsa-mir-299/hsa-mir-379/hsa-mir-376c/hsa-mir-654/hsa-mir-494/hsa-mir-758/hsa-mir-411/hsa-mir-656/hsa-mir-376a-2/hsa-mir-329-2/hsa-mir-329-1/hsa-mir-382/hsa-mir-496/hsa-mir-543/hsa-mir-410/hsa-mir-134/hsa-mir-300/hsa-mir-487a/hsa-mir-412/hsa-mir-323a/hsa-mir-380/hsa-mir-655/hsa-mir-539/hsa-mir-668/hsa-mir-376b/hsa-mir-544a/hsa-mir-485/hsa-mir-369	31
Innate Immunity	Innate Immunity	31/481	42/1764	2.7342e-10	1.17626e-09	1.9123e-10	hsa-mir-21/hsa-mir-145/hsa-mir-125b-1/hsa-mir-125b-2/hsa-let-7c/hsa-mir-142/hsa-mir-181b-1/hsa-mir-181b-2/hsa-mir-155/hsa-mir-149/hsa-mir-202/hsa-mir-181c/hsa-let-7d/hsa-mir-126/hsa-mir-136/hsa-let-7b/hsa-mir-26a-1/hsa-mir-410/hsa-let-7a-2/hsa-let-7f-2/hsa-let-7g/hsa-mir-29b-1/hsa-mir-30b/hsa-mir-24-1/hsa-mir-223/hsa-mir-26a-2/hsa-mir-29b-2/hsa-let-7f-1/hsa-mir-146b/hsa-mir-24-2/hsa-mir-650	31
Squamous Cell Carcinoma, Tongue	Squamous Cell Carcinoma, Tongue	23/481	27/1764	3.8907e-10	1.66262e-09	2.70301e-10	hsa-mir-21/hsa-mir-96/hsa-mir-183/hsa-mir-195/hsa-mir-375/hsa-mir-203a/hsa-mir-940/hsa-mir-203b/hsa-mir-483/hsa-mir-494/hsa-mir-498/hsa-mir-593/hsa-mir-373/hsa-mir-26a-1/hsa-mir-214/hsa-mir-29b-1/hsa-mir-24-1/hsa-mir-26a-2/hsa-mir-29b-2/hsa-mir-15b/hsa-mir-26b/hsa-mir-23a/hsa-mir-24-2	23
IL-6	IL-6	20/481	22/1764	4.98546e-10	2.11634e-09	3.44064e-10	hsa-mir-378a/hsa-mir-187/hsa-mir-19a/hsa-mir-215/hsa-mir-106a/hsa-mir-149/hsa-let-7d/hsa-mir-16-2/hsa-mir-10a/hsa-mir-15a/hsa-mir-27b/hsa-let-7g/hsa-mir-214/hsa-mir-31/hsa-mir-16-1/hsa-mir-24-1/hsa-mir-223/hsa-mir-146b/hsa-mir-212/hsa-mir-24-2	20
EGR1	EGR1	24/481	29/1764	5.17826e-10	2.16945e-09	3.52698e-10	hsa-mir-96/hsa-mir-183/hsa-mir-200b/hsa-mir-32/hsa-mir-335/hsa-mir-130b/hsa-mir-142/hsa-mir-92b/hsa-mir-191/hsa-mir-301b/hsa-mir-106a/hsa-mir-455/hsa-mir-149/hsa-mir-132/hsa-mir-10a/hsa-mir-30e/hsa-mir-27a/hsa-mir-125a/hsa-mir-146b/hsa-mir-99b/hsa-mir-212/hsa-mir-185/hsa-mir-148a/hsa-mir-23a	24
Glaucoma	Glaucoma	24/481	29/1764	5.17826e-10	2.16945e-09	3.52698e-10	hsa-mir-21/hsa-mir-182/hsa-mir-451a/hsa-mir-184/hsa-mir-144/hsa-mir-93/hsa-mir-19a/hsa-mir-483/hsa-mir-205/hsa-mir-149/hsa-mir-202/hsa-mir-22/hsa-mir-30d/hsa-mir-16-2/hsa-mir-29b-1/hsa-mir-16-1/hsa-mir-24-1/hsa-mir-450b/hsa-mir-450a-2/hsa-mir-29b-2/hsa-mir-29c/hsa-mir-3074/hsa-mir-29a/hsa-mir-24-2	24
testis	testis	33/481	47/1764	6.17749e-10	2.57128e-09	4.18025e-10	hsa-let-7c/hsa-mir-195/hsa-mir-454/hsa-mir-204/hsa-mir-342/hsa-mir-381/hsa-mir-7-1/hsa-mir-299/hsa-mir-379/hsa-mir-135b/hsa-mir-411/hsa-mir-9-1/hsa-mir-9-2/hsa-mir-9-3/hsa-mir-455/hsa-mir-885/hsa-mir-181c/hsa-let-7d/hsa-mir-98/hsa-mir-218-2/hsa-mir-331/hsa-mir-128-1/hsa-mir-218-1/hsa-let-7b/hsa-mir-26a-1/hsa-let-7a-2/hsa-let-7f-2/hsa-let-7g/hsa-mir-31/hsa-mir-125a/hsa-mir-26a-2/hsa-let-7f-1/hsa-m…	33
Psoriasis	Psoriasis	26/481	33/1764	7.17441e-10	2.96697e-09	4.82354e-10	hsa-mir-21/hsa-mir-125b-1/hsa-mir-125b-2/hsa-mir-210/hsa-mir-99a/hsa-mir-33b/hsa-mir-181b-1/hsa-mir-181b-2/hsa-mir-155/hsa-mir-203a/hsa-mir-203b/hsa-mir-33a/hsa-mir-143/hsa-mir-19a/hsa-mir-106a/hsa-mir-138-2/hsa-mir-193b/hsa-mir-150/hsa-mir-217/hsa-mir-138-1/hsa-let-7a-2/hsa-mir-31/hsa-mir-223/hsa-mir-146b/hsa-mir-130a/hsa-mir-369	26
activin A	activin A	18/481	19/1764	7.81066e-10	3.16876e-09	5.1516e-10	hsa-let-7c/hsa-mir-193a/hsa-mir-93/hsa-mir-191/hsa-mir-140/hsa-mir-7-1/hsa-mir-7-3/hsa-mir-18a/hsa-mir-7-2/hsa-mir-193b/hsa-mir-30d/hsa-let-7i/hsa-mir-26a-1/hsa-mir-196b/hsa-mir-222/hsa-mir-26a-2/hsa-mir-15b/hsa-mir-130a	18
Essential Hypertension	Essential Hypertension	18/481	19/1764	7.81066e-10	3.16876e-09	5.1516e-10	hsa-mir-21/hsa-let-7c/hsa-mir-133a-1/hsa-mir-133a-2/hsa-mir-590/hsa-mir-1-2/hsa-mir-1-1/hsa-mir-483/hsa-mir-9-1/hsa-mir-9-2/hsa-mir-9-3/hsa-mir-126/hsa-mir-98/hsa-mir-499b/hsa-mir-362/hsa-mir-26b/hsa-mir-499a/hsa-mir-361	18
valproic acid (VPA)	valproic acid (VPA)	18/481	19/1764	7.81066e-10	3.16876e-09	5.1516e-10	hsa-mir-145/hsa-mir-451a/hsa-mir-144/hsa-mir-192/hsa-mir-155/hsa-mir-16-2/hsa-mir-122/hsa-mir-15a/hsa-mir-26a-1/hsa-mir-27b/hsa-mir-134/hsa-mir-221/hsa-mir-16-1/hsa-mir-23b/hsa-mir-24-1/hsa-mir-222/hsa-mir-26a-2/hsa-mir-148a	18
cigarette smoke (CS)	cigarette smoke (CS)	21/481	24/1764	8.63476e-10	3.48106e-09	5.65933e-10	hsa-mir-21/hsa-mir-145/hsa-mir-196a-1/hsa-mir-196a-2/hsa-mir-195/hsa-mir-449a/hsa-mir-93/hsa-mir-191/hsa-mir-155/hsa-mir-133a-1/hsa-mir-133a-2/hsa-mir-9-1/hsa-mir-9-2/hsa-mir-9-3/hsa-mir-181c/hsa-mir-218-2/hsa-mir-16-2/hsa-mir-218-1/hsa-mir-16-1/hsa-mir-222/hsa-mir-380	21
E2F1	E2F1	22/481	26/1764	1.25847e-09	5.01042e-09	8.14569e-10	hsa-mir-195/hsa-mir-449a/hsa-mir-93/hsa-mir-452/hsa-mir-19a/hsa-mir-18a/hsa-mir-106a/hsa-mir-20b/hsa-mir-224/hsa-mir-449b/hsa-mir-18b/hsa-mir-16-2/hsa-mir-449c/hsa-mir-15a/hsa-let-7i/hsa-mir-16-1/hsa-mir-223/hsa-mir-106b/hsa-mir-92a-2/hsa-mir-15b/hsa-mir-325/hsa-mir-92a-1	22
Tuberculosis, Pulmonary	Tuberculosis, Pulmonary	22/481	26/1764	1.25847e-09	5.01042e-09	8.14569e-10	hsa-mir-21/hsa-mir-125b-1/hsa-mir-125b-2/hsa-mir-196a-1/hsa-mir-196a-2/hsa-mir-200c/hsa-mir-192/hsa-mir-204/hsa-mir-155/hsa-mir-376c/hsa-mir-149/hsa-mir-206/hsa-mir-16-2/hsa-let-7g/hsa-mir-30b/hsa-mir-31/hsa-mir-499b/hsa-mir-16-1/hsa-mir-223/hsa-mir-196b/hsa-mir-29a/hsa-mir-499a	22
Cell Motility	Cell Motility	19/481	21/1764	1.71294e-09	6.73618e-09	1.09513e-09	hsa-mir-21/hsa-mir-145/hsa-mir-200a/hsa-mir-10b/hsa-mir-100/hsa-mir-130b/hsa-mir-584/hsa-mir-143/hsa-mir-9-1/hsa-mir-9-2/hsa-mir-9-3/hsa-mir-205/hsa-mir-206/hsa-mir-128-1/hsa-mir-30b/hsa-mir-31/hsa-mir-222/hsa-mir-151a/hsa-mir-151b	19
gefitinib	gefitinib	19/481	21/1764	1.71294e-09	6.73618e-09	1.09513e-09	hsa-mir-200a/hsa-mir-377/hsa-mir-7-1/hsa-mir-143/hsa-mir-7-3/hsa-mir-3652/hsa-mir-129-2/hsa-mir-129-1/hsa-mir-7-2/hsa-mir-221/hsa-mir-30b/hsa-mir-222/hsa-mir-125a/hsa-mir-3682/hsa-mir-762/hsa-mir-506/hsa-mir-3126/hsa-mir-658/hsa-mir-564	19
dexamethasone (DEX)	dexamethasone (DEX)	43/481	71/1764	1.92008e-09	7.47727e-09	1.21562e-09	hsa-mir-21/hsa-mir-145/hsa-mir-378a/hsa-mir-200a/hsa-mir-125b-1/hsa-mir-125b-2/hsa-mir-196a-1/hsa-mir-196a-2/hsa-mir-155/hsa-mir-143/hsa-mir-1-2/hsa-mir-1-1/hsa-mir-9-1/hsa-mir-9-2/hsa-mir-9-3/hsa-mir-4634/hsa-mir-132/hsa-mir-206/hsa-mir-16-2/hsa-mir-708/hsa-mir-103a-2/hsa-mir-26a-1/hsa-mir-30e/hsa-mir-214/hsa-mir-27a/hsa-mir-221/hsa-mir-29b-1/hsa-mir-16-1/hsa-mir-519d/hsa-mir-24-1/hsa-mir-223/hs…	43
helicobacter pylori (H. pylori)	helicobacter pylori (H. pylori)	24/481	30/1764	1.93639e-09	7.47727e-09	1.21562e-09	hsa-mir-21/hsa-mir-141/hsa-mir-200b/hsa-mir-32/hsa-mir-375/hsa-mir-155/hsa-mir-135b/hsa-mir-328/hsa-mir-543/hsa-mir-22/hsa-mir-30d/hsa-mir-128-1/hsa-let-7b/hsa-mir-223/hsa-mir-196b/hsa-mir-222/hsa-mir-29a/hsa-mir-99b/hsa-mir-212/hsa-mir-490/hsa-mir-148a/hsa-mir-1915/hsa-mir-361/hsa-mir-650	24
platelet derived growth factor-BB (PDGF-BB)	platelet derived growth factor-BB (PDGF-BB)	24/481	30/1764	1.93639e-09	7.47727e-09	1.21562e-09	hsa-mir-21/hsa-mir-145/hsa-mir-125b-1/hsa-mir-125b-2/hsa-mir-365b/hsa-mir-142/hsa-mir-590/hsa-mir-147b/hsa-mir-9-1/hsa-mir-9-2/hsa-mir-9-3/hsa-mir-205/hsa-mir-149/hsa-mir-150/hsa-mir-331/hsa-mir-27b/hsa-mir-221/hsa-mir-24-1/hsa-mir-223/hsa-mir-222/hsa-mir-92a-2/hsa-mir-29a/hsa-mir-92a-1/hsa-mir-24-2	24
Adenocarcinoma, Gastric	Adenocarcinoma, Gastric	28/481	38/1764	2.274e-09	8.72835e-09	1.41901e-09	hsa-mir-21/hsa-mir-96/hsa-mir-486-1/hsa-mir-486-2/hsa-mir-145/hsa-mir-125b-1/hsa-mir-125b-2/hsa-mir-100/hsa-let-7c/hsa-mir-193a/hsa-mir-93/hsa-mir-203a/hsa-mir-203b/hsa-mir-381/hsa-mir-299/hsa-mir-143/hsa-mir-483/hsa-mir-205/hsa-mir-106a/hsa-mir-455/hsa-mir-20b/hsa-mir-127/hsa-mir-15a/hsa-mir-302b/hsa-mir-16-1/hsa-mir-223/hsa-mir-23a/hsa-mir-320e	28
Pulmonary Hypertension	Pulmonary Hypertension	27/481	36/1764	2.31541e-09	8.8344e-09	1.43625e-09	hsa-mir-21/hsa-mir-96/hsa-mir-145/hsa-mir-210/hsa-mir-193a/hsa-mir-130b/hsa-mir-204/hsa-mir-143/hsa-mir-503/hsa-mir-138-2/hsa-mir-193b/hsa-mir-98/hsa-mir-206/hsa-mir-30c-2/hsa-mir-30c-1/hsa-mir-138-1/hsa-mir-26a-1/hsa-mir-27b/hsa-mir-27a/hsa-mir-29b-1/hsa-mir-223/hsa-mir-26a-2/hsa-mir-29b-2/hsa-mir-29c/hsa-mir-29a/hsa-mir-130a/hsa-mir-23a	27
Epstein-Barr Virus Infection	Epstein-Barr Virus Infection	17/481	18/1764	2.78741e-09	1.05102e-08	1.70869e-09	hsa-mir-96/hsa-mir-183/hsa-mir-182/hsa-mir-10b/hsa-mir-142/hsa-mir-7-1/hsa-mir-7-3/hsa-mir-9-1/hsa-mir-9-2/hsa-mir-9-3/hsa-mir-7-2/hsa-mir-10a/hsa-mir-15a/hsa-let-7a-2/hsa-mir-221/hsa-mir-222/hsa-mir-15b	17
Rhabdomyosarcoma	Rhabdomyosarcoma	17/481	18/1764	2.78741e-09	1.05102e-08	1.70869e-09	hsa-mir-378a/hsa-mir-203a/hsa-mir-133a-1/hsa-mir-133a-2/hsa-mir-203b/hsa-mir-1-2/hsa-mir-1-1/hsa-mir-411/hsa-mir-9-1/hsa-mir-9-2/hsa-mir-9-3/hsa-mir-206/hsa-mir-22/hsa-let-7b/hsa-mir-214/hsa-mir-27a/hsa-mir-29a	17
Peritoneal Cavity Homeostasis(26495316)	Peritoneal Cavity Homeostasis(26495316)	20/481	23/1764	2.86042e-09	1.05984e-08	1.72304e-09	hsa-mir-200a/hsa-mir-100/hsa-mir-497/hsa-mir-200b/hsa-mir-193a/hsa-mir-335/hsa-mir-192/hsa-mir-93/hsa-mir-205/hsa-mir-132/hsa-mir-193b/hsa-let-7d/hsa-mir-136/hsa-mir-15a/hsa-mir-30b/hsa-mir-31/hsa-mir-15b/hsa-mir-26b/hsa-mir-146b/hsa-mir-148a	20
Squamous Cell Carcinoma, Lung	Squamous Cell Carcinoma, Lung	20/481	23/1764	2.86042e-09	1.05984e-08	1.72304e-09	hsa-mir-21/hsa-mir-183/hsa-mir-182/hsa-mir-375/hsa-mir-133a-1/hsa-mir-133a-2/hsa-mir-19a/hsa-mir-205/hsa-mir-126/hsa-mir-98/hsa-mir-206/hsa-mir-218-2/hsa-mir-218-1/hsa-mir-29b-1/hsa-mir-30b/hsa-mir-19b-1/hsa-mir-29b-2/hsa-mir-19b-2/hsa-mir-29c/hsa-mir-29a	20
Wound Healing	Wound Healing	20/481	23/1764	2.86042e-09	1.05984e-08	1.72304e-09	hsa-mir-21/hsa-mir-145/hsa-mir-378a/hsa-mir-125b-1/hsa-mir-125b-2/hsa-mir-210/hsa-mir-184/hsa-mir-142/hsa-mir-155/hsa-mir-203a/hsa-mir-203b/hsa-mir-147b/hsa-mir-18a/hsa-mir-205/hsa-mir-132/hsa-mir-29b-1/hsa-mir-31/hsa-mir-29b-2/hsa-mir-1908/hsa-mir-23a	20
ultraviolet (UV) irradiation	ultraviolet (UV) irradiation	33/481	49/1764	3.38717e-09	1.2478e-08	2.02861e-09	hsa-mir-139/hsa-mir-21/hsa-mir-145/hsa-mir-141/hsa-mir-125b-1/hsa-mir-125b-2/hsa-mir-133a-1/hsa-mir-133a-2/hsa-mir-7-1/hsa-mir-7-3/hsa-mir-18a/hsa-mir-9-1/hsa-mir-9-2/hsa-mir-9-3/hsa-mir-205/hsa-mir-129-2/hsa-mir-129-1/hsa-mir-7-2/hsa-mir-22/hsa-mir-378b/hsa-mir-26a-1/hsa-mir-340/hsa-mir-31/hsa-mir-630/hsa-mir-34c/hsa-mir-26a-2/hsa-mir-29c/hsa-mir-211/hsa-mir-146b/hsa-mir-29a/hsa-mir-99b/hsa-mir-…	33
Multiple Sclerosis	Multiple Sclerosis	32/481	47/1764	3.90999e-09	1.42404e-08	2.31512e-09	hsa-mir-96/hsa-mir-145/hsa-mir-141/hsa-mir-200a/hsa-mir-100/hsa-mir-142/hsa-mir-155/hsa-mir-326/hsa-mir-494/hsa-mir-3614/hsa-mir-411/hsa-mir-132/hsa-mir-2278/hsa-mir-16-2/hsa-mir-122/hsa-mir-26a-1/hsa-let-7a-2/hsa-mir-214/hsa-mir-27a/hsa-mir-16-1/hsa-mir-223/hsa-mir-26a-2/hsa-mir-92a-2/hsa-mir-15b/hsa-mir-146b/hsa-mir-648/hsa-mir-92a-1/hsa-mir-499a/hsa-mir-23a/hsa-mir-548ac/hsa-mir-369/hsa-mir-874	32
oxygen-glucose deprivation and reoxygenation (OGD/R)	oxygen-glucose deprivation and reoxygenation (OGD/R)	32/481	47/1764	3.90999e-09	1.42404e-08	2.31512e-09	hsa-mir-139/hsa-mir-486-1/hsa-mir-486-2/hsa-mir-183/hsa-mir-145/hsa-mir-429/hsa-mir-210/hsa-mir-195/hsa-mir-142/hsa-mir-155/hsa-mir-203a/hsa-mir-7-1/hsa-mir-7-3/hsa-mir-19a/hsa-mir-205/hsa-mir-7-2/hsa-mir-496/hsa-mir-126/hsa-mir-708/hsa-mir-10a/hsa-mir-103a-2/hsa-mir-186/hsa-mir-217/hsa-mir-26a-1/hsa-mir-24-1/hsa-mir-106b/hsa-mir-26a-2/hsa-mir-422a/hsa-mir-532/hsa-mir-99b/hsa-mir-24-2/hsa-mir-874	32
Docetaxel	Docetaxel	31/481	45/1764	4.459e-09	1.60574e-08	2.61053e-09	hsa-mir-21/hsa-mir-145/hsa-mir-141/hsa-mir-200a/hsa-mir-451a/hsa-mir-100/hsa-mir-200c/hsa-mir-200b/hsa-mir-193a/hsa-mir-195/hsa-mir-192/hsa-mir-181b-1/hsa-mir-375/hsa-mir-204/hsa-mir-181b-2/hsa-mir-7-1/hsa-mir-7-3/hsa-mir-129-2/hsa-mir-129-1/hsa-mir-7-2/hsa-mir-138-2/hsa-mir-126/hsa-mir-98/hsa-mir-16-2/hsa-mir-122/hsa-mir-138-1/hsa-mir-16-1/hsa-mir-125a/hsa-mir-99b/hsa-mir-212/hsa-mir-130a	31
Retinoblastoma	Retinoblastoma	31/481	45/1764	4.459e-09	1.60574e-08	2.61053e-09	hsa-mir-21/hsa-mir-183/hsa-mir-200a/hsa-mir-125b-1/hsa-mir-125b-2/hsa-let-7c/hsa-mir-181b-1/hsa-mir-204/hsa-mir-181b-2/hsa-mir-433/hsa-mir-215/hsa-mir-18a/hsa-mir-494/hsa-let-7d/hsa-mir-218-2/hsa-mir-373/hsa-mir-218-1/hsa-let-7i/hsa-let-7b/hsa-mir-26a-1/hsa-let-7a-2/hsa-let-7f-2/hsa-let-7g/hsa-mir-31/hsa-mir-19b-1/hsa-mir-125a/hsa-mir-34c/hsa-mir-26a-2/hsa-mir-19b-2/hsa-mir-34b/hsa-let-7f-1	31
Cerebral Aneurysm	Cerebral Aneurysm	18/481	20/1764	5.84924e-09	2.06009e-08	3.34919e-09	hsa-mir-145/hsa-mir-133a-1/hsa-mir-133a-2/hsa-mir-143/hsa-mir-1-2/hsa-mir-1-1/hsa-mir-9-1/hsa-mir-9-2/hsa-mir-9-3/hsa-mir-455/hsa-mir-29b-1/hsa-mir-23b/hsa-mir-24-1/hsa-mir-133b/hsa-mir-29b-2/hsa-mir-29c/hsa-mir-92a-2/hsa-mir-92a-1	18
Neurotoxicity	Neurotoxicity	18/481	20/1764	5.84924e-09	2.06009e-08	3.34919e-09	hsa-mir-96/hsa-mir-210/hsa-mir-10b/hsa-mir-184/hsa-mir-92b/hsa-mir-7-1/hsa-mir-7-3/hsa-mir-19a/hsa-mir-7-2/hsa-mir-132/hsa-mir-22/hsa-mir-16-2/hsa-mir-10a/hsa-mir-27b/hsa-mir-16-1/hsa-mir-92a-2/hsa-mir-297/hsa-mir-92a-1	18
Polycythemia Vera	Polycythemia Vera	18/481	20/1764	5.84924e-09	2.06009e-08	3.34919e-09	hsa-mir-21/hsa-mir-378a/hsa-mir-125b-1/hsa-mir-125b-2/hsa-mir-451a/hsa-mir-378c/hsa-mir-155/hsa-mir-150/hsa-mir-378b/hsa-mir-339/hsa-mir-16-2/hsa-mir-221/hsa-mir-16-1/hsa-mir-222/hsa-mir-125a/hsa-mir-378e/hsa-mir-26b/hsa-mir-451b	18
TGFB1	TGFB1	18/481	20/1764	5.84924e-09	2.06009e-08	3.34919e-09	hsa-mir-429/hsa-mir-141/hsa-mir-200a/hsa-mir-200c/hsa-mir-200b/hsa-mir-192/hsa-mir-181b-1/hsa-mir-181b-2/hsa-mir-155/hsa-mir-143/hsa-mir-205/hsa-mir-224/hsa-let-7d/hsa-mir-27a/hsa-mir-24-1/hsa-mir-29a/hsa-mir-23a/hsa-mir-24-2	18
adriamycin (ADR)	adriamycin (ADR)	26/481	35/1764	6.63117e-09	2.3101e-08	3.75564e-09	hsa-mir-184/hsa-mir-200c/hsa-mir-200b/hsa-mir-32/hsa-mir-449a/hsa-mir-155/hsa-mir-203a/hsa-mir-452/hsa-mir-215/hsa-mir-449b/hsa-mir-126/hsa-mir-98/hsa-mir-30c-2/hsa-mir-30c-1/hsa-mir-103a-2/hsa-let-7f-2/hsa-let-7g/hsa-mir-27a/hsa-mir-221/hsa-mir-222/hsa-mir-125a/hsa-mir-34c/hsa-mir-520c/hsa-mir-34b/hsa-let-7f-1/hsa-mir-130a	26
tobacco	tobacco	26/481	35/1764	6.63117e-09	2.3101e-08	3.75564e-09	hsa-mir-125b-1/hsa-mir-125b-2/hsa-mir-99a/hsa-mir-10b/hsa-mir-337/hsa-mir-200c/hsa-mir-200b/hsa-mir-18a/hsa-mir-205/hsa-mir-106a/hsa-mir-150/hsa-mir-218-2/hsa-mir-18b/hsa-mir-128-1/hsa-mir-218-1/hsa-mir-15a/hsa-mir-31/hsa-mir-223/hsa-mir-652/hsa-mir-199b/hsa-mir-106b/hsa-mir-362/hsa-mir-146b/hsa-mir-338/hsa-mir-130a/hsa-mir-500a	26
Nephrotoxicity	Nephrotoxicity	16/481	17/1764	9.90238e-09	3.43104e-08	5.57801e-09	hsa-mir-21/hsa-mir-200a/hsa-mir-200c/hsa-mir-200b/hsa-mir-130b/hsa-mir-192/hsa-let-7d/hsa-mir-30d/hsa-mir-186/hsa-mir-30e/hsa-mir-29b-1/hsa-mir-30b/hsa-mir-29b-2/hsa-mir-29c/hsa-mir-29a/hsa-mir-130a	16
estrogen (ES)	estrogen (ES)	14/481	14/1764	1.09287e-08	3.76629e-08	6.12305e-09	hsa-mir-486-1/hsa-mir-486-2/hsa-mir-133a-1/hsa-mir-133a-2/hsa-mir-7-1/hsa-mir-7-3/hsa-mir-494/hsa-mir-7-2/hsa-mir-26a-1/hsa-mir-223/hsa-mir-26a-2/hsa-mir-26b/hsa-mir-532/hsa-mir-23a	14
Cardiomyopathy	Cardiomyopathy	20/481	24/1764	1.28451e-08	4.40306e-08	7.15827e-09	hsa-mir-21/hsa-mir-200a/hsa-mir-451a/hsa-mir-200c/hsa-mir-200b/hsa-mir-155/hsa-mir-133a-1/hsa-mir-133a-2/hsa-mir-639/hsa-mir-9-1/hsa-mir-9-2/hsa-mir-9-3/hsa-mir-30d/hsa-mir-30e/hsa-mir-29b-1/hsa-mir-30b/hsa-mir-133b/hsa-mir-29b-2/hsa-mir-29c/hsa-mir-29a	20
cisplatin/fluorouracil (CF)	cisplatin/fluorouracil (CF)	40/481	67/1764	1.33328e-08	4.54593e-08	7.39053e-09	hsa-mir-183/hsa-mir-182/hsa-mir-497/hsa-mir-195/hsa-mir-342/hsa-mir-140/hsa-mir-155/hsa-mir-1-2/hsa-mir-1-1/hsa-mir-503/hsa-mir-519a-1/hsa-mir-224/hsa-mir-577/hsa-mir-591/hsa-mir-132/hsa-mir-193b/hsa-mir-206/hsa-mir-328/hsa-mir-16-2/hsa-mir-127/hsa-mir-374a/hsa-mir-122/hsa-mir-186/hsa-mir-520d/hsa-let-7g/hsa-mir-340/hsa-mir-519e/hsa-mir-16-1/hsa-mir-223/hsa-mir-199b/hsa-mir-34c/hsa-mir-374b/hsa-m…	40
1-methyl-4-phenylpyridinium (MPP+)	1-methyl-4-phenylpyridinium (MPP+)	28/481	40/1764	1.50278e-08	5.09675e-08	8.28603e-09	hsa-mir-200a/hsa-mir-125b-1/hsa-mir-125b-2/hsa-mir-100/hsa-mir-1301/hsa-mir-585/hsa-mir-590/hsa-mir-7-1/hsa-mir-7-3/hsa-mir-1277/hsa-mir-135b/hsa-mir-494/hsa-mir-9-1/hsa-mir-9-2/hsa-mir-9-3/hsa-mir-7-2/hsa-mir-138-2/hsa-mir-217/hsa-mir-138-1/hsa-mir-134/hsa-mir-214/hsa-mir-106b/hsa-mir-29c/hsa-mir-15b/hsa-mir-212/hsa-mir-423/hsa-mir-505/hsa-mir-874	28
Hepatoblastoma	Hepatoblastoma	21/481	26/1764	1.57116e-08	5.2454e-08	8.5277e-09	hsa-mir-21/hsa-mir-96/hsa-mir-145/hsa-mir-210/hsa-mir-195/hsa-mir-191/hsa-mir-140/hsa-mir-18a/hsa-mir-224/hsa-mir-150/hsa-mir-122/hsa-mir-214/hsa-mir-221/hsa-mir-223/hsa-mir-222/hsa-mir-125a/hsa-mir-34c/hsa-mir-106b/hsa-mir-492/hsa-mir-34b/hsa-mir-148a	21
tamoxifen (TAM)	tamoxifen (TAM)	21/481	26/1764	1.57116e-08	5.2454e-08	8.5277e-09	hsa-mir-21/hsa-mir-451a/hsa-mir-200c/hsa-mir-181b-1/hsa-mir-375/hsa-mir-342/hsa-mir-181b-2/hsa-mir-155/hsa-mir-126/hsa-mir-98/hsa-mir-10a/hsa-mir-26a-1/hsa-mir-27b/hsa-mir-489/hsa-mir-214/hsa-mir-27a/hsa-mir-221/hsa-mir-222/hsa-mir-125a/hsa-mir-26a-2/hsa-mir-130a	21
triptolide (TPL)	triptolide (TPL)	21/481	26/1764	1.57116e-08	5.2454e-08	8.5277e-09	hsa-mir-21/hsa-mir-141/hsa-mir-144/hsa-mir-142/hsa-mir-301a/hsa-mir-204/hsa-mir-93/hsa-mir-191/hsa-mir-155/hsa-mir-188/hsa-mir-149/hsa-mir-20b/hsa-mir-138-2/hsa-mir-193b/hsa-mir-218-2/hsa-mir-218-1/hsa-mir-138-1/hsa-mir-16-1/hsa-mir-106b/hsa-mir-92a-2/hsa-mir-92a-1	21
Autism Spectrum Disorder	Autism Spectrum Disorder	22/481	28/1764	1.77491e-08	5.89491e-08	9.58364e-09	hsa-mir-21/hsa-mir-486-1/hsa-mir-486-2/hsa-mir-148b/hsa-mir-181b-1/hsa-mir-181b-2/hsa-mir-93/hsa-mir-140/hsa-mir-106a/hsa-mir-129-2/hsa-mir-129-1/hsa-mir-132/hsa-mir-15a/hsa-mir-103a-2/hsa-mir-27a/hsa-mir-23b/hsa-mir-484/hsa-mir-106b/hsa-mir-34b/hsa-mir-146b/hsa-mir-212/hsa-mir-23a	22
Autoimmune Diseases [unspecific]	Autoimmune Diseases [unspecific]	26/481	36/1764	1.78521e-08	5.89856e-08	9.58958e-09	hsa-mir-21/hsa-mir-200c/hsa-mir-142/hsa-mir-301a/hsa-mir-155/hsa-mir-584/hsa-mir-106a/hsa-mir-149/hsa-mir-150/hsa-mir-126/hsa-mir-98/hsa-mir-10a/hsa-let-7a-2/hsa-mir-221/hsa-mir-30b/hsa-mir-31/hsa-mir-23b/hsa-mir-223/hsa-mir-222/hsa-mir-125a/hsa-mir-92a-2/hsa-mir-532/hsa-mir-29a/hsa-mir-92a-1/hsa-mir-23a/hsa-mir-642b	26
Hematologic Neoplasms	Hematologic Neoplasms	25/481	34/1764	1.87872e-08	6.17569e-08	1.00401e-08	hsa-mir-21/hsa-mir-378a/hsa-mir-125b-1/hsa-mir-125b-2/hsa-mir-378c/hsa-mir-497/hsa-mir-148b/hsa-mir-155/hsa-mir-149/hsa-mir-150/hsa-mir-373/hsa-mir-378b/hsa-mir-15a/hsa-mir-26a-1/hsa-mir-221/hsa-mir-23b/hsa-mir-223/hsa-mir-222/hsa-mir-520c/hsa-mir-378e/hsa-mir-26a-2/hsa-mir-92a-2/hsa-mir-15b/hsa-mir-92a-1/hsa-mir-148a	25
sulforaphane (SFN)	sulforaphane (SFN)	17/481	19/1764	1.98413e-08	6.48893e-08	1.05494e-08	hsa-mir-21/hsa-mir-365a/hsa-mir-200c/hsa-mir-142/hsa-mir-92b/hsa-mir-155/hsa-mir-381/hsa-mir-326/hsa-mir-135b/hsa-mir-9-1/hsa-mir-9-2/hsa-mir-9-3/hsa-mir-382/hsa-mir-27b/hsa-mir-29b-1/hsa-mir-23b/hsa-mir-616	17
Vascular Hypertrophy	Vascular Hypertrophy	18/481	21/1764	3.0667e-08	9.97846e-08	1.62225e-08	hsa-mir-21/hsa-let-7c/hsa-mir-133a-1/hsa-mir-133a-2/hsa-mir-1-2/hsa-mir-1-1/hsa-let-7d/hsa-mir-98/hsa-mir-206/hsa-let-7i/hsa-let-7b/hsa-mir-26a-1/hsa-let-7a-2/hsa-let-7f-2/hsa-let-7g/hsa-mir-208a/hsa-mir-26a-2/hsa-let-7f-1	18
berberine (BBR)	berberine (BBR)	15/481	16/1764	3.50069e-08	1.12761e-07	1.83321e-08	hsa-mir-21/hsa-mir-93/hsa-mir-203a/hsa-mir-19a/hsa-mir-188/hsa-mir-132/hsa-mir-373/hsa-mir-214/hsa-mir-29b-1/hsa-mir-106b/hsa-mir-29b-2/hsa-mir-92a-2/hsa-mir-92a-1/hsa-mir-582/hsa-mir-23a	15
Myeloma	Myeloma	15/481	16/1764	3.50069e-08	1.12761e-07	1.83321e-08	hsa-mir-125b-1/hsa-mir-125b-2/hsa-mir-140/hsa-mir-203a/hsa-mir-203b/hsa-mir-19a/hsa-mir-135b/hsa-mir-483/hsa-mir-149/hsa-mir-126/hsa-mir-15a/hsa-mir-29b-1/hsa-mir-520c/hsa-mir-29b-2/hsa-mir-130a	15
Adipocyte Differentiation	Adipocyte Differentiation	28/481	41/1764	3.54411e-08	1.13589e-07	1.84667e-08	hsa-mir-378a/hsa-mir-378c/hsa-mir-33b/hsa-mir-192/hsa-mir-375/hsa-mir-204/hsa-mir-143/hsa-mir-19a/hsa-let-7d/hsa-mir-378b/hsa-mir-103a-2/hsa-let-7i/hsa-let-7b/hsa-mir-27b/hsa-let-7a-2/hsa-let-7f-2/hsa-let-7g/hsa-mir-27a/hsa-mir-221/hsa-mir-222/hsa-mir-378e/hsa-mir-92a-2/hsa-mir-211/hsa-let-7f-1/hsa-mir-26b/hsa-mir-92a-1/hsa-mir-130a/hsa-mir-23a	28
Polyunsaturated fatty acids (PUFAs)	Polyunsaturated fatty acids (PUFAs)	19/481	23/1764	4.04868e-08	1.2848e-07	2.08877e-08	hsa-mir-183/hsa-mir-145/hsa-mir-125b-1/hsa-mir-125b-2/hsa-mir-143/hsa-mir-149/hsa-mir-20b/hsa-mir-224/hsa-mir-206/hsa-mir-30c-2/hsa-mir-22/hsa-mir-16-2/hsa-mir-30c-1/hsa-mir-26a-1/hsa-mir-16-1/hsa-mir-208a/hsa-mir-26a-2/hsa-mir-29c/hsa-mir-29a	19
Intervertebral Disc Degeneration	Intervertebral Disc Degeneration	13/481	13/1764	4.08893e-08	1.2848e-07	2.08877e-08	hsa-mir-10b/hsa-mir-100/hsa-mir-93/hsa-mir-7-1/hsa-mir-7-3/hsa-mir-494/hsa-mir-7-2/hsa-mir-138-2/hsa-mir-15a/hsa-mir-138-1/hsa-mir-27a/hsa-mir-222/hsa-mir-589	13
matrine	matrine	13/481	13/1764	4.08893e-08	1.2848e-07	2.08877e-08	hsa-mir-21/hsa-mir-182/hsa-mir-133a-1/hsa-mir-133a-2/hsa-mir-129-2/hsa-mir-129-1/hsa-mir-126/hsa-mir-29b-1/hsa-mir-19b-1/hsa-mir-106b/hsa-mir-29b-2/hsa-mir-19b-2/hsa-mir-376b	13
Tuberculosis	Tuberculosis	13/481	13/1764	4.08893e-08	1.2848e-07	2.08877e-08	hsa-mir-183/hsa-mir-125b-1/hsa-mir-125b-2/hsa-mir-337/hsa-mir-93/hsa-mir-155/hsa-mir-381/hsa-mir-29b-1/hsa-mir-223/hsa-mir-29b-2/hsa-mir-29c/hsa-mir-29a/hsa-mir-582	13
Stroke	Stroke	26/481	37/1764	4.49057e-08	1.39731e-07	2.27167e-08	hsa-mir-21/hsa-mir-145/hsa-mir-155/hsa-mir-133a-1/hsa-mir-133a-2/hsa-mir-19a/hsa-mir-150/hsa-mir-22/hsa-mir-16-2/hsa-mir-122/hsa-mir-103a-2/hsa-let-7b/hsa-mir-26a-1/hsa-mir-410/hsa-mir-30e/hsa-mir-27b/hsa-mir-221/hsa-mir-29b-1/hsa-mir-30b/hsa-mir-16-1/hsa-mir-26a-2/hsa-mir-362/hsa-mir-29b-2/hsa-mir-374b/hsa-mir-26b/hsa-mir-185	26
X rays	X rays	26/481	37/1764	4.49057e-08	1.39731e-07	2.27167e-08	hsa-mir-139/hsa-mir-21/hsa-mir-145/hsa-mir-497/hsa-mir-148b/hsa-mir-454/hsa-mir-92b/hsa-mir-155/hsa-mir-203a/hsa-mir-585/hsa-mir-760/hsa-mir-135b/hsa-mir-656/hsa-mir-329-2/hsa-mir-329-1/hsa-mir-128-1/hsa-mir-16-2/hsa-mir-27a/hsa-mir-300/hsa-mir-16-1/hsa-mir-662/hsa-mir-106b/hsa-mir-574/hsa-mir-338/hsa-mir-23a/hsa-mir-579	26
human immunodeficiency virus (HIV)-1	human immunodeficiency virus (HIV)-1	20/481	25/1764	4.80739e-08	1.48151e-07	2.40856e-08	hsa-mir-21/hsa-mir-145/hsa-mir-144/hsa-mir-375/hsa-mir-93/hsa-mir-155/hsa-mir-381/hsa-mir-19a/hsa-mir-103a-2/hsa-mir-27a/hsa-mir-221/hsa-mir-29b-1/hsa-mir-19b-1/hsa-mir-223/hsa-mir-222/hsa-mir-34c/hsa-mir-29b-2/hsa-mir-19b-2/hsa-mir-23a/hsa-mir-500a	20
Osteoblast Differentiation	Osteoblast Differentiation	20/481	25/1764	4.80739e-08	1.48151e-07	2.40856e-08	hsa-mir-145/hsa-mir-429/hsa-mir-125b-1/hsa-mir-125b-2/hsa-mir-100/hsa-mir-449a/hsa-mir-204/hsa-mir-590/hsa-mir-433/hsa-mir-188/hsa-mir-30c-2/hsa-mir-27a/hsa-mir-29b-1/hsa-mir-199b/hsa-mir-34c/hsa-mir-29b-2/hsa-mir-34b/hsa-mir-15b/hsa-mir-29a/hsa-mir-628	20
Kaposi's Sarcoma	Kaposi's Sarcoma	21/481	27/1764	5.2909e-08	1.61499e-07	2.62556e-08	hsa-mir-200a/hsa-mir-99a/hsa-mir-100/hsa-let-7c/hsa-mir-200c/hsa-mir-200b/hsa-mir-335/hsa-mir-1258/hsa-mir-149/hsa-let-7d/hsa-mir-708/hsa-let-7i/hsa-let-7b/hsa-let-7a-2/hsa-let-7g/hsa-mir-221/hsa-mir-23b/hsa-mir-23c/hsa-mir-199b/hsa-mir-222/hsa-mir-23a	21
Vascular Diseases [unspecific]	Vascular Diseases [unspecific]	21/481	27/1764	5.2909e-08	1.61499e-07	2.62556e-08	hsa-mir-21/hsa-mir-145/hsa-mir-210/hsa-mir-196a-2/hsa-mir-155/hsa-mir-143/hsa-mir-19a/hsa-mir-18a/hsa-mir-483/hsa-mir-376a-2/hsa-mir-126/hsa-mir-22/hsa-mir-16-2/hsa-mir-28/hsa-mir-499b/hsa-mir-16-1/hsa-mir-125a/hsa-mir-106b/hsa-mir-15b/hsa-mir-499a/hsa-mir-23a	21
Muscular Dystrophy	Muscular Dystrophy	22/481	29/1764	5.50154e-08	1.67132e-07	2.71715e-08	hsa-mir-21/hsa-mir-145/hsa-let-7c/hsa-mir-195/hsa-mir-155/hsa-mir-133a-1/hsa-mir-133a-2/hsa-mir-381/hsa-mir-1-2/hsa-mir-1-1/hsa-mir-132/hsa-mir-150/hsa-mir-98/hsa-mir-206/hsa-let-7i/hsa-mir-214/hsa-mir-221/hsa-mir-223/hsa-mir-222/hsa-mir-29c/hsa-mir-29a/hsa-mir-320e	22
Arteriosclerosis Obliterans	Arteriosclerosis Obliterans	16/481	18/1764	6.68221e-08	1.98301e-07	3.22388e-08	hsa-mir-21/hsa-mir-125b-1/hsa-mir-125b-2/hsa-mir-142/hsa-mir-133a-1/hsa-mir-133a-2/hsa-mir-1-2/hsa-mir-1-1/hsa-mir-126/hsa-mir-1298/hsa-mir-134/hsa-mir-221/hsa-mir-222/hsa-mir-92a-2/hsa-mir-92a-1/hsa-mir-130a	16
heat stress	heat stress	16/481	18/1764	6.68221e-08	1.98301e-07	3.22388e-08	hsa-mir-125b-1/hsa-mir-125b-2/hsa-mir-140/hsa-mir-7-1/hsa-mir-452/hsa-mir-7-3/hsa-mir-3619/hsa-mir-7-2/hsa-mir-138-2/hsa-mir-382/hsa-mir-138-1/hsa-mir-1281/hsa-mir-196b/hsa-mir-34c/hsa-mir-1231/hsa-mir-23a	16
IL-13	IL-13	16/481	18/1764	6.68221e-08	1.98301e-07	3.22388e-08	hsa-mir-210/hsa-mir-375/hsa-mir-449a/hsa-mir-92b/hsa-mir-133a-1/hsa-mir-133a-2/hsa-mir-143/hsa-mir-1-2/hsa-mir-1-1/hsa-mir-503/hsa-mir-498/hsa-mir-218-2/hsa-mir-16-2/hsa-mir-218-1/hsa-mir-15a/hsa-mir-16-1	16
Insulin Resistance	Insulin Resistance	16/481	18/1764	6.68221e-08	1.98301e-07	3.22388e-08	hsa-mir-145/hsa-mir-378a/hsa-mir-378c/hsa-mir-195/hsa-mir-33b/hsa-mir-181b-1/hsa-mir-181b-2/hsa-mir-494/hsa-mir-543/hsa-mir-378b/hsa-mir-122/hsa-mir-223/hsa-mir-125a/hsa-mir-378e/hsa-mir-492/hsa-mir-130a	16
Leukemia, Myeloid	Leukemia, Myeloid	16/481	18/1764	6.68221e-08	1.98301e-07	3.22388e-08	hsa-mir-139/hsa-mir-486-1/hsa-mir-486-2/hsa-mir-125b-1/hsa-mir-125b-2/hsa-mir-19a/hsa-mir-18a/hsa-mir-449b/hsa-mir-150/hsa-mir-27b/hsa-mir-19b-1/hsa-mir-34c/hsa-mir-19b-2/hsa-mir-92a-2/hsa-mir-92a-1/hsa-mir-23a	16
estradiol-17尾 (E2)	estradiol-17尾 (E2)	17/481	20/1764	9.91299e-08	2.90147e-07	4.71707e-08	hsa-mir-125b-1/hsa-mir-125b-2/hsa-mir-93/hsa-mir-140/hsa-mir-155/hsa-mir-7-1/hsa-mir-7-3/hsa-mir-9-1/hsa-mir-9-2/hsa-mir-9-3/hsa-mir-7-2/hsa-mir-30c-2/hsa-mir-30c-1/hsa-mir-27b/hsa-let-7a-2/hsa-mir-148a/hsa-mir-506	17
P. macrocarpa ethyl acetate fraction (PMEAF)	P. macrocarpa ethyl acetate fraction (PMEAF)	17/481	20/1764	9.91299e-08	2.90147e-07	4.71707e-08	hsa-mir-210/hsa-mir-100/hsa-mir-200c/hsa-mir-192/hsa-mir-215/hsa-mir-455/hsa-mir-132/hsa-mir-128-1/hsa-mir-27a/hsa-mir-29b-1/hsa-mir-125a/hsa-mir-29b-2/hsa-mir-15b/hsa-mir-99b/hsa-mir-423/hsa-mir-148a/hsa-mir-23a	17
TP53	TP53	17/481	20/1764	9.91299e-08	2.90147e-07	4.71707e-08	hsa-mir-145/hsa-mir-200a/hsa-mir-125b-1/hsa-mir-125b-2/hsa-mir-200c/hsa-mir-200b/hsa-mir-192/hsa-mir-155/hsa-mir-143/hsa-mir-215/hsa-mir-29b-1/hsa-mir-519d/hsa-mir-34c/hsa-mir-29b-2/hsa-mir-29c/hsa-mir-34b/hsa-mir-29a	17
[truncated: 320 more rows]

## Sheet: 60%
ID	Description	GeneRatio	BgRatio	pvalue	p.adjust	qvalue	geneID	Count
[truncated: 528 more rows]
