# Supplementary material for: MHIF-MSEA: a novel model of miRNA set enrichment analysis based on multi-source heterogeneous information fusion
Source: Front Genet. 2024 Mar 22;15:1375148. doi: 10.3389/fgene.2024.1375148 (PMC10995286; doi:10.3389/fgene.2024.1375148)
Supplement: Supplementary file 5 [file Table1.XLSX]

## Sheet: dis_similarity
	hsa-let-7	hsa-let-7a	hsa-let-7a-1	hsa-let-7a-2	hsa-let-7a-3	hsa-let-7b	hsa-let-7c	hsa-let-7d	hsa-let-7e	hsa-let-7f	hsa-let-7f-1	hsa-let-7f-2	hsa-let-7g	hsa-let-7i	hsa-mir-1	hsa-mir-10	hsa-mir-100	hsa-mir-101	hsa-mir-101-1	hsa-mir-101-2	hsa-mir-103	hsa-mir-103-1	hsa-mir-103a	hsa-mir-103a-1	hsa-mir-103a-2	hsa-mir-103b	hsa-mir-103b-1	hsa-mir-103b-2	hsa-mir-105	hsa-mir-105-1	hsa-mir-105-2	hsa-mir-106	hsa-mir-106a	hsa-mir-106b	hsa-mir-107	hsa-mir-10a	hsa-mir-10b	hsa-mir-1-1	hsa-mir-112	hsa-mir-1178	hsa-mir-1179	hsa-mir-1180	hsa-mir-1181	hsa-mir-1182	hsa-mir-1183	hsa-mir-1184	hsa-mir-1184-1	hsa-mir-1185	hsa-mir-1-2
hsa-let-7	1	0.476067	0.435902	0.418217	0.417713	0.461889	0.486344	0.402244	0.39558	0.274348	0.393794	0.394049	0.44393	0.44826	0.441921	0.254734	0.502841	0.481004	0.434058	0.437418	0.38997	0.17657	0.210091	0.327515	0.403948	0.16494	0.365006	0.365006	0.239691	0.149418	0.149418	0.196795	0.443704	0.517605	0.446355	0.447909	0.477251	0.00362322	0.186646	0.240104	0.229328	0.261483	0.226736	0.0141997	0.15499	0.00605954	0.00176759	0.303675	0.00600789
hsa-let-7a	0.476067	1	0.651843	0.639863	0.631654	0.612102	0.58048	0.562034	0.557841	0.516462	0.531472	0.533679	0.646546	0.545477	0.38882	0.195283	0.522164	0.585536	0.478255	0.451711	0.402403	0.00605623	0.290725	0.327178	0.393118	0.00759197	0.278442	0.278442	0.204531	0.144231	0.144231	0.277255	0.460816	0.608804	0.528156	0.364463	0.541877	0.152204	0.169719	0.221016	0.121284	0.23394	0.111655	0.0257766	0.139713	0.00119926	0.00559243	0.231552	0.00615568
hsa-let-7a-1	0.435902	0.651843	1	0.989002	0.980446	0.686102	0.731127	0.692131	0.689534	0.528381	0.799541	0.801035	0.755653	0.723509	0.448346	0.283242	0.587216	0.490807	0.550581	0.55508	0.396216	0.00692235	0.241255	0.352654	0.437438	0.00888142	0.384229	0.384229	0.268208	0.173938	0.173938	0.344569	0.483118	0.585273	0.460441	0.320731	0.567096	0.000455556	0.209911	0.273475	0.147687	0.288468	0.139236	0.030636	0.172843	0.00148531	0.000785396	0.284353	0.00710873
hsa-let-7a-2	0.418217	0.639863	0.989002	1	0.991349	0.67479	0.719203	0.678361	0.69721	0.534384	0.80864	0.810117	0.742612	0.731418	0.432163	0.286674	0.571218	0.472714	0.526605	0.530997	0.369306	0.00647368	0.244076	0.356594	0.442415	0.00831225	0.388905	0.388905	0.271066	0.176077	0.176077	0.348886	0.466286	0.571969	0.442299	0.295923	0.573101	0.000461532	0.212583	0.175044	0.149268	0.292051	0.140662	0.0310082	0.00630776	0.00150479	0.000795698	0.287893	0.00719378
hsa-let-7a-3	0.417713	0.631654	0.980446	0.991349	1	0.667432	0.721142	0.681029	0.688766	0.534099	0.798873	0.800376	0.740899	0.723311	0.419935	0.290657	0.561871	0.471536	0.525087	0.529506	0.357195	0.00646132	0.243351	0.355922	0.441508	0.00829632	0.387904	0.387904	0.247794	0.17563	0.17563	0.349108	0.463487	0.563105	0.445303	0.295782	0.564162	0.000460284	0.212019	0.17458	0.148885	0.291279	0.140293	0.0270433	0.00629829	0.00150073	0	0.287158	0.00742742
hsa-let-7b	0.461889	0.612102	0.686102	0.67479	0.667432	1	0.686592	0.672592	0.652268	0.615605	0.675845	0.67691	0.718143	0.648777	0.456675	0.235563	0.5675	0.526374	0.482249	0.477208	0.436959	0.00647097	0.258301	0.35685	0.420008	0.00811882	0.334948	0.334948	0.289452	0.143475	0.143475	0.300103	0.444254	0.587568	0.505674	0.353429	0.577304	0.152716	0.172382	0.21897	0.12219	0.299409	0.109392	0.024759	0.139136	0.00166925	0.103356	0.277164	0.0156546
hsa-let-7c	0.486344	0.58048	0.731127	0.719203	0.721142	0.686592	1	0.622651	0.624852	0.504307	0.681227	0.682663	0.672126	0.73491	0.436707	0.245778	0.583976	0.491923	0.57036	0.574779	0.366248	0.125101	0.204902	0.336583	0.407321	0.157432	0.329259	0.329259	0.23436	0.146899	0.146899	0.291224	0.44171	0.625837	0.460348	0.354618	0.523126	0.000834142	0.178436	0.232455	0.218857	0.247002	0.219087	0.0236259	0.147813	0.00453784	0.107983	0.243057	0.00591388
hsa-let-7d	0.402244	0.562034	0.692131	0.678361	0.681029	0.672592	0.622651	1	0.638338	0.625093	0.725396	0.72648	0.710836	0.609701	0.438017	0.262938	0.532927	0.408371	0.521471	0.491707	0.356784	0.00825985	0.230947	0.302109	0.381975	0.00944843	0.268467	0.268467	0.247133	0.155658	0.155658	0.0345629	0.451549	0.479683	0.548453	0.399892	0.55691	0.171609	0.192262	0.112956	0.13522	0.336546	0.015939	0.0144395	0.157357	0.00176795	0.00242212	0.262351	0.00934033
hsa-let-7e	0.39558	0.557841	0.689534	0.69721	0.688766	0.652268	0.624852	0.638338	1	0.566112	0.73692	0.738362	0.641852	0.669116	0.432999	0.266906	0.514403	0.403506	0.434057	0.437602	0.286418	0.00577414	0.167414	0.349179	0.428881	0.00741738	0.36324	0.36324	0.278741	0.160115	0.160115	0.140931	0.377408	0.435054	0.423722	0.233491	0.499061	0.000642315	0.197973	0.160759	0.177966	0.273515	0.0159153	0.023655	0.00548304	0.109701	0.00606571	0.266557	0.00443044
hsa-let-7f	0.274348	0.516462	0.528381	0.534384	0.534099	0.615605	0.504307	0.625093	0.566112	1	0.592749	0.592969	0.605869	0.52312	0.382274	0.184096	0.411696	0.408274	0.433879	0.422606	0.30568	0.00617143	0.187753	0.280272	0.351177	0.0076792	0.173996	0.173996	0.30531	0.193335	0.193335	0.0295332	0.323007	0.450546	0.467297	0.293601	0.499148	0.225125	0.0122758	0.0139856	0.170678	0.31211	0.0111035	0.00840874	0.00535654	0.000444066	0.00286977	0.400796	0.0113482
hsa-let-7f-1	0.393794	0.531472	0.799541	0.80864	0.798873	0.675845	0.681227	0.725396	0.73692	0.592749	1	0.971563	0.723113	0.731376	0.427714	0.332292	0.488341	0.422729	0.50145	0.505647	0.339151	0.00708027	0.27761	0.341459	0.44853	0.00909714	0.342998	0.342998	0.310542	0.200778	0.200778	0.136105	0.418911	0.497127	0.45788	0.326302	0.572631	0.000862915	0.247045	0.0198084	0.172593	0.340698	0.155629	0.0201199	0.00663612	0.00177145	0.00154587	0.33616	0.00577979
hsa-let-7f-2	0.394049	0.533679	0.801035	0.810117	0.800376	0.67691	0.682663	0.72648	0.738362	0.592969	0.971563	1	0.724345	0.754296	0.428256	0.333702	0.489901	0.397728	0.503006	0.507201	0.341663	0.00725402	0.27963	0.343366	0.450106	0.00931848	0.344688	0.344688	0.308836	0.31125	0.31125	0.138118	0.394369	0.475412	0.45845	0.293712	0.550197	0.000863917	0.248547	0.0207577	0.173628	0.341955	0.156977	0.0212	0.00688694	0.00177351	0.00154766	0.334196	0.00577523
hsa-let-7g	0.44393	0.646546	0.755653	0.742612	0.740899	0.718143	0.672126	0.710836	0.641852	0.605869	0.723113	0.724345	1	0.691344	0.44803	0.261004	0.588518	0.553489	0.542466	0.512063	0.4645	0.0588037	0.292229	0.385405	0.458715	0.0081108	0.380811	0.380811	0.27803	0.159996	0.159996	0.320083	0.527263	0.564233	0.550435	0.392179	0.598208	0.17308	0.193555	0.255023	0.135504	0.26603	0.128871	0.116361	0.159353	0.00136954	0.116082	0.313717	0.00441948
hsa-let-7i	0.44826	0.545477	0.723509	0.731418	0.723311	0.648777	0.73491	0.609701	0.669116	0.52312	0.731376	0.754296	0.691344	1	0.445552	0.264226	0.561051	0.485709	0.554887	0.559209	0.406442	0.134851	0.22328	0.363495	0.439736	0.169841	0.355029	0.355029	0.253323	0.246077	0.246077	0.315304	0.430335	0.52862	0.439285	0.328568	0.586434	0.0017843	0.194448	0.158383	0.237841	0.268841	0.237471	0.0266332	0.00644061	0.00169135	0.00676697	0.265907	0.00717648
hsa-mir-1	0.441921	0.38882	0.448346	0.432163	0.419935	0.456675	0.436707	0.438017	0.432999	0.382274	0.427714	0.428256	0.44803	0.445552	1	0.13308	0.507203	0.318952	0.353525	0.356416	0.432344	0.124646	0.12584	0.351029	0.389711	0.156708	0.271154	0.271154	0.242474	0.139117	0.139117	0.181628	0.459267	0.424923	0.49058	0.36416	0.463147	0.000697195	0.0139165	0.225907	0.216021	0.155729	0.214165	0.0234532	0.145975	0.000159169	0.0110152	0.239888	0.00333869
hsa-mir-10	0.254734	0.195283	0.283242	0.286674	0.290657	0.235563	0.245778	0.262938	0.266906	0.184096	0.332292	0.333702	0.261004	0.264226	0.13308	1	0.267318	0.234337	0.286515	0.289801	0.284171	0.00191311	0.520502	0.329447	0.305053	0.00247799	0.539976	0.539976	0.251663	0.013765	0.013765	0.037922	0.21245	0.193572	0.234701	0.314682	0.210757	0	0.683705	0.00463776	0.00583734	0.390279	0.00688291	0.0039358	0.00282415	0	0	0.00804068	0.00836117
hsa-mir-100	0.502841	0.522164	0.587216	0.571218	0.561871	0.5675	0.583976	0.532927	0.514403	0.411696	0.488341	0.489901	0.588518	0.561051	0.507203	0.267318	1	0.507252	0.560792	0.554739	0.437998	0.137822	0.293963	0.412826	0.453561	0.17336	0.362742	0.362742	0.259044	0.157389	0.157389	0.317671	0.497889	0.520565	0.536631	0.45575	0.553593	0.176122	0.198083	0.25496	0.23939	0.272822	0.239624	0.115343	0.162744	0.00139776	0.121688	0.266408	0.0115221
hsa-mir-101	0.481004	0.585536	0.490807	0.472714	0.471536	0.526374	0.491923	0.408371	0.403506	0.408274	0.422729	0.397728	0.553489	0.485709	0.318952	0.234337	0.507252	1	0.499746	0.492475	0.548946	0.139493	0.341469	0.407487	0.415883	0.175983	0.37247	0.37247	0.291964	0.16671	0.16671	0.329044	0.486933	0.604263	0.492969	0.51189	0.566223	0.179912	0.202355	0.262504	0.246677	0.126545	0.247564	0.136898	0.16632	0.00336617	0.11961	0.182375	0.0117592
hsa-mir-101-1	0.434058	0.478255	0.550581	0.526605	0.525087	0.482249	0.57036	0.521471	0.434057	0.433879	0.50145	0.503006	0.542466	0.554887	0.353525	0.286515	0.560792	0.499746	1	0.964113	0.449214	0.181551	0.379736	0.3748	0.441227	0.228785	0.296425	0.296425	0.25537	0.204043	0.204043	0.279066	0.542219	0.515715	0.449919	0.424826	0.515021	0.233282	0.25539	0.153732	0.363432	0.354591	0.315337	0.0135526	0.215251	0.144614	8.9e-05	0.348066	0.0117705
hsa-mir-101-2	0.437418	0.451711	0.55508	0.530997	0.529506	0.477208	0.574779	0.491707	0.437602	0.422606	0.505647	0.507201	0.512063	0.559209	0.356416	0.289801	0.554739	0.492475	0.964113	1	0.40484	0.182902	0.288964	0.320816	0.392599	0.230659	0.298791	0.298791	0.2581	0.205747	0.205747	0.28312	0.546323	0.489383	0.418578	0.386435	0.519393	0	0.257484	0.154992	0.366384	0.357474	0.3179	0.0136682	0.217016	0.145797	8.97e-05	0.350921	0.0185772
hsa-mir-103	0.38997	0.402403	0.396216	0.369306	0.357195	0.436959	0.366248	0.356784	0.286418	0.30568	0.339151	0.341663	0.4645	0.406442	0.432344	0.284171	0.437998	0.548946	0.449214	0.40484	1	0.17778	0.377817	0.584218	0.543509	0.22485	0.461101	0.461101	0.26887	0.209806	0.209806	0.270593	0.397415	0.440432	0.60927	0.408225	0.41736	0.231824	0.25414	0.331203	0.362343	0.15294	0.313846	0.0280224	0.212333	0.142154	0.154774	0.149891	0.00149003
hsa-mir-103-1	0.17657	0.00605623	0.00692235	0.00647368	0.00646132	0.00647097	0.125101	0.00825985	0.00577414	0.00617143	0.00708027	0.00725402	0.0588037	0.134851	0.124646	0.00191311	0.137822	0.139493	0.181551	0.182902	0.17778	1	0.00290552	0.0877469	0.0814898	0.787499	0.144903	0.144903	0.00427789	0.000836354	0.000836354	0.000779575	0.133346	0.16184	0.137337	0.159821	0.126307	0.000972776	0.000592793	0.00228749	0.512435	0.00200058	0.588538	0.000129695	0.00341253	0	0	0.00274128	3.55e-05
hsa-mir-103a	0.210091	0.290725	0.241255	0.244076	0.243351	0.258301	0.204902	0.230947	0.167414	0.187753	0.27761	0.27963	0.292229	0.22328	0.12584	0.520502	0.293963	0.341469	0.379736	0.288964	0.377817	0.00290552	1	0.437915	0.405053	0.00227988	0.385788	0.385788	0.185052	0.0139869	0.0139869	0.209968	0.259018	0.261876	0.332278	0.337386	0.207494	0.438111	0.471838	0.0067789	0.00523606	0.270572	0.28462	0.00659467	0.00259946	0	0.000573974	0.00621443	0.000327264
hsa-mir-103a-1	0.327515	0.327178	0.352654	0.356594	0.355922	0.35685	0.336583	0.302109	0.349179	0.280272	0.341459	0.343366	0.385405	0.363495	0.351029	0.329447	0.412826	0.407487	0.3748	0.320816	0.584218	0.0877469	0.437915	1	0.929435	0.00456742	0.618034	0.618034	0.324704	0.234376	0.234376	0.30703	0.381036	0.378766	0.496501	0.334506	0.377508	0.273435	0.296515	0.23632	0.203655	0.176758	0.182184	0.0185377	0.00450287	0	0.00276329	0.166963	0.209098
hsa-mir-103a-2	0.403948	0.393118	0.437438	0.442415	0.441508	0.420008	0.407321	0.381975	0.428881	0.351177	0.44853	0.450106	0.458715	0.439736	0.389711	0.305053	0.453561	0.415883	0.441227	0.392599	0.543509	0.0814898	0.405053	0.929435	1	0.00523406	0.572076	0.572076	0.301886	0.216253	0.216253	0.283815	0.453144	0.442255	0.562612	0.313942	0.446279	0.251837	0.274032	0.218008	0.188208	0.382297	0.168457	0.017165	0.00479102	0	0.00254375	0.37364	0.192722
hsa-mir-103b	0.16494	0.00759197	0.00888142	0.00831225	0.00829632	0.00811882	0.157432	0.00944843	0.00741738	0.0076792	0.00909714	0.00931848	0.0081108	0.169841	0.156708	0.00247799	0.17336	0.175983	0.228785	0.230659	0.22485	0.787499	0.00227988	0.00456742	0.00523406	1	0.0034398	0.0034398	0.00553253	0.00108389	0.00108389	0.0010102	0.167295	0.150786	0.172795	0.201937	0.158976	0	0.00076834	0.0029628	0.650668	0.0025907	0.747292	0.000168124	0.00442015	0	0	0.00239303	4.6e-05
hsa-mir-103b-1	0.365006	0.278442	0.384229	0.388905	0.387904	0.334948	0.329259	0.268467	0.36324	0.173996	0.342998	0.344688	0.380811	0.355029	0.271154	0.539976	0.362742	0.37247	0.296425	0.298791	0.461101	0.144903	0.385788	0.618034	0.572076	0.0034398	1	1	0.183541	0.0125117	0.0125117	0.304498	0.332342	0.359595	0.318401	0.262484	0.333919	0.00026869	0.496122	0.393289	0.00551469	0.285713	0.00972487	0.0236527	0.00303061	0	0	0.00826385	0.000292406
hsa-mir-103b-2	0.365006	0.278442	0.384229	0.388905	0.387904	0.334948	0.329259	0.268467	0.36324	0.173996	0.342998	0.344688	0.380811	0.355029	0.271154	0.539976	0.362742	0.37247	0.296425	0.298791	0.461101	0.144903	0.385788	0.618034	0.572076	0.0034398	1	1	0.183541	0.0125117	0.0125117	0.304498	0.332342	0.359595	0.318401	0.262484	0.333919	0.00026869	0.496122	0.393289	0.00551469	0.285713	0.00972487	0.0236527	0.00303061	0	0	0.00826385	0.000292406
hsa-mir-105	0.239691	0.204531	0.268208	0.271066	0.247794	0.289452	0.23436	0.247133	0.278741	0.30531	0.310542	0.308836	0.27803	0.253323	0.242474	0.251663	0.259044	0.291964	0.25537	0.2581	0.26887	0.00427789	0.185052	0.324704	0.301886	0.00553253	0.183541	0.183541	1	0.423339	0.423339	0.0174509	0.253662	0.251653	0.275512	0.297721	0.268774	0	0.00769518	0.00713134	0.372554	0.00767245	0.00939667	0.0177954	0.00617968	0	0.00730075	0.454713	0.00728193
hsa-mir-105-1	0.149418	0.144231	0.173938	0.176077	0.17563	0.143475	0.146899	0.155658	0.160115	0.193335	0.200778	0.31125	0.159996	0.246077	0.139117	0.013765	0.157389	0.16671	0.204043	0.205747	0.209806	0.000836354	0.0139869	0.234376	0.216253	0.00108389	0.0125117	0.0125117	0.423339	1	1	0.0147994	0.154417	0.139586	0.156915	0.179847	0.152325	0	0.0143611	0.00458269	0.555797	0.00908056	0.00833238	0.00502827	0.00123478	0	0	0.43582	0.000270447
hsa-mir-105-2	0.149418	0.144231	0.173938	0.176077	0.17563	0.143475	0.146899	0.155658	0.160115	0.193335	0.200778	0.31125	0.159996	0.246077	0.139117	0.013765	0.157389	0.16671	0.204043	0.205747	0.209806	0.000836354	0.0139869	0.234376	0.216253	0.00108389	0.0125117	0.0125117	0.423339	1	1	0.0147994	0.154417	0.139586	0.156915	0.179847	0.152325	0	0.0143611	0.00458269	0.555797	0.00908056	0.00833238	0.00502827	0.00123478	0	0	0.43582	0.000270447
hsa-mir-106	0.196795	0.277255	0.344569	0.348886	0.349108	0.300103	0.291224	0.0345629	0.140931	0.0295332	0.136105	0.138118	0.320083	0.315304	0.181628	0.037922	0.317671	0.329044	0.279066	0.28312	0.270593	0.000779575	0.209968	0.30703	0.283815	0.0010102	0.304498	0.304498	0.0174509	0.0147994	0.0147994	1	0.309172	0.280919	0.246251	0.153332	0.318079	0	0.00978485	0.46905	0.00485091	0.00613376	0.359606	0.03337	0.00115038	0	0	0.00535372	0.0173491
hsa-mir-106a	0.443704	0.460816	0.483118	0.466286	0.463487	0.444254	0.44171	0.451549	0.377408	0.323007	0.418911	0.394369	0.527263	0.430335	0.459267	0.21245	0.497889	0.486933	0.542219	0.546323	0.397415	0.133346	0.259018	0.381036	0.453144	0.167295	0.332342	0.332342	0.253662	0.154417	0.154417	0.309172	1	0.571271	0.502978	0.522469	0.609501	0.00136066	0.189327	0.248789	0.232358	0.262354	0.233744	0.113385	0.155765	0.00323739	0.00599659	0.31281	0.00511398
hsa-mir-106b	0.517605	0.608804	0.585273	0.571969	0.563105	0.587568	0.625837	0.479683	0.435054	0.450546	0.497127	0.475412	0.564233	0.52862	0.424923	0.193572	0.520565	0.604263	0.515715	0.489383	0.440432	0.16184	0.261876	0.378766	0.442255	0.150786	0.359595	0.359595	0.251653	0.139586	0.139586	0.280919	0.571271	1	0.513439	0.427948	0.607928	0.15411	0.170548	0.22335	0.209842	0.237546	0.211203	0.0253579	0.141535	0.00200872	0.106006	0.283683	0.119048
hsa-mir-107	0.446355	0.528156	0.460441	0.442299	0.445303	0.505674	0.460348	0.548453	0.423722	0.467297	0.45788	0.45845	0.550435	0.439285	0.49058	0.234701	0.536631	0.492969	0.449919	0.418578	0.60927	0.137337	0.332278	0.496501	0.562612	0.172795	0.318401	0.318401	0.275512	0.156915	0.156915	0.246251	0.502978	0.513439	1	0.448132	0.543504	0.175843	0.197278	0.255733	0.237937	0.345936	0.240908	0.0261478	0.162183	0.0003474	0.117548	0.318456	0.137182
hsa-mir-10a	0.447909	0.364463	0.320731	0.295923	0.295782	0.353429	0.354618	0.399892	0.233491	0.293601	0.326302	0.293712	0.392179	0.328568	0.36416	0.314682	0.45575	0.51189	0.424826	0.386435	0.408225	0.159821	0.337386	0.334506	0.313942	0.201937	0.262484	0.262484	0.297721	0.179847	0.179847	0.153332	0.522469	0.427948	0.448132	1	0.53397	0.208039	0.228917	0.129646	0.27869	0.139991	0.277615	0.00888403	0.190571	0.0028243	0.137864	0.20761	0.0118746
hsa-mir-10b	0.477251	0.541877	0.567096	0.573101	0.564162	0.577304	0.523126	0.55691	0.499061	0.499148	0.572631	0.550197	0.598208	0.586434	0.463147	0.210757	0.553593	0.566223	0.515021	0.519393	0.41736	0.126307	0.207494	0.377508	0.446279	0.158976	0.333919	0.333919	0.268774	0.152325	0.152325	0.318079	0.609501	0.607928	0.543504	0.53397	1	0.0024408	0.182653	0.146578	0.224093	0.25277	0.220469	0.0242223	0.00599598	0	0.109255	0.304219	0.0122775
hsa-mir-1-1	0.00362322	0.152204	0.000455556	0.000461532	0.000460284	0.152716	0.000834142	0.171609	0.000642315	0.225125	0.000862915	0.000863917	0.17308	0.0017843	0.000697195	0	0.176122	0.179912	0.233282	0	0.231824	0.000972776	0.438111	0.273435	0.251837	0	0.00026869	0.00026869	0	0	0	0	0.00136066	0.15411	0.175843	0.208039	0.0024408	1	0	0	0	0	0	0	0	0	0	0.000130523	0
hsa-mir-112	0.186646	0.169719	0.209911	0.212583	0.212019	0.172382	0.178436	0.192262	0.197973	0.0122758	0.247045	0.248547	0.193555	0.194448	0.0139165	0.683705	0.198083	0.202355	0.25539	0.257484	0.25414	0.000592793	0.471838	0.296515	0.274032	0.00076834	0.496122	0.496122	0.00769518	0.0143611	0.0143611	0.00978485	0.189327	0.170548	0.197278	0.228917	0.182653	0	1	0.00342665	0.00450492	0.568309	0.00588477	0.00380114	0.000869889	0	0	0.00740181	9.91e-05
hsa-mir-1178	0.240104	0.221016	0.273475	0.175044	0.17458	0.21897	0.232455	0.112956	0.160759	0.0139856	0.0198084	0.0207577	0.255023	0.158383	0.225907	0.00463776	0.25496	0.262504	0.153732	0.154992	0.331203	0.00228749	0.0067789	0.23632	0.218008	0.0029628	0.393289	0.393289	0.00713134	0.00458269	0.00458269	0.46905	0.248789	0.22335	0.255733	0.129646	0.146578	0	0.00342665	1	0.00281351	0.00289125	0.007868	0.0331836	0.659112	0	0	0.00175396	4.56e-05
hsa-mir-1179	0.229328	0.121284	0.147687	0.149268	0.148885	0.12219	0.218857	0.13522	0.177966	0.170678	0.172593	0.173628	0.135504	0.237841	0.216021	0.00583734	0.23939	0.246677	0.363432	0.366384	0.362343	0.512435	0.00523606	0.203655	0.188208	0.650668	0.00551469	0.00551469	0.372554	0.555797	0.555797	0.00485091	0.232358	0.209842	0.237937	0.27869	0.224093	0	0.00450492	0.00281351	1	0.00471221	0.487186	0.000977715	0.0030754	0.414678	0	0.384403	0.000173141
hsa-mir-1180	0.261483	0.23394	0.288468	0.292051	0.291279	0.299409	0.247002	0.336546	0.273515	0.31211	0.340698	0.341955	0.26603	0.268841	0.155729	0.390279	0.272822	0.126545	0.354591	0.357474	0.15294	0.00200058	0.270572	0.176758	0.382297	0.0025907	0.285713	0.285713	0.00767245	0.00908056	0.00908056	0.00613376	0.262354	0.237546	0.345936	0.139991	0.25277	0	0.568309	0.00289125	0.00471221	1	0.00511777	0.0022888	0.00181187	0.00105881	0	0.483019	9.63e-05
hsa-mir-1181	0.226736	0.111655	0.139236	0.140662	0.140293	0.109392	0.219087	0.015939	0.0159153	0.0111035	0.155629	0.156977	0.128871	0.237471	0.214165	0.00688291	0.239624	0.247564	0.315337	0.3179	0.313846	0.588538	0.28462	0.182184	0.168457	0.747292	0.00972487	0.00972487	0.00939667	0.00833238	0.00833238	0.359606	0.233744	0.211203	0.240908	0.277615	0.220469	0	0.00588477	0.007868	0.487186	0.00511777	1	0.00652625	0.00360927	0	0	0.00338388	6.97e-05
hsa-mir-1182	0.0141997	0.0257766	0.030636	0.0310082	0.0270433	0.024759	0.0236259	0.0144395	0.023655	0.00840874	0.0201199	0.0212	0.116361	0.0266332	0.0234532	0.0039358	0.115343	0.136898	0.0135526	0.0136682	0.0280224	0.000129695	0.00659467	0.0185377	0.017165	0.000168124	0.0236527	0.0236527	0.0177954	0.00502827	0.00502827	0.03337	0.113385	0.0253579	0.0261478	0.00888403	0.0242223	0	0.00380114	0.0331836	0.000977715	0.0022888	0.00652625	1	0.000192326	0	0.000634377	0.000867699	1.17e-05
hsa-mir-1183	0.15499	0.139713	0.172843	0.00630776	0.00629829	0.139136	0.147813	0.157357	0.00548304	0.00535654	0.00663612	0.00688694	0.159353	0.00644061	0.145975	0.00282415	0.162744	0.16632	0.215251	0.217016	0.212333	0.00341253	0.00259946	0.00450287	0.00479102	0.00442015	0.00303061	0.00303061	0.00617968	0.00123478	0.00123478	0.00115038	0.155765	0.141535	0.162183	0.190571	0.00599598	0	0.000869889	0.659112	0.0030754	0.00181187	0.00360927	0.000192326	1	0	0	0.00158826	5.28e-05
hsa-mir-1184	0.00605954	0.00119926	0.00148531	0.00150479	0.00150073	0.00166925	0.00453784	0.00176795	0.109701	0.000444066	0.00177145	0.00177351	0.00136954	0.00169135	0.000159169	0	0.00139776	0.00336617	0.144614	0.145797	0.142154	0	0	0	0	0	0	0	0	0	0	0	0.00323739	0.00200872	0.0003474	0.0028243	0	0	0	0	0.414678	0.00105881	0	0	0	1	0	0	0
hsa-mir-1184-1	0.00176759	0.00559243	0.000785396	0.000795698	0	0.103356	0.107983	0.00242212	0.00606571	0.00286977	0.00154587	0.00154766	0.116082	0.00676697	0.0110152	0	0.121688	0.11961	8.9e-05	8.97e-05	0.154774	0	0.000573974	0.00276329	0.00254375	0	0	0	0.00730075	0	0	0	0.00599659	0.106006	0.117548	0.137864	0.109255	0	0	0	0	0	0	0.000634377	0	0	1	0	0
hsa-mir-1185	0.303675	0.231552	0.284353	0.287893	0.287158	0.277164	0.243057	0.262351	0.266557	0.400796	0.33616	0.334196	0.313717	0.265907	0.239888	0.00804068	0.266408	0.182375	0.348066	0.350921	0.149891	0.00274128	0.00621443	0.166963	0.37364	0.00239303	0.00826385	0.00826385	0.454713	0.43582	0.43582	0.00535372	0.31281	0.283683	0.318456	0.20761	0.304219	0.000130523	0.00740181	0.00175396	0.384403	0.483019	0.00338388	0.000867699	0.00158826	0	0	1	0.000407471
hsa-mir-1-2	0.00600789	0.00615568	0.00710873	0.00719378	0.00742742	0.0156546	0.00591388	0.00934033	0.00443044	0.0113482	0.00577979	0.00577523	0.00441948	0.00717648	0.00333869	0.00836117	0.0115221	0.0117592	0.0117705	0.0185772	0.00149003	3.55e-05	0.000327264	0.209098	0.192722	4.6e-05	0.000292406	0.000292406	0.00728193	0.000270447	0.000270447	0.0173491	0.00511398	0.119048	0.137182	0.0118746	0.0122775	0	9.91e-05	4.56e-05	0.000173141	9.63e-05	6.97e-05	1.17e-05	5.28e-05	0	0	0.000407471	1
hsa-mir-1202	0.335862	0.370653	0.451618	0.40983	0.408789	0.365482	0.386128	0.302552	0.265313	0.325215	0.350421	0.352228	0.417815	0.375061	0.317625	0.172068	0.423876	0.340092	0.548976	0.553292	0.350912	0.00508226	0.25047	0.264811	0.386709	0.00656136	0.135912	0.135912	0.324109	0.293128	0.293128	0.392786	0.407556	0.34781	0.399135	0.296242	0.351175	0	0.0110311	0.214525	0.257351	0.322436	0.231874	0.00686401	0.318566	0	0	0.507593	0.00032406
hsa-mir-1206	0.436964	0.417134	0.412016	0.397255	0.388734	0.47757	0.425039	0.385746	0.367899	0.366237	0.360841	0.361642	0.458807	0.455505	0.444709	0.223107	0.444589	0.477398	0.448614	0.453232	0.489353	0.152374	0.185089	0.319852	0.328309	0.142276	0.279879	0.279879	0.281142	0.1374	0.1374	0.288752	0.48479	0.497322	0.498722	0.366703	0.439281	0.00084761	0.161274	0.209441	0.202263	0.171462	0.199662	0.0241775	0.133927	0.00641111	0.100119	0.146288	0.11628
hsa-mir-1207	0.271661	0.168013	0.200901	0.202781	0.204256	0.222538	0.255193	0.187703	0.183322	0.270533	0.221328	0.219567	0.264585	0.245137	0.244105	0.0403276	0.287436	0.298627	0.310033	0.31438	0.294249	0.31956	0.0145826	0.246365	0.229869	0.404831	0.166961	0.166961	0.400415	0.350837	0.350837	0.112518	0.319668	0.258052	0.336665	0.435987	0.294024	0	0.00792016	0.0217685	0.551922	0.0076978	0.307692	0.238111	0.00601477	0	0	0.377092	0.0186966
hsa-mir-122	0.196714	0.18226	0.220205	0.222847	0.22234	0.178491	0.189009	0.202363	0.207538	0.129107	0.259696	0.259976	0.203166	0.203183	0.0925779	0.343145	0.106089	0.216903	0.137026	0.138313	0.130258	0.00283353	0.24944	0.15213	0.288851	0.0036693	0.249454	0.249454	0.279855	0.00435512	0.00435512	0.00608783	0.198973	0.181297	0.212449	0.122775	0.192127	0	0.00247787	0.00268062	0.00384919	0.0024765	0.00437741	0.00157479	0.0025767	0	0	0.00563868	0.00115333
hsa-mir-1224	0.210192	0.118849	0.141336	0.142829	0.142488	0.115557	0.124644	0.128786	0.134492	0.163574	0.160319	0.161157	0.131378	0.130662	0.115875	0.00943504	0.1352	0.136266	0.170746	0.172324	0.281417	0.00233444	0.00961527	0.188211	0.173946	0.00302401	0.309566	0.309566	0.0152146	0.00583266	0.00583266	0.00553106	0.123461	0.113721	0.130059	0.150729	0.121656	0	0.00364155	0.00358437	0.00365041	0.00355422	0.00456311	0.00207604	0.00345457	0	0	0.0031084	0.00169228
hsa-mir-1225	0.230967	0.0864112	0.10394	0.0176883	0.0176873	0.137551	0.169892	0.103068	0.0118029	0.0938769	0.0202385	0.0147192	0.155663	0.106784	0.17021	0.00388823	0.185161	0.252302	0.24299	0.245008	0.238541	0.438682	0.0027754	0.00751041	0.00910827	0.556281	0.00371032	0.00371032	0.195999	0.00187819	0.00187819	0.00267992	0.241614	0.217501	0.247522	0.29151	0.163516	0	0.00108755	0.346296	0.363186	0.00277091	0.416555	0.000198713	0.524609	0	0	0.198373	0.000328477
hsa-mir-1226	0.293314	0.331228	0.333558	0.337283	0.336925	0.328034	0.285072	0.239229	0.315559	0.297798	0.33408	0.335793	0.307568	0.307415	0.273552	0.257765	0.310319	0.390819	0.399048	0.402677	0.330967	0.00446412	0.36204	0.391613	0.362817	0.00577295	0.198184	0.198184	0.504397	0.430723	0.430723	0.252193	0.298789	0.241917	0.310662	0.354713	0.290646	0	0.0116415	0.0110647	0.377343	0.00911158	0.335868	0.00960956	0.00669833	0	0	0.297743	0.00721471
hsa-mir-1227	0.246598	0.137296	0.170042	0.171938	0.171482	0.135602	0.238632	0.0169263	0.157883	0.015345	0.0211414	0.0220552	0.160676	0.258159	0.232921	0.00440175	0.261793	0.268686	0.167335	0.168704	0.339296	0.535841	0.00649546	0.230536	0.212864	0.680409	0.383522	0.383522	0.00676632	0.00441186	0.00441186	0.457164	0.256048	0.229274	0.262514	0.141337	0.240562	0	0.00330397	0.599467	0.443183	0.00340273	0.511022	0.0323101	0.00308401	0	0	0.00230479	4.21e-05
hsa-mir-1228	0.143033	0.131699	0.157659	0.159681	0.159267	0.213372	0.134198	0.143569	0.14745	0.185912	0.185022	0.186302	0.144687	0.148698	0.132003	0.00490819	0.14635	0.156296	0.191357	0.19295	0.198173	0.000215326	0.00438649	0.222102	0.204732	0.000279118	0.00386161	0.00386161	0.408186	0.612569	0.612569	0.0048401	0.143	0.131648	0.145294	0.169922	0.141476	0	0.00470312	0.00109455	0.539484	0.00348409	0.00225866	0.00102065	0.000316411	0	0	0.422707	0.000159488
hsa-mir-1229	0.21809	0.178499	0.219349	0.222147	0.221567	0.178597	0.266585	0.194583	0.204209	0.250275	0.251303	0.252674	0.203188	0.203462	0.12053	0.00700734	0.136153	0.302149	0.380915	0.384005	0.183665	0.000278886	0.0083815	0.201383	0.185768	0.000361493	0.020575	0.020575	0.354404	0.529364	0.529364	0.0285192	0.285916	0.256497	0.203092	0.15513	0.190568	0	0.00670742	0.0252996	0.466804	0.00953412	0.00663969	0.0137253	0.000411048	0.00798957	0	0.364687	0.000145082
hsa-mir-122a	0.120087	0.132564	0.163829	0.16551	0.165078	0.132337	0.236631	0.152059	0.154111	0.19336	0.193225	0.19355	0.150455	0.254813	0.236014	0.0031256	0.260591	0.125144	0.343042	0.345844	0.157949	0.536143	0.00246497	0.00843045	0.00888349	0.679254	0.00347726	0.00347726	0.0101467	0.00643946	0.00643946	0.00191649	0.253914	0.227633	0.125175	0.142344	0.241079	0	0.000812373	0.00288753	0.446078	0.00264961	0.509065	0.000144656	0.00431864	0	0	0.00647724	0.000133535
hsa-mir-1231	0.0128327	0.167393	0.207208	0.209775	0.20922	0.166571	0.178005	0.190825	0.195813	0.246854	0.245729	0.246021	0.190529	0.191467	0.177841	0.00198861	0.196161	0.00903328	0.25827	0.2604	0.00913722	0.00905441	0.00128233	0.0072088	0.00723049	0.0117059	0.00161323	0.00161323	0.00865944	0.00759625	0.00759625	0.00166283	0.192638	0.171789	0.0121833	0.00869766	0.182653	0	0.000407921	0.00124806	0.013631	0.00125625	0.00870753	4.53e-05	0.00188147	0	0	0.00651076	0.000137063
hsa-mir-1233	0.0128327	0.167393	0.207208	0.209775	0.20922	0.166571	0.178005	0.190825	0.195813	0.246854	0.245729	0.246021	0.190529	0.191467	0.177841	0.00198861	0.196161	0.00903328	0.25827	0.2604	0.00913722	0.00905441	0.00128233	0.0072088	0.00723049	0.0117059	0.00161323	0.00161323	0.00865944	0.00759625	0.00759625	0.00166283	0.192638	0.171789	0.0121833	0.00869766	0.182653	0	0.000407921	0.00124806	0.013631	0.00125625	0.00870753	4.53e-05	0.00188147	0	0	0.00651076	0.000137063
hsa-mir-1233-1	0.189114	0.180953	0.220803	0.223587	0.223018	0.177902	0.186483	0.127031	0.1245	0.148915	0.253219	0.254739	0.20277	0.204121	0.179774	0.00824345	0.200103	0.211854	0.265272	0.267821	0.265228	0.00200763	0.213045	0.299934	0.276827	0.00260005	0.00844632	0.00844632	0.320336	0.475742	0.475742	0.270701	0.1979	0.179172	0.204328	0.285027	0.190957	0	0.0075025	0.00508402	0.418189	0.00510441	0.370646	0.00542561	0.000664753	0	0	0.327549	0.00187258
hsa-mir-1233-2	0.251529	0.149061	0.210131	0.212577	0.212039	0.172242	0.268352	0.19795	0.198376	0.209664	0.243457	0.244355	0.194169	0.288801	0.179064	0.00593738	0.197992	0.201798	0.348316	0.351419	0.211487	0.00961867	0.00488747	0.241892	0.223548	0.0123986	0.171458	0.171458	0.34939	0.392245	0.392245	0.00507476	0.231027	0.231297	0.166471	0.238952	0.161216	0	0.00354632	0.00220133	0.349858	0.00373706	0.0106237	0.000768482	0.0024028	0.000426644	0	0.271255	0.00171477
hsa-mir-1234	0.00914664	0.0105899	0.00896833	0.00905853	0.0092866	0.0107831	0.00815754	0.0111191	0.00678559	0.00886997	0.00920494	0.00825753	0.010619	0.00808065	0.0711094	0.00433222	0.00720757	0.0128082	0.00886709	0.00928336	0.170078	0.000117898	0.000599892	0.00691004	0.00833727	0.000152833	0.000575537	0.000575537	0.0117539	0.000934382	0.000934382	0.00526985	0.0114302	0.012423	0.132799	0.0122583	0.0137981	0	0.000208233	0.000173679	0.000716168	0.000200676	0.000232074	8.94e-05	0.000176321	0	0	0.00437969	0.0017253
hsa-mir-1236	0.118333	0.15942	0.195472	0.197973	0.197455	0.160597	0.170064	0.180403	0.122128	0.155855	0.146985	0.145595	0.18457	0.180701	0.165157	0.00306351	0.186038	0.193198	0.241397	0.243384	0.233396	0.000302165	0.00214197	0.173976	0.160964	0.000391675	0.288371	0.288371	0.0267318	0.00126236	0.00126236	0.00275665	0.183266	0.109298	0.127279	0.221666	0.174998	0	0.000704002	0.000412442	0.000704376	0.000688652	0.000591308	0.000877793	0.000446905	0	0	0.0190738	0.000155401
hsa-mir-1237	0.482204	0.454955	0.488475	0.472546	0.463386	0.526313	0.45704	0.477135	0.404113	0.430276	0.472989	0.44955	0.537682	0.49619	0.439972	0.0952858	0.52011	0.548499	0.475719	0.468604	0.416652	0.212672	0.19681	0.314764	0.388823	0.159642	0.278434	0.278434	0.286662	0.146961	0.146961	0.288682	0.573776	0.545914	0.503939	0.492326	0.572538	0.164787	0.0164595	0.232905	0.222892	0.230339	0.220537	0.0203216	0.149776	0.00485519	0.00585306	0.302155	0.0092597
hsa-mir-1238	0.392031	0.452119	0.561116	0.538615	0.538158	0.522307	0.484281	0.506705	0.434679	0.446704	0.55462	0.521953	0.576294	0.474627	0.37426	0.325376	0.43641	0.571852	0.496664	0.455586	0.525678	0.00529679	0.360684	0.446394	0.458396	0.00578288	0.442761	0.442761	0.301916	0.194624	0.194624	0.260718	0.541288	0.515105	0.456018	0.459768	0.51275	0.222829	0.241906	0.317066	0.169223	0.141516	0.154425	0.0196026	0.203211	0	0.00137159	0.220834	0.00769242
hsa-mir-124	0.386438	0.461905	0.55807	0.534475	0.533086	0.521195	0.48101	0.472557	0.429845	0.438591	0.549435	0.515516	0.576564	0.471067	0.369843	0.275807	0.431586	0.58493	0.464469	0.420565	0.53961	0.00540018	0.371296	0.457718	0.469968	0.00588432	0.455827	0.455827	0.309047	0.20024	0.20024	0.265313	0.553596	0.526107	0.465066	0.45139	0.495805	0.229636	0.249241	0.326643	0.174105	0.145751	0.159041	0.0201541	0.209378	0	0.00141369	0.226984	0.00102544
hsa-mir-124-1	0.39818	0.476809	0.577473	0.552974	0.551576	0.537351	0.478406	0.488066	0.443304	0.426931	0.568342	0.533092	0.595808	0.48554	0.341371	0.287244	0.444383	0.590674	0.481326	0.435747	0.539324	0.00562442	0.386426	0.474636	0.487338	0.00612744	0.474663	0.474663	0.317574	0.207203	0.207203	0.276021	0.558475	0.531017	0.480761	0.467288	0.511445	0.239101	0.259823	0.340434	0.179987	0.15192	0.165768	0.0208585	0.218284	0	0.000820395	0.235191	0.0010075
hsa-mir-124-2	0.120591	0.109548	0.133326	0.135018	0.134659	0.108196	0.118237	0.123038	0.128886	0.159898	0.153407	0.153718	0.124567	0.123836	0.112666	0.00232037	0.129154	0.129237	0.165268	0.166623	0.157408	0.000311573	0.00213731	0.18597	0.1714	0.000403873	0.311431	0.311431	0.0051598	0.00101341	0.00101341	0.000944071	0.119175	0.108293	0.12469	0.147086	0.115423	0	0.000710694	0.000427698	0.000972112	0.00192626	0.000609587	0.000158249	0.000460641	0.00131455	0	0.000512825	4.35e-05
hsa-mir-124-3	0.149215	0.141689	0.168595	0.170513	0.17009	0.135983	0.143567	0.152309	0.158572	0.19738	0.197968	0.198677	0.154916	0.155258	0.139462	0.546284	0.158053	0.16689	0.206816	0.208547	0.203098	0.00271299	0.388921	0.238137	0.219767	0.00351483	0.39718	0.39718	0.438392	0.00646251	0.00646251	0.00615202	0.150185	0.137094	0.16198	0.182136	0.145309	0	0.00395208	0.00423098	0.00424275	0.00386002	0.00529609	0.00255485	0.00401026	0	0	0.00349808	0.000548457
hsa-mir-1244	0.149215	0.141689	0.168595	0.170513	0.17009	0.135983	0.143567	0.152309	0.158572	0.19738	0.197968	0.198677	0.154916	0.155258	0.139462	0.546284	0.158053	0.16689	0.206816	0.208547	0.203098	0.00271299	0.388921	0.238137	0.219767	0.00351483	0.39718	0.39718	0.438392	0.00646251	0.00646251	0.00615202	0.150185	0.137094	0.16198	0.182136	0.145309	0	0.00395208	0.00423098	0.00424275	0.00386002	0.00529609	0.00255485	0.00401026	0	0	0.00349808	0.000548457
hsa-mir-1245a	0.327781	0.324688	0.372749	0.377171	0.365707	0.326532	0.369678	0.247045	0.362882	0.183099	0.284655	0.287674	0.3515	0.347842	0.216465	0.373539	0.352253	0.369838	0.319896	0.322596	0.302013	0.00164077	0.223576	0.300686	0.330801	0.00212318	0.36378	0.36378	0.281089	0.225125	0.225125	0.344403	0.35668	0.326622	0.323741	0.326921	0.364019	1.98e-05	0.279703	0.222197	0.249681	0.164087	0.0110474	0.0225034	0.00203775	0.158649	0.00108498	0.153634	0.00141865
hsa-mir-1245b	0.258607	0.27036	0.2645	0.189802	0.189336	0.216295	0.223638	0.303132	0.162339	0.0186621	0.158807	0.159044	0.307486	0.170179	0.187584	0.408636	0.312267	0.32098	0.359526	0.36246	0.354663	0.00202137	0.282574	0.181762	0.169153	0.00261773	0.296915	0.296915	0.0245599	0.00932072	0.00932072	0.00881353	0.30325	0.240572	0.273086	0.289489	0.225553	0	0.594846	0.333696	0.144819	0.339584	0.00520467	0.00230722	0.504491	0.34052	0	0.0177149	0.000400375
hsa-mir-1246	0.176556	0.188622	0.201722	0.203496	0.201142	0.188353	0.177556	0.182746	0.190382	0.223841	0.230488	0.231328	0.186142	0.187962	0.192629	0.500891	0.213668	0.197001	0.237103	0.239926	0.207783	0.00840613	0.360412	0.262208	0.243581	0.0108735	0.364633	0.364633	0.47553	0.0181259	0.0181259	0.0273277	0.200959	0.190202	0.193569	0.214054	0.198955	0	0.00996314	0.0135963	0.0129469	0.00949334	0.0164877	0.0201047	0.012644	0	0.0220995	0.0140623	0.014775
hsa-mir-1247	0.238781	0.216706	0.266454	0.269885	0.269226	0.216906	0.228069	0.243292	0.251169	0.184879	0.315091	0.315654	0.245707	0.247841	0.133115	0.00671694	0.146859	0.259002	0.19325	0.194969	0.194809	0.000273612	0.00446843	0.22126	0.352006	0.000354664	0.00396423	0.00396423	0.407792	0.606347	0.606347	0.00702996	0.241931	0.219756	0.248982	0.172674	0.235222	0	0.00451845	0.00112565	0.534468	0.00306317	0.00224454	0.000999426	0.000402397	0	0	0.420497	0.000991718
hsa-mir-1248	0.34793	0.319795	0.290268	0.293713	0.293007	0.347268	0.299838	0.272128	0.248569	0.183273	0.207161	0.206004	0.332272	0.355507	0.212105	0.343382	0.265605	0.402801	0.297254	0.299668	0.332786	0.00119823	0.309004	0.293591	0.330643	0.0015515	0.401743	0.401743	0.22286	0.0211692	0.0211692	0.197035	0.385013	0.309221	0.342174	0.237922	0.342756	0.000791689	0.312207	0.246874	0.0119203	0.180261	0.00762266	0.0162694	0.00176809	0.000257145	0.000376117	0.115004	0.00149031
hsa-mir-1249	0.149215	0.141689	0.168595	0.170513	0.17009	0.135983	0.143567	0.152309	0.158572	0.19738	0.197968	0.198677	0.154916	0.155258	0.139462	0.546284	0.158053	0.16689	0.206816	0.208547	0.203098	0.00271299	0.388921	0.238137	0.219767	0.00351483	0.39718	0.39718	0.438392	0.00646251	0.00646251	0.00615202	0.150185	0.137094	0.16198	0.182136	0.145309	0	0.00395208	0.00423098	0.00424275	0.00386002	0.00529609	0.00255485	0.00401026	0	0	0.00349808	0.000548457
hsa-mir-124a	0.104379	0.218728	0.266283	0.269466	0.268773	0.214534	0.228121	0.243488	0.251289	0.314908	0.314335	0.314984	0.244905	0.245829	0.225493	0.347264	0.251184	0.115984	0.329479	0.332188	0.135944	0.0088346	0.253032	0.156651	0.145091	0.0114148	0.253286	0.253286	0.283584	0.00993509	0.00993509	0.00506196	0.243556	0.219276	0.11433	0.122309	0.232769	0	0.00272505	0.00356073	0.0133964	0.00334324	0.0101119	0.00158819	0.00392499	0	0	0.00729079	0.000441764
hsa-mir-124a-1	0.104379	0.218728	0.266283	0.269466	0.268773	0.214534	0.228121	0.243488	0.251289	0.314908	0.314335	0.314984	0.244905	0.245829	0.225493	0.347264	0.251184	0.115984	0.329479	0.332188	0.135944	0.0088346	0.253032	0.156651	0.145091	0.0114148	0.253286	0.253286	0.283584	0.00993509	0.00993509	0.00506196	0.243556	0.219276	0.11433	0.122309	0.232769	0	0.00272505	0.00356073	0.0133964	0.00334324	0.0101119	0.00158819	0.00392499	0	0	0.00729079	0.000441764
hsa-mir-124a-2	0.278775	0.270977	0.27341	0.276308	0.275672	0.253702	0.283532	0.235101	0.18638	0.0565555	0.199714	0.200753	0.257177	0.342969	0.227255	0.271458	0.328577	0.313634	0.30344	0.307366	0.374029	0.25968	0.299503	0.315256	0.293272	0.328954	0.365919	0.365919	0.0705869	0.0155128	0.0155128	0.434968	0.306609	0.26011	0.302383	0.294957	0.308379	0.000615695	0.366729	0.292704	0.219074	0.212235	0.451058	0.0252815	0.00516584	0.00330153	0.00733183	0.0170782	0.0150636
hsa-mir-124a-3	0.129377	0.116954	0.144041	0.1459	0.145509	0.115917	0.125914	0.131851	0.137634	0.172153	0.018771	0.01898	0.133695	0.133043	0.12149	0.00293092	0.138259	0.138766	0.178907	0.18037	0.0151508	0.000195596	0.00250455	0.0197968	0.0183741	0.000253553	0.0274302	0.0274302	0.00907929	0.000919903	0.000919903	0.000889004	0.129099	0.0164861	0.134803	0.158934	0.124432	0	0.000698876	0.00023107	0.000305406	0.000677618	0.000384033	2.89e-05	0.000291144	0	0	0.000423221	1.54e-05
hsa-mir-125	0.129377	0.116954	0.144041	0.1459	0.145509	0.115917	0.125914	0.131851	0.137634	0.172153	0.018771	0.01898	0.133695	0.133043	0.12149	0.00293092	0.138259	0.138766	0.178907	0.18037	0.0151508	0.000195596	0.00250455	0.0197968	0.0183741	0.000253553	0.0274302	0.0274302	0.00907929	0.000919903	0.000919903	0.000889004	0.129099	0.0164861	0.134803	0.158934	0.124432	0	0.000698876	0.00023107	0.000305406	0.000677618	0.000384033	2.89e-05	0.000291144	0	0	0.000423221	1.54e-05
hsa-mir-1254	0.15499	0.139713	0.172843	0.00630776	0.00629829	0.139136	0.147813	0.157357	0.00548304	0.00535654	0.00663612	0.00688694	0.159353	0.00644061	0.145975	0.00282415	0.162744	0.16632	0.215251	0.217016	0.212333	0.00341253	0.00259946	0.00450287	0.00479102	0.00442015	0.00303061	0.00303061	0.00617968	0.00123478	0.00123478	0.00115038	0.155765	0.141535	0.162183	0.190571	0.00599598	0	0.000869889	0.659112	0.0030754	0.00181187	0.00360927	0.000192326	1	0	0	0.00158826	5.28e-05
hsa-mir-1254-1	0.309907	0.282851	0.344395	0.348671	0.347795	0.278117	0.297565	0.31464	0.327977	0.265041	0.349161	0.349875	0.319228	0.317906	0.188739	0.274111	0.327145	0.221008	0.276394	0.278711	0.206392	0.00159297	0.200938	0.242745	0.224347	0.00206346	0.397975	0.397975	0.225719	0.00436236	0.00436236	0.00532232	0.201681	0.145743	0.213847	0.245534	0.19536	0	0.00266027	0.00241673	0.00438949	0.00270054	0.00311384	0.00134395	0.00235429	0.0046657	0	0.00259681	0.000807953
hsa-mir-1256	0.457686	0.456125	0.43323	0.437801	0.43068	0.486408	0.513933	0.474279	0.519835	0.408558	0.451879	0.430479	0.487105	0.503144	0.346022	0.237096	0.491352	0.474114	0.420582	0.42496	0.336549	0.120156	0.19536	0.304261	0.375258	0.151572	0.28094	0.28094	0.270373	0.141883	0.141883	0.216516	0.49111	0.518225	0.456177	0.432833	0.493424	0.000528626	0.171141	0.143232	0.21071	0.238783	0.210208	0.10122	0.00461156	0.00320159	0.00684421	0.283925	0.0142385
hsa-mir-1258	0.512813	0.50138	0.508885	0.497439	0.499612	0.562078	0.550236	0.481428	0.357506	0.430866	0.424208	0.405954	0.497018	0.49741	0.415324	0.161452	0.525711	0.556333	0.455515	0.453591	0.394372	0.103543	0.159834	0.284552	0.342393	0.129851	0.230797	0.230797	0.238162	0.123607	0.123607	0.26587	0.520725	0.585858	0.458018	0.451591	0.499366	0.131417	0.015053	0.190396	0.183583	0.188158	0.179505	0.0190358	0.121189	0.00382577	0.0909354	0.243623	0.114949
hsa-mir-125a	0.546089	0.460583	0.445259	0.429433	0.439849	0.536582	0.510148	0.4311	0.396952	0.361541	0.406872	0.384058	0.456884	0.419686	0.41465	0.280288	0.511944	0.477247	0.514809	0.491304	0.450744	0.122358	0.261997	0.436973	0.498062	0.154203	0.349945	0.349945	0.233222	0.139715	0.139715	0.228242	0.491529	0.571387	0.486725	0.45663	0.546126	0.158521	0.174316	0.230499	0.246234	0.241865	0.213425	0.099902	0.145647	0.0967155	0.00046971	0.28827	0.134598
hsa-mir-125b	0.519576	0.453736	0.413655	0.396715	0.396963	0.496858	0.505807	0.392108	0.365591	0.329497	0.366124	0.342537	0.428741	0.389809	0.377214	0.250765	0.493232	0.466285	0.501374	0.475433	0.436353	0.125491	0.268263	0.402252	0.468794	0.158166	0.284617	0.284617	0.235934	0.14309	0.14309	0.229975	0.464114	0.549138	0.467039	0.418294	0.529544	0.162637	0.178748	0.236393	0.252482	0.248011	0.218876	0.10246	0.14937	0.0992237	0.000481921	0.294934	0.134793
hsa-mir-125b-1	0.433676	0.551224	0.445316	0.43452	0.434487	0.577875	0.499497	0.468699	0.46563	0.405627	0.394358	0.378281	0.483719	0.470949	0.43784	0.195903	0.512473	0.51055	0.435059	0.456831	0.417735	0.094509	0.210516	0.289049	0.339891	0.118636	0.240105	0.240105	0.244184	0.11287	0.11287	0.245233	0.498171	0.534104	0.512607	0.369051	0.465137	0.00455645	0.136109	0.175201	0.16625	0.2389	0.166136	0.0234936	0.110759	0.000699971	0.0877943	0.222635	0.0331923
hsa-mir-125b-2	0.158533	0.142241	0.176039	0.178329	0.177933	0.14251	0.151372	0.161103	0.166482	0.00638045	0.209336	0.209099	0.162882	0.162479	0.00559057	0.00307455	0.00454605	0.17165	0.00902775	0.00935725	0.00227138	9.11e-05	0.000452265	0.00327838	0.234808	0.00011808	0.000437625	0.000437625	0.00980152	0.000726277	0.000726277	0.00366145	0.16029	0.145966	0.166118	0.0103394	0.15456	0	0.000164868	0.000134283	0.000561426	0.0001619	0.000178048	6.62e-05	0.000134391	0	0	0.00532221	0.00125847
hsa-mir-126	0.010051	0.198917	0.245066	0.248255	0.247596	0.199158	0.210402	0.225005	0.17103	0.217794	0.21366	0.212534	0.229123	0.22668	0.208335	0.000900284	0.0740577	0.0824984	0.0964728	0.0973031	0.0934195	1.49e-05	0.000169275	0.00332506	0.00390146	1.93e-05	0.00161247	0.00161247	0.0213839	0.000319126	0.000319126	0.0018277	0.0821225	0.0150176	0.0171439	0.0956762	0.0764801	0	4.83e-05	1.82e-05	0.000246513	4.68e-05	2.93e-05	3.18e-06	2.22e-05	0	0	0.0180106	0.000140683
hsa-mir-1260	0.298745	0.274384	0.337899	0.261043	0.26036	0.272774	0.28781	0.199954	0.241053	0.154728	0.159297	0.160743	0.313664	0.239017	0.281408	0.00743073	0.315364	0.325604	0.26889	0.27109	0.412276	0.00201128	0.00873856	0.3593	0.331504	0.00260484	0.321762	0.321762	0.326954	0.486324	0.486324	0.383953	0.307061	0.276783	0.315254	0.23443	0.224257	0	0.00623156	0.819098	0.428054	0.00466065	0.00800715	0.0275727	0.535597	0	0	0.335346	0.00016171
hsa-mir-1260a	0.186646	0.169719	0.209911	0.212583	0.212019	0.172382	0.178436	0.192262	0.197973	0.0122758	0.247045	0.248547	0.193555	0.194448	0.0139165	0.683705	0.198083	0.202355	0.25539	0.257484	0.25414	0.000592793	0.471838	0.296515	0.274032	0.00076834	0.496122	0.496122	0.00769518	0.0143611	0.0143611	0.00978485	0.189327	0.170548	0.197278	0.228917	0.182653	0	1	0.00342665	0.00450492	0.568309	0.00588477	0.00380114	0.000869889	0	0	0.00740181	9.91e-05
hsa-mir-1260b	0.163707	0.150448	0.00901476	0.00908222	0.00868658	0.0632388	0.0648608	0.00834671	0.0114119	0.00927709	0.00917732	0.00932728	0.0692376	0.0110603	0.0087056	0.00162755	0.0738762	0.231999	0.00954954	0.00963551	0.0859921	0.000221073	0.00177718	0.00542397	0.0051146	0.000286569	0.00459508	0.00459508	0.00694893	0.000712458	0.000712458	0.00191607	0.00684222	0.199318	0.0683574	0.266045	0.210249	0	0.000511664	0.000303335	0.000348201	0.000506707	0.0004308	0.000421107	0.000324274	0	0.535624	0.000373653	2.99e-05
hsa-mir-1261	0.185083	0.168392	0.00986281	0.00993448	0.00991247	0.00893604	0.0087306	0.00820786	0.00968648	0.00902732	0.00964109	0.00981112	0.00898448	0.00888198	0.0036041	0.00186766	0.00960074	0.199239	0.0108564	0.0109541	0.00379788	0.000253762	0.00171665	0.00467079	0.00443902	0.000328942	0.00526787	0.00526787	0.00385181	0.000817736	0.000817736	0.00219847	0.00445105	0.169148	0.00697812	0.228201	0.180018	0	0.0005873	0.000348182	0.000399675	0.000581579	0.000494482	0.000125747	0.000372222	0	0	0.000428879	3.43e-05
hsa-mir-1264	0.177972	0.207849	0.20936	0.211835	0.209624	0.167933	0.175983	0.0987094	0.104251	0.11961	0.239725	0.241109	0.191983	0.190993	0.225709	0.315016	0.233879	0.201897	0.247049	0.249084	0.248527	0.0016956	0.452545	0.28313	0.26135	0.00219653	0.232169	0.232169	0.262529	0.00990639	0.00990639	0.310739	0.277645	0.218981	0.196012	0.285333	0.229279	0	0.00666468	0.00715688	0.00397732	0.00484658	0.428084	0.00967076	0.00250553	0	0.000213946	0.00329629	0.000328491
hsa-mir-1265	0.105961	0.0998613	0.122179	0.122739	0.123993	0.103278	0.105206	0.108582	0.106463	0.122497	0.13125	0.131732	0.11032	0.109919	0.0941331	0.0758563	0.112221	0.117314	0.136399	0.139112	0.0644559	0.0174934	0.0432365	0.13629	0.128547	0.0226421	0.0490987	0.0490987	0.232957	0.0351543	0.0351543	0.0571483	0.106843	0.105632	0.110288	0.124424	0.110169	0	0.0189197	0.0280798	0.0262025	0.0174746	0.0334916	0.0225904	0.0264717	0	0	0.0304004	0.0409203
hsa-mir-1266	0.181539	0.172031	0.206317	0.208168	0.208548	0.169462	0.176589	0.185518	0.189421	0.230092	0.235133	0.235971	0.188602	0.18865	0.166992	0.526844	0.192203	0.20219	0.245148	0.24801	0.208593	0.00891673	0.375681	0.271494	0.252062	0.011534	0.383505	0.383505	0.487046	0.0192095	0.0192095	0.0289108	0.182821	0.171737	0.194307	0.218498	0.180883	0	0.0105681	0.0144139	0.013725	0.0100646	0.0174763	0.0106842	0.0134112	0	0	0.0148999	0.0156721
hsa-mir-1267	0.105961	0.0998613	0.122179	0.122739	0.123993	0.103278	0.105206	0.108582	0.106463	0.122497	0.13125	0.131732	0.11032	0.109919	0.0941331	0.0758563	0.112221	0.117314	0.136399	0.139112	0.0644559	0.0174934	0.0432365	0.13629	0.128547	0.0226421	0.0490987	0.0490987	0.232957	0.0351543	0.0351543	0.0571483	0.106843	0.105632	0.110288	0.124424	0.110169	0	0.0189197	0.0280798	0.0262025	0.0174746	0.0334916	0.0225904	0.0264717	0	0	0.0304004	0.0409203
hsa-mir-1268a	0.179245	0.164041	0.200973	0.203562	0.203029	0.164127	0.171219	0.183058	0.188808	0.236535	0.236947	0.237918	0.184715	0.187968	0.169008	0.00625642	0.187456	0.194933	0.24603	0.248067	0.249537	0.000284738	0.00555405	0.286428	0.26397	0.000369094	0.00489725	0.00489725	0.528382	0.792622	0.792622	0.00615623	0.181985	0.164866	0.186219	0.218522	0.178127	0	0.00588025	0.00138375	0.69964	0.00394093	0.00283765	0.00127554	0.000418408	0	0	0.547967	0.000210909
hsa-mir-1268b	0.256229	0.236896	0.291703	0.295446	0.294668	0.23538	0.247779	0.139074	0.273718	0.175734	0.17998	0.181428	0.271291	0.270134	0.241257	0.00697878	0.271168	0.281132	0.184938	0.186473	0.355547	0.000301792	0.00863091	0.411517	0.37942	0.000391183	0.371136	0.371136	0.375892	0.562452	0.562452	0.443527	0.265669	0.238597	0.271387	0.158672	0.253325	0	0.00674139	0.578559	0.494719	0.00434988	0.00718851	0.0319043	0.000443206	0	0	0.38771	0.00015684
hsa-mir-1269	0.00613844	0.00225123	0.00593523	0.00601298	0.00599675	0.00800862	0.00539041	0.00626391	0.00924052	0.00451373	0.00626266	0.00637989	0.0147836	0.0088543	0.0959828	0.00215882	0.00893239	0.00508993	0.00193996	0.00195591	0.00249937	0	0.00156176	0.00203579	0.00187408	0	0.00310025	0.00310025	0.0106019	0.000531277	0.000531277	0.000252912	0.00205659	0.0038617	0.00205152	0.00239923	0.00194486	0	0.00322969	6.8e-05	0.000119133	0.00183996	0.000164717	0.000260723	0	0	0	9.25e-05	0
hsa-mir-1269a	0.440957	0.423146	0.448966	0.425929	0.426174	0.453908	0.474233	0.434005	0.410915	0.468355	0.425884	0.39441	0.502246	0.418744	0.446164	0.174414	0.570291	0.554899	0.530243	0.53502	0.41349	0.164798	0.160044	0.292928	0.357866	0.207572	0.271429	0.271429	0.326544	0.182222	0.182222	0.246477	0.480571	0.477768	0.526221	0.527448	0.559659	0.000655955	0.0116029	0.304089	0.28436	0.199658	0.284699	0.0181409	0.19465	0.00139282	0.140426	0.381123	0.0105822
hsa-mir-126a	0.000906047	0	0.115053	0.116557	0.116243	0.0933059	0.099117	0.104909	0.110189	0.00712761	0.137126	0.137285	0.108233	0.107167	0.103861	0	0.108109	0.110519	0	0	0.000169415	0	0	0.000595199	0.000547895	0	0	0	0.312201	0	0	0	0.0039239	0.00241345	0.000599261	0.00500126	0.00231191	0	0	0	0	0	0	0	0	0	0	0	0
hsa-mir-127	0.472712	0.470787	0.419224	0.377742	0.376778	0.445261	0.468946	0.36508	0.305991	0.331531	0.398258	0.40021	0.38759	0.346429	0.304529	0.259733	0.394604	0.321267	0.508031	0.512261	0.362317	0.0035973	0.300154	0.342399	0.45428	0.00464952	0.198234	0.198234	0.202216	0.28895	0.28895	0.169898	0.360841	0.413283	0.419054	0.32059	0.326791	0	0.370645	0.209676	0.252102	0.512554	0.224544	0.00580087	0.312416	0	0.000375229	0.498639	0.00287762
hsa-mir-1270	0.150766	0.137198	0.168248	0.17037	0.168672	0.142837	0.144842	0.154676	0.160097	0.0103477	0.197233	0.198798	0.158595	0.250454	0.109794	0.534469	0.25715	0.162493	0.201338	0.202991	0.204842	0.00045546	0.369451	0.233289	0.215892	0.000590338	0.388161	0.388161	0.0127618	0.0110728	0.0110728	0.00754327	0.152637	0.222705	0.161195	0.182824	0.149562	0	0.78125	0.00263485	0.00346528	0.444624	0.00452745	0.00469447	0.000668367	0	0.0178652	0.00570188	7.61e-05
hsa-mir-1271	0.00605954	0.00119926	0.00148531	0.00150479	0.00150073	0.00166925	0.00453784	0.00176795	0.109701	0.000444066	0.00177145	0.00177351	0.00136954	0.00169135	0.000159169	0	0.00139776	0.00336617	0.144614	0.145797	0.142154	0	0	0	0	0	0	0	0	0	0	0	0.00323739	0.00200872	0.0003474	0.0028243	0	0	0	0	0.414678	0.00105881	0	0	0	1	0	0	0
hsa-mir-1273	0.183935	0.171792	0.212947	0.215703	0.215125	0.169608	0.180007	0.0142403	0.199292	0.0136839	0.0201094	0.0211209	0.199995	0.195279	0.172848	0.00368828	0.197022	0.203965	0.0186091	0.0187663	0.255621	0.000145475	0.00664588	0.298132	0.274659	0.000188581	0.499908	0.499908	0.00415276	0.00492458	0.00492458	0.596146	0.194798	0.173318	0.198529	0.00571594	0.181215	0	0.00372678	0.783847	0.0011094	0.00225528	0.00723912	0.0424874	0.000213459	0	0	0.000963545	1.55e-05
hsa-mir-1273a	0.000166928	0.000401953	0.000201703	0.000204349	0.000203796	0.000158456	0.00031476	9.54e-05	0.000201549	3.96e-05	6.59e-05	6.6e-05	5.09e-05	5.1e-05	0.000367193	0	0.000220825	0	6.91e-05	6.96e-05	2.7e-05	0	0	3.19e-05	2.93e-05	0	0	0	0	0	0	0	0	0.000171928	0.000319946	0.000354842	0.000336177	0	0	0	0	0	0	0	0	0	0	0	0
hsa-mir-1273c	0.0558156	0.0468864	0.00274895	0.00278499	0.00254441	0.102784	0.00668894	0.110221	0.00648852	0.150178	0.00315022	0.00339174	0.00495041	0.00676943	0.0121595	0.00061702	0.00398429	0.0539222	0.00499739	0.00503844	0.0166899	0	0.000985739	0.00311519	0.0028987	0	0.000568257	0.000568257	0.00449755	0.00390124	0.00390124	0.000657791	0.119294	0.0459366	0.113098	0.00364969	0.00561305	0	0.000923796	0.000200258	0.00320794	0.331354	0.000414048	0.00053439	0	0.00141339	0.00142026	0.00215468	0
hsa-mir-1273d	0.320081	0.296001	0.361787	0.366266	0.365358	0.29229	0.30797	0.25857	0.267626	0.233705	0.423156	0.424375	0.334008	0.334191	0.233581	0.267488	0.262327	0.351253	0.343296	0.346159	0.343391	0.00161818	0.38498	0.394158	0.471093	0.00209603	0.196993	0.196993	0.505798	0.463364	0.463364	0.265091	0.326344	0.296756	0.338985	0.30368	0.314076	0	0.00890146	0.00680536	0.40636	0.00632048	0.360315	0.00643354	0.00238906	0	0	0.320396	0.00101544
hsa-mir-1273g	0.217255	0.20033	0.243087	0.246048	0.245472	0.196594	0.208196	0.221209	0.22939	0.143335	0.287122	0.287434	0.224264	0.224215	0.101817	0.383655	0.115569	0.238668	0.151843	0.153258	0.144972	0.00189832	0.277863	0.16971	0.320412	0.00245932	0.278792	0.278792	0.312377	0.00490149	0.00490149	0.00684788	0.219172	0.199869	0.231374	0.134441	0.211668	0	0.00278956	0.00295696	0.00327903	0.00272797	0.00370963	0.00177303	0.00280585	0	0	0.00628392	0.00129864
hsa-mir-1274a	0.268498	0.232032	0.279159	0.282539	0.281958	0.228319	0.286919	0.237804	0.225627	0.184846	0.187202	0.187471	0.257496	0.255126	0.25293	0.192904	0.312193	0.354715	0.388148	0.392432	0.365717	0.00115083	0.142577	0.329492	0.304946	0.00149067	0.347488	0.347488	0.374376	0.333994	0.333994	0.265015	0.33584	0.276451	0.233308	0.213787	0.297016	0	0.00564099	0.339421	0.294492	0.00742285	0.00607514	0.0194195	0.00169862	0.00491605	0	0.23783	0.011467
hsa-mir-1274b	0.185083	0.168392	0.00986281	0.00993448	0.00991247	0.00893604	0.0087306	0.00820786	0.00968648	0.00902732	0.00964109	0.00981112	0.00898448	0.00888198	0.0036041	0.00186766	0.00960074	0.199239	0.0108564	0.0109541	0.00379788	0.000253762	0.00171665	0.00467079	0.00443902	0.000328942	0.00526787	0.00526787	0.00385181	0.000817736	0.000817736	0.00219847	0.00445105	0.169148	0.00697812	0.228201	0.180018	0	0.0005873	0.000348182	0.000399675	0.000581579	0.000494482	0.000125747	0.000372222	0	0	0.000428879	3.43e-05
hsa-mir-1275	0.185083	0.168392	0.00986281	0.00993448	0.00991247	0.00893604	0.0087306	0.00820786	0.00968648	0.00902732	0.00964109	0.00981112	0.00898448	0.00888198	0.0036041	0.00186766	0.00960074	0.199239	0.0108564	0.0109541	0.00379788	0.000253762	0.00171665	0.00467079	0.00443902	0.000328942	0.00526787	0.00526787	0.00385181	0.000817736	0.000817736	0.00219847	0.00445105	0.169148	0.00697812	0.228201	0.180018	0	0.0005873	0.000348182	0.000399675	0.000581579	0.000494482	0.000125747	0.000372222	0	0	0.000428879	3.43e-05
hsa-mir-1276	0.483123	0.417237	0.454894	0.431721	0.432343	0.455195	0.41061	0.409235	0.358108	0.38954	0.402101	0.401691	0.483303	0.395934	0.453202	0.322688	0.433421	0.393277	0.462496	0.468394	0.362686	0.00583347	0.308624	0.352741	0.412798	0.00471053	0.372668	0.372668	0.295829	0.183294	0.183294	0.282253	0.422152	0.364734	0.453965	0.389582	0.505174	0.00509437	0.231581	0.302361	0.159289	0.324069	0.142685	0.0152356	0.195095	0.000213634	0.000933243	0.381508	0.0285726
hsa-mir-1277	0.280894	0.308364	0.318235	0.322041	0.32129	0.35113	0.237273	0.269723	0.199096	0.347073	0.286334	0.282326	0.382795	0.257379	0.275828	0.177167	0.348104	0.270878	0.413186	0.340139	0.269831	0.0025129	0.40502	0.301545	0.426802	0.00281474	0.199268	0.199268	0.277256	0.00702636	0.00702636	0.175621	0.400883	0.369167	0.39008	0.336739	0.312006	0.364507	0.00665556	0.00464642	0.00420913	0.334381	0.235965	0.00385507	0.00236967	0	0	0.459625	0.00477683
hsa-mir-128	0.382983	0.418064	0.462892	0.468428	0.46732	0.473823	0.369381	0.404313	0.358629	0.451982	0.470381	0.469848	0.499074	0.399801	0.320922	0.363154	0.474237	0.415546	0.581267	0.525819	0.428202	0.00250949	0.483244	0.48691	0.570568	0.00288287	0.422709	0.422709	0.383266	0.258002	0.258002	0.162475	0.488251	0.466713	0.485613	0.454584	0.428598	0.303995	0.329877	0.016823	0.224068	0.456322	0.200349	0.0107827	0.00258605	0	0	0.5395	0.00865551
hsa-mir-1280	0.301396	0.246565	0.302933	0.306247	0.306024	0.250613	0.32061	0.193562	0.246576	0.113012	0.220494	0.146227	0.285595	0.343476	0.255221	0.0194364	0.287736	0.41677	0.258565	0.261294	0.298346	0.363075	0.0128493	0.19183	0.274084	0.46039	0.272113	0.272113	0.0848077	0.00946323	0.00946323	0.318373	0.394961	0.300768	0.320725	0.303079	0.378334	0	0.00539566	0.407093	0.302225	0.00529549	0.348454	0.0249904	0.00623465	0	0	0.0309186	0.00699139
hsa-mir-1281	0.259918	0.195888	0.195298	0.197429	0.196906	0.159231	0.248441	0.180675	0.185079	0.23109	0.231281	0.231714	0.179986	0.269214	0.246448	0.00555207	0.273786	0.107374	0.358716	0.361634	0.132708	0.444419	0.00452065	0.012575	0.260686	0.563706	0.00777668	0.00777668	0.00663661	0.00135859	0.00135859	0.00127526	0.263305	0.274609	0.31501	0.122266	0.252811	0	0.00512878	0.00274593	0.36759	0.532875	0.422017	0.000290356	0.00393687	0	0	0.531736	7.12e-05
hsa-mir-128-1	0.105961	0.0998613	0.122179	0.122739	0.123993	0.103278	0.105206	0.108582	0.106463	0.122497	0.13125	0.131732	0.11032	0.109919	0.0941331	0.0758563	0.112221	0.117314	0.136399	0.139112	0.0644559	0.0174934	0.0432365	0.13629	0.128547	0.0226421	0.0490987	0.0490987	0.232957	0.0351543	0.0351543	0.0571483	0.106843	0.105632	0.110288	0.124424	0.110169	0	0.0189197	0.0280798	0.0262025	0.0174746	0.0334916	0.0225904	0.0264717	0	0	0.0304004	0.0409203
hsa-mir-1282	0.00724182	0.0149234	0.0025709	0.00260461	0.000731802	0.0794024	0.0136753	0.00741957	0.0858263	0.0107721	0.00542698	0.00543327	0.0147563	0.010888	0.0249519	0	0.119897	0.00262453	0.000473695	0.000477592	0.011927	0	0.00475485	0.114923	0.105853	0	0	0	0.216927	0	0	0	0.0165574	0.0196335	0.0116717	0.00366223	0.0126175	0	0	0	0	0	0	0.00216465	0	0	0.0203259	0	0
hsa-mir-128-2	0.156227	0.147571	0.183879	0.186233	0.185737	0.144792	0.153047	0.0132126	0.0152585	0.00805529	0.210136	0.211379	0.17006	0.166858	0.146527	0.00741891	0.16626	0.175113	0.218766	0.220557	0.22073	0.000380384	0.40071	0.252773	0.232935	0.00049307	0.0105297	0.0105297	0.00785385	0.0109958	0.0109958	0.504997	0.164147	0.148524	0.168775	0.191559	0.153419	0	0.00777401	0.00834741	0.00287571	0.0047223	0.705414	0.00933482	0.00056155	0	0	0.00239785	5.28e-05
hsa-mir-1283	0.219856	0.277101	0.24582	0.248792	0.248163	0.274404	0.211313	0.307472	0.231722	0.398335	0.231186	0.232372	0.310973	0.22906	0.20546	0.259466	0.317131	0.327237	0.414171	0.302337	0.355306	0.00194517	0.416682	0.412732	0.381046	0.00185624	0.197383	0.197383	0.493804	0.451696	0.451696	0.00644239	0.221199	0.239292	0.31679	0.36843	0.216335	0.546605	0.00523344	0.0027238	0.397517	0.00412808	0.00404924	0.00184426	0.00211704	0	0	0.311788	0.000364693
hsa-mir-1284	0.0128327	0.167393	0.207208	0.209775	0.20922	0.166571	0.178005	0.190825	0.195813	0.246854	0.245729	0.246021	0.190529	0.191467	0.177841	0.00198861	0.196161	0.00903328	0.25827	0.2604	0.00913722	0.00905441	0.00128233	0.0072088	0.00723049	0.0117059	0.00161323	0.00161323	0.00865944	0.00759625	0.00759625	0.00166283	0.192638	0.171789	0.0121833	0.00869766	0.182653	0	0.000407921	0.00124806	0.013631	0.00125625	0.00870753	4.53e-05	0.00188147	0	0	0.00651076	0.000137063
hsa-mir-1285	0.0128327	0.167393	0.207208	0.209775	0.20922	0.166571	0.178005	0.190825	0.195813	0.246854	0.245729	0.246021	0.190529	0.191467	0.177841	0.00198861	0.196161	0.00903328	0.25827	0.2604	0.00913722	0.00905441	0.00128233	0.0072088	0.00723049	0.0117059	0.00161323	0.00161323	0.00865944	0.00759625	0.00759625	0.00166283	0.192638	0.171789	0.0121833	0.00869766	0.182653	0	0.000407921	0.00124806	0.013631	0.00125625	0.00870753	4.53e-05	0.00188147	0	0	0.00651076	0.000137063
hsa-mir-1285-1	0.00900126	0.207536	0.193452	0.195905	0.195387	0.152822	0.161559	0.0119268	0.0140728	0.0100001	0.0178358	0.0192974	0.177971	0.175615	0.00613566	0.00535619	0.176464	0.182895	0.231657	0.233555	0.0179291	0.000470063	0.0105045	0.0104894	0.00985908	0.00060927	0.00756395	0.00756395	0.00514171	0.00762987	0.00762987	0.530424	0.170706	0.15592	0.0180533	0.00815236	0.162873	0	0.00535302	0.0057946	0.00232033	0.00336509	0.0120865	0.00624981	0.000689	0	0	0.00192184	7.82e-05
hsa-mir-1285-2	0.240492	0.262823	0.149462	0.15136	0.150958	0.11921	0.12587	0.0146083	0.139061	0.0147431	0.0193752	0.020156	0.141543	0.136494	0.1164	0.00359069	0.13729	0.263255	0.0191532	0.0193183	0.172594	0.000258784	0.00540878	0.199979	0.184336	0.000335438	0.332598	0.332598	0.0051791	0.0037079	0.0037079	0.396017	0.135516	0.223718	0.137773	0.155392	0.235927	0	0.00278443	0.517438	0.000974914	0.00183245	0.00499594	0.027831	0.000379606	0	0	0.000899943	3.23e-05
hsa-mir-1286	0.128448	0.127443	0.151783	0.153742	0.15333	0.121355	0.127968	0.0113169	0.141288	0.0108318	0.014389	0.0151056	0.145408	0.139034	0.122646	0.00250093	0.139913	0.146605	0.0129963	0.0131061	0.282482	0.000319625	0.00451738	0.213316	0.196619	0.000414292	0.348203	0.348203	0.00318538	0.00333975	0.00333975	0.414291	0.140611	0.124458	0.218997	0.00429056	0.128455	0	0.00252582	0.542528	0.000932026	0.00161823	0.0051201	0.0291284	0.000144534	0	0	0.000742417	1.05e-05
hsa-mir-1287	0.174243	0.196055	0.199865	0.20221	0.203317	0.276483	0.170599	0.215852	0.182221	0.374403	0.225529	0.223854	0.22174	0.223768	0.179758	0.19809	0.15357	0.270467	0.233465	0.24242	0.226492	0.00119674	0.134156	0.292235	0.271363	0.00154999	0.205624	0.205624	0.453882	0.308814	0.308814	0.103195	0.241308	0.225187	0.280707	0.241174	0.233934	0.00317182	0.00548432	0.0160322	0.270873	0.00412966	0.00573632	0.00875477	0.00170613	0	0	0.332753	0.0461718
hsa-mir-1288	0.211862	0.200816	0.244373	0.247288	0.247017	0.251539	0.208217	0.154377	0.156483	0.267767	0.277918	0.279149	0.224093	0.222753	0.196297	0.256008	0.288852	0.295526	0.295452	0.376763	0.283908	0.00156374	0.361341	0.334511	0.309201	0.00202546	0.357966	0.357966	0.206684	0.00878884	0.00878884	0.256524	0.216023	0.201105	0.231862	0.261052	0.210209	0	0.00573151	0.00592461	0.00374193	0.00430378	0.337373	0.00546251	0.00230987	0	0	0.00357361	0.0497694
hsa-mir-128a	0.418927	0.467241	0.434408	0.408339	0.397181	0.435111	0.403328	0.386683	0.370701	0.381716	0.402088	0.368418	0.454645	0.414741	0.421686	0.123043	0.563149	0.459741	0.493664	0.497222	0.38811	0.183284	0.174001	0.309915	0.381	0.225349	0.29206	0.29206	0.278879	0.19736	0.19736	0.259524	0.522115	0.468677	0.441714	0.454969	0.496226	0.00405962	0.0112511	0.327705	0.308425	0.216761	0.30881	0.0211452	0.211957	0	0.000967573	0.345991	0.00358476
hsa-mir-128b	0.278288	0.371681	0.348539	0.352714	0.351839	0.330874	0.297541	0.210408	0.308965	0.297463	0.286312	0.287398	0.324988	0.321188	0.284204	0.174532	0.376847	0.392472	0.333934	0.336583	0.462828	0.00191157	0.257982	0.431413	0.399531	0.00196345	0.424806	0.424806	0.332683	0.294063	0.294063	0.385256	0.337588	0.369788	0.340925	0.326005	0.352916	0.00188608	0.0111301	0.300382	0.256562	0.00898889	0.229211	0.0199626	0.00223545	0	0	0.208709	0.0014116
hsa-mir-129	0.340765	0.467113	0.484415	0.490142	0.476523	0.455689	0.416235	0.304855	0.409085	0.455459	0.429412	0.429608	0.465757	0.448987	0.361548	0.145521	0.49786	0.398025	0.503243	0.507146	0.379669	0.00531105	0.215034	0.360923	0.449111	0.00644309	0.350151	0.350151	0.391595	0.242276	0.242276	0.491875	0.475146	0.510069	0.40912	0.289588	0.490402	0.00152798	0.013183	0.245751	0.212401	0.265801	0.191544	0.0246917	0.00332726	0	0.00119906	0.503313	0.00132995
hsa-mir-1290	0.35158	0.382696	0.363904	0.325737	0.323443	0.327165	0.381358	0.276792	0.302247	0.338972	0.268867	0.270325	0.337286	0.358041	0.281814	0.151328	0.347843	0.384687	0.446186	0.493551	0.28885	0.00479837	0.113767	0.263854	0.244321	0.00619294	0.280076	0.280076	0.291975	0.257807	0.257807	0.215706	0.333175	0.381868	0.286258	0.287373	0.335861	0	0.00611703	0.437166	0.227489	0.00561322	0.011197	0.024382	0.279805	0.000715225	0.000347536	0.17769	0.00977377
hsa-mir-1291	0.152888	0.230251	0.173917	0.175496	0.174396	0.146328	0.148677	0.160817	0.15796	0.186979	0.196262	0.196694	0.160113	0.156996	0.182797	0.0189156	0.161994	0.162414	0.270632	0.27395	0.0339803	0.00859868	0.0107473	0.0468086	0.045261	0.0110986	0.0140943	0.0140943	0.0756236	0.011574	0.011574	0.0153757	0.158546	0.270204	0.0573618	0.180267	0.251372	0	0.00398803	0.00608427	0.0131538	0.00429095	0.0115666	0.00593086	0.00606129	0	0.000777539	0.0100581	0.0103812
hsa-mir-129-1	0.183935	0.171792	0.212947	0.215703	0.215125	0.169608	0.180007	0.0142403	0.199292	0.0136839	0.0201094	0.0211209	0.199995	0.195279	0.172848	0.00368828	0.197022	0.203965	0.0186091	0.0187663	0.255621	0.000145475	0.00664588	0.298132	0.274659	0.000188581	0.499908	0.499908	0.00415276	0.00492458	0.00492458	0.596146	0.194798	0.173318	0.198529	0.00571594	0.181215	0	0.00372678	0.783847	0.0011094	0.00225528	0.00723912	0.0424874	0.000213459	0	0	0.000963545	1.55e-05
hsa-mir-1292	0.189455	0.169627	0.209094	0.21182	0.211304	0.168316	0.179004	0.191013	0.199013	0.00240884	0.248268	0.248519	0.193788	0.19257	0.00456837	0.00198779	0.197668	0.00581196	0.0043151	0.00452405	0.00182973	6.11e-05	0.000300228	0.00205452	0.00221606	7.92e-05	0.000291644	0.000291644	0.00360012	0.00048895	0.00048895	0.00234613	0.00564438	0.00624533	0.00546382	0.00475753	0.00525267	0	0.000111929	9.02e-05	0.00312748	0.000269081	0.000119099	4.35e-05	8.96e-05	0.00742739	0	0.000722963	0.000822636
hsa-mir-129-2	1.36e-05	0	0.000422005	0.000427541	0.000426385	0.000520948	0.00146226	0.000533966	0.00149812	0.000450611	0.000503315	0.000503899	0.000547534	0.00145691	0.000645194	0	0.00124266	0.000203362	0	0	0.000204156	0	0	0.0142847	0.0131517	0	0	0	0.000580567	0	0	0	0.000193679	0.00015822	0.00412447	0.000171858	0.000193011	0	0	0	0	0	0	0	0	0	0	0	0
hsa-mir-1293	0.0721278	0.0831109	0.014722	0.0149147	0.00371182	0.0196035	0.085241	0.0107634	0.0169376	0.000856481	0.0137624	0.0137784	0.00983843	0.0818795	0.0531866	0	0.084492	0.00373577	0.0154503	0.0155771	0.0168493	0	0.000367923	0.000738391	0.00067971	0	0	0	0.0437116	0	0	0	0.0168464	0.0182729	0.0145173	0.0142173	0.0250957	0	0	0	0	0	0	0.0149755	0	0	0.0016056	0	0
hsa-mir-1294	0.183935	0.171792	0.212947	0.215703	0.215125	0.169608	0.180007	0.0142403	0.199292	0.0136839	0.0201094	0.0211209	0.199995	0.195279	0.172848	0.00368828	0.197022	0.203965	0.0186091	0.0187663	0.255621	0.000145475	0.00664588	0.298132	0.274659	0.000188581	0.499908	0.499908	0.00415276	0.00492458	0.00492458	0.596146	0.194798	0.173318	0.198529	0.00571594	0.181215	0	0.00372678	0.783847	0.0011094	0.00225528	0.00723912	0.0424874	0.000213459	0	0	0.000963545	1.55e-05
hsa-mir-1295a	0.219649	0.202801	0.251562	0.143488	0.143111	0.200415	0.212332	0.122016	0.0147663	0.00948428	0.158818	0.160193	0.232415	0.128011	0.206501	0.00724139	0.232123	0.240839	0.305777	0.308264	0.305091	0.00268358	0.293683	0.187658	0.173286	0.00347564	0.00960442	0.00960442	0.00990914	0.00866696	0.00866696	0.370891	0.225736	0.20475	0.233485	0.269509	0.116897	0	0.00611832	0.482645	0.00420438	0.00462084	0.514644	0.00675502	0.727908	0	0	0.00281762	7.47e-05
hsa-mir-1295b	0.367882	0.3388	0.416486	0.357319	0.356392	0.335653	0.355759	0.231914	0.268684	0.213673	0.296884	0.298658	0.386844	0.325651	0.346354	0.0103647	0.389035	0.401009	0.392555	0.395699	0.504398	0.00196494	0.183531	0.490247	0.45272	0.00254434	0.427558	0.427558	0.272846	0.401928	0.401928	0.522342	0.377024	0.340984	0.388247	0.345405	0.30426	0	0.00868069	0.676191	0.352038	0.00614029	0.314138	0.0263573	0.439418	0	0	0.276005	0.000177169
hsa-mir-1296	0.118238	0.151327	0.129045	0.13068	0.129523	0.154996	0.162309	0.166624	0.178374	0.217522	0.149494	0.149798	0.172705	0.169888	0.124403	0.00222138	0.136289	0.127308	0.15881	0.160113	0.158305	0.000298245	0.0132255	0.182283	0.168024	0.000386596	0.299047	0.299047	0.018317	0.000970094	0.000970094	0.000903732	0.16642	0.15509	0.126019	0.145134	0.118343	0	0.000680302	0.000409406	0.000467517	0.000665963	0.000583519	0.00139027	0.000440937	0	0.0391941	0.000490899	4.16e-05
hsa-mir-1297	0.298827	0.272425	0.333924	0.268144	0.266002	0.272345	0.28609	0.304594	0.250596	0.310683	0.312688	0.313615	0.307274	0.248651	0.285052	0.00781029	0.315753	0.243468	0.410373	0.413701	0.228838	0.00315251	0.00668479	0.156097	0.349166	0.0040794	0.00861502	0.00861502	0.279481	0.406175	0.406175	0.00414538	0.302727	0.27616	0.312655	0.202408	0.236058	0	0.00720658	0.296348	0.358751	0.450624	0.00464168	0.332282	0.448514	0	0.000352664	0.710575	0.00016539
hsa-mir-1298	0.153322	0.139191	0.170191	0.172368	0.171908	0.137263	0.149046	0.156237	0.163411	0.203787	0.197808	0.198158	0.158437	0.157183	0.143882	0.00309265	0.163542	0.164623	0.211109	0.212838	0.203651	0.000415748	0.00284739	0.24066	0.221764	0.000538908	0.403933	0.403933	0.00686142	0.0013518	0.0013518	0.00125913	0.152503	0.138476	0.159125	0.188026	0.147261	0	0.000948193	0.000570657	0.000651622	0.000928	0.000813288	0.000211174	0.000614651	0	0	0.000684145	5.81e-05
hsa-mir-1299	0.238131	0.246424	0.301901	0.30527	0.304994	0.264255	0.216413	0.242878	0.229257	0.146502	0.177504	0.180389	0.391481	0.232495	0.12689	0.346566	0.233723	0.288162	0.181765	0.183821	0.42652	0.146593	0.249275	0.361397	0.335282	0.00915762	0.554858	0.554858	0.0587008	0.0228845	0.0228845	0.324373	0.27455	0.271357	0.382296	0.156188	0.279322	0.00026511	0.491973	0.394552	0.0123369	0.283411	0.0319969	0.0374264	0.00516215	0	0	0.0111694	0.00611609
hsa-mir-129b	0.186646	0.169719	0.209911	0.212583	0.212019	0.172382	0.178436	0.192262	0.197973	0.0122758	0.247045	0.248547	0.193555	0.194448	0.0139165	0.683705	0.198083	0.202355	0.25539	0.257484	0.25414	0.000592793	0.471838	0.296515	0.274032	0.00076834	0.496122	0.496122	0.00769518	0.0143611	0.0143611	0.00978485	0.189327	0.170548	0.197278	0.228917	0.182653	0	1	0.00342665	0.00450492	0.568309	0.00588477	0.00380114	0.000869889	0	0	0.00740181	9.91e-05
hsa-mir-130	0.219307	0.201507	0.245315	0.149807	0.149423	0.235293	0.209466	0.223495	0.138113	0.1717	0.173197	0.174248	0.2261	0.139452	0.245079	0.00602911	0.229686	0.237588	0.301714	0.304188	0.302765	0.00232717	0.00541136	0.277001	0.255667	0.00301397	0.136727	0.136727	0.377764	0.563429	0.563429	0.00496367	0.26238	0.238149	0.228408	0.267784	0.132977	0	0.00459944	0.410913	0.49715	0.00385166	0.00420451	0.000999541	0.622654	0	0	0.389361	0.000177838
hsa-mir-1300	0.00477037	0.00132779	0.00160901	0.00105869	0.00105583	0.00744388	0.00372675	0.00192595	0.0805925	0.000336467	0.00124629	0.00124774	0.00148361	0.00123853	0.000780371	0	0.00159203	0.00291135	0.106882	0.107756	0.104603	0.000263577	0	0	0	0.000341671	0	0	0	0	0	0	0.00286162	0.00193773	0.00108751	0.00264938	7.44e-05	0	0	0.00225373	0.303744	0.000723158	0.000249279	0	0.00353632	0.732177	0	0	0
hsa-mir-1301	0.00477037	0.00132779	0.00160901	0.00105869	0.00105583	0.00744388	0.00372675	0.00192595	0.0805925	0.000336467	0.00124629	0.00124774	0.00148361	0.00123853	0.000780371	0	0.00159203	0.00291135	0.106882	0.107756	0.104603	0.000263577	0	0	0	0.000341671	0	0	0	0	0	0	0.00286162	0.00193773	0.00108751	0.00264938	7.44e-05	0	0	0.00225373	0.303744	0.000723158	0.000249279	0	0.00353632	0.732177	0	0	0
hsa-mir-1302-1	0.00477037	0.00132779	0.00160901	0.00105869	0.00105583	0.00744388	0.00372675	0.00192595	0.0805925	0.000336467	0.00124629	0.00124774	0.00148361	0.00123853	0.000780371	0	0.00159203	0.00291135	0.106882	0.107756	0.104603	0.000263577	0	0	0	0.000341671	0	0	0	0	0	0	0.00286162	0.00193773	0.00108751	0.00264938	7.44e-05	0	0	0.00225373	0.303744	0.000723158	0.000249279	0	0.00353632	0.732177	0	0	0
hsa-mir-1302-2	0.00477037	0.00132779	0.00160901	0.00105869	0.00105583	0.00744388	0.00372675	0.00192595	0.0805925	0.000336467	0.00124629	0.00124774	0.00148361	0.00123853	0.000780371	0	0.00159203	0.00291135	0.106882	0.107756	0.104603	0.000263577	0	0	0	0.000341671	0	0	0	0	0	0	0.00286162	0.00193773	0.00108751	0.00264938	7.44e-05	0	0	0.00225373	0.303744	0.000723158	0.000249279	0	0.00353632	0.732177	0	0	0
hsa-mir-1302-3	0.00477037	0.00132779	0.00160901	0.00105869	0.00105583	0.00744388	0.00372675	0.00192595	0.0805925	0.000336467	0.00124629	0.00124774	0.00148361	0.00123853	0.000780371	0	0.00159203	0.00291135	0.106882	0.107756	0.104603	0.000263577	0	0	0	0.000341671	0	0	0	0	0	0	0.00286162	0.00193773	0.00108751	0.00264938	7.44e-05	0	0	0.00225373	0.303744	0.000723158	0.000249279	0	0.00353632	0.732177	0	0	0
hsa-mir-1302-4	0.00477037	0.00132779	0.00160901	0.00105869	0.00105583	0.00744388	0.00372675	0.00192595	0.0805925	0.000336467	0.00124629	0.00124774	0.00148361	0.00123853	0.000780371	0	0.00159203	0.00291135	0.106882	0.107756	0.104603	0.000263577	0	0	0	0.000341671	0	0	0	0	0	0	0.00286162	0.00193773	0.00108751	0.00264938	7.44e-05	0	0	0.00225373	0.303744	0.000723158	0.000249279	0	0.00353632	0.732177	0	0	0
hsa-mir-1302-5	0.00477037	0.00132779	0.00160901	0.00105869	0.00105583	0.00744388	0.00372675	0.00192595	0.0805925	0.000336467	0.00124629	0.00124774	0.00148361	0.00123853	0.000780371	0	0.00159203	0.00291135	0.106882	0.107756	0.104603	0.000263577	0	0	0	0.000341671	0	0	0	0	0	0	0.00286162	0.00193773	0.00108751	0.00264938	7.44e-05	0	0	0.00225373	0.303744	0.000723158	0.000249279	0	0.00353632	0.732177	0	0	0
hsa-mir-1302-6	0.00477037	0.00132779	0.00160901	0.00105869	0.00105583	0.00744388	0.00372675	0.00192595	0.0805925	0.000336467	0.00124629	0.00124774	0.00148361	0.00123853	0.000780371	0	0.00159203	0.00291135	0.106882	0.107756	0.104603	0.000263577	0	0	0	0.000341671	0	0	0	0	0	0	0.00286162	0.00193773	0.00108751	0.00264938	7.44e-05	0	0	0.00225373	0.303744	0.000723158	0.000249279	0	0.00353632	0.732177	0	0	0
hsa-mir-1302-7	0.313324	0.264489	0.323113	0.327066	0.326237	0.289104	0.273454	0.153909	0.243477	0.192131	0.272121	0.273156	0.300686	0.297828	0.294636	0.211409	0.297679	0.313625	0.279849	0.282146	0.386916	0.00130493	0.30777	0.445292	0.411493	0.00169023	0.383287	0.383287	0.404017	0.366109	0.366109	0.4769	0.324789	0.293596	0.301745	0.286753	0.309917	0	0.0086125	0.374795	0.319961	0.00593818	0.285576	0.024638	0.00192601	0	0	0.253595	0.000374185
hsa-mir-1302-8	0.129377	0.116954	0.144041	0.1459	0.145509	0.115917	0.125914	0.131851	0.137634	0.172153	0.018771	0.01898	0.133695	0.133043	0.12149	0.00293092	0.138259	0.138766	0.178907	0.18037	0.0151508	0.000195596	0.00250455	0.0197968	0.0183741	0.000253553	0.0274302	0.0274302	0.00907929	0.000919903	0.000919903	0.000889004	0.129099	0.0164861	0.134803	0.158934	0.124432	0	0.000698876	0.00023107	0.000305406	0.000677618	0.000384033	2.89e-05	0.000291144	0	0	0.000423221	1.54e-05
hsa-mir-1303	0.0158315	0.11016	0.136235	0.138011	0.137654	0.113969	0.116419	0.126233	0.00660339	0.0198888	0.0124952	0.00823412	0.130282	0.125774	0.115085	0.00171876	0.126811	0.137626	0.16842	0.169834	0.164996	2.85e-05	0.000323518	0.0046678	0.00587248	3.69e-05	0.000285798	0.000285798	0.0391812	0.000609898	0.000609898	0.00348221	0.134449	0.0218932	0.0287568	0.159739	0.126534	0	9.23e-05	3.48e-05	0.000471148	8.94e-05	5.6e-05	6.07e-06	4.25e-05	0	0	0.0332578	0.000213134
hsa-mir-1304	0.340195	0.356573	0.384954	0.327541	0.326704	0.353333	0.328388	0.266645	0.303691	0.265668	0.270608	0.272697	0.357172	0.349441	0.318669	0.222212	0.359635	0.297477	0.358088	0.360978	0.367595	0.00420458	0.167428	0.252445	0.417843	0.00543646	0.400568	0.400568	0.188432	0.0262825	0.0262825	0.301977	0.347909	0.315317	0.360914	0.164294	0.325646	0	0.0128969	0.639387	0.0178554	0.419926	0.0119198	0.0240272	0.415884	0	0	0.421994	0.00032835
hsa-mir-1305	0.138184	0.124063	0.153282	0.155274	0.154948	0.124602	0.132153	0.140651	0.144963	0.00591811	0.182178	0.181867	0.142077	0.141598	0.00495544	0.00262819	0.00389856	0.149958	0.00775685	0.00804127	0.00194313	7.78e-05	0.000386385	0.00280553	0.203875	0.000100865	0.000373873	0.000373873	0.00839694	0.000620473	0.000620473	0.00313078	0.140021	0.127468	0.144949	0.00889867	0.135122	0	0.000140834	0.000114708	0.000479629	0.000138301	0.000152094	5.65e-05	0.000114799	0	0	0.00455318	0.00107513
hsa-mir-1307	0.505885	0.534269	0.467551	0.451058	0.44372	0.520463	0.536237	0.386629	0.352662	0.402004	0.328166	0.330529	0.424877	0.449575	0.380205	0.28388	0.545097	0.493505	0.472057	0.476337	0.437602	0.127008	0.208469	0.355785	0.396421	0.1602	0.320684	0.320684	0.210692	0.149807	0.149807	0.297926	0.438696	0.576216	0.495753	0.390873	0.466773	0.00184552	0.182386	0.237329	0.222129	0.325351	0.222458	0.0209929	0.151247	0.00248292	0.00814378	0.248014	0.127428
hsa-mir-1308	0.462476	0.529757	0.552092	0.533826	0.525038	0.517998	0.541401	0.431114	0.428397	0.386522	0.480766	0.481252	0.596772	0.495478	0.433115	0.271695	0.478838	0.459136	0.487642	0.491553	0.444672	0.195117	0.228786	0.36738	0.451027	0.182267	0.427998	0.427998	0.295999	0.161838	0.161838	0.327901	0.472505	0.549792	0.49677	0.348549	0.49759	0.000837704	0.203713	0.265022	0.250069	0.282828	0.251103	0.0175302	0.170837	0	0.000981949	0.334298	0.00381127
hsa-mir-130a	0.412544	0.443058	0.412966	0.397583	0.388996	0.49227	0.456619	0.423358	0.354278	0.380731	0.350451	0.350776	0.476281	0.395664	0.359461	0.183776	0.44774	0.42928	0.421477	0.392114	0.421949	0.0929369	0.274265	0.389614	0.422102	0.00626291	0.287006	0.287006	0.327938	0.133499	0.133499	0.174756	0.444726	0.530183	0.51643	0.37079	0.416124	0.157412	0.163897	0.214335	0.1172	0.230477	0.10283	0.0198097	0.136311	0.00380236	0.101187	0.271652	0.113578
hsa-mir-130b	0.0104497	0.177575	0.220511	0.223321	0.222729	0.174709	0.184989	0.0138146	0.0162798	0.0116239	0.0206307	0.0223019	0.202981	0.200863	0.00713792	0.00625849	0.202406	0.20924	0.266226	0.268405	0.020746	0.000549873	0.0122464	0.0122035	0.0114689	0.000712715	0.00882786	0.00882786	0.00600636	0.00891326	0.00891326	0.612457	0.195458	0.178326	0.0208185	0.00948328	0.186605	0	0.00625731	0.0067712	0.00271317	0.00393311	0.0141082	0.00730402	0.000805978	0	0	0.00224713	9.15e-05
hsa-mir-132	0.213287	0.197984	0.238662	0.241535	0.240917	0.19267	0.206285	0.217484	0.226908	0.282422	0.278684	0.279412	0.220837	0.220205	0.199841	0.396517	0.226611	0.233496	0.294101	0.296515	0.286466	0.00219396	0.287904	0.33686	0.310815	0.00284211	0.560187	0.560187	0.321167	0.00548626	0.00548626	0.00520667	0.213396	0.194338	0.22624	0.260756	0.206258	0	0.00343981	0.00336762	0.00343385	0.00336356	0.00428611	0.00193735	0.00324242	0	0	0.00293628	0.000424777
hsa-mir-1322	0.000269235	0.00858384	0.000230281	0.000233302	0.000232671	0.0970545	0.000276317	0.000317776	0.000218596	0.000228477	0.000274651	0.00027497	0.00172984	0.000301311	0.102738	0	0.000315247	0.00169893	0.000125424	0.000126456	0.000143343	0.000202811	0	0.176985	0.163021	0.000262908	0.298696	0.298696	0.000133759	0	0	0	0.109392	0.0992129	0.000293716	0.000317437	0.000589962	0	0	0	0.000165826	8.32e-05	0.000191809	0	0	0	0	8.32e-05	0
hsa-mir-1323	0.0914139	0.175762	0.140677	0.142085	0.11489	0.184898	0.167467	0.117987	0.0814129	0.0764032	0.129161	0.129188	0.201112	0.140419	0.466032	0.0116601	0.197447	0.168651	0.135495	0.137072	0.263149	0.00230167	0.125078	0.149064	0.138776	0.00297775	0.00962961	0.00962961	0.129748	0.00707495	0.00707495	0.157462	0.232541	0.18451	0.200649	0.245402	0.228146	0.000174849	0.00445481	0.00641798	0.00510456	0.00394045	0.209868	0.0278418	0.002903	0.0029765	0.218508	0.0112873	0.00428874
hsa-mir-1324	0.439342	0.466413	0.462173	0.446326	0.432444	0.453098	0.445134	0.428525	0.442736	0.35029	0.420343	0.42114	0.510034	0.472061	0.699549	0.196081	0.572156	0.451437	0.4458	0.44902	0.459526	0.124144	0.200496	0.391565	0.42756	0.156225	0.326477	0.326477	0.298067	0.140078	0.140078	0.284426	0.532654	0.492045	0.557387	0.435988	0.527942	0.000949869	0.176877	0.231842	0.214723	0.244082	0.21607	0.110949	0.145853	0.000275593	0.113744	0.28482	0.000630597
hsa-mir-133	0.332646	0.359007	0.375452	0.349544	0.331997	0.377267	0.384468	0.288243	0.283685	0.208376	0.267903	0.268416	0.381407	0.319277	0.488758	0.111604	0.469743	0.352683	0.351191	0.353869	0.338565	0.168889	0.0907149	0.201967	0.277816	0.213802	0.272303	0.272303	0.198819	0.0100922	0.0100922	0.292577	0.432663	0.445868	0.404591	0.307791	0.429313	0.000670087	0.00737466	0.312485	0.142925	0.204921	0.164723	0.028578	0.201903	0	0.150828	0.208998	0.000548806
hsa-mir-133a	0.35956	0.383009	0.406738	0.381717	0.364758	0.400485	0.408854	0.289223	0.284551	0.171459	0.307417	0.308071	0.409306	0.347964	0.47155	0.111516	0.467034	0.383289	0.351279	0.353977	0.340968	0.167384	0.165319	0.204249	0.322531	0.211895	0.199666	0.199666	0.197749	0.0118616	0.0118616	0.379848	0.442868	0.469401	0.432807	0.308025	0.454084	0.000664065	0.00857543	0.31034	0.142019	0.203607	0.292368	0.0298572	0.200104	0	0.149481	0.208023	0.000733241
hsa-mir-133a-1	0.402557	0.526955	0.499402	0.480435	0.468087	0.512713	0.464622	0.462141	0.440791	0.413686	0.415462	0.416569	0.555725	0.464113	0.595648	0.232677	0.537956	0.493026	0.521985	0.526181	0.549566	0.145559	0.237669	0.450702	0.492428	0.183397	0.364818	0.364818	0.351132	0.170386	0.170386	0.229624	0.553852	0.502815	0.543871	0.406665	0.53086	0.00204191	0.207779	0.275251	0.25467	0.286874	0.256337	0.129066	0.173919	0	0.127677	0.338602	0.00791087
hsa-mir-133a-2	0.454308	0.447492	0.545194	0.522618	0.510804	0.513107	0.480698	0.478767	0.448223	0.427673	0.477083	0.47677	0.551238	0.484668	0.456073	0.267036	0.531851	0.458259	0.495611	0.499209	0.457587	0.073035	0.267783	0.387657	0.490404	0.00719652	0.438649	0.438649	0.321841	0.190345	0.190345	0.24968	0.501558	0.527317	0.521961	0.36309	0.509102	0.00321442	0.239443	0.312481	0.166904	0.42768	0.148396	0.0213521	0.201686	0.000435657	0.149529	0.395701	0.00251317
hsa-mir-133b	0.00850315	0.00836253	0.00720363	0.00729807	0.00727835	0.00608524	0.0103504	0.111837	0.0142806	0.0123306	0.00651498	0.00652253	0.0140112	0.00665033	0.00854563	0	0.00945649	0.00550182	0.00678224	0.00683799	0.00453142	0	0	0.00535471	0.0049294	0	0.00908991	0.00908991	0	0	0	0	0.00489649	0.0146948	0.00509466	0.00634157	0.00493266	0	0	0	0	0	0	0	0	0	0	0	0
hsa-mir-134	0.182065	0.106672	0.124507	0.125821	0.125559	0.168511	0.106826	0.121045	0.112322	0.239678	0.145494	0.140451	0.190848	0.114712	0.103211	0.363554	0.118035	0.20666	0.148901	0.150223	0.143153	0.00351112	0.264057	0.161477	0.150373	0.00454594	0.26455	0.26455	0.525394	0.00505263	0.00505263	0.00605247	0.193822	0.174933	0.201098	0.236509	0.188175	0	0.00259751	0.0028297	0.00490248	0.00262031	0.00509516	0.00164717	0.0027369	0	0	0.265813	0.000727336
hsa-mir-1343	0.430634	0.453001	0.483114	0.459	0.449071	0.40066	0.446781	0.459312	0.400564	0.408153	0.485765	0.455314	0.493576	0.45598	0.512063	0.181105	0.535588	0.374685	0.447667	0.450971	0.386325	0.171462	0.168515	0.349096	0.413432	0.216405	0.284338	0.284338	0.368465	0.195595	0.195595	0.253514	0.511114	0.462642	0.505937	0.471274	0.50652	0.00197066	0.0207969	0.317603	0.297125	0.213731	0.297191	0.13764	0.202842	0	0.000929991	0.33044	0.0010945
hsa-mir-135	0.350046	0.344581	0.492739	0.498418	0.484263	0.431018	0.42491	0.425207	0.367491	0.400147	0.448943	0.401321	0.423774	0.40301	0.370474	0.165097	0.463956	0.403134	0.465961	0.470689	0.373551	0.00631659	0.230713	0.41119	0.382576	0.00814272	0.39124	0.39124	0.463779	0.271631	0.271631	0.35405	0.437877	0.455317	0.366093	0.432744	0.507453	0	0.00995642	0.273692	0.239054	0.00882026	0.211756	0.0271238	0.00507999	0	0.00133768	0.302141	0.0132464
hsa-mir-135a	0.350046	0.344581	0.492739	0.498418	0.484263	0.431018	0.42491	0.425207	0.367491	0.400147	0.448943	0.401321	0.423774	0.40301	0.370474	0.165097	0.463956	0.403134	0.465961	0.470689	0.373551	0.00631659	0.230713	0.41119	0.382576	0.00814272	0.39124	0.39124	0.463779	0.271631	0.271631	0.35405	0.437877	0.455317	0.366093	0.432744	0.507453	0	0.00995642	0.273692	0.239054	0.00882026	0.211756	0.0271238	0.00507999	0	0.00133768	0.302141	0.0132464
hsa-mir-135a-1	0.525879	0.568329	0.56714	0.547207	0.545164	0.557901	0.598896	0.471614	0.442438	0.370109	0.522421	0.494142	0.580105	0.529325	0.379077	0.251413	0.540329	0.611252	0.55564	0.560429	0.434985	0.156436	0.296089	0.487617	0.570262	0.197752	0.445978	0.445978	0.253143	0.176991	0.176991	0.361744	0.583112	0.608987	0.500502	0.443335	0.650673	0	0.222214	0.29566	0.272116	0.310544	0.27427	0.128618	0.186347	0	0.135874	0.308923	0.00824156
hsa-mir-135a-2	0.346213	0.335611	0.323326	0.327215	0.311326	0.392146	0.300091	0.348567	0.306082	0.466553	0.34436	0.343654	0.388185	0.302838	0.324756	0.0222865	0.417969	0.345668	0.438811	0.375121	0.336129	0.0020073	0.336959	0.32899	0.432153	0.0022184	0.132866	0.132866	0.330904	0.264628	0.264628	0.151931	0.316623	0.341714	0.476052	0.357015	0.339083	0.316805	0.00916689	0.00405386	0.232075	0.433482	0.205357	0.0108675	0.00185414	0.000629246	0.211003	0.557354	0.000427196
hsa-mir-135b	0.458572	0.44398	0.410829	0.415247	0.414474	0.47041	0.46848	0.368888	0.306099	0.353771	0.338141	0.336514	0.477227	0.372966	0.329297	0.114528	0.472061	0.457702	0.432549	0.394182	0.354815	0.214262	0.24157	0.353343	0.447669	0.19647	0.296506	0.296506	0.287865	0.175781	0.175781	0.241316	0.45819	0.506414	0.489676	0.349734	0.493239	0.204003	0.0168138	0.185651	0.270788	0.193952	0.272639	0.12706	0.00508565	0	0.00180184	0.370579	0.00529614
hsa-mir-136	0.480419	0.518231	0.430145	0.410446	0.409434	0.461432	0.456787	0.461048	0.362344	0.484286	0.3428	0.344244	0.509743	0.449729	0.419712	0.238372	0.624421	0.558969	0.532566	0.500529	0.474012	0.241233	0.245307	0.388088	0.433741	0.182029	0.356038	0.356038	0.261953	0.167234	0.167234	0.286784	0.541775	0.555057	0.54999	0.492004	0.581785	0.184327	0.205389	0.265088	0.25068	0.282678	0.144332	0.0184468	0.169501	0.00168859	0.00844747	0.332401	0.143598
hsa-mir-137	0.375068	0.361378	0.438753	0.443538	0.444407	0.453647	0.416937	0.44313	0.452504	0.494709	0.477662	0.476039	0.431655	0.445851	0.33772	0.121121	0.458464	0.35382	0.581733	0.587768	0.22324	0.228279	0.0170945	0.192122	0.357541	0.288257	0.124978	0.124978	0.306598	0.250642	0.250642	0.087224	0.452738	0.417847	0.420735	0.343375	0.557835	0	0.0113853	0.00710392	0.394383	0.275411	0.219577	0.00395111	0.00732259	0	0	0.527793	0.0237872
hsa-mir-138	0.371206	0.357652	0.434227	0.438955	0.439841	0.449192	0.412684	0.43868	0.44772	0.489399	0.472576	0.470943	0.427258	0.441262	0.334114	0.119681	0.453729	0.350211	0.575556	0.581545	0.220746	0.226087	0.0170798	0.190064	0.353617	0.284762	0.123696	0.123696	0.303024	0.247611	0.247611	0.08618	0.448128	0.413744	0.416373	0.339819	0.552401	0.000168799	0.0112463	0.00701713	0.38965	0.272082	0.216919	0.00390276	0.00723304	0	0	0.521615	0.0234973
hsa-mir-138-1	0.374969	0.372908	0.422226	0.399733	0.390471	0.447207	0.392063	0.397451	0.292844	0.310992	0.350213	0.319515	0.435106	0.361446	0.323113	0.305457	0.504728	0.479415	0.507057	0.470351	0.4491	0.158713	0.334371	0.392239	0.366363	0.20013	0.360518	0.360518	0.313592	0.180234	0.180234	0.276695	0.471931	0.472472	0.430236	0.479694	0.447862	0.206524	0.223959	0.294663	0.276281	0.133225	0.275563	0.129719	0.188269	0	0.00262733	0.199422	0.0164361
hsa-mir-138-2	0.488863	0.423346	0.41443	0.418962	0.418386	0.372396	0.420771	0.261572	0.296725	0.296932	0.292943	0.320598	0.37528	0.449827	0.300626	0.114229	0.400839	0.423468	0.409069	0.41279	0.31376	0.152282	0.187717	0.315327	0.372786	0.192238	0.254361	0.254361	0.272031	0.271159	0.271159	0.352569	0.44509	0.449064	0.391861	0.262713	0.380568	0.000472706	0.0118812	0.177516	0.265157	0.186117	0.266926	0.0192525	0.00471065	0.00019708	0.0072762	0.353331	0.00683544
hsa-mir-139	0.497353	0.523522	0.531315	0.515838	0.514176	0.526416	0.485558	0.46524	0.453774	0.444524	0.469883	0.492209	0.551569	0.511854	0.436027	0.214502	0.576031	0.527126	0.529332	0.53326	0.383503	0.132165	0.215733	0.388329	0.458197	0.165347	0.345961	0.345961	0.245032	0.236718	0.236718	0.302588	0.659915	0.551352	0.552087	0.401079	0.653026	0.00061754	0.190355	0.24367	0.232044	0.262942	0.228797	0.107762	0.153675	0.00202216	0.00134212	0.306146	0.00392451
hsa-mir-140	0.406358	0.544741	0.502491	0.507662	0.509759	0.519288	0.498769	0.510889	0.485771	0.494272	0.466874	0.467539	0.526165	0.490315	0.357812	0.226786	0.509191	0.560442	0.465384	0.461897	0.416248	0.111271	0.24103	0.34537	0.404808	0.139948	0.316698	0.316698	0.301842	0.131472	0.131472	0.208106	0.439013	0.526155	0.514799	0.415544	0.528175	0.143794	0.158684	0.130631	0.195709	0.280916	0.19562	0.0224207	0.00524105	0.00249847	0.0985333	0.261326	0.0310275
hsa-mir-141	0.416019	0.516354	0.53352	0.522379	0.521006	0.566776	0.518486	0.548019	0.471131	0.459265	0.477634	0.460576	0.596233	0.503185	0.527601	0.209626	0.559967	0.508033	0.457079	0.436179	0.473314	0.103763	0.257782	0.369679	0.420786	0.130356	0.279862	0.279862	0.248437	0.128631	0.128631	0.269747	0.533017	0.533071	0.616996	0.475412	0.595148	0.132022	0.150616	0.195709	0.183421	0.262767	0.183766	0.0897848	0.122292	0.0012556	0.0903935	0.245263	0.106287
hsa-mir-142	0.377868	0.443122	0.406324	0.410719	0.40813	0.459735	0.410043	0.322324	0.348	0.323401	0.323713	0.297633	0.464507	0.388544	0.401941	0.109479	0.439111	0.553261	0.422528	0.389801	0.444525	0.186794	0.211034	0.351716	0.362949	0.174246	0.28356	0.28356	0.214809	0.156942	0.156942	0.345327	0.441522	0.544045	0.405512	0.397533	0.50829	0.179846	0.010023	0.155612	0.241424	0.0111987	0.240618	0.0180194	0.00425911	0.000228302	0.121519	0.119475	0.0116311
hsa-mir-143	0.464117	0.589952	0.557516	0.548744	0.542555	0.593413	0.588894	0.513053	0.50701	0.46408	0.493253	0.49288	0.56102	0.534921	0.498768	0.186792	0.554405	0.541982	0.400014	0.403348	0.421358	0.0913076	0.207503	0.33325	0.37843	0.114703	0.248093	0.248093	0.236495	0.167687	0.167687	0.23778	0.511237	0.621037	0.549399	0.450058	0.606246	0.00195749	0.13305	0.172012	0.161287	0.232901	0.161698	0.0807099	0.107548	0.000988774	0.082078	0.218002	0.00863763
hsa-mir-144	0.00119662	0.127077	0.000655677	0.000664278	0.000662483	0.000439245	0.000512419	0.140013	0.145735	0.000326347	0.000397203	0.000397664	0.00103439	0.00303718	0.000156966	0.000423449	0.00454046	0.00424307	0.191741	0.193359	0.000151352	0	0.000515294	0.000294386	0.000270989	0	0.000303858	0.000303858	0.000335607	0	0	0	0.140244	0.000545119	0.00108714	0.0179208	0.000196822	0	0	0	0	0	0	0	0	0	0	0	0.000606352
hsa-mir-145	0.281324	0.344425	0.362099	0.366333	0.364631	0.390977	0.36003	0.330013	0.372634	0.393132	0.314947	0.316157	0.386931	0.44325	0.381415	0.170196	0.457719	0.348257	0.335103	0.33901	0.410197	0.0048862	0.12108	0.379745	0.351944	0.00630705	0.391295	0.391295	0.36355	0.269842	0.269842	0.273747	0.32231	0.327185	0.33442	0.277675	0.344254	0.00222669	0.00627651	0.27421	0.238204	0.00540296	0.00950904	0.0200736	0.00333473	0	0.219207	0.18712	0.0149878
hsa-mir-145a	0.179245	0.164041	0.200973	0.203562	0.203029	0.164127	0.171219	0.183058	0.188808	0.236535	0.236947	0.237918	0.184715	0.187968	0.169008	0.00625642	0.187456	0.194933	0.24603	0.248067	0.249537	0.000284738	0.00555405	0.286428	0.26397	0.000369094	0.00489725	0.00489725	0.528382	0.792622	0.792622	0.00615623	0.181985	0.164866	0.186219	0.218522	0.178127	0	0.00588025	0.00138375	0.69964	0.00394093	0.00283765	0.00127554	0.000418408	0	0	0.547967	0.000210909
hsa-mir-146	0.149215	0.141689	0.168595	0.170513	0.17009	0.135983	0.143567	0.152309	0.158572	0.19738	0.197968	0.198677	0.154916	0.155258	0.139462	0.546284	0.158053	0.16689	0.206816	0.208547	0.203098	0.00271299	0.388921	0.238137	0.219767	0.00351483	0.39718	0.39718	0.438392	0.00646251	0.00646251	0.00615202	0.150185	0.137094	0.16198	0.182136	0.145309	0	0.00395208	0.00423098	0.00424275	0.00386002	0.00529609	0.00255485	0.00401026	0	0	0.00349808	0.000548457
hsa-mir-1468	0.435017	0.441126	0.400796	0.392971	0.392302	0.532817	0.519094	0.417813	0.440152	0.336107	0.372131	0.360519	0.429118	0.451452	0.37922	0.150241	0.493605	0.43944	0.40966	0.407209	0.39125	0.0749285	0.197011	0.267167	0.3031	0.0921667	0.196293	0.196293	0.17064	0.0915272	0.0915272	0.190987	0.419951	0.481955	0.438283	0.344735	0.423863	0.0968223	0.105028	0.136474	0.131252	0.186386	0.129898	0.0220004	0.0858038	0.00471282	0.06595	0.147383	0.077641
hsa-mir-1469	0.441623	0.472561	0.458982	0.445112	0.443923	0.492357	0.509474	0.380844	0.435393	0.396848	0.407189	0.408495	0.522373	0.476635	0.456957	0.219567	0.501416	0.481351	0.476437	0.480904	0.482344	0.153954	0.189451	0.405985	0.461334	0.141499	0.316487	0.316487	0.257737	0.134528	0.134528	0.263973	0.487064	0.527381	0.546074	0.361756	0.486659	0.00501856	0.161418	0.20829	0.226749	0.223742	0.198089	0.0184177	0.132968	0.0880565	0.0961941	0.263723	0.115147
hsa-mir-146a	0.0413016	0.0903316	0.0788175	0.079238	0.079645	0.110533	0.0703153	0.118992	0.211027	0.047753	0.143081	0.143438	0.0779396	0.0759792	0.120208	0.015446	0.126392	0.0824876	0.0429195	0.0442016	0.106009	0.003105	0.00985185	0.0463849	0.0449057	0.00401848	0.0108086	0.0108086	0.360634	0.0063313	0.0063313	0.0121738	0.0899404	0.0442728	0.143517	0.0486159	0.043504	0	0.00412609	0.00572582	0.00503352	0.00716975	0.00646319	0.00516982	0.004452	0.000925063	0.00416485	0.0069701	0.00694711
hsa-mir-146b	0.122509	0.123669	0.147654	0.149271	0.148909	0.117669	0.122923	0.123916	0.134145	0.155956	0.161618	0.163023	0.218755	0.133935	0.11335	0.414135	0.218145	0.144853	0.166424	0.167825	0.169405	0.00211569	0.30209	0.192981	0.178328	0.00274088	0.314679	0.314679	0.334735	0.0098085	0.0098085	0.0381505	0.211872	0.117925	0.139607	0.142739	0.122997	0	0.00674246	0.0366822	0.00409546	0.0051437	0.0104759	0.496599	0.00312776	0	0	0.00343981	0.000412709
hsa-mir-147	0.164079	0.219184	0.184639	0.186817	0.186366	0.154256	0.157853	0.242843	0.172472	0.212435	0.213867	0.214964	0.32651	0.172038	0.150778	0.238983	0.170055	0.182476	0.224759	0.226393	0.220222	0.00126504	0.177272	0.252784	0.233482	0.00163878	0.175506	0.175506	0.456181	0.416283	0.416283	0.00689438	0.236281	0.151209	0.171587	0.332738	0.162949	0.00403758	0.00461612	0.0024443	0.366347	0.00360495	0.0036213	0.00181911	0.00186858	0	0	0.287336	0.00183563
hsa-mir-1471	0.150542	0.144039	0.176231	0.178414	0.177976	0.17665	0.148806	0.0698013	0.122517	0.0252964	0.0346211	0.107511	0.247267	0.21547	0.170272	0.00914744	0.155825	0.172477	0.0846083	0.0858142	0.197123	0.000485341	0.00972768	0.166041	0.154078	0.000628998	0.266051	0.266051	0.0286723	0.273532	0.273532	0.318787	0.200143	0.146458	0.126321	0.168569	0.189398	0	0.00808314	0.409587	0.00378845	0.00498238	0.00751723	0.0243497	0.000717287	0	0	0.0175378	0.00164539
hsa-mir-147a	0.274367	0.24649	0.250427	0.25343	0.252836	0.201683	0.213904	0.198232	0.157664	0.151926	0.230378	0.231407	0.233123	0.229938	0.180448	0.0112913	0.155445	0.288644	0.19876	0.200588	0.281793	0.00162967	0.214133	0.223674	0.319848	0.00211094	0.0215043	0.0215043	0.0189451	0.00933422	0.00933422	0.269445	0.224008	0.165292	0.280906	0.174478	0.214468	0	0.00654792	0.00637077	0.00389236	0.00496891	0.368483	0.00594525	0.0024114	0	0	0.00592714	0.00174181
hsa-mir-147b	0.478501	0.527084	0.5115	0.497428	0.490304	0.58791	0.532195	0.516274	0.468662	0.462017	0.440487	0.419322	0.55291	0.479502	0.444164	0.229925	0.621462	0.555996	0.499755	0.494195	0.438728	0.118785	0.254298	0.377455	0.438958	0.147939	0.310677	0.310677	0.261511	0.13704	0.13704	0.276049	0.522969	0.564311	0.542922	0.443508	0.576745	0.151251	0.169359	0.218903	0.237012	0.297156	0.207037	0.0223196	0.138774	0.0923895	0.00251382	0.276008	0.118114
hsa-mir-148	0.466738	0.484439	0.465628	0.470926	0.469535	0.43649	0.433109	0.406484	0.445325	0.391915	0.460955	0.462914	0.470375	0.520895	0.371053	0.29578	0.466789	0.500527	0.514047	0.46868	0.528527	0.190243	0.392986	0.44437	0.554347	0.23779	0.421005	0.421005	0.240302	0.212783	0.212783	0.27309	0.459523	0.452059	0.510975	0.406154	0.451321	0.242323	0.264449	0.209871	0.377893	0.366612	0.325753	0.0166329	0.00471391	0.14873	0.000335252	0.35918	0.00411989
hsa-mir-148a	0.442632	0.423614	0.496418	0.477915	0.477241	0.506792	0.472244	0.478811	0.460738	0.426328	0.463466	0.463344	0.523342	0.471564	0.408646	0.15432	0.555769	0.438209	0.489612	0.518488	0.38425	0.141992	0.143537	0.275759	0.365476	0.178954	0.26623	0.26623	0.289605	0.160781	0.160781	0.22031	0.520831	0.445161	0.462998	0.314878	0.457433	0.000406838	0.0125321	0.261892	0.247244	0.255269	0.24865	0.0189185	0.168397	0.00408111	0.00502497	0.331537	0.0104919
hsa-mir-148b	0.221412	0.277066	0.239498	0.187605	0.185971	0.277109	0.212578	0.221932	0.20014	0.165283	0.131	0.130887	0.222372	0.176047	0.255854	0.217512	0.240285	0.288371	0.278374	0.283841	0.271689	0.00602827	0.149567	0.18365	0.172115	0.00778149	0.154273	0.154273	0.22397	0.0110996	0.0110996	0.099842	0.226191	0.215024	0.282595	0.282253	0.198304	0	0.00587807	0.243493	0.00899178	0.0060267	0.0101478	0.0111636	0.364822	0	0.00839177	0.0178093	0.309995
hsa-mir-149	0.488172	0.510098	0.419122	0.407654	0.400975	0.486809	0.495237	0.389389	0.391652	0.393265	0.372713	0.372931	0.457477	0.438869	0.425076	0.215878	0.464263	0.454792	0.468232	0.488639	0.382187	0.095215	0.156776	0.262424	0.316595	0.119774	0.22102	0.22102	0.23913	0.108901	0.108901	0.243933	0.470765	0.515202	0.47177	0.40137	0.52322	0.00508532	0.134555	0.176619	0.191892	0.187601	0.165756	0.0191679	0.112265	0.0760819	0.0824207	0.222	0.102222
hsa-mir-15	0.296875	0.323191	0.382332	0.386835	0.38381	0.347243	0.378305	0.276805	0.25903	0.313935	0.317455	0.318208	0.383806	0.409254	0.368457	0.18548	0.424475	0.345412	0.535026	0.539277	0.373074	0.289757	0.141651	0.206004	0.346425	0.367394	0.139009	0.139009	0.368174	0.319189	0.319189	0.265382	0.458571	0.396439	0.345835	0.270199	0.421641	0	0.00927499	0.00632844	0.502719	0.350304	0.279839	0.00964559	0.00422331	0.000711533	0.00884047	0.556396	0.000482477
hsa-mir-150	0.352407	0.41591	0.42074	0.39344	0.39197	0.418609	0.437126	0.426181	0.387365	0.401628	0.404989	0.405724	0.459314	0.394103	0.319626	0.125168	0.475726	0.373371	0.556801	0.513227	0.293554	0.0068511	0.271662	0.44361	0.549706	0.00853687	0.0987994	0.0987994	0.253009	0.201781	0.201781	0.122086	0.481223	0.408653	0.410541	0.337896	0.441778	0.236849	0.010307	0.146105	0.179487	0.225029	0.157803	0.00685942	0.216623	0.00289245	0.00477865	0.353029	0.180609
hsa-mir-151	0.220066	0.331821	0.399641	0.346899	0.346018	0.377972	0.34218	0.310265	0.333461	0.335392	0.355942	0.357198	0.369007	0.31555	0.278403	0.208469	0.439774	0.311567	0.488162	0.492025	0.249123	0.00683382	0.301007	0.196994	0.183221	0.00881929	0.161136	0.161136	0.174865	0.0114502	0.0114502	0.204169	0.302883	0.303753	0.236966	0.264592	0.356942	0	0.00972493	0.260368	0.0104601	0.0092531	0.279656	0.00467065	0.390293	0	0	0.00807484	0.000350875
hsa-mir-151a	0.546594	0.513611	0.480432	0.459578	0.458624	0.489589	0.497738	0.382132	0.388147	0.362089	0.416293	0.416784	0.478917	0.453949	0.398571	0.244275	0.446152	0.510566	0.489807	0.493758	0.505377	0.154361	0.247481	0.466802	0.512305	0.193526	0.434436	0.434436	0.2773	0.177474	0.177474	0.237693	0.564046	0.545942	0.467059	0.488588	0.523248	0.000352533	0.217752	0.287322	0.268189	0.306358	0.2701	0.0229891	0.182617	0	0.131688	0.361635	0.00500883
hsa-mir-151b	0.484295	0.434829	0.407887	0.412744	0.411738	0.413237	0.350341	0.515336	0.363037	0.407676	0.355864	0.354937	0.516305	0.378152	0.406261	0.333999	0.525438	0.424031	0.480627	0.426089	0.413776	0.00226286	0.354725	0.445151	0.52287	0.0025962	0.47772	0.47772	0.350477	0.236004	0.236004	0.188063	0.549522	0.41285	0.531778	0.528095	0.49472	0.278049	0.304989	0.237106	0.20541	0.419228	0.00759211	0.0148621	0.00233685	0	0	0.493503	0.000622021
hsa-mir-152	0.167164	0.208903	0.225234	0.159696	0.160036	0.253653	0.192122	0.276216	0.102251	0.160462	0.201766	0.123675	0.331222	0.144499	0.182552	0.019463	0.331213	0.355454	0.301528	0.199424	0.347254	0.00595351	0.228408	0.260472	0.243168	0.00709834	0.16842	0.16842	0.085719	0.00995599	0.00995599	0.0318259	0.266388	0.277775	0.208898	0.346358	0.202549	0.497616	0.00583918	0.314095	0.00751213	0.00764428	0.0118821	0.28279	0.454634	0	0	0.0320777	0.00677423
hsa-mir-153	0.324345	0.338973	0.389642	0.343688	0.343282	0.369919	0.334289	0.409617	0.288933	0.321352	0.413856	0.357428	0.452814	0.314672	0.280059	0.190514	0.409589	0.382385	0.434799	0.360147	0.331932	0.00648941	0.29702	0.276402	0.478191	0.00792861	0.252403	0.252403	0.201811	0.0101385	0.0101385	0.0274447	0.399671	0.391345	0.366216	0.328878	0.344607	0.375954	0.0085921	0.239488	0.00819756	0.347422	0.0118427	0.21437	0.344547	0	0	0.358999	0.00569519
hsa-mir-153-1	0.105961	0.0998613	0.122179	0.122739	0.123993	0.103278	0.105206	0.108582	0.106463	0.122497	0.13125	0.131732	0.11032	0.109919	0.0941331	0.0758563	0.112221	0.117314	0.136399	0.139112	0.0644559	0.0174934	0.0432365	0.13629	0.128547	0.0226421	0.0490987	0.0490987	0.232957	0.0351543	0.0351543	0.0571483	0.106843	0.105632	0.110288	0.124424	0.110169	0	0.0189197	0.0280798	0.0262025	0.0174746	0.0334916	0.0225904	0.0264717	0	0	0.0304004	0.0409203
hsa-mir-153-2	0.308227	0.30339	0.339516	0.299935	0.300553	0.313956	0.296375	0.236566	0.306997	0.289863	0.185661	0.183541	0.308501	0.317211	0.284557	0.105144	0.410927	0.428761	0.250982	0.253208	0.322254	0.00199386	0.00880853	0.333414	0.309304	0.0025801	0.281793	0.281793	0.286136	0.260802	0.260802	0.212756	0.283122	0.315803	0.312863	0.291669	0.283445	5.33e-05	0.00726162	0.441826	0.229332	0.0064277	0.00555205	0.0155985	0.285751	0	0.0075627	0.286771	0.00144047
hsa-mir-1538	0.468387	0.481613	0.416101	0.408933	0.402842	0.509679	0.473117	0.451115	0.439621	0.332027	0.363078	0.363671	0.44206	0.446952	0.401853	0.146448	0.496578	0.440307	0.421542	0.420104	0.381598	0.0726698	0.214162	0.306881	0.338497	0.0904305	0.207776	0.207776	0.219398	0.088896	0.088896	0.187645	0.494412	0.47566	0.441405	0.390573	0.47863	0.09148	0.102589	0.13441	0.147048	0.181966	0.12655	0.0656054	0.0833554	0.0576442	0.0630182	0.170022	0.0800896
hsa-mir-154	0.00607189	0.0130307	0.00172056	0.00174313	0	0.101133	0.0122249	0.00677585	0.115138	0.00976783	0.00494553	0.00495127	0.013226	0.00983583	0.0220142	0	0.0190668	0.00239095	0.000435112	0.000438692	0.0107789	0	0.00432202	0.167835	0.154577	0	0	0	0.31404	0	0	0	0.0149577	0.0175631	0.0104982	0.00332868	0.0115091	0	0	0	0	0	0	0.00194866	0	0	0.0187049	0	0
hsa-mir-155	0.537353	0.551996	0.483164	0.471028	0.478321	0.536287	0.518973	0.496996	0.399204	0.44202	0.426944	0.426592	0.501231	0.463177	0.47468	0.215446	0.46232	0.558371	0.441721	0.438329	0.385646	0.141878	0.281309	0.320556	0.326217	0.132641	0.261809	0.261809	0.212557	0.121206	0.121206	0.267517	0.507913	0.536519	0.502886	0.484242	0.521414	0.13347	0.149269	0.193489	0.18373	0.0932857	0.182762	0.0164108	0.123645	0.0033951	0.00396667	0.13803	0.114772
hsa-mir-157	0.448003	0.529275	0.564619	0.549845	0.551633	0.571216	0.519161	0.526419	0.471868	0.515683	0.477042	0.477275	0.528265	0.526468	0.449528	0.250627	0.492438	0.496917	0.446288	0.416984	0.4148	0.211981	0.308565	0.378815	0.447976	0.158719	0.316636	0.316636	0.28817	0.147657	0.147657	0.198499	0.435805	0.570625	0.586187	0.427357	0.490058	0.164135	0.179793	0.236602	0.22144	0.320413	0.22007	0.0273755	0.149685	0.000528161	0.00938242	0.299734	0.125417
hsa-mir-15a	0.470173	0.569467	0.492063	0.480338	0.481729	0.563934	0.48021	0.494501	0.472461	0.483786	0.417221	0.417731	0.547856	0.454019	0.461885	0.209351	0.482715	0.48768	0.454079	0.450779	0.426928	0.103174	0.251352	0.332441	0.386538	0.129724	0.29408	0.29408	0.259418	0.122999	0.122999	0.1881	0.494588	0.529494	0.519773	0.403017	0.479469	0.132245	0.146108	0.190047	0.182505	0.261717	0.180894	0.020046	0.121568	0.00211995	0.0924645	0.242557	0.108981
hsa-mir-15b	0.452201	0.57388	0.572839	0.558103	0.560769	0.557442	0.550887	0.548568	0.434128	0.456099	0.500519	0.500756	0.543556	0.472013	0.375108	0.256165	0.459861	0.451335	0.446714	0.47477	0.333083	0.12727	0.204192	0.277842	0.35614	0.160465	0.241933	0.241933	0.25904	0.145671	0.145671	0.233027	0.502246	0.561869	0.504685	0.387606	0.518417	0.00173473	0.180254	0.239185	0.221975	0.320346	0.221729	0.106814	0.150968	0.000323655	0.00106755	0.297362	0.141412
hsa-mir-16	0.458947	0.608971	0.5754	0.559834	0.551896	0.567144	0.537415	0.564697	0.432507	0.464108	0.498511	0.498693	0.558049	0.470804	0.370874	0.21675	0.474075	0.491987	0.487272	0.458711	0.354071	0.131822	0.278379	0.324477	0.402459	0.166097	0.250742	0.250742	0.262318	0.150128	0.150128	0.234728	0.51466	0.616461	0.537612	0.435754	0.549156	0.170055	0.186382	0.247401	0.229545	0.331688	0.229342	0.109293	0.156144	0.000335172	0.00091603	0.307713	0.137318
hsa-mir-161	0.00362322	0.152204	0.000455556	0.000461532	0.000460284	0.152716	0.000834142	0.171609	0.000642315	0.225125	0.000862915	0.000863917	0.17308	0.0017843	0.000697195	0	0.176122	0.179912	0.233282	0	0.231824	0.000972776	0.438111	0.273435	0.251837	0	0.00026869	0.00026869	0	0	0	0	0.00136066	0.15411	0.175843	0.208039	0.0024408	1	0	0	0	0	0	0	0	0	0	0.000130523	0
hsa-mir-16-1	0.512945	0.546471	0.51786	0.508589	0.502945	0.589272	0.545087	0.56363	0.487911	0.45542	0.476999	0.461246	0.528158	0.501474	0.451647	0.211466	0.51456	0.489267	0.474074	0.473457	0.430954	0.123081	0.224172	0.309979	0.356927	0.11506	0.248476	0.248476	0.237387	0.108906	0.108906	0.175204	0.482597	0.61117	0.540216	0.433647	0.530637	0.116861	0.131282	0.16935	0.185553	0.231898	0.160591	0.0200143	0.107567	0.0719816	0.0806737	0.218328	0.108023
hsa-mir-16-2	0.286082	0.427457	0.452275	0.43101	0.430848	0.456536	0.406988	0.410496	0.360965	0.400972	0.444845	0.416699	0.4523	0.394739	0.332262	0.177944	0.36506	0.522652	0.358414	0.393252	0.368589	0.00528202	0.0893797	0.276739	0.297868	0.0067969	0.256484	0.256484	0.271211	0.182551	0.182551	0.206975	0.475295	0.468279	0.362946	0.378339	0.476508	0.00162834	0.0112616	0.291122	0.159082	0.00894429	0.0213198	0.0249585	0.184903	0.00132567	0.00466433	0.137901	0.175345
hsa-mir-17	0.156399	0.18639	0.207854	0.210201	0.210955	0.160044	0.138618	0.215079	0.188821	0.137756	0.178952	0.180394	0.216817	0.168819	0.163942	0.208437	0.208398	0.279808	0.157659	0.164663	0.255277	0.123968	0.214944	0.3147	0.29227	0.00290656	0.315075	0.315075	0.236631	0.0111934	0.0111934	0.114709	0.170981	0.207907	0.226444	0.122879	0.14244	0.000324584	0.00698421	0.0102851	0.0054942	0.00692209	0.0181993	0.012748	0.00263028	0	0.00309726	0.00740379	0.308419
hsa-mir-18	0.463211	0.500108	0.447788	0.432085	0.434022	0.552837	0.504052	0.461735	0.445821	0.485169	0.441876	0.44162	0.473522	0.460122	0.445025	0.143425	0.446496	0.423663	0.436581	0.46244	0.349119	0.00399404	0.120506	0.258314	0.333632	0.00514039	0.228757	0.228757	0.262338	0.135454	0.135454	0.213784	0.433654	0.532276	0.477147	0.382217	0.494187	0.00344825	0.00918257	0.223861	0.120186	0.21753	0.105315	0.0189367	0.142729	0.00390461	0.104946	0.281904	0.127453
hsa-mir-181	0.291742	0.307014	0.129751	0.130792	0.130978	0.302498	0.267779	0.193967	0.206185	0.112175	0.180774	0.180935	0.15405	0.164604	0.139515	0.0166787	0.193199	0.28148	0.214079	0.217371	0.133283	0.257647	0.00983427	0.0706019	0.136974	0.326655	0.0747074	0.0747074	0.0503099	0.00551415	0.00551415	0.0131795	0.232647	0.338506	0.211913	0.111242	0.224558	0.000982539	0.00605472	0.00445085	0.214481	0.00647977	0.246052	0.00292437	0.00465091	0	0.00130186	0.0081751	0.0110944
hsa-mir-181a	0.481713	0.40886	0.393338	0.397503	0.411453	0.440737	0.452033	0.373761	0.317961	0.279256	0.347957	0.34742	0.381071	0.393286	0.366625	0.19376	0.401694	0.454299	0.459988	0.467295	0.348658	0.166781	0.16216	0.346659	0.365116	0.210612	0.308191	0.308191	0.338356	0.186437	0.186437	0.292613	0.442972	0.455463	0.421949	0.375356	0.417917	0.000741792	0.00757949	0.188342	0.290371	0.00859937	0.290013	0.0161343	0.00546849	0.00265905	0.00815522	0.203782	0.175288
hsa-mir-181a-1	0.528109	0.531436	0.478511	0.460285	0.459677	0.507526	0.523738	0.515266	0.458589	0.453552	0.449852	0.450059	0.524085	0.446121	0.459498	0.27059	0.467151	0.492332	0.48027	0.485154	0.405817	0.185313	0.287595	0.331698	0.37963	0.172752	0.287	0.287	0.282182	0.156273	0.156273	0.240719	0.480013	0.552954	0.558651	0.437034	0.551892	0.000402308	0.197981	0.255811	0.276845	0.273273	0.23868	0.0181209	0.163362	0.109738	0.120258	0.320937	0.139643
hsa-mir-181a-2	0.417945	0.410185	0.483762	0.457931	0.472992	0.448882	0.459939	0.401678	0.373631	0.380193	0.459975	0.423941	0.533364	0.405294	0.333019	0.35952	0.458494	0.576393	0.436914	0.476089	0.420201	0.0775171	0.29391	0.43993	0.409709	0.00489673	0.447649	0.447649	0.371782	0.207323	0.207323	0.282196	0.489738	0.493311	0.434321	0.447249	0.462288	0.000170565	0.260419	0.340611	0.235085	0.153614	0.160847	0.0176806	0.219869	0.148311	6.04e-05	0.23432	0.188788
hsa-mir-181b	0.428295	0.389891	0.460807	0.466092	0.481825	0.390643	0.47334	0.37809	0.379967	0.348612	0.469337	0.43132	0.517008	0.446556	0.328218	0.369862	0.409577	0.553529	0.446768	0.451022	0.438018	0.258862	0.300135	0.44602	0.414686	0.241578	0.464172	0.464172	0.330333	0.214228	0.214228	0.287159	0.488624	0.491344	0.444612	0.457235	0.500004	0.000144385	0.270771	0.215517	0.385726	0.159141	0.332826	0.0167381	0.00373012	0.154601	6.3e-05	0.242413	0.190331
hsa-mir-181b-1	0.338039	0.35853	0.335947	0.307695	0.297744	0.391321	0.291871	0.411299	0.26143	0.294382	0.358848	0.323739	0.366728	0.28325	0.294255	0.3451	0.390631	0.398997	0.426842	0.385779	0.415473	0.00321737	0.431123	0.401486	0.373527	0.0038779	0.286129	0.286129	0.286536	0.202246	0.202246	0.131433	0.400297	0.429048	0.391931	0.459912	0.318549	0.235493	0.253831	0.14489	0.176267	0.253026	0.155093	0.0109283	0.214564	0.000464245	0.00252414	0.151002	0.188301
hsa-mir-181b-2	0.343784	0.353592	0.473047	0.436858	0.457636	0.416319	0.424591	0.454519	0.382507	0.419373	0.52182	0.474647	0.466818	0.401711	0.318881	0.332707	0.347516	0.304772	0.41656	0.420095	0.275163	0.0037003	0.172743	0.209554	0.323808	0.00433101	0.176051	0.176051	0.297109	0.265556	0.265556	0.0250893	0.388081	0.430168	0.436538	0.368647	0.413348	0.000347589	0.338578	0.190039	0.232995	0.469004	0.00710329	0.00285003	0.285282	0	0	0.557261	0.00235033
hsa-mir-181c	0.487051	0.481278	0.421398	0.406655	0.409384	0.458753	0.483382	0.391189	0.347264	0.354485	0.377823	0.357372	0.406196	0.417568	0.379932	0.225299	0.425877	0.430634	0.407954	0.412979	0.371665	0.113861	0.237744	0.40393	0.460552	0.14297	0.3203	0.3203	0.259078	0.137177	0.137177	0.174412	0.498342	0.498445	0.44725	0.385124	0.490504	0.00139588	0.160045	0.20777	0.201187	0.286872	0.196875	0.0144844	0.134107	0.00355897	0.0993486	0.269607	0.0126446
hsa-mir-181d	0.198409	0.166546	0.155667	0.157611	0.157228	0.185564	0.133581	0.149641	0.143169	0.103814	0.182337	0.179235	0.207765	0.144739	0.02008	0.471612	0.145585	0.220219	0.184858	0.186426	0.182446	0.00143182	0.325787	0.210966	0.196264	0.00185499	0.342335	0.342335	0.217104	0.0104596	0.0104596	0.00834479	0.210142	0.227161	0.25994	0.253252	0.203833	0	0.688385	0.00239306	0.00448472	0.392021	0.00496519	0.00257489	0.00069983	0	0	0.222787	0.000377043
hsa-mir-182	0.0181736	0.133735	0.166659	0.168807	0.168356	0.131953	0.139508	0.142386	0.153888	0.183322	0.18706	0.188009	0.155641	0.151858	0.0149168	0.00585567	0.0244772	0.158561	0.19364	0.195224	0.0312403	0.000193585	0.00954902	0.0263485	0.0243949	0.000250946	0.0343753	0.0343753	0.00799427	0.00747963	0.00747963	0.0482695	0.150493	0.134478	0.153926	0.00871388	0.1396	0	0.00566196	0.0483671	0.00145834	0.00340859	0.0096985	0.0260247	0.000287068	0	0	0.0012941	1.75e-05
hsa-mir-1825	0.120157	0.016914	0.0211933	0.0214398	0.022385	0.0262651	0.0766716	0.0237095	0.018992	0.0274637	0.13708	0.0183393	0.0254264	0.119964	0.0180035	0.0237838	0.0811987	0.217462	0.0202095	0.0209215	0.149612	0.000135439	0.00152743	0.0135057	0.0134637	0.000175569	0.0139685	0.0139685	0.0270628	0.00101491	0.00101491	0.0101475	0.112028	0.101797	0.0260777	0.146687	0.111367	0	0.000439411	0.000166477	0.000588807	0.000427313	0.000265609	3.19e-05	0.0002011	0	0	0.0185406	0.00219087
hsa-mir-1826	0.508576	0.449576	0.50994	0.494694	0.493813	0.483556	0.488611	0.458264	0.421519	0.407936	0.46157	0.438717	0.526345	0.504263	0.42122	0.20808	0.53596	0.602821	0.500345	0.504617	0.351774	0.170163	0.203681	0.422192	0.486573	0.159178	0.351718	0.351718	0.259823	0.146455	0.146455	0.312483	0.619492	0.565623	0.442493	0.446396	0.64527	0.000738413	0.181211	0.231557	0.221207	0.251838	0.218912	0.0997809	0.147863	0.00250898	5.03e-05	0.297799	0.00984707
hsa-mir-1827	0.353393	0.315119	0.367388	0.371413	0.369395	0.325643	0.294911	0.393347	0.333999	0.351979	0.343996	0.343444	0.332412	0.326775	0.36725	0.122354	0.383675	0.245025	0.441504	0.445821	0.226789	0.00551601	0.203169	0.233417	0.30712	0.00663614	0.167865	0.167865	0.304425	0.190848	0.190848	0.115621	0.433178	0.30336	0.347275	0.364365	0.444058	0.00167897	0.0163892	0.00619689	0.168082	0.209518	0.147468	0.00759555	0.00445273	0.000384728	0.000525394	0.396012	0.0117211
hsa-mir-183	0.446988	0.49756	0.51472	0.493211	0.491996	0.472114	0.487679	0.401119	0.395473	0.445027	0.442473	0.442803	0.488117	0.459085	0.39971	0.110134	0.425806	0.43461	0.512857	0.516833	0.40306	0.158967	0.154811	0.278994	0.381856	0.200111	0.258478	0.258478	0.27729	0.179024	0.179024	0.357444	0.473414	0.485872	0.512199	0.313097	0.483909	0.00101003	0.0113814	0.291702	0.276755	0.285801	0.275821	0.0155505	0.188172	0.00290314	0.136093	0.36845	0.00341524
hsa-mir-184	0.524395	0.398189	0.384468	0.388664	0.379359	0.440618	0.451313	0.462205	0.338868	0.307943	0.40695	0.377544	0.417587	0.388688	0.377127	0.218621	0.467403	0.430433	0.436278	0.398916	0.427923	0.155944	0.268045	0.490608	0.572384	0.1967	0.34694	0.34694	0.238184	0.176879	0.176879	0.23289	0.540437	0.505613	0.525721	0.446176	0.504649	0.201014	0.223797	0.175376	0.271567	0.310529	0.270844	0.0203065	0.00448517	0.00256228	0.00166379	0.364048	0.155004
hsa-mir-185	0.375163	0.437352	0.436478	0.405717	0.404642	0.383019	0.376073	0.338229	0.416654	0.387611	0.379081	0.382122	0.406897	0.374311	0.414265	0.132067	0.398325	0.358809	0.398372	0.402248	0.368129	0.00313516	0.190088	0.403845	0.478466	0.0040505	0.32585	0.32585	0.250097	0.226102	0.226102	0.290352	0.347106	0.351617	0.440241	0.312077	0.337057	0	0.00968395	0.370368	0.192921	0.243362	0.17291	0.0154077	0.239025	0	0.00173259	0.382423	0.198659
hsa-mir-186	0.203026	0.235688	0.212133	0.160438	0.160087	0.218108	0.138511	0.202535	0.098953	0.189973	0.113973	0.115097	0.245694	0.119396	0.167695	0.115768	0.275061	0.255646	0.263355	0.182916	0.267913	0.00186753	0.17119	0.263236	0.243404	0.00196707	0.0852841	0.0852841	0.223604	0.310813	0.310813	0.0278026	0.288874	0.213861	0.210172	0.240149	0.104697	0.374911	0.00442952	0.235583	0.273152	0.00339069	0.00537381	0.214417	0.341513	0	0.00762795	0.214337	0.00369591
hsa-mir-187	0.00235001	0.00330789	0.000243813	0.000247012	0.000246344	0.00388365	0.000593779	0.00386461	0.00102095	0.00210677	0.000445934	0.000446452	0.0029536	0.00091849	0.00229806	0	0.00143406	0.000726349	0.00094273	0	0.00278973	0.000472441	0.00225419	0.00299915	0.002761	0	0.000130453	0.000130453	0	0	0	0	0.00216164	0.00217861	0.00245809	0.00338578	0.00305032	0.00422074	0	0	0	0	0	0	0	0	0	6.4e-05	0
hsa-mir-188	0.00939369	0.00817638	0.0102213	0.0103552	0.0103272	0.0096584	0.00886063	0.00980702	0.00979217	0.0120698	0.0121232	0.0121372	0.00975775	0.155217	0.00945351	0.000500407	0.0103162	0.00215308	0.0102011	0.0102849	0.0122734	0.000415748	0.00034079	0.00862686	0.0181843	0.000538908	0.00131196	0.00131196	0.00671667	0	0	0	0.0120086	0.0140672	0.00902257	0.182351	0.0134354	0	0.000749342	0	0.000339942	0.0228869	0.000393198	0	0	0	0	0.0224987	0
hsa-mir-189	0.489136	0.496147	0.476111	0.46216	0.455621	0.525685	0.533079	0.49045	0.444656	0.45683	0.464048	0.443118	0.514629	0.504583	0.40158	0.261273	0.46887	0.560047	0.535066	0.531938	0.437146	0.114001	0.276128	0.380481	0.439625	0.143674	0.289343	0.289343	0.242965	0.130063	0.130063	0.210279	0.475891	0.570128	0.504134	0.438909	0.498098	0.146503	0.160928	0.21229	0.229971	0.224311	0.198406	0.0191186	0.135688	0.0911602	0.00767065	0.26885	0.128626
hsa-mir-1897	0.370702	0.364905	0.475629	0.480876	0.486443	0.404543	0.433089	0.40325	0.423869	0.291016	0.449754	0.450519	0.477603	0.415299	0.288249	0.157219	0.384445	0.460138	0.523064	0.527895	0.46008	0.00438209	0.206749	0.43057	0.451875	0.00565456	0.454715	0.454715	0.394458	0.234417	0.234417	0.32693	0.488033	0.478155	0.42221	0.281515	0.450745	0	0.0143367	0.2481	0.263585	0.0157268	0.188681	0.176323	0.00586829	0.16615	0.00112935	0.249373	0.012129
hsa-mir-18a	0.425377	0.353195	0.387143	0.345315	0.344083	0.381631	0.330297	0.31533	0.300516	0.207971	0.34371	0.343569	0.446404	0.313377	0.327998	0.418043	0.401486	0.446873	0.377217	0.380845	0.444022	0.111504	0.415988	0.480284	0.44581	0.00548505	0.639901	0.639901	0.284333	0.0173664	0.0173664	0.389993	0.472852	0.424651	0.460407	0.416696	0.391354	0.00577061	0.377385	0.493599	0.00859974	0.218066	0.231856	0.0248995	0.319425	0	0.000110621	0.127102	0.0104479
hsa-mir-18b	0.266568	0.15996	0.162931	0.164228	0.161494	0.14004	0.236165	0.148152	0.149541	0.0448813	0.183002	0.184502	0.147168	0.225981	0.128417	0.39485	0.23132	0.233026	0.290641	0.293555	0.269411	0.40003	0.273417	0.199882	0.186676	0.507225	0.287876	0.287876	0.0738237	0.014429	0.014429	0.0166461	0.220344	0.203176	0.226943	0.262469	0.216403	0	0.564116	0.00811281	0.335411	0.323686	0.383121	0.0108452	0.00704208	0.00788916	0.000599937	0.0105588	0.00701558
hsa-mir-19	0.0836608	0.116078	0.0677689	0.0686299	0.0686133	0.133818	0.0542127	0.214703	0.0115446	0.132664	0.0127811	0.0106164	0.218605	0.0580838	0.14993	0.00394286	0.130396	0.137946	0.0741972	0.0750585	0.189898	9.78e-05	0.000601207	0.00613345	0.00749346	0.000126758	0.000561837	0.000561837	0.024048	0.000911079	0.000911079	0.00556944	0.133866	0.085027	0.184771	0.0758295	0.208249	0	0.000199132	0.000139266	0.000990978	0.000958584	0.000192197	6.31e-05	0.000145815	0.000816665	0	0.0153032	0.00128433
hsa-mir-190	0.0312941	0.0322965	0.0416339	0.0421362	0.0421418	0.0424057	0.0320217	0.0318949	0.0275347	0.0281681	0.0333014	0.0278011	0.128027	0.0353254	0.0247533	0.00613708	0.113211	0.0508572	0.0254497	0.0258456	0.0304072	0.000194941	0.00658879	0.0210496	0.0223824	0.000252697	0.0232641	0.0232641	0.036133	0.00711316	0.00711316	0.0349809	0.13266	0.0481011	0.0401039	0.0455711	0.0541078	0	0.0038079	0.0322871	0.00287309	0.00234048	0.00645858	0.472924	0.000288546	0	0	0.029781	0.000968881
hsa-mir-1908	0.357839	0.333253	0.372402	0.323455	0.322675	0.329543	0.317702	0.269184	0.299237	0.182808	0.280883	0.282141	0.345784	0.296361	0.271997	0.467593	0.347776	0.394269	0.35548	0.358386	0.446062	0.0028708	0.420958	0.438378	0.406158	0.00371385	0.540082	0.540082	0.371793	0.328767	0.328767	0.261904	0.365859	0.331648	0.450978	0.351445	0.307534	3.19e-05	0.421543	0.549659	0.286985	0.242669	0.0101519	0.0207528	0.356436	0	0	0.229335	0.000793726
hsa-mir-1909	0.288903	0.233567	0.283932	0.287387	0.286662	0.265043	0.240193	0.184854	0.19177	0.233946	0.329764	0.33056	0.26243	0.262059	0.271035	0.266157	0.261473	0.277191	0.341474	0.344275	0.342386	0.0015792	0.383956	0.393281	0.363396	0.00204557	0.196513	0.196513	0.505616	0.462082	0.462082	0.264015	0.295861	0.269263	0.265689	0.353334	0.285256	0	0.0088303	0.0067339	0.405229	0.00625636	0.359325	0.00638602	0.00233182	0	0	0.320784	0.000468178
hsa-mir-190a	0.443397	0.551424	0.517662	0.49676	0.49644	0.562681	0.474534	0.549914	0.508128	0.489378	0.502066	0.503456	0.562575	0.516341	0.448164	0.305322	0.540323	0.550837	0.530217	0.495467	0.500425	0.157315	0.334813	0.437846	0.526138	0.19869	0.393674	0.393674	0.228515	0.182045	0.182045	0.243786	0.476418	0.520814	0.581915	0.409267	0.515641	0.206028	0.225398	0.294189	0.318516	0.31166	0.274804	0.019632	0.187642	0.125198	0.000281887	0.307952	0.0203683
hsa-mir-190b	0.240375	0.225458	0.279685	0.283261	0.28251	0.222051	0.235229	0.0193739	0.16487	0.0156741	0.152849	0.154605	0.261044	0.255576	0.225774	0.00756245	0.256608	0.267381	0.157289	0.158576	0.335606	0.000354355	0.268533	0.388385	0.358062	0.000459309	0.395928	0.395928	0.00820006	0.0107839	0.0107839	0.767265	0.253406	0.227245	0.25927	0.130668	0.236411	0	0.00780993	0.616373	0.00268621	0.00474535	0.467808	0.0386411	0.000522075	0	0	0.00226995	4.56e-05
hsa-mir-191	0.178947	0.21813	0.264665	0.267876	0.267187	0.211742	0.224192	0.14305	0.246208	0.174905	0.180752	0.182209	0.247903	0.24311	0.16969	0.252129	0.195273	0.256006	0.186474	0.188011	0.248624	0.00365725	0.188779	0.283864	0.262194	0.00473191	0.464946	0.464946	0.205153	0.00852107	0.00852107	0.358776	0.241257	0.215328	0.25353	0.0930151	0.224784	0	0.00621326	0.461447	0.0049326	0.00471735	0.0123575	0.0351995	0.00213284	0	0	0.00289914	0.000251798
hsa-mir-1914	0.0112142	0.00513828	0.00558886	0.00566212	0.00564683	0.0145425	0.00418985	0.0142037	0.024617	0.00230415	0.019042	0.0192071	0.00576403	0.00383695	0.00155821	0.000354129	0.00329703	0.00481189	0.00285607	0.00287956	0.00472231	0	0.00142346	0.00274808	0.00252976	0	0.00331659	0.00331659	0.000130375	0.000765322	0.000765322	0.0062744	0.140578	0.00520927	0.0178653	0.163157	0.00320774	0	0.000530328	0.0048841	0.000174816	0.00037761	0.002135	0.00586292	0	0	0	0.000135691	0
hsa-mir-1915	0.515538	0.547715	0.538799	0.54466	0.536614	0.545242	0.53386	0.515778	0.469847	0.493627	0.481367	0.482131	0.511444	0.468406	0.504983	0.190434	0.467196	0.443675	0.422468	0.425864	0.353703	0.12067	0.193271	0.283998	0.325062	0.150987	0.272549	0.272549	0.258406	0.140168	0.140168	0.27499	0.565914	0.560237	0.514026	0.404737	0.573879	0.000219067	0.17018	0.138921	0.209965	0.300739	0.209989	0.0235691	0.00494343	0.00170269	0.00186756	0.275159	0.00422707
hsa-mir-191a	0.0104497	0.177575	0.220511	0.223321	0.222729	0.174709	0.184989	0.0138146	0.0162798	0.0116239	0.0206307	0.0223019	0.202981	0.200863	0.00713792	0.00625849	0.202406	0.20924	0.266226	0.268405	0.020746	0.000549873	0.0122464	0.0122035	0.0114689	0.000712715	0.00882786	0.00882786	0.00600636	0.00891326	0.00891326	0.612457	0.195458	0.178326	0.0208185	0.00948328	0.186605	0	0.00625731	0.0067712	0.00271317	0.00393311	0.0141082	0.00730402	0.000805978	0	0	0.00224713	9.15e-05
hsa-mir-192	0.244867	0.262947	0.24448	0.246946	0.247026	0.200358	0.242345	0.136231	0.138578	0.164388	0.275974	0.277502	0.225447	0.223062	0.231243	0.333589	0.262656	0.271791	0.286345	0.289328	0.268069	0.00553967	0.46591	0.319767	0.296416	0.00716503	0.246714	0.246714	0.317004	0.0210307	0.0210307	0.326672	0.216611	0.232042	0.226913	0.253374	0.210143	0	0.0114578	0.0136913	0.0120964	0.0104751	0.441309	0.0121239	0.00832621	0	0	0.0120487	0.00937533
hsa-mir-192-2	0.52606	0.429224	0.49209	0.471589	0.470856	0.446773	0.494304	0.381394	0.39007	0.356296	0.436944	0.407749	0.525111	0.459641	0.49682	0.162963	0.505156	0.505661	0.484736	0.488261	0.441996	0.208467	0.151389	0.400276	0.487674	0.19499	0.334004	0.334004	0.281556	0.172951	0.172951	0.351973	0.575243	0.524364	0.45578	0.411183	0.517821	0.00438107	0.00982475	0.285303	0.267795	0.186159	0.268202	0.123202	0.182028	0	0.000121053	0.358269	0.00462628
hsa-mir-193	0.473095	0.411445	0.462552	0.44512	0.44529	0.466243	0.460243	0.458752	0.35475	0.362957	0.416967	0.39245	0.509391	0.453138	0.472691	0.266456	0.512906	0.469725	0.538152	0.51011	0.535555	0.134313	0.288702	0.471187	0.537724	0.168786	0.299105	0.299105	0.274819	0.155276	0.155276	0.335283	0.550912	0.518219	0.508859	0.479921	0.596392	0.171309	0.194818	0.245649	0.270075	0.27075	0.233106	0.0148014	0.158564	0.105234	5.4e-05	0.315641	0.0244227
hsa-mir-193a	0.420656	0.529456	0.439713	0.418893	0.417271	0.480225	0.426216	0.408879	0.326072	0.298826	0.330666	0.333021	0.438277	0.374703	0.356433	0.109134	0.395934	0.437511	0.407111	0.410809	0.392483	0.00427054	0.15668	0.268007	0.288349	0.00550184	0.249545	0.249545	0.292145	0.183523	0.183523	0.35011	0.524977	0.500326	0.424093	0.291039	0.47817	0.0014262	0.02065	0.281348	0.19824	0.104964	0.139412	0.0246728	0.177413	0.119216	0.00349157	0.186677	0.0076975
hsa-mir-193b	0.502618	0.390811	0.469627	0.439056	0.437889	0.490336	0.523311	0.34831	0.358174	0.193697	0.384993	0.386454	0.39051	0.394427	0.341042	0.316822	0.446454	0.355426	0.390772	0.394124	0.389321	0.203704	0.317355	0.447861	0.571855	0.257803	0.441905	0.441905	0.120115	0.0147185	0.0147185	0.293479	0.44731	0.491522	0.391428	0.281017	0.437242	0	0.287995	0.376035	0.173257	0.402717	0.353711	0.0160349	0.242997	0	0.00204471	0.252513	0.00249496
hsa-mir-194	0.455192	0.378449	0.454348	0.421341	0.420185	0.483994	0.480982	0.328403	0.33804	0.202293	0.356297	0.357968	0.373223	0.337563	0.321025	0.335411	0.429431	0.292053	0.355663	0.358763	0.35637	0.00393077	0.336047	0.472976	0.550187	0.00507558	0.467929	0.467929	0.124241	0.0151894	0.0151894	0.310648	0.395079	0.449904	0.332395	0.244892	0.387881	0	0.305622	0.398708	0.00975209	0.426883	0.186539	0.0169697	0.257464	0	0.00217174	0.266679	0.00233015
hsa-mir-194-1	0.538007	0.608438	0.579802	0.567152	0.558611	0.567442	0.482485	0.469814	0.51232	0.460211	0.432954	0.433486	0.548403	0.481247	0.515935	0.235111	0.594868	0.573958	0.482679	0.477603	0.415527	0.157758	0.288022	0.401081	0.459966	0.147469	0.318654	0.318654	0.252453	0.13667	0.13667	0.299918	0.550493	0.586353	0.584041	0.452098	0.55126	0.149325	0.168579	0.218023	0.204212	0.232827	0.206177	0.0279641	0.13812	0	0.00666904	0.274998	0.118918
hsa-mir-194-2	0.38791	0.183689	0.224856	0.227237	0.228581	0.211803	0.192502	0.306216	0.206819	0.150204	0.253963	0.25578	0.206308	0.2081	0.271071	0.341864	0.312357	0.246941	0.259087	0.263267	0.244816	0.0031138	0.229307	0.29046	0.270411	0.0040282	0.241933	0.241933	0.279655	0.359152	0.359152	0.103448	0.300006	0.186859	0.332977	0.385056	0.31375	0	0.462699	0.00665107	0.313665	0.277911	0.0097801	0.00612148	0.00447668	0.000428286	0	0.250366	0.018771
hsa-mir-195	0.51085	0.461812	0.414969	0.419253	0.41904	0.380356	0.411271	0.386542	0.385003	0.269922	0.398706	0.400405	0.453998	0.442429	0.328335	0.24574	0.481401	0.471368	0.496487	0.500736	0.327365	0.147896	0.243642	0.326478	0.343077	0.186376	0.342947	0.342947	0.266639	0.176484	0.176484	0.376608	0.540545	0.468061	0.480426	0.426229	0.618663	0.00286918	0.214316	0.178243	0.259369	0.13391	0.260467	0.12343	0.00637627	0.000359257	0	0.183076	0.0115212
hsa-mir-196	0.45759	0.438223	0.63617	0.643561	0.633275	0.524047	0.544897	0.454163	0.437142	0.421756	0.498795	0.499753	0.520293	0.516826	0.369659	0.339331	0.533965	0.486689	0.588042	0.592755	0.420249	0.178261	0.285068	0.371846	0.481952	0.225356	0.403245	0.403245	0.326652	0.20363	0.20363	0.411542	0.598488	0.577177	0.519327	0.362605	0.498058	0.000282104	0.253793	0.204073	0.311588	0.450819	0.314821	0.0275233	0.00400402	0.00328525	0.00113006	0.412538	0.00419053
hsa-mir-196a	0.41637	0.403629	0.510602	0.490328	0.480613	0.492328	0.504524	0.391094	0.336537	0.328253	0.374163	0.375676	0.480318	0.467619	0.36092	0.297731	0.503889	0.551163	0.45266	0.484176	0.503425	0.153498	0.250939	0.417918	0.427433	0.193961	0.402701	0.402701	0.30487	0.182651	0.182651	0.360997	0.49909	0.520645	0.496385	0.397461	0.427361	0.000464103	0.219787	0.286512	0.271616	0.222228	0.272526	0.0284319	0.183382	0.00419775	0.00799701	0.189933	0.155402
hsa-mir-196a-1	0.0471878	0.0802733	0.0929099	0.0941136	0.0898854	0.114874	0.0839076	0.0891446	0.0897416	0.154331	0.110309	0.107134	0.12636	0.140094	0.16842	0.000836182	0.0699391	0.0566622	0.00779315	0.00805774	0.0132374	1.53e-05	0.00056478	0.00286386	0.00338864	1.99e-05	0.000895916	0.000895916	0.13617	0.000430963	0.000430963	0.00099099	0.0903225	0.129647	0.0553909	0.160007	0.132574	0	3.47e-05	2.1e-05	0.00035859	3.39e-05	3e-05	0.00492305	2.27e-05	0	0.00955602	0.125444	0.00116121
hsa-mir-196a-2	0.504322	0.393627	0.46327	0.440885	0.441814	0.478606	0.461944	0.444427	0.354056	0.371851	0.38303	0.383218	0.471474	0.49606	0.334687	0.317337	0.521967	0.517434	0.555895	0.590596	0.403426	0.161041	0.256171	0.321682	0.382907	0.20349	0.368662	0.368662	0.185647	0.0155476	0.0155476	0.408383	0.468853	0.465882	0.515986	0.40908	0.46064	0.000492967	0.227905	0.301175	0.185306	0.406594	0.281727	0.0198789	0.192039	0.12838	0	0.265643	0.167391
hsa-mir-196b	0.471177	0.522149	0.500521	0.479275	0.47744	0.524875	0.569715	0.353221	0.398623	0.348449	0.384172	0.385268	0.477996	0.470119	0.373297	0.246876	0.517546	0.588316	0.561309	0.565699	0.430919	0.155397	0.249112	0.37345	0.466385	0.196629	0.388383	0.388383	0.212529	0.175704	0.175704	0.358181	0.531225	0.55751	0.490208	0.372176	0.46414	4.18e-05	0.222231	0.291576	0.271579	0.308539	0.272632	0.0196278	0.185715	0.00631965	0.00565957	0.304382	0.00271268
hsa-mir-197	0.00150211	0.00715487	0.00459295	0.00465316	0.000132813	0.00679229	0.00561172	0.00477638	0.00554827	0.000776332	0.00554079	0.00554722	0.00211583	0.00531749	0.0152902	0	0.00833124	0.00114482	0.000751033	0.000757211	0.00629066	0	7.71e-05	0.000233967	0.000215371	0	0	0	0.012669	0	0	0	0.114389	0.00687195	0.00560981	0.00717618	0.0115523	0	0	0	0	0	0	0.00449454	0	0	0.000330604	0	0
hsa-mir-1972	0.00605954	0.00119926	0.00148531	0.00150479	0.00150073	0.00166925	0.00453784	0.00176795	0.109701	0.000444066	0.00177145	0.00177351	0.00136954	0.00169135	0.000159169	0	0.00139776	0.00336617	0.144614	0.145797	0.142154	0	0	0	0	0	0	0	0	0	0	0	0.00323739	0.00200872	0.0003474	0.0028243	0	0	0	0	0.414678	0.00105881	0	0	0	1	0	0	0
hsa-mir-1972-1	0.172368	0.0838879	0.171835	0.174017	0.174233	0.0860125	0.091454	0.0995268	0.0965389	0.11802	0.115074	0.115246	0.0935078	0.177535	0.0833623	0.0218655	0.0967966	0.184454	0.129467	0.132189	0.225886	0.00028801	0.00187183	0.132262	0.122296	0.000373315	0.214652	0.214652	0.00974222	0.00129854	0.00129854	0.0100566	0.151172	0.139131	0.0938175	0.118354	0.0912026	0	0.000629845	0.000401023	0.00121604	0.00162792	0.000563582	0.000159048	0.000425905	0.00114696	0	0.00127117	0.00879057
hsa-mir-1973	0.00960738	0.00835915	0.202637	0.205266	0.204723	0.164217	0.173087	0.185451	0.00829794	0.00917573	0.00954929	0.00957906	0.00787297	0.00787177	0.0105569	0.00439816	0.194582	0.0112275	0.00883197	0.00895134	0.007712	0.000151128	0.00291949	0.0078792	0.00815761	0.000195908	0.0028672	0.0028672	0.0090968	0.0080302	0.0080302	0.00176947	0.012477	0.167494	0.00826569	0.00757729	0.0157892	0	0.00386686	0.000193507	0.00679779	0.00382191	0.000294652	4.81e-05	0.000221885	0	0	0.00748198	0.000145641
hsa-mir-1974	0.00787858	0.00737736	0.009026	0.00904889	0.00917272	0.00914139	0.00747649	0.00869679	0.00695865	0.00684336	0.00823335	0.00835548	0.00713466	0.00901719	0.00457086	0.00468139	0.00727104	0.00816785	0.0095311	0.010468	0.00487134	0.000419623	0.00249736	0.00537349	0.00549852	0.000543921	0.00326053	0.00326053	0.00640452	0.00196113	0.00196113	0.00379747	0.0063406	0.00885809	0.00733575	0.00720503	0.00878464	0	0.000875846	0.000593612	0.00127262	0.000863318	0.000818829	0.000247461	0.000617357	0	0	0.00163486	0.00419961
hsa-mir-1976	0.42132	0.383831	0.464737	0.434918	0.433784	0.369355	0.370963	0.357498	0.298621	0.189531	0.304366	0.306337	0.445865	0.400403	0.401473	0.324673	0.53124	0.448982	0.453996	0.45774	0.438585	0.0852544	0.324562	0.471332	0.437866	0.00488716	0.537141	0.537141	0.278184	0.230537	0.230537	0.461806	0.497447	0.425177	0.431113	0.473999	0.43377	0.000153473	0.29369	0.377249	0.199097	0.173402	0.180118	0.0206987	0.243043	0.000429758	0.006386	0.16343	0.00398071
hsa-mir-198	0.310025	0.290211	0.309393	0.313022	0.294973	0.288821	0.314324	0.215127	0.291309	0.247025	0.273232	0.275176	0.273434	0.386995	0.403833	0.0118282	0.345905	0.307487	0.333728	0.336842	0.3926	0.278014	0.0124786	0.241288	0.372372	0.352554	0.206944	0.206944	0.267031	0.314092	0.314092	0.244265	0.345204	0.325425	0.342448	0.176324	0.359003	0	0.0113482	0.312595	0.486445	0.336904	0.268156	0.0273371	0.00309646	0	0.0015398	0.534014	0.00506012
hsa-mir-199	0.51688	0.415439	0.378125	0.359297	0.348894	0.452777	0.416345	0.481469	0.352493	0.349094	0.350148	0.350914	0.426983	0.404632	0.512196	0.21057	0.456185	0.420487	0.395353	0.399219	0.440151	0.132109	0.210209	0.332233	0.408497	0.16605	0.341537	0.341537	0.262432	0.151649	0.151649	0.192953	0.461942	0.466628	0.503063	0.381485	0.494625	0	0.188203	0.240768	0.230053	0.333309	0.227836	0.019903	0.156236	0.000582458	0.00867511	0.303858	0.0094948
hsa-mir-199a	0.435391	0.4888	0.508542	0.487104	0.475436	0.493574	0.525349	0.462201	0.459576	0.364546	0.460162	0.488992	0.515703	0.524401	0.499302	0.258766	0.563293	0.439174	0.533796	0.538386	0.392815	0.160954	0.255402	0.386967	0.480221	0.202544	0.362832	0.362832	0.258457	0.28314	0.28314	0.395449	0.563798	0.462511	0.522673	0.419541	0.507687	0.00167876	0.22647	0.29482	0.278563	0.402039	0.279192	0.0268125	0.1909	0.00229143	0.006712	0.306239	0.0105867
hsa-mir-199a-1	0.377569	0.426761	0.445038	0.422505	0.410532	0.441908	0.460093	0.403605	0.397491	0.331533	0.383409	0.41264	0.466125	0.46505	0.466048	0.120126	0.491736	0.375898	0.456305	0.460744	0.310883	0.160468	0.15799	0.290058	0.391885	0.201976	0.197559	0.197559	0.25662	0.281118	0.281118	0.393787	0.506471	0.40991	0.462064	0.347203	0.452326	0.00167494	0.0132001	0.293809	0.27743	0.286132	0.277983	0.0260066	0.190343	0.00228622	0.00669676	0.304671	0.012961
hsa-mir-199a-2	0.433339	0.423225	0.480879	0.48616	0.47602	0.462508	0.479123	0.438371	0.487559	0.404885	0.51942	0.490793	0.469054	0.564248	0.450951	0.31165	0.567676	0.436568	0.444527	0.44869	0.458149	0.159158	0.251529	0.415438	0.467791	0.200832	0.411204	0.411204	0.292399	0.180279	0.180279	0.273024	0.51825	0.487851	0.43221	0.438018	0.527776	0.00183502	0.225066	0.178517	0.277844	0.401232	0.275824	0.0222293	0.00548852	0.00203086	0.00609208	0.309981	0.0111313
hsa-mir-199b	0.411365	0.524737	0.480831	0.468673	0.462512	0.530885	0.492574	0.425726	0.414419	0.439754	0.455069	0.437276	0.480204	0.460209	0.416707	0.240276	0.443993	0.54394	0.445267	0.46896	0.401566	0.1047	0.174192	0.264535	0.325753	0.131699	0.242082	0.242082	0.244267	0.125218	0.125218	0.275496	0.496012	0.583884	0.455046	0.394312	0.554443	0.00318951	0.148768	0.196061	0.183124	0.263074	0.185318	0.0235282	0.123876	0.0011407	0.0911223	0.246704	0.120146
hsa-mir-19a	0.495628	0.437896	0.400301	0.379297	0.368098	0.474707	0.40634	0.391771	0.365531	0.299786	0.388663	0.360344	0.446796	0.381249	0.434202	0.160945	0.346265	0.481211	0.29085	0.295347	0.395145	0.00422358	0.146473	0.282932	0.301476	0.00544103	0.240522	0.240522	0.354134	0.165933	0.165933	0.22845	0.423588	0.505315	0.391024	0.385746	0.423092	0.00150848	0.00875985	0.272131	0.144438	0.00815088	0.132817	0.0274631	0.174409	0	0.13151	0.182328	0.0256222
hsa-mir-19b	0.372816	0.486281	0.451819	0.436004	0.428623	0.464192	0.49383	0.437271	0.405782	0.393087	0.428392	0.40619	0.444199	0.411281	0.378815	0.17856	0.408256	0.436425	0.448059	0.47591	0.34874	0.123302	0.0739401	0.2603	0.336306	0.155365	0.204101	0.204101	0.241378	0.141004	0.141004	0.169452	0.534595	0.537299	0.395602	0.38832	0.448268	0.00254964	0.00896801	0.230027	0.248779	0.149187	0.125859	0.0247055	0.146292	0.0974965	0.0061582	0.242791	0.141901
hsa-mir-19b-1	0.225853	0.258002	0.289389	0.292474	0.283397	0.224416	0.288594	0.283825	0.25287	0.166679	0.231826	0.194054	0.318219	0.291374	0.259341	0.161096	0.315168	0.303374	0.351943	0.35842	0.269433	0.18818	0.0118159	0.241635	0.225668	0.238541	0.146405	0.146405	0.221617	0.208878	0.208878	0.233341	0.448889	0.335403	0.304673	0.353678	0.353614	0.00200032	0.00561185	0.217946	0.380243	0.00479744	0.182839	0.0253912	0.00402142	0.151378	0.00111449	0.155418	0.0289838
hsa-mir-19b-2	0.224987	0.206629	0.251206	0.254221	0.255234	0.238039	0.215891	0.230055	0.23511	0.293313	0.293702	0.294669	0.230704	0.234378	0.209538	0.358119	0.236575	0.246455	0.303121	0.30751	0.302189	0.00202284	0.245268	0.349687	0.323265	0.00262024	0.244795	0.244795	0.633209	0.584269	0.584269	0.153233	0.224842	0.206813	0.27319	0.316386	0.253711	0	0.00684502	0.0038267	0.514821	0.00539626	0.00558217	0.00263475	0.0029921	0	0	0.404698	0.0228847
hsa-mir-20	0.526834	0.468201	0.491957	0.472181	0.471435	0.42493	0.460559	0.501746	0.472088	0.37061	0.459071	0.460381	0.496522	0.472336	0.492291	0.291209	0.583299	0.42932	0.474559	0.478494	0.447648	0.150641	0.282453	0.460336	0.503415	0.189518	0.392202	0.392202	0.274394	0.175601	0.175601	0.223795	0.550198	0.408191	0.543107	0.483817	0.520337	0	0.214379	0.275135	0.262642	0.297064	0.260077	0.0164711	0.177139	0.00326833	0.00021704	0.349574	0.00485586
hsa-mir-200	0.183935	0.171792	0.212947	0.215703	0.215125	0.169608	0.180007	0.0142403	0.199292	0.0136839	0.0201094	0.0211209	0.199995	0.195279	0.172848	0.00368828	0.197022	0.203965	0.0186091	0.0187663	0.255621	0.000145475	0.00664588	0.298132	0.274659	0.000188581	0.499908	0.499908	0.00415276	0.00492458	0.00492458	0.596146	0.194798	0.173318	0.198529	0.00571594	0.181215	0	0.00372678	0.783847	0.0011094	0.00225528	0.00723912	0.0424874	0.000213459	0	0	0.000963545	1.55e-05
hsa-mir-200a	0.453921	0.510436	0.512585	0.498012	0.497237	0.531615	0.473538	0.46047	0.421704	0.473233	0.439351	0.440241	0.511614	0.484177	0.35614	0.203838	0.454278	0.591202	0.518754	0.522776	0.480982	0.122561	0.235995	0.385591	0.449565	0.153768	0.323212	0.323212	0.23013	0.148779	0.148779	0.285	0.54167	0.534916	0.533866	0.339726	0.679809	0.00262626	0.175194	0.226492	0.217242	0.310056	0.215195	0.0203056	0.143541	0.00219566	0	0.288029	0.00825428
hsa-mir-200b	0.449265	0.482854	0.480818	0.466382	0.465287	0.480268	0.455668	0.522177	0.401606	0.427021	0.396047	0.397184	0.462517	0.412716	0.409354	0.199672	0.544631	0.519952	0.486536	0.490531	0.460413	0.119718	0.232005	0.378539	0.441061	0.150249	0.318238	0.318238	0.227226	0.146325	0.146325	0.189378	0.613018	0.48845	0.550369	0.417314	0.586889	0.000127802	0.174622	0.221825	0.212759	0.305286	0.209751	0.0206478	0.140257	0.00214501	0.000345585	0.282651	0.00785341
hsa-mir-200c	0.436776	0.532253	0.588013	0.575599	0.568157	0.53535	0.524922	0.552486	0.505257	0.45503	0.485479	0.486761	0.574571	0.49695	0.453774	0.196339	0.548645	0.52508	0.554564	0.530128	0.447676	0.118591	0.287281	0.390857	0.450128	0.148208	0.314054	0.314054	0.241813	0.143614	0.143614	0.276117	0.629316	0.548523	0.541051	0.436589	0.639447	0.148892	0.171284	0.219977	0.208873	0.237209	0.207487	0.101765	0.137644	0.00283832	0.00383263	0.275958	0.00838151
hsa-mir-202	0.423474	0.475301	0.425424	0.430325	0.429541	0.44459	0.451536	0.336136	0.363829	0.31631	0.427046	0.43007	0.425652	0.393607	0.279786	0.328477	0.350193	0.425109	0.315546	0.318372	0.369863	0.00303743	0.328432	0.456169	0.423463	0.00392513	0.510304	0.510304	0.280078	0.239043	0.239043	0.305054	0.34028	0.463261	0.348276	0.302642	0.398959	0.00208763	0.295681	0.235235	0.202043	0.171935	0.181535	0.0186264	0.0040708	0	0.000297756	0.162967	0.00592063
hsa-mir-203	0.479699	0.516209	0.479252	0.46586	0.465298	0.4902	0.505012	0.449003	0.382798	0.306872	0.418267	0.397562	0.468607	0.408773	0.389293	0.216056	0.505838	0.482327	0.485832	0.489626	0.324531	0.113339	0.215756	0.348801	0.40869	0.142049	0.318184	0.318184	0.23741	0.130737	0.130737	0.261989	0.648557	0.589173	0.391984	0.421378	0.562134	0.00623207	0.157711	0.209515	0.197234	0.220726	0.196104	0.0913865	0.132101	0.00117024	0.000425697	0.26659	0.0102068
hsa-mir-203a	0.271263	0.322689	0.393588	0.334465	0.333612	0.319229	0.338772	0.360118	0.312592	0.389242	0.386989	0.388088	0.363322	0.337428	0.333381	0.223803	0.371708	0.29411	0.484648	0.488533	0.365288	0.00716834	0.165623	0.327798	0.303088	0.0092527	0.3208	0.3208	0.42792	0.38892	0.38892	0.00697298	0.357597	0.323838	0.284713	0.328095	0.290672	0	0.00515336	0.282356	0.345135	0.00535017	0.00937041	0.00174347	0.426321	0.000469944	0	0.26951	0.000417347
hsa-mir-204	0.367708	0.501509	0.514823	0.498408	0.489913	0.565312	0.50052	0.484344	0.488121	0.490536	0.47205	0.472345	0.587989	0.503554	0.478258	0.254681	0.469239	0.551241	0.43101	0.457948	0.398701	0.133757	0.213826	0.389713	0.397508	0.168003	0.322228	0.322228	0.316089	0.151976	0.151976	0.30576	0.568968	0.550091	0.488248	0.360088	0.654166	0.00166045	0.186975	0.245532	0.23181	0.115444	0.231415	0.0221654	0.156656	0	0.00546589	0.16703	0.0138348
hsa-mir-205	0.458914	0.502471	0.537512	0.523559	0.515797	0.480428	0.477352	0.446775	0.433407	0.332864	0.424333	0.425449	0.502586	0.474825	0.401184	0.199922	0.516983	0.545434	0.537698	0.542011	0.356373	0.121082	0.263476	0.37594	0.440104	0.152129	0.343636	0.343636	0.250213	0.146299	0.146299	0.279638	0.592489	0.56231	0.433466	0.395052	0.603807	0.00127644	0.172699	0.223377	0.213378	0.241147	0.210517	0.11663	0.142597	0.00188137	0.00118462	0.285328	0.00760615
hsa-mir-206	0.380834	0.457228	0.391694	0.395785	0.387422	0.436581	0.395637	0.369299	0.40854	0.39528	0.407306	0.38625	0.460683	0.422379	0.50838	0.188309	0.501364	0.462645	0.377109	0.349826	0.402282	0.192523	0.277233	0.504247	0.553982	0.144322	0.310315	0.310315	0.218848	0.129155	0.129155	0.171355	0.446459	0.490154	0.542173	0.370345	0.503125	0.148352	0.164299	0.129309	0.198846	0.229138	0.198646	0.0164662	0.00478098	0	0.0997803	0.22895	0.113533
hsa-mir-208	0.229122	0.267007	0.273876	0.224232	0.197702	0.262481	0.24252	0.253196	0.213841	0.130315	0.255271	0.256836	0.271576	0.247455	0.371425	0.289808	0.290153	0.24672	0.300023	0.302885	0.409322	0.0035781	0.201959	0.261195	0.242789	0.00462621	0.211465	0.211465	0.321429	0.320543	0.320543	0.014394	0.31162	0.285909	0.327467	0.329449	0.277672	0	0.411529	0.232597	0.281551	0.237323	0.0087383	0.0250217	0.348695	0.00353154	0.0041957	0.2226	0.00515343
hsa-mir-208a	0.305743	0.261909	0.341596	0.345624	0.324323	0.352463	0.278288	0.231905	0.29883	0.182627	0.267887	0.269075	0.358634	0.331268	0.54248	0.135573	0.335626	0.299549	0.245462	0.247377	0.508971	0.00168094	0.109847	0.471139	0.436687	0.00217533	0.410447	0.410447	0.36717	0.233072	0.233072	0.196126	0.351889	0.356183	0.359558	0.274129	0.34778	0.000299321	0.00738974	0.239	0.202843	0.00643069	0.0155071	0.0391632	0.0019981	0	0.0195674	0.165015	0.000279068
hsa-mir-208b	0.172044	0.205788	0.234847	0.237813	0.212023	0.172774	0.128753	0.166902	0.242326	0.0962117	0.125139	0.124934	0.188494	0.167717	0.40489	0.00321746	0.255956	0.154547	0.132871	0.133909	0.209383	0.000112595	0.00427718	0.140044	0.129587	0.00014595	0.00196569	0.00196569	0.317694	0.273453	0.273453	0.00368249	0.25745	0.215301	0.206055	0.216409	0.263051	0.000518689	0.00214473	0.00051027	0.240589	0.00266088	0.00104368	0.0200854	0.000165688	0	0.00775412	0.194392	0.000257521
hsa-mir-20a	0.50224	0.602477	0.528908	0.518292	0.517615	0.607323	0.563345	0.480375	0.474907	0.506328	0.484224	0.467666	0.5606	0.502841	0.440853	0.231061	0.518927	0.575396	0.536346	0.534425	0.425233	0.100462	0.246574	0.313041	0.366362	0.126151	0.25697	0.25697	0.242976	0.122308	0.122308	0.265336	0.526107	0.642593	0.525705	0.449569	0.569498	0.127918	0.143045	0.189002	0.176596	0.252657	0.177711	0.086055	0.118467	0.00136001	0.088185	0.237194	0.11492
hsa-mir-20b	0.510802	0.470145	0.470218	0.445372	0.433699	0.397309	0.410562	0.343382	0.307777	0.301084	0.321398	0.32097	0.434329	0.413143	0.381259	0.122242	0.448288	0.499349	0.505612	0.510249	0.381601	0.237487	0.171698	0.339022	0.449158	0.221765	0.289056	0.289056	0.340526	0.194987	0.194987	0.397917	0.503845	0.485757	0.457864	0.405748	0.507318	0.000986342	0.0102752	0.324371	0.304052	0.213424	0.305929	0.0227546	0.209413	0	0.00523209	0.407412	0.0108364
hsa-mir-21	0.48943	0.556464	0.491927	0.486284	0.47998	0.547517	0.513155	0.499157	0.46482	0.403295	0.426426	0.426232	0.496914	0.492776	0.458437	0.143871	0.514168	0.482762	0.401046	0.398891	0.372225	0.0699359	0.204199	0.29884	0.329675	0.0865498	0.20151	0.20151	0.194641	0.130574	0.130574	0.181306	0.514476	0.571593	0.484602	0.407119	0.536603	0.0892441	0.101882	0.128283	0.125279	0.176088	0.122219	0.0658805	0.0797376	0.00387033	0.0617981	0.168116	0.0727574
hsa-mir-210	0.453621	0.482203	0.512246	0.500799	0.494368	0.524657	0.536638	0.497826	0.451298	0.396601	0.429112	0.429355	0.502988	0.499636	0.455416	0.234763	0.556819	0.475245	0.490195	0.511411	0.398593	0.105083	0.231319	0.355002	0.408131	0.131551	0.296942	0.296942	0.242419	0.123146	0.123146	0.264206	0.586756	0.561519	0.536084	0.426657	0.592421	0.00368548	0.149077	0.19231	0.210566	0.206941	0.182074	0.0218353	0.122079	0.081192	0.089885	0.245961	0.0156796
hsa-mir-211	0.365261	0.354231	0.300926	0.304092	0.290137	0.313531	0.339587	0.292375	0.320971	0.229053	0.280872	0.278972	0.295431	0.280197	0.246863	0.228744	0.392954	0.400212	0.218692	0.220934	0.267531	0.00474753	0.229368	0.287571	0.323479	0.0061247	0.312049	0.312049	0.322124	0.238228	0.238228	0.19558	0.368616	0.411955	0.471849	0.345388	0.432031	0	0.305569	0.238577	0.207593	0.181673	0.0122713	0.0243563	0.00522614	0	0.00124618	0.259337	0.00462674
hsa-mir-2110	0.193219	0.294414	0.360997	0.365595	0.364635	0.292572	0.307661	0.237007	0.341212	0.305759	0.307085	0.308272	0.33486	0.334094	0.30122	0.00869856	0.205847	0.215089	0.139664	0.140744	0.267147	0.000467035	0.00929351	0.305955	0.282726	0.000605285	0.272987	0.272987	0.275735	0.410642	0.410642	0.324489	0.202344	0.297185	0.33726	0.118957	0.313538	0.000489577	0.00894586	0.421672	0.360637	0.00724073	0.00566843	0.0233001	0.000683331	0	0	0.283911	0.000153737
hsa-mir-2116	0.179245	0.164041	0.200973	0.203562	0.203029	0.164127	0.171219	0.183058	0.188808	0.236535	0.236947	0.237918	0.184715	0.187968	0.169008	0.00625642	0.187456	0.194933	0.24603	0.248067	0.249537	0.000284738	0.00555405	0.286428	0.26397	0.000369094	0.00489725	0.00489725	0.528382	0.792622	0.792622	0.00615623	0.181985	0.164866	0.186219	0.218522	0.178127	0	0.00588025	0.00138375	0.69964	0.00394093	0.00283765	0.00127554	0.000418408	0	0	0.547967	0.000210909
hsa-mir-212	0.457276	0.42422	0.475052	0.453699	0.443771	0.412189	0.445503	0.473321	0.277836	0.333409	0.335463	0.337068	0.446819	0.39886	0.414443	0.249533	0.566136	0.497207	0.52405	0.486875	0.48409	0.21203	0.36441	0.4085	0.458324	0.195469	0.28681	0.28681	0.294901	0.177774	0.177774	0.241648	0.505245	0.551536	0.52092	0.47229	0.450745	0.204301	0.223022	0.12762	0.270509	0.307318	0.272366	0.0154116	0.183325	0	0.00284403	0.300705	0.153205
hsa-mir-214	0.44954	0.454606	0.386637	0.37022	0.359801	0.391041	0.383635	0.405716	0.376824	0.294489	0.32882	0.329803	0.421222	0.426713	0.449141	0.195545	0.561463	0.463612	0.411087	0.414711	0.371556	0.120792	0.196303	0.322602	0.391035	0.151888	0.276012	0.276012	0.246259	0.14218	0.14218	0.274507	0.537822	0.477646	0.483743	0.44138	0.568168	0.00345084	0.173559	0.220575	0.212223	0.239197	0.209802	0.0210223	0.142093	0.000181813	0.00595574	0.279795	0.119585
hsa-mir-215	0.534704	0.515415	0.518271	0.523988	0.513948	0.499005	0.53319	0.394728	0.413637	0.417885	0.491097	0.492054	0.471494	0.496178	0.367757	0.327096	0.455834	0.468151	0.522762	0.527103	0.408181	0.174225	0.274156	0.365925	0.470463	0.218942	0.389587	0.389587	0.328587	0.195205	0.195205	0.267247	0.556109	0.60011	0.553424	0.392758	0.495604	7.17e-05	0.242921	0.201575	0.30018	0.432473	0.303471	0.0309084	0.00657817	0.00314232	0.00123994	0.395685	0.00588356
hsa-mir-216	0.413249	0.244779	0.300203	0.303458	0.303173	0.249563	0.308723	0.296221	0.278393	0.141509	0.249854	0.252171	0.278048	0.334415	0.323649	0.320243	0.435721	0.347945	0.334621	0.337747	0.418845	0.312759	0.225215	0.400734	0.371805	0.396506	0.443358	0.443358	0.269613	0.348751	0.348751	0.278407	0.421476	0.298131	0.434396	0.415647	0.406505	0	0.449546	0.351897	0.542233	0.263077	0.302837	0.023899	0.00586781	0	0	0.242168	0.00561177
hsa-mir-216a	0.268461	0.297943	0.315471	0.319349	0.300357	0.320877	0.321828	0.290501	0.299089	0.18716	0.366572	0.368618	0.335463	0.336669	0.216692	0.293163	0.275969	0.383321	0.289106	0.291511	0.435057	0.00169392	0.205628	0.326215	0.379033	0.00219322	0.344356	0.344356	0.288196	0.338253	0.338253	0.0144574	0.299841	0.309524	0.350429	0.292308	0.345527	0	0.421568	0.00408404	0.294861	0.243549	0.00794526	0.0135264	0.0012898	0	0.259477	0.234919	0.000727769
hsa-mir-216b	0.342706	0.381902	0.506877	0.512982	0.498017	0.416402	0.456949	0.369888	0.440768	0.321504	0.488934	0.490776	0.459865	0.471014	0.383271	0.379456	0.480696	0.394535	0.52448	0.528567	0.474419	0.0050906	0.379837	0.49017	0.453994	0.00656957	0.544471	0.544471	0.346426	0.274672	0.274672	0.352669	0.430722	0.380729	0.40001	0.343927	0.447387	0	0.34606	0.27426	0.240403	0.200531	0.212261	0.0266149	0.00266938	0	0.003448	0.18949	0.000413839
hsa-mir-217	0.440561	0.404415	0.387565	0.392097	0.39186	0.330717	0.405206	0.338764	0.281685	0.204106	0.325556	0.327604	0.387741	0.403902	0.337956	0.314102	0.433361	0.473368	0.418691	0.42278	0.398704	0.00207879	0.360054	0.426353	0.444035	0.00268847	0.432315	0.432315	0.249677	0.217618	0.217618	0.474293	0.464529	0.42689	0.475441	0.34761	0.431442	0	0.27527	0.215194	0.188298	0.162428	0.16733	0.0173629	0.00229887	0.00202328	0	0.150976	0.00885105
hsa-mir-218	0.491144	0.521441	0.527208	0.509763	0.508924	0.493442	0.497095	0.498033	0.387247	0.376127	0.466331	0.441809	0.541871	0.50818	0.422219	0.276309	0.528719	0.646426	0.491194	0.519396	0.453693	0.140188	0.272026	0.343189	0.355919	0.176728	0.372482	0.372482	0.270868	0.172826	0.172826	0.331516	0.633876	0.54969	0.511022	0.497364	0.655338	0.000614648	0.202954	0.262863	0.248915	0.1247	0.249115	0.0250535	0.166181	0.00520013	0.00082357	0.186661	0.00990315
hsa-mir-218-1	0.488598	0.500958	0.572761	0.547532	0.536132	0.490818	0.52434	0.486259	0.460178	0.383818	0.562237	0.52677	0.55738	0.534622	0.399543	0.300362	0.551426	0.519204	0.667896	0.673397	0.437685	0.320555	0.299654	0.378549	0.496385	0.241157	0.391045	0.391045	0.366928	0.213671	0.213671	0.284594	0.56475	0.532725	0.569199	0.467195	0.613532	0.000284762	0.268714	0.35464	0.33067	0.372632	0.331453	0.0268346	0.226679	0	0.00103611	0.443883	0.0105284
hsa-mir-218-2	0.438139	0.473358	0.534907	0.540906	0.528902	0.494194	0.494202	0.448795	0.490261	0.410637	0.549691	0.511826	0.511056	0.52989	0.359577	0.32292	0.555192	0.588345	0.618445	0.623741	0.462782	0.204637	0.321595	0.428662	0.450154	0.25848	0.462219	0.462219	0.393286	0.229579	0.229579	0.305353	0.532181	0.526482	0.498104	0.493865	0.649849	0	0.289109	0.236056	0.354733	0.17076	0.355481	0.0286	0.00622674	0	0.00111445	0.254364	0.0113318
hsa-mir-219	0.282637	0.312578	0.347791	0.351666	0.352833	0.401971	0.301326	0.375765	0.259495	0.468158	0.387093	0.339269	0.458096	0.324058	0.292896	0.239724	0.37178	0.395705	0.430794	0.370321	0.375985	0.0994198	0.349077	0.351597	0.327531	0.00717428	0.16799	0.16799	0.455862	0.257759	0.257759	0.15723	0.371889	0.366264	0.419388	0.430172	0.382986	0.307702	0.00735687	0.00705666	0.22706	0.00663067	0.200444	0.00579633	0.00462086	0	0	0.291875	0.00576628
hsa-mir-219-1	0.407902	0.353052	0.45721	0.462785	0.463098	0.371977	0.393411	0.303557	0.403754	0.321464	0.503937	0.448237	0.425885	0.423013	0.336101	0.291489	0.378639	0.362006	0.395387	0.398745	0.342063	0.00239383	0.268656	0.362782	0.560683	0.00309772	0.45751	0.45751	0.164417	0.00900842	0.00900842	0.418111	0.436122	0.396115	0.409408	0.292115	0.41807	0	0.00863136	0.32507	0.100577	0.349216	0.247899	0.0210883	0.00272094	0.233306	0	0.354311	0.00196169
hsa-mir-219-2	0.0468614	0.00437895	0.051763	0.0524398	0.0522985	0.0424433	0.0450004	0.049483	0.0518624	0.00309893	0.0616226	0.0616938	0.0944577	0.0498865	0.0493362	7.21e-05	0.0500258	0.0534111	0.00328964	0.00326219	0.000227552	0.225604	0.000589396	0.075549	0.0695819	0	0.126874	0.126874	0.139829	0	0	0	0.163796	0.0434088	0.00070365	0.00597793	0.00164529	0.000431195	0	0	0	0	0	0	0	0	0	0.000397686	0.0002264
hsa-mir-22	0.399688	0.501328	0.521488	0.506987	0.4988	0.52575	0.498665	0.47541	0.455738	0.417497	0.497538	0.476165	0.558106	0.548322	0.441446	0.238894	0.535256	0.560913	0.483617	0.509746	0.429996	0.053006	0.201648	0.398631	0.461894	0.00635287	0.364994	0.364994	0.237089	0.142239	0.142239	0.284778	0.556804	0.517065	0.468625	0.345733	0.556632	0.00471197	0.173646	0.226338	0.123638	0.241793	0.109752	0.0221299	0.143929	0.00191472	0.110867	0.243224	0.129443
hsa-mir-220a	0.0158315	0.11016	0.136235	0.138011	0.137654	0.113969	0.116419	0.126233	0.00660339	0.0198888	0.0124952	0.00823412	0.130282	0.125774	0.115085	0.00171876	0.126811	0.137626	0.16842	0.169834	0.164996	2.85e-05	0.000323518	0.0046678	0.00587248	3.69e-05	0.000285798	0.000285798	0.0391812	0.000609898	0.000609898	0.00348221	0.134449	0.0218932	0.0287568	0.159739	0.126534	0	9.23e-05	3.48e-05	0.000471148	8.94e-05	5.6e-05	6.07e-06	4.25e-05	0	0	0.0332578	0.000213134
hsa-mir-221	0.552846	0.594634	0.512909	0.503317	0.496609	0.598461	0.535081	0.529895	0.495627	0.467423	0.480749	0.465053	0.535417	0.543829	0.50293	0.193305	0.535148	0.545772	0.461536	0.482062	0.474056	0.0936057	0.205371	0.337299	0.383591	0.117284	0.221952	0.221952	0.245639	0.115187	0.115187	0.24544	0.5446	0.573263	0.526703	0.401326	0.547201	0.00326927	0.13654	0.17539	0.166679	0.237777	0.165499	0.0838516	0.109734	0.00536699	0.0832156	0.223924	0.101402
hsa-mir-222	0.545368	0.532955	0.487582	0.47659	0.469288	0.581903	0.548992	0.508234	0.469293	0.455866	0.462752	0.461738	0.50942	0.533116	0.460065	0.199361	0.568101	0.549258	0.432999	0.429593	0.466554	0.0986369	0.217981	0.364439	0.413134	0.123936	0.283475	0.283475	0.253135	0.179742	0.179742	0.16499	0.462554	0.603662	0.48604	0.434987	0.525106	0.126657	0.145535	0.183871	0.174937	0.202231	0.17431	0.0237326	0.11646	0.00414896	0.0877805	0.235857	0.102563
hsa-mir-223	0.480421	0.470858	0.429674	0.419883	0.420513	0.460805	0.45648	0.38644	0.413153	0.309849	0.353741	0.339173	0.4382	0.427095	0.439446	0.180355	0.475172	0.450286	0.41904	0.438335	0.382791	0.086354	0.220789	0.3274	0.369464	0.108578	0.224504	0.224504	0.260483	0.107266	0.107266	0.227838	0.500383	0.496685	0.466705	0.366412	0.47774	0.00690492	0.125974	0.16219	0.154457	0.17705	0.153542	0.0214467	0.102421	0.00344261	0.0769028	0.206776	0.0947468
hsa-mir-224	0.49656	0.466895	0.457986	0.440601	0.44055	0.46223	0.433347	0.492489	0.445426	0.447656	0.453477	0.429266	0.460025	0.495868	0.461341	0.259226	0.512067	0.511977	0.503354	0.507855	0.405483	0.132081	0.213177	0.308853	0.388305	0.166541	0.331353	0.331353	0.246043	0.156151	0.156151	0.204787	0.568138	0.505032	0.520761	0.495245	0.537581	0.000505513	0.190568	0.245688	0.23347	0.337068	0.230092	0.0169299	0.156553	0.00170471	0.00452778	0.311932	0.0102479
hsa-mir-2278	0.0261526	0.194757	0.171348	0.173394	0.175152	0.176359	0.149706	0.161031	0.160675	0.203406	0.200983	0.200958	0.221791	0.160132	0.147097	0.0392639	0.230196	0.0226126	0.208644	0.212879	0.0136285	0.00717928	0.00198802	0.0152256	0.0154962	0.00928079	0.00220428	0.00220428	0.0168543	0.00781068	0.00781068	0.148748	0.159385	0.144161	0.133766	0.0776826	0.188199	0.000150384	0.000664182	0.00133927	0.0120568	0.00129883	0.00715083	0.000277035	0.00180808	0	0	0.00802113	0.0227365
hsa-mir-23	0.154494	0.138671	0.163863	0.165995	0.163232	0.18725	0.147096	0.151595	0.163095	0.0148002	0.196222	0.19641	0.211009	0.209945	0.0785485	0.00150434	0.163454	0.00563408	0.00412516	0.00400719	0.0906328	4.62e-05	0.00147619	0.00445566	0.0043464	5.99e-05	0.000220606	0.000220606	0.0170953	0.000369851	0.000369851	0.00177594	0.068462	0.0716094	0.0741751	0.00606291	0.0669005	0.00127901	8.47e-05	6.82e-05	0.00236754	0.000203533	9.01e-05	0.00344646	6.78e-05	0.00562202	0.00306093	0.000546943	0.000622252
hsa-mir-2355	0.149215	0.141689	0.168595	0.170513	0.17009	0.135983	0.143567	0.152309	0.158572	0.19738	0.197968	0.198677	0.154916	0.155258	0.139462	0.546284	0.158053	0.16689	0.206816	0.208547	0.203098	0.00271299	0.388921	0.238137	0.219767	0.00351483	0.39718	0.39718	0.438392	0.00646251	0.00646251	0.00615202	0.150185	0.137094	0.16198	0.182136	0.145309	0	0.00395208	0.00423098	0.00424275	0.00386002	0.00529609	0.00255485	0.00401026	0	0	0.00349808	0.000548457
hsa-mir-23a	0.486441	0.509372	0.494084	0.479589	0.471713	0.477543	0.463457	0.472275	0.485705	0.393305	0.431199	0.43191	0.482352	0.486292	0.481899	0.272182	0.51331	0.507562	0.360986	0.364471	0.433589	0.160749	0.202563	0.399022	0.461452	0.149656	0.299483	0.299483	0.249247	0.141513	0.141513	0.218477	0.56454	0.504969	0.578542	0.47572	0.545623	0.00254935	0.173092	0.222993	0.210107	0.306266	0.209809	0.0263356	0.141231	0.00269534	0.00946686	0.283805	0.0104879
hsa-mir-23b	0.493447	0.502447	0.560564	0.546073	0.53847	0.528011	0.555965	0.473181	0.477149	0.43587	0.480658	0.48111	0.501272	0.466256	0.491791	0.241478	0.508189	0.450174	0.459636	0.464225	0.452342	0.126931	0.203825	0.41479	0.479085	0.15884	0.278749	0.278749	0.274398	0.142529	0.142529	0.190692	0.463983	0.575986	0.494369	0.36446	0.503592	0.000733712	0.17684	0.230474	0.218705	0.247102	0.217289	0.0192373	0.147554	0.00194827	0.106186	0.290856	0.125604
hsa-mir-23c	0.112406	0.10367	0.125205	0.00575715	0.00574691	0.10139	0.108299	0.117863	0.00513326	0.00607771	0.00620919	0.00638656	0.115943	0.00758082	0.109673	0.00212664	0.11913	0.121139	0.155922	0.157202	0.155257	0.00461692	0.00191732	0.00435418	0.00466437	0.00597539	0.00237037	0.00237037	0.00445171	0.000854344	0.000854344	0.000796069	0.114515	0.103366	0.123798	0.13788	0.00589694	0	0.00085849	0.469864	0.00397416	0.00183856	0.00463091	0.000133016	0.712791	0	0	0.00154271	3.65e-05
hsa-mir-24	0.512041	0.501231	0.468723	0.452931	0.445009	0.491784	0.521059	0.429181	0.377171	0.324697	0.383553	0.383562	0.464893	0.42939	0.425087	0.245714	0.502705	0.48279	0.417028	0.421066	0.446409	0.12335	0.203721	0.338234	0.378204	0.155769	0.32709	0.32709	0.306167	0.14641	0.14641	0.22402	0.517408	0.483594	0.492439	0.379214	0.427116	0.000705762	0.176694	0.232146	0.218523	0.247738	0.218193	0.0253826	0.146951	0.00376772	0.11266	0.294523	0.0112277
hsa-mir-24-1	0.465481	0.478872	0.439213	0.415869	0.405843	0.495526	0.457126	0.453453	0.337093	0.379259	0.442092	0.442551	0.449322	0.411565	0.365264	0.314714	0.339408	0.533366	0.413559	0.418535	0.419729	0.221397	0.260268	0.383908	0.398503	0.206529	0.332986	0.332986	0.352748	0.188963	0.188963	0.124871	0.435261	0.559606	0.460611	0.431731	0.509812	0.0015865	0.232115	0.138559	0.286994	0.231797	0.285146	0.0166472	0.195273	0.000421052	0.00226749	0.200997	0.16743
hsa-mir-24-2	0.35892	0.453859	0.44018	0.445167	0.430482	0.459101	0.370234	0.441717	0.369624	0.45475	0.471316	0.471937	0.473857	0.423562	0.348422	0.322577	0.335204	0.53972	0.354224	0.357727	0.420677	0.0847666	0.324176	0.433629	0.403427	0.0037574	0.412867	0.412867	0.435957	0.235283	0.235283	0.14701	0.438051	0.501739	0.430575	0.417727	0.517952	0.000153928	0.29015	0.017865	0.20289	0.288788	0.178324	0.0231041	0.00429321	0.000527706	0.00493023	0.248719	0.00704457
hsa-mir-25	0.486575	0.573478	0.548561	0.532041	0.523582	0.57997	0.521958	0.408992	0.453382	0.420153	0.448368	0.448252	0.530818	0.475102	0.381146	0.265701	0.484872	0.620338	0.511172	0.538622	0.405394	0.00429681	0.224334	0.323987	0.406793	0.00553186	0.344135	0.344135	0.306593	0.158795	0.158795	0.321226	0.555361	0.645063	0.459293	0.402049	0.549002	0.00144448	0.196648	0.255336	0.176461	0.274235	0.12658	0.0272934	0.16165	0.108597	0.00279938	0.325173	0.0111681
hsa-mir-26	0.222571	0.217627	0.245608	0.248266	0.244765	0.256797	0.217471	0.225152	0.237393	0.280394	0.281974	0.283	0.272634	0.231995	0.315248	0.021946	0.25398	0.236404	0.291372	0.294314	0.336673	0.00371054	0.0171652	0.329118	0.304826	0.00480178	0.220959	0.220959	0.392997	0.493796	0.493796	0.0166202	0.27663	0.259748	0.276201	0.263494	0.272621	0.000287349	0.00756957	0.00660263	0.434751	0.00620423	0.00868349	0.0134453	0.00561349	0	0.0139744	0.342471	0.00805434
hsa-mir-2682	0.103012	0.00015555	0	0	0	0.000154261	0	0.00101563	0	0.00023115	0	0	0.105924	0	0	0	0.0001813	0.000185501	0.000240775	0	0.000238833	0.502875	0.0012757	0.167953	0.154686	0	0.283276	0.283276	0	0	0	0	0.000210896	0.0944047	0.000180832	0.000213833	7.79e-05	0.00108062	0	0	0	0	0	0	0	0	0	0.000995995	0
hsa-mir-26a	0.433768	0.537489	0.499194	0.483741	0.476119	0.570153	0.501372	0.54578	0.454618	0.498954	0.498614	0.499704	0.579116	0.504647	0.476481	0.248007	0.488954	0.579213	0.512538	0.485872	0.543851	0.125781	0.265839	0.377252	0.444802	0.158092	0.312462	0.312462	0.283003	0.151674	0.151674	0.219125	0.488614	0.543873	0.573361	0.491141	0.59028	0.16237	0.17737	0.229599	0.222177	0.246359	0.217605	0.0179508	0.14824	0.00362168	0.107819	0.294497	0.129448
hsa-mir-26a-1	0.34276	0.484286	0.57449	0.55209	0.540598	0.515182	0.523751	0.515501	0.428093	0.358274	0.509925	0.511157	0.586497	0.505378	0.400833	0.327152	0.490547	0.468993	0.633728	0.594483	0.454277	0.00434747	0.361244	0.431851	0.444649	0.00534354	0.420887	0.420887	0.261355	0.194016	0.194016	0.390994	0.514232	0.497455	0.422542	0.396574	0.487515	0.224087	0.243798	0.31712	0.169767	0.144584	0.151292	0.0240065	0.204001	0.00273652	0.00157693	0.139685	0.0096424
hsa-mir-26a-2	0.294368	0.475202	0.563154	0.539356	0.527389	0.507695	0.487238	0.532244	0.441816	0.369943	0.490775	0.491829	0.577954	0.493883	0.388378	0.339501	0.478751	0.422006	0.577912	0.536053	0.429952	0.00444983	0.299076	0.401245	0.418284	0.00546527	0.436593	0.436593	0.270643	0.200374	0.200374	0.311942	0.473071	0.461737	0.406601	0.374391	0.477772	0.233169	0.252951	0.329186	0.175415	0.148194	0.0118797	0.02327	0.212219	0	0.00164117	0.144862	0.0100248
hsa-mir-26b	0.430837	0.474531	0.385567	0.364697	0.354354	0.472507	0.394501	0.412831	0.388485	0.363136	0.370415	0.370793	0.467004	0.373475	0.380699	0.229542	0.455653	0.526377	0.496283	0.463001	0.520356	0.196187	0.30519	0.409622	0.417476	0.183172	0.385807	0.385807	0.313656	0.163759	0.163759	0.214945	0.500746	0.499176	0.545925	0.421169	0.447448	0.186965	0.203475	0.266807	0.292275	0.205291	0.251703	0.0192375	0.172173	0.115891	0.126388	0.175441	0.00786218
hsa-mir-27	0.101058	0.161292	0.141039	0.142491	0.142221	0.218328	0.183603	0.0967784	0.0579992	0.119519	0.0342822	0.0365724	0.130126	0.251355	0.0890581	0.0119573	0.19587	0.261797	0.293244	0.2957	0.24136	0.360355	0.0137023	0.0218334	0.0217376	0.45743	0.0118054	0.0118054	0.0247807	0.0281196	0.0281196	0.330914	0.194271	0.17681	0.172543	0.11188	0.260881	0	0.00994203	0.00702225	0.414464	0.230413	0.348277	0.00637048	0.00298431	0.29171	0	0.015761	0.000944906
hsa-mir-27a	0.484576	0.512539	0.403611	0.388223	0.380263	0.470394	0.455943	0.436378	0.378641	0.439681	0.352938	0.354376	0.51689	0.436266	0.437061	0.23397	0.551047	0.532187	0.54343	0.518609	0.456198	0.118354	0.284607	0.369371	0.403978	0.148061	0.332915	0.332915	0.263926	0.138045	0.138045	0.294446	0.551747	0.528186	0.550319	0.439645	0.535764	0.148381	0.167842	0.217944	0.23575	0.297646	0.204268	0.0994998	0.137483	0.0927878	0.00603377	0.27353	0.00849548
hsa-mir-27b	0.473855	0.454615	0.451316	0.434217	0.43374	0.499108	0.465097	0.437555	0.398621	0.384118	0.402035	0.402437	0.5024	0.462229	0.373378	0.293415	0.496562	0.546617	0.478044	0.482712	0.524698	0.130011	0.250989	0.361725	0.434732	0.164008	0.343666	0.343666	0.275886	0.152008	0.152008	0.329171	0.465817	0.476991	0.553149	0.486535	0.570995	0.00396211	0.184958	0.2402	0.263446	0.32931	0.227349	0.017875	0.154884	0.103092	0.114535	0.305652	0.133784
hsa-mir-28	0.252799	0.335954	0.386101	0.390484	0.377706	0.343929	0.460684	0.310905	0.260937	0.281276	0.235192	0.236743	0.332133	0.419534	0.293361	0.018452	0.397568	0.300003	0.34836	0.353171	0.306397	0.192129	0.107424	0.328973	0.305636	0.243542	0.151265	0.151265	0.215376	0.214877	0.214877	0.438555	0.33718	0.369742	0.322091	0.2585	0.267713	0.00204242	0.00883287	0.217906	0.335207	0.124917	0.336431	0.0239093	0.00379344	0.000722225	0.00633233	0.148795	0.0163284
hsa-mir-2861	0.108133	0.114993	0.0209177	0.0210165	0.0174779	0.0438993	0.0259699	0.0264414	0.0246953	0.0176635	0.0239969	0.0233624	0.022165	0.0249105	0.0883854	0.00499791	0.134934	0.114424	0.0165038	0.016924	0.0226315	0.00305937	0.00445408	0.0176319	0.0189935	0.00396048	0.00923974	0.00923974	0.0322248	0.00394085	0.00394085	0.00528488	0.0433687	0.173971	0.118781	0.130391	0.130174	0	0.00069463	0.000820188	0.00549263	0.0035482	0.00310332	0.00592652	0.00115216	0	0.0125789	0.00879661	0.00136432
hsa-mir-29	0.570721	0.398468	0.372124	0.349198	0.336533	0.354658	0.422803	0.390976	0.321282	0.317297	0.363645	0.363445	0.396827	0.366118	0.449156	0.294184	0.427909	0.440786	0.518753	0.523319	0.441545	0.155607	0.243202	0.326676	0.383207	0.195873	0.250588	0.250588	0.309653	0.171556	0.171556	0.109645	0.475337	0.514541	0.497321	0.489335	0.435486	1.94e-05	0.216885	0.124592	0.268425	0.302567	0.267821	0.0169008	0.183123	0.00398793	0.134705	0.357144	0.152749
hsa-mir-2909	0.0121822	0.0158193	0.0124195	0.0125749	0.0108221	0.098489	0.014718	0.0159083	0.0158539	0.124352	0.0114053	0.0113948	0.0139369	0.136217	0.107983	0.00606689	0.211043	0.123874	0.0180755	0.140245	0.00925759	3.08e-05	0.000392473	0.0092889	0.00875626	4e-05	0.000195217	0.000195217	0.0109082	0.00023855	0.00023855	0.0103122	0.0108181	0.108947	0.0176099	0.019811	0.0149022	0	7.02e-05	4.23e-05	0.0028207	0.00117421	6.04e-05	0.00187546	4.57e-05	0.00715501	0.018635	0.000359806	0.0332914
hsa-mir-294	0.16494	0.00759197	0.00888142	0.00831225	0.00829632	0.00811882	0.157432	0.00944843	0.00741738	0.0076792	0.00909714	0.00931848	0.0081108	0.169841	0.156708	0.00247799	0.17336	0.175983	0.228785	0.230659	0.22485	0.787499	0.00227988	0.00456742	0.00523406	1	0.0034398	0.0034398	0.00553253	0.00108389	0.00108389	0.0010102	0.167295	0.150786	0.172795	0.201937	0.158976	0	0.00076834	0.0029628	0.650668	0.0025907	0.747292	0.000168124	0.00442015	0	0	0.00239303	4.6e-05
hsa-mir-296	0.467558	0.473447	0.489628	0.464872	0.453745	0.491911	0.441544	0.418135	0.356089	0.392641	0.39793	0.398101	0.490782	0.433503	0.347182	0.279192	0.465538	0.537796	0.588956	0.547106	0.422221	0.176401	0.372094	0.36526	0.473864	0.22294	0.255645	0.255645	0.374027	0.198244	0.198244	0.270875	0.479224	0.521104	0.510678	0.495171	0.48384	0.229622	0.250246	0.149937	0.306373	0.447898	0.308162	0.0172416	0.210632	0.00101168	0.1536	0.409931	0.00434978
hsa-mir-297	0.235216	0.26747	0.273562	0.204618	0.178758	0.225803	0.235602	0.154857	0.149558	0.0211878	0.0575065	0.0566876	0.240188	0.189501	0.295566	0.00475693	0.262337	0.244125	0.174939	0.176424	0.328868	0.00164222	0.00553596	0.173239	0.160429	0.002127	0.280909	0.280909	0.107494	0.00589723	0.00589723	0.336854	0.239025	0.198962	0.222726	0.160703	0.232092	0	0.0024935	0.721087	0.00428345	0.00211499	0.00560947	0.0352088	0.469823	0	0.00219387	0.0153252	0.000351733
hsa-mir-298	0.156027	0.0792395	0.0875406	0.0884361	0.0885384	0.125471	0.0807583	0.0819553	0.0866018	0.106933	0.170134	0.170674	0.0825345	0.161853	0.0779911	0.267747	0.0894907	0.165478	0.101924	0.102673	0.273334	0.0014029	0.189102	0.116819	0.108581	0.00181734	0.187045	0.187045	0.428422	0.00302462	0.00302462	0.0091028	0.0777411	0.0743047	0.139803	0.100414	0.0775821	0.00245006	0.0017984	0.00190574	0.00213949	0.00301744	0.00256105	0.00159351	0.0018077	0	0.00211389	0.00303944	0.00180262
hsa-mir-299	0.312764	0.268428	0.344176	0.3027	0.289012	0.286063	0.301164	0.231666	0.213809	0.180938	0.25663	0.257261	0.266019	0.322483	0.256736	0.268307	0.328131	0.301795	0.310602	0.31379	0.373229	0.00392654	0.239564	0.308745	0.286679	0.00507332	0.236907	0.236907	0.220068	0.0112282	0.0112282	0.172746	0.241223	0.212318	0.285894	0.311994	0.2086	5.7e-05	0.00623338	0.205665	0.00662317	0.0056031	0.219357	0.0137135	0.306338	0	0.00141175	0.0138734	0.00665546
hsa-mir-299a	0.00620797	0.00135649	0.00301727	0.00305683	0.00304857	0.00323547	0.00256333	0.00283461	0.00286424	0.00304884	0.00340215	0.00340609	0.00301521	0.0082136	0.00338157	0	0.00653203	0.000733015	0.00131605	0.00132687	0.00169189	0.000380384	0	0.00141595	0.0025476	0.00049307	0.000868289	0.000868289	0.46236	0	0	0	0.00161648	0.0021819	0.00154906	0.00473529	0.00328861	0	0	0	0.000311025	0.00265485	0.000359751	7.75e-05	0	0	0	0.00265485	0
hsa-mir-29a	0.490465	0.494435	0.366988	0.353777	0.345202	0.556118	0.481023	0.440858	0.383614	0.397318	0.355787	0.355707	0.464467	0.411654	0.427607	0.201404	0.42853	0.519029	0.416163	0.413666	0.396162	0.13549	0.21716	0.332147	0.385137	0.126487	0.272255	0.272255	0.256195	0.11953	0.11953	0.182212	0.491936	0.523071	0.48287	0.452723	0.471616	0.128921	0.143741	0.18662	0.177975	0.255557	0.174789	0.0213536	0.118551	0.00310887	0.0882382	0.239521	0.107852
hsa-mir-29b	0.464902	0.551994	0.4684	0.45399	0.444832	0.564309	0.505063	0.496474	0.415683	0.476817	0.443057	0.443145	0.529357	0.431395	0.445916	0.185945	0.483611	0.508686	0.472687	0.467164	0.496139	0.156093	0.279744	0.38367	0.443259	0.145469	0.346152	0.346152	0.261261	0.13122	0.13122	0.177985	0.509434	0.556687	0.546565	0.41475	0.495206	0.150973	0.162871	0.214085	0.201416	0.226875	0.200397	0.0208577	0.136684	0.00255181	0.101076	0.269543	0.12004
hsa-mir-29b-1	0.40956	0.488268	0.403983	0.383861	0.375346	0.490796	0.499653	0.501325	0.367834	0.434886	0.401008	0.40187	0.493411	0.38455	0.384647	0.270405	0.426301	0.424934	0.455246	0.423375	0.426855	0.189986	0.236952	0.389286	0.467785	0.177325	0.287364	0.287364	0.225875	0.15734	0.15734	0.0281826	0.429981	0.532327	0.522418	0.394591	0.396687	0.18237	0.197106	0.11702	0.244032	0.353165	0.136946	0.0117774	0.166455	0.000650099	0.121002	0.271503	0.141381
hsa-mir-29b-2	0.35905	0.476287	0.356021	0.333384	0.333441	0.463511	0.444519	0.469702	0.322083	0.436627	0.342392	0.342642	0.45588	0.312613	0.40605	0.159875	0.375975	0.364019	0.370922	0.33572	0.382636	0.00525475	0.159292	0.340265	0.429973	0.00653699	0.178795	0.178795	0.21335	0.164214	0.164214	0.0210282	0.371302	0.474315	0.480612	0.34077	0.331835	0.194012	0.00607677	0.118153	0.145796	0.266093	0.00765271	0.00369965	0.176563	0.000381252	0.128511	0.287463	0.150322
hsa-mir-29c	0.42835	0.525618	0.526171	0.51169	0.509941	0.520426	0.553173	0.568345	0.437119	0.47402	0.459083	0.459368	0.588903	0.503751	0.449333	0.194197	0.536532	0.510861	0.576926	0.551628	0.463566	0.16429	0.257474	0.455658	0.485472	0.153565	0.337226	0.337226	0.225272	0.138036	0.138036	0.277575	0.48306	0.502985	0.58004	0.440805	0.539965	0.157062	0.170176	0.222053	0.21181	0.304641	0.211238	0.0141689	0.143336	0.0035311	0.000414748	0.282277	0.122462
hsa-mir-3	0.223392	0.201451	0.248852	0.251957	0.251284	0.201438	0.212712	0.226933	0.236293	0.296603	0.295779	0.296203	0.229386	0.231904	0.210404	0.00556322	0.235415	0.011585	0.308548	0.311075	0.0086453	0.00245013	0.0043391	0.0132431	0.335501	0.00317341	0.00773277	0.00773277	0.00472101	0.00101874	0.00101874	0.000961107	0.225592	0.205253	0.233456	0.012045	0.217955	0	0.00622345	0.0014494	0.00229009	0.694218	0.00269063	0.000263132	0.00195208	0	0	0.693425	6.11e-05
hsa-mir-30	0.273029	0.227949	0.222957	0.225258	0.21039	0.264	0.297856	0.201954	0.174092	0.181281	0.25334	0.252888	0.243444	0.235575	0.334026	0.407053	0.262471	0.252767	0.21812	0.22035	0.294444	0.0101332	0.334679	0.235704	0.219789	0.0130045	0.251824	0.251824	0.273332	0.013482	0.013482	0.144158	0.209795	0.23479	0.321392	0.284572	0.233461	0.000641581	0.303386	0.00691147	0.0131979	0.182146	0.189452	0.0169596	0.00413785	0.000641847	0.187343	0.10271	0.00499203
hsa-mir-300	0.338867	0.332768	0.354614	0.358562	0.340016	0.324931	0.357147	0.368965	0.33379	0.437814	0.411102	0.409785	0.394267	0.383233	0.398049	0.0200209	0.339866	0.257501	0.347045	0.350238	0.202266	0.304985	0.0131632	0.120635	0.277867	0.386394	0.153589	0.153589	0.23312	0.00708875	0.00708875	0.0120097	0.348222	0.42051	0.470526	0.237688	0.442254	0.000391662	0.00947123	0.00599156	0.254022	0.368109	0.291347	0.0126127	0.00648851	0	0.00168618	0.492296	0.0057021
hsa-mir-3007a	0.16494	0.00759197	0.00888142	0.00831225	0.00829632	0.00811882	0.157432	0.00944843	0.00741738	0.0076792	0.00909714	0.00931848	0.0081108	0.169841	0.156708	0.00247799	0.17336	0.175983	0.228785	0.230659	0.22485	0.787499	0.00227988	0.00456742	0.00523406	1	0.0034398	0.0034398	0.00553253	0.00108389	0.00108389	0.0010102	0.167295	0.150786	0.172795	0.201937	0.158976	0	0.00076834	0.0029628	0.650668	0.0025907	0.747292	0.000168124	0.00442015	0	0	0.00239303	4.6e-05
hsa-mir-301	0.27208	0.161999	0.198696	0.201201	0.200671	0.166704	0.172441	0.18717	0.189975	0.0955461	0.168703	0.170229	0.217114	0.184331	0.15717	0.437838	0.189624	0.192282	0.241624	0.243588	0.172124	0.000447908	0.303043	0.198294	0.183689	0.000580528	0.327051	0.327051	0.00868821	0.00981256	0.00981256	0.00654526	0.180018	0.121503	0.189599	0.21706	0.172811	0	0.638913	0.00224463	0.00345007	0.374382	0.00387004	0.00239582	0.000658879	0.000607644	0	0.00502538	6.79e-05
hsa-mir-301a	0.482742	0.531159	0.470404	0.445336	0.443789	0.487971	0.450598	0.454009	0.275418	0.207674	0.318689	0.320672	0.449409	0.325717	0.322667	0.275295	0.501762	0.434763	0.409119	0.364077	0.433483	0.00210597	0.368097	0.437516	0.450015	0.00245362	0.428255	0.428255	0.220702	0.196717	0.196717	0.394302	0.507994	0.501129	0.473095	0.429873	0.383467	0.228094	0.250569	0.321813	0.169724	0.147768	0.152299	0.0168215	0.206726	0	0.000314945	0.136244	0.00290421
hsa-mir-301b	0.329714	0.315449	0.486524	0.438479	0.438965	0.353258	0.373073	0.394936	0.284978	0.251372	0.348089	0.349769	0.331718	0.279918	0.19394	0.587186	0.370924	0.319886	0.396896	0.400239	0.337867	0.00279187	0.347862	0.307416	0.285146	0.00361233	0.494794	0.494794	0.171743	0.0153872	0.0153872	0.0316615	0.296985	0.332518	0.313258	0.337941	0.240068	0	0.444691	0.260399	0.00828004	0.256034	0.00924674	0.0108909	0.376186	0	0	0.00914833	0.00168826
hsa-mir-302	0.225131	0.213868	0.287292	0.290319	0.288549	0.276773	0.249503	0.210544	0.17921	0.173808	0.2891	0.28979	0.269888	0.270812	0.257115	0.0202509	0.283215	0.278077	0.284631	0.286034	0.330788	0.0123164	0.175989	0.33422	0.3108	0.0158423	0.145002	0.145002	0.302655	0.369206	0.369206	0.215948	0.294509	0.22786	0.202687	0.259598	0.268205	0.0102209	0.00875757	0.00952397	0.328183	0.00948021	0.293152	0.0114878	0.00665365	0	0.00899751	0.264218	0.00602235
hsa-mir-302a	0.384375	0.385932	0.433296	0.404354	0.392388	0.405011	0.418558	0.30012	0.271967	0.239385	0.31454	0.313487	0.499114	0.40359	0.354773	0.140658	0.453355	0.436177	0.444352	0.448215	0.355981	0.196526	0.194305	0.250807	0.386342	0.24832	0.281238	0.281238	0.2594	0.0190629	0.0190629	0.445793	0.4758	0.445111	0.445606	0.299816	0.452976	0	0.0113191	0.363045	0.168661	0.238259	0.342268	0.0248705	0.234892	0	0.169567	0.325187	0.0060392
hsa-mir-302b	0.381324	0.474543	0.496564	0.502031	0.489144	0.480798	0.427637	0.44908	0.452079	0.524939	0.585296	0.544224	0.506473	0.459566	0.395637	0.158332	0.478282	0.46453	0.530438	0.534812	0.306695	0.00791547	0.217298	0.327135	0.472216	0.0101819	0.268209	0.268209	0.425953	0.246347	0.246347	0.160499	0.532362	0.51704	0.455554	0.35318	0.559165	0	0.0151629	0.0202859	0.216435	0.268772	0.193616	0.019075	0.00765739	0	0.00120499	0.513357	0.00549865
hsa-mir-302c	0.341054	0.382062	0.457772	0.462788	0.449795	0.411149	0.39098	0.350454	0.3384	0.380924	0.459618	0.49715	0.406059	0.420619	0.326943	0.153581	0.387328	0.284513	0.44029	0.444069	0.253596	0.00771152	0.212464	0.264911	0.413239	0.00991997	0.16745	0.16745	0.412813	0.382028	0.382028	0.149742	0.40502	0.364662	0.352692	0.263734	0.401637	0	0.014151	0.0104707	0.212772	0.262646	0.189611	0.0146016	0.0074373	0.000359622	0.00118098	0.500209	0.00504714
hsa-mir-302d	0.371706	0.35361	0.427359	0.432024	0.431484	0.397843	0.366174	0.348613	0.327298	0.385802	0.511649	0.459642	0.427362	0.395311	0.317173	0.19065	0.352397	0.381623	0.451733	0.455818	0.284815	0.0061076	0.260966	0.32309	0.506473	0.00787898	0.205237	0.205237	0.473408	0.299662	0.299662	0.185111	0.463156	0.404681	0.410602	0.369621	0.447553	0	0.0132576	0.0111896	0.262407	0.326937	0.233822	0.00856757	0.00827818	0	0	0.62683	0.00794993
hsa-mir-302e	0.16405	0.195064	0.236074	0.238305	0.238471	0.22833	0.198459	0.112922	0.115805	0.127205	0.261728	0.263402	0.216209	0.213539	0.190045	0.0367105	0.215857	0.18828	0.273403	0.276355	0.189657	0.00746739	0.309171	0.311746	0.289267	0.00965565	0.181027	0.181027	0.102858	0.0232189	0.0232189	0.391528	0.213769	0.200953	0.21265	0.193055	0.203823	0	0.0140047	0.0173017	0.0130326	0.0114675	0.52499	0.0150038	0.0111012	0	0	0.0132433	0.0114297
hsa-mir-302f	0.173797	0.277028	0.33324	0.33678	0.335235	0.294591	0.281847	0.143622	0.149527	0.167261	0.261242	0.263478	0.305912	0.303921	0.19	0.254993	0.308046	0.296476	0.39249	0.396075	0.216815	0.00596205	0.359749	0.302343	0.280821	0.0077032	0.280495	0.280495	0.251392	0.0215372	0.0215372	0.566939	0.300488	0.279588	0.217394	0.271628	0.335891	0	0.0134889	0.0159144	0.0111504	0.0107045	0.334343	0.0173276	0.00883181	0	0.000375518	0.0107468	0.00726263
hsa-mir-3065	0.0128327	0.167393	0.207208	0.209775	0.20922	0.166571	0.178005	0.190825	0.195813	0.246854	0.245729	0.246021	0.190529	0.191467	0.177841	0.00198861	0.196161	0.00903328	0.25827	0.2604	0.00913722	0.00905441	0.00128233	0.0072088	0.00723049	0.0117059	0.00161323	0.00161323	0.00865944	0.00759625	0.00759625	0.00166283	0.192638	0.171789	0.0121833	0.00869766	0.182653	0	0.000407921	0.00124806	0.013631	0.00125625	0.00870753	4.53e-05	0.00188147	0	0	0.00651076	0.000137063
hsa-mir-3074	0.00116002	0.107658	0.000664233	0.000672946	0.000671127	0.000853635	0.000776403	0.11781	0.122478	0.000769038	0.000476843	0.000477396	0.00123242	0.0028779	0.000303857	0.000346952	0.00374022	0.00368821	0.160847	0.162217	0.00012401	0	0.000422251	0.000241226	0.000222054	0	0.000248965	0.000248965	0.000274979	0	0	0	0.118307	0.000550639	0.0683008	0.014947	0.00027086	0	0	0	0	0	0	0	0	0	0	0	0.000496788
hsa-mir-3098	0.00232263	0.00980685	0.00378724	0.00383689	0	0.00630026	0.0089303	0.00425487	0.00439033	0.000222127	0.00457256	0.00457786	0.00150241	0.00588855	0.0152203	0	0.00706881	0.000835825	0.00350039	0.00352917	0.00535568	0	6.74e-05	0.000200615	0.000184671	0	0	0	0.0107562	0	0	0	0.00468792	0.00574563	0.0044826	0.0036808	0.00789732	0	0	0	0	0	0	0.00399999	0	0	0.000285857	0	0
hsa-mir-30a	0.413354	0.441979	0.4346	0.419181	0.409913	0.478593	0.471214	0.462693	0.381842	0.36133	0.382605	0.361273	0.479927	0.41463	0.44492	0.099808	0.481228	0.464067	0.456002	0.459301	0.436166	0.160366	0.19199	0.31628	0.384452	0.149805	0.252203	0.252203	0.270996	0.141923	0.141923	0.185017	0.532184	0.491937	0.496558	0.393381	0.478472	0.00301725	0.016243	0.222769	0.241031	0.219454	0.207041	0.101177	0.140481	0.0945269	0.102658	0.280107	0.00433772
hsa-mir-30b	0.480541	0.531429	0.443587	0.448402	0.437157	0.518447	0.484319	0.393169	0.435209	0.370131	0.417042	0.41747	0.503812	0.459225	0.383195	0.214753	0.452553	0.493432	0.47854	0.482035	0.374426	0.182381	0.219876	0.308758	0.390476	0.170296	0.334701	0.334701	0.297932	0.15262	0.15262	0.308665	0.521115	0.530739	0.448896	0.449209	0.498494	0.0032397	0.191525	0.156296	0.271478	0.34297	0.235658	0.025061	0.00476484	0.107528	0.117117	0.313486	0.00408682
hsa-mir-30c	0.438479	0.482471	0.532339	0.510277	0.499507	0.46512	0.477311	0.446065	0.422676	0.39112	0.465558	0.466368	0.54803	0.471986	0.435401	0.315536	0.491553	0.447438	0.549953	0.553892	0.412367	0.00765654	0.264515	0.387752	0.444921	0.00959413	0.431045	0.431045	0.320121	0.1869	0.1869	0.378852	0.493175	0.470177	0.435272	0.339675	0.471295	0.00447696	0.234146	0.308496	0.21217	0.32782	0.149195	0.0277817	0.196669	0.13146	0.00554618	0.381748	0.00389589
hsa-mir-30c-1	0.399685	0.46877	0.555437	0.525783	0.513365	0.503567	0.494832	0.562402	0.468048	0.492102	0.577839	0.579178	0.558166	0.498733	0.436085	0.406122	0.50236	0.386307	0.620312	0.625113	0.463945	0.00756369	0.339874	0.409242	0.489387	0.00973063	0.417359	0.417359	0.331918	0.239498	0.239498	0.153453	0.531545	0.466571	0.453549	0.459812	0.46687	0.00221178	0.30273	0.180231	0.273244	0.538984	0.188113	0.0195962	0.255441	0.171035	0.00440257	0.412575	0.00487854
hsa-mir-30c-2	0.379397	0.507582	0.603731	0.576905	0.565125	0.539925	0.535665	0.603923	0.51806	0.561075	0.640103	0.641217	0.60067	0.544628	0.414289	0.382264	0.476563	0.442425	0.586889	0.591443	0.439099	0.00715485	0.320039	0.386321	0.462196	0.00920414	0.392958	0.392958	0.314301	0.225287	0.225287	0.144619	0.505579	0.506795	0.43083	0.436642	0.510489	0.00207659	0.284441	0.169403	0.257003	0.506846	0.176806	0.0184291	0.239976	0.160645	0.00413351	0.389159	0.00464249
hsa-mir-30d	0.341046	0.447536	0.473601	0.447529	0.43469	0.428163	0.387751	0.416788	0.455869	0.481809	0.401911	0.402936	0.451467	0.38689	0.419091	0.124415	0.408259	0.403131	0.4259	0.42944	0.323387	0.0783001	0.0963834	0.32026	0.437101	0.00849345	0.332143	0.332143	0.282263	0.201216	0.201216	0.168383	0.458488	0.433949	0.44551	0.249446	0.456297	0.000135954	0.0107897	0.337072	0.178219	0.325159	0.0125101	0.0253951	0.215848	0.00046609	0.00174722	0.347843	0.00374919
hsa-mir-30e	0.360294	0.417361	0.389948	0.39426	0.382783	0.413258	0.332806	0.3914	0.377616	0.397957	0.395888	0.395695	0.471273	0.37022	0.315307	0.139781	0.329245	0.459375	0.375525	0.378607	0.483138	0.0776501	0.240604	0.310076	0.429272	0.0051811	0.224131	0.224131	0.359353	0.207493	0.207493	0.137074	0.417426	0.369869	0.483153	0.354449	0.393816	0.00340674	0.0111179	0.0110394	0.180723	0.224628	0.165154	0.0169663	0.00452473	0.000418307	0.160302	0.429262	0.00580931
hsa-mir-31	0.49161	0.529658	0.510063	0.49789	0.496315	0.52668	0.465081	0.468518	0.475351	0.364845	0.456461	0.438357	0.534876	0.497878	0.396801	0.189995	0.530218	0.618733	0.488776	0.466806	0.458895	0.107643	0.268059	0.340456	0.397798	0.135432	0.29361	0.29361	0.257026	0.131126	0.131126	0.281578	0.551747	0.544618	0.500686	0.467662	0.573021	0.137436	0.159071	0.205071	0.19066	0.218495	0.191627	0.0939331	0.127962	0.00324172	0.095885	0.256357	0.111232
hsa-mir-3117	0.179245	0.164041	0.200973	0.203562	0.203029	0.164127	0.171219	0.183058	0.188808	0.236535	0.236947	0.237918	0.184715	0.187968	0.169008	0.00625642	0.187456	0.194933	0.24603	0.248067	0.249537	0.000284738	0.00555405	0.286428	0.26397	0.000369094	0.00489725	0.00489725	0.528382	0.792622	0.792622	0.00615623	0.181985	0.164866	0.186219	0.218522	0.178127	0	0.00588025	0.00138375	0.69964	0.00394093	0.00283765	0.00127554	0.000418408	0	0	0.547967	0.000210909
hsa-mir-3120	0.15499	0.139713	0.172843	0.00630776	0.00629829	0.139136	0.147813	0.157357	0.00548304	0.00535654	0.00663612	0.00688694	0.159353	0.00644061	0.145975	0.00282415	0.162744	0.16632	0.215251	0.217016	0.212333	0.00341253	0.00259946	0.00450287	0.00479102	0.00442015	0.00303061	0.00303061	0.00617968	0.00123478	0.00123478	0.00115038	0.155765	0.141535	0.162183	0.190571	0.00599598	0	0.000869889	0.659112	0.0030754	0.00181187	0.00360927	0.000192326	1	0	0	0.00158826	5.28e-05
hsa-mir-3126	0.179245	0.164041	0.200973	0.203562	0.203029	0.164127	0.171219	0.183058	0.188808	0.236535	0.236947	0.237918	0.184715	0.187968	0.169008	0.00625642	0.187456	0.194933	0.24603	0.248067	0.249537	0.000284738	0.00555405	0.286428	0.26397	0.000369094	0.00489725	0.00489725	0.528382	0.792622	0.792622	0.00615623	0.181985	0.164866	0.186219	0.218522	0.178127	0	0.00588025	0.00138375	0.69964	0.00394093	0.00283765	0.00127554	0.000418408	0	0	0.547967	0.000210909
hsa-mir-3127	0.220563	0.201058	0.246553	0.249715	0.249059	0.200521	0.212042	0.225052	0.233057	0.291476	0.207438	0.208487	0.227458	0.22969	0.207741	0.0068227	0.232307	0.238622	0.303013	0.305491	0.217575	0.000345399	0.00600531	0.248631	0.22928	0.00044771	0.0196735	0.0196735	0.447865	0.668144	0.668144	0.00561177	0.222614	0.146103	0.229355	0.269375	0.216762	0	0.00527383	0.00127799	0.589106	0.00365172	0.00257097	0.00107562	0.000509582	0	0	0.461554	0.000183752
hsa-mir-3130	0.000291634	6.14e-05	0	0	0	6.09e-05	0	0.000450958	0	9.12e-05	0	0	0.000369562	0	0	0	7.15e-05	7.32e-05	9.5e-05	0	9.42e-05	0.00292417	0.000498437	0.000587199	0.000540531	0	0.00080888	0.00080888	0	0	0	0	6.63e-05	0.000653107	7.14e-05	8.44e-05	3.12e-05	0.00042646	0	0	0	0	0	0	0	0	0	0.000386531	0
hsa-mir-3130-1	0.149215	0.141689	0.168595	0.170513	0.17009	0.135983	0.143567	0.152309	0.158572	0.19738	0.197968	0.198677	0.154916	0.155258	0.139462	0.546284	0.158053	0.16689	0.206816	0.208547	0.203098	0.00271299	0.388921	0.238137	0.219767	0.00351483	0.39718	0.39718	0.438392	0.00646251	0.00646251	0.00615202	0.150185	0.137094	0.16198	0.182136	0.145309	0	0.00395208	0.00423098	0.00424275	0.00386002	0.00529609	0.00255485	0.00401026	0	0	0.00349808	0.000548457
hsa-mir-3130-2	0.149215	0.141689	0.168595	0.170513	0.17009	0.135983	0.143567	0.152309	0.158572	0.19738	0.197968	0.198677	0.154916	0.155258	0.139462	0.546284	0.158053	0.16689	0.206816	0.208547	0.203098	0.00271299	0.388921	0.238137	0.219767	0.00351483	0.39718	0.39718	0.438392	0.00646251	0.00646251	0.00615202	0.150185	0.137094	0.16198	0.182136	0.145309	0	0.00395208	0.00423098	0.00424275	0.00386002	0.00529609	0.00255485	0.00401026	0	0	0.00349808	0.000548457
hsa-mir-3131	0.179245	0.164041	0.200973	0.203562	0.203029	0.164127	0.171219	0.183058	0.188808	0.236535	0.236947	0.237918	0.184715	0.187968	0.169008	0.00625642	0.187456	0.194933	0.24603	0.248067	0.249537	0.000284738	0.00555405	0.286428	0.26397	0.000369094	0.00489725	0.00489725	0.528382	0.792622	0.792622	0.00615623	0.181985	0.164866	0.186219	0.218522	0.178127	0	0.00588025	0.00138375	0.69964	0.00394093	0.00283765	0.00127554	0.000418408	0	0	0.547967	0.000210909
hsa-mir-3138	0.0217819	0.0196061	0.0211286	0.0213892	0.018175	0.0310852	0.0193689	0.0260599	0.0143648	0.0214129	0.0239287	0.0170723	0.0254115	0.0196599	0.0269205	0.00237296	0.0164494	0.0326822	0.014753	0.0150681	0.0148132	7.02e-05	0.000409717	0.0037553	0.00658154	9.1e-05	0.000337466	0.000337466	0.0410385	0.00229278	0.00229278	0.00282714	0.119956	0.037675	0.0257721	0.045988	0.0487955	0	0.000127112	0.000103532	0.0019554	0.000124827	0.000137275	0.00361	0.000103613	0	0.000261552	0.0293658	0.000970428
hsa-mir-3142	0.183935	0.171792	0.212947	0.215703	0.215125	0.169608	0.180007	0.0142403	0.199292	0.0136839	0.0201094	0.0211209	0.199995	0.195279	0.172848	0.00368828	0.197022	0.203965	0.0186091	0.0187663	0.255621	0.000145475	0.00664588	0.298132	0.274659	0.000188581	0.499908	0.499908	0.00415276	0.00492458	0.00492458	0.596146	0.194798	0.173318	0.198529	0.00571594	0.181215	0	0.00372678	0.783847	0.0011094	0.00225528	0.00723912	0.0424874	0.000213459	0	0	0.000963545	1.55e-05
hsa-mir-3144	0.13261	0.172694	0.151076	0.153011	0.149967	0.127268	0.130066	0.137709	0.142852	0.173321	0.177344	0.178295	0.137786	0.14323	0.203158	0.00441366	0.143156	0.145055	0.179321	0.180815	0.187121	0.000200397	0.00404957	0.207642	0.191411	0.000259765	0.00345558	0.00345558	0.389827	0.571359	0.571359	0.00434456	0.140804	0.129219	0.139261	0.166065	0.140938	0	0.00414451	0.000974252	0.503509	0.00277856	0.00199876	0.00574968	0.000294473	0	0.000553819	0.394492	0.000148429
hsa-mir-3148	0.00119662	0.127077	0.000655677	0.000664278	0.000662483	0.000439245	0.000512419	0.140013	0.145735	0.000326347	0.000397203	0.000397664	0.00103439	0.00303718	0.000156966	0.000423449	0.00454046	0.00424307	0.191741	0.193359	0.000151352	0	0.000515294	0.000294386	0.000270989	0	0.000303858	0.000303858	0.000335607	0	0	0	0.140244	0.000545119	0.00108714	0.0179208	0.000196822	0	0	0	0	0	0	0	0	0	0	0	0.000606352
hsa-mir-3149	0.11603	0.106091	0.126854	0.0123533	0.00546631	0.110702	0.111518	0.116267	0.0820447	0.00691794	0.0144991	0.0146763	0.12188	0.0155126	0.233876	0.001902	0.186445	0.11836	0.151391	0.152635	0.158418	0.00229803	0.00235422	0.00496984	0.00501194	0.00297658	0.00204245	0.00204245	0.0290988	0.000830854	0.000830854	0.000774188	0.181575	0.169353	0.183195	0.217338	0.0842027	0	0.000585204	0.457593	0.00207128	0.00121988	0.00243089	0.00695048	0.694216	0	0.00260468	0.00106918	3.55e-05
hsa-mir-3151	0.147081	0.0749796	0.162425	0.163751	0.171881	0.179081	0.146309	0.153778	0.145876	0.17643	0.180918	0.181	0.14774	0.15036	0.130493	0.381523	0.15386	0.0942205	0.0954242	0.102488	0.0456543	0.00689564	0.0195611	0.0879866	0.0851727	0.00892417	0.0221711	0.0221711	0.135426	0.016986	0.016986	0.25795	0.0800282	0.0860041	0.146624	0.232712	0.136651	0	0.00764709	0.0112836	0.012766	0.00720782	0.0135917	0.00878978	0.0104517	0	0	0.0172109	0.0535808
hsa-mir-3156	0.163471	0.145064	0.0120233	0.0119424	0.0119131	0.0106719	0.0105104	0.0108161	0.0109425	0.0067061	0.0136099	0.0137764	0.0110372	0.0115507	0.00936274	0.00201215	0.171532	0.174374	0.00676182	0.00682425	0.00956344	0.00217734	0.0017788	0.0127239	0.013928	0.00282104	0.0150922	0.0150922	0.00566846	0.000746434	0.000746434	0.000701325	0.00609788	0.148918	0.16841	0.198151	0.157948	0	0.000555884	0.00106993	0.00192799	0.00521254	0.00225654	6.33e-05	0.00157416	0	0	0.00504018	2.14e-05
hsa-mir-3158	0.105961	0.0998613	0.122179	0.122739	0.123993	0.103278	0.105206	0.108582	0.106463	0.122497	0.13125	0.131732	0.11032	0.109919	0.0941331	0.0758563	0.112221	0.117314	0.136399	0.139112	0.0644559	0.0174934	0.0432365	0.13629	0.128547	0.0226421	0.0490987	0.0490987	0.232957	0.0351543	0.0351543	0.0571483	0.106843	0.105632	0.110288	0.124424	0.110169	0	0.0189197	0.0280798	0.0262025	0.0174746	0.0334916	0.0225904	0.0264717	0	0	0.0304004	0.0409203
hsa-mir-3162	0.103495	0.216638	0.267075	0.165515	0.165073	0.214574	0.229209	0.243811	0.156698	0.195264	0.194201	0.194527	0.246842	0.151617	0.226815	0.00179108	0.109578	0.111183	0.143057	0.144238	0.140416	0.002164	0.00164946	0.00364853	0.00377186	0.00280297	0.003247	0.003247	0.00392964	0.000782336	0.000782336	0.000728989	0.103582	0.0955922	0.107859	0.126525	0.00452797	0	0.000551019	0.432182	0.00195049	0.0011487	0.00228914	0.000121797	0.65566	0	0	0.00100679	6e-05
hsa-mir-3163	0.0158315	0.11016	0.136235	0.138011	0.137654	0.113969	0.116419	0.126233	0.00660339	0.0198888	0.0124952	0.00823412	0.130282	0.125774	0.115085	0.00171876	0.126811	0.137626	0.16842	0.169834	0.164996	2.85e-05	0.000323518	0.0046678	0.00587248	3.69e-05	0.000285798	0.000285798	0.0391812	0.000609898	0.000609898	0.00348221	0.134449	0.0218932	0.0287568	0.159739	0.126534	0	9.23e-05	3.48e-05	0.000471148	8.94e-05	5.6e-05	6.07e-06	4.25e-05	0	0	0.0332578	0.000213134
hsa-mir-3171	0.136292	0.0115844	0.0120742	0.0116872	0.00799728	0.0136299	0.132946	0.0122138	0.0120731	0.00781751	0.0132593	0.0134418	0.00922048	0.142933	0.204891	0.00198388	0.147413	0.145319	0.187935	0.189476	0.187013	0.641655	0.0018896	0.003959	0.0044733	0.814801	0.00275583	0.00275583	0.0181991	0.000867345	0.000867345	0.000808453	0.210769	0.191755	0.144636	0.255056	0.202298	0	0.000614768	0.0023721	0.530197	0.00207453	0.608937	0.00385276	0.00353877	0	0.00027585	0.00191611	3.68e-05
hsa-mir-3172	0.000312395	0.000867021	0.000221434	0.000224339	0.000223733	0.000859834	0.000621627	0.000978396	0.000691277	0.000873716	0.0002641	0.000264407	0.000671462	0.000672258	0.000305481	0	0	0.000346288	0	0	0	0	0	0	0	0	0	0	0	0	0	0	0.000687957	0.000181307	0.000622204	0	0.000191144	0	0	0	0	0	0	0	0	0	0	0	0
hsa-mir-3175	0.0576497	0.0596551	0.0680102	0.0679279	0.0692378	0.0604304	0.0590818	0.0597258	0.0559345	0.060105	0.0678908	0.0682671	0.0618678	0.0603106	0.0497432	0.0266259	0.0614013	0.065973	0.0699391	0.0719509	0.0281239	0.00555608	0.0147554	0.062984	0.060511	0.00719086	0.0194607	0.0194607	0.098641	0.0111049	0.0111049	0.0196492	0.0592613	0.0615636	0.0599393	0.0651541	0.0634397	0	0.00575556	0.0087786	0.00837596	0.00551832	0.010746	0.00693149	0.00809238	0	0	0.00986997	0.0126197
hsa-mir-3176	0.15499	0.139713	0.172843	0.00630776	0.00629829	0.139136	0.147813	0.157357	0.00548304	0.00535654	0.00663612	0.00688694	0.159353	0.00644061	0.145975	0.00282415	0.162744	0.16632	0.215251	0.217016	0.212333	0.00341253	0.00259946	0.00450287	0.00479102	0.00442015	0.00303061	0.00303061	0.00617968	0.00123478	0.00123478	0.00115038	0.155765	0.141535	0.162183	0.190571	0.00599598	0	0.000869889	0.659112	0.0030754	0.00181187	0.00360927	0.000192326	1	0	0	0.00158826	5.28e-05
hsa-mir-3177	0.105961	0.0998613	0.122179	0.122739	0.123993	0.103278	0.105206	0.108582	0.106463	0.122497	0.13125	0.131732	0.11032	0.109919	0.0941331	0.0758563	0.112221	0.117314	0.136399	0.139112	0.0644559	0.0174934	0.0432365	0.13629	0.128547	0.0226421	0.0490987	0.0490987	0.232957	0.0351543	0.0351543	0.0571483	0.106843	0.105632	0.110288	0.124424	0.110169	0	0.0189197	0.0280798	0.0262025	0.0174746	0.0334916	0.0225904	0.0264717	0	0	0.0304004	0.0409203
hsa-mir-3178	0.27916	0.260563	0.317762	0.321672	0.320847	0.256168	0.269261	0.206786	0.214286	0.262989	0.37018	0.371735	0.292957	0.293363	0.262324	0.304988	0.294374	0.308168	0.38531	0.388447	0.386321	0.00181115	0.437486	0.445591	0.411296	0.00234604	0.22514	0.22514	0.573675	0.530179	0.530179	0.301651	0.28556	0.259371	0.296904	0.340625	0.27464	0	0.010149	0.0077541	0.465346	0.00717886	0.412708	0.00736594	0.00267417	0	0	0.365004	0.000451379
hsa-mir-3179-1	0.0077564	0.00258722	0.00359608	0.00364322	0.00363338	0.00272436	0.00405899	0.00407272	0.00574377	0.00393836	0.0020773	0.00207971	0.179434	0.00228121	0.00266269	0	0.00303369	0.00706805	0.00206499	0.00208197	0.00139804	0	0	0.00165213	0.00152087	0	0.0028055	0.0028055	2.62e-05	0	0	0	0.00149069	0.00420802	0.00155104	0.00194288	0.00151113	0	0	0	0	0	0	0.000256437	0	0	0	0	0
hsa-mir-3179-2	0.0077564	0.00258722	0.00359608	0.00364322	0.00363338	0.00272436	0.00405899	0.00407272	0.00574377	0.00393836	0.0020773	0.00207971	0.179434	0.00228121	0.00266269	0	0.00303369	0.00706805	0.00206499	0.00208197	0.00139804	0	0	0.00165213	0.00152087	0	0.0028055	0.0028055	2.62e-05	0	0	0	0.00149069	0.00420802	0.00155104	0.00194288	0.00151113	0	0	0	0	0	0	0.000256437	0	0	0	0	0
hsa-mir-3179-3	0.0077564	0.00258722	0.00359608	0.00364322	0.00363338	0.00272436	0.00405899	0.00407272	0.00574377	0.00393836	0.0020773	0.00207971	0.179434	0.00228121	0.00266269	0	0.00303369	0.00706805	0.00206499	0.00208197	0.00139804	0	0	0.00165213	0.00152087	0	0.0028055	0.0028055	2.62e-05	0	0	0	0.00149069	0.00420802	0.00155104	0.00194288	0.00151113	0	0	0	0	0	0	0.000256437	0	0	0	0	0
hsa-mir-3182	0.183935	0.171792	0.212947	0.215703	0.215125	0.169608	0.180007	0.0142403	0.199292	0.0136839	0.0201094	0.0211209	0.199995	0.195279	0.172848	0.00368828	0.197022	0.203965	0.0186091	0.0187663	0.255621	0.000145475	0.00664588	0.298132	0.274659	0.000188581	0.499908	0.499908	0.00415276	0.00492458	0.00492458	0.596146	0.194798	0.173318	0.198529	0.00571594	0.181215	0	0.00372678	0.783847	0.0011094	0.00225528	0.00723912	0.0424874	0.000213459	0	0	0.000963545	1.55e-05
hsa-mir-3185	0.0149654	0.0118461	0.0147565	0.0149068	0.0152644	0.0168765	0.0133861	0.0157407	0.0112612	0.012117	0.0152348	0.0137191	0.0145636	0.0133093	0.106906	0.00740444	0.0105065	0.017496	0.0147191	0.0153901	0.00481684	0.000202811	0.0010307	0.00849882	0.0111055	0.000262908	0.000988974	0.000988974	0.0197805	0.00160567	0.00160567	0.00898242	0.0184951	0.0175113	0.0156465	0.0199789	0.0219205	0	0.000358181	0.000298738	0.00123087	0.000345127	0.000399159	0.000153722	0.000303308	0	0	0.00747459	0.00296477
hsa-mir-3186	0.149215	0.141689	0.168595	0.170513	0.17009	0.135983	0.143567	0.152309	0.158572	0.19738	0.197968	0.198677	0.154916	0.155258	0.139462	0.546284	0.158053	0.16689	0.206816	0.208547	0.203098	0.00271299	0.388921	0.238137	0.219767	0.00351483	0.39718	0.39718	0.438392	0.00646251	0.00646251	0.00615202	0.150185	0.137094	0.16198	0.182136	0.145309	0	0.00395208	0.00423098	0.00424275	0.00386002	0.00529609	0.00255485	0.00401026	0	0	0.00349808	0.000548457
hsa-mir-3189	0.166789	0.202159	0.248846	0.140238	0.140998	0.205415	0.213487	0.226748	0.0585224	0.0689379	0.0733204	0.0718073	0.231057	0.126851	0.206476	0.0277256	0.23242	0.242901	0.301328	0.304437	0.271651	0.00755767	0.0158082	0.0628461	0.0613835	0.00977387	0.0181307	0.0181307	0.115545	0.0115676	0.0115676	0.0210197	0.229365	0.16031	0.178418	0.274505	0.13092	0	0.00604651	0.522845	0.0101915	0.00645325	0.0125221	0.00657115	0.789018	0	0	0.0296222	0.0118516
hsa-mir-3196	0.119921	0.11488	0.134107	0.135547	0.135262	0.109233	0.114199	0.121491	0.12485	0.154564	0.155664	0.156182	0.12271	0.122836	0.111274	0.413983	0.125576	0.134104	0.162284	0.163724	0.157653	0.00202769	0.299186	0.18454	0.170614	0.00262696	0.301049	0.301049	0.337371	0.0090466	0.0090466	0.00694814	0.121094	0.187028	0.129597	0.143402	0.121097	0	0.00298503	0.00315731	0.00685563	0.00291783	0.00396217	0.00189311	0.00299755	0	0	0.00693425	0.000836078
hsa-mir-32	0.448825	0.467248	0.467908	0.436525	0.423507	0.447437	0.405504	0.378988	0.390975	0.31276	0.379765	0.379765	0.482045	0.401786	0.393513	0.409059	0.455595	0.553623	0.475609	0.479166	0.524168	0.0042279	0.343264	0.454308	0.422868	0.00545772	0.489855	0.489855	0.416542	0.243031	0.243031	0.327568	0.478324	0.455332	0.49934	0.435549	0.439923	0.00584684	0.307283	0.405185	0.211245	0.180305	0.190287	0.032938	0.259007	0.00260777	0.00688533	0.263738	0.00687374
hsa-mir-320	0.485039	0.477929	0.394813	0.362877	0.347864	0.398701	0.340946	0.380057	0.380115	0.368209	0.388205	0.387834	0.476282	0.334121	0.436525	0.134526	0.467658	0.452698	0.409894	0.413159	0.395093	0.00330797	0.193637	0.302779	0.440294	0.0042733	0.197807	0.197807	0.374607	0.224587	0.224587	0.132659	0.448503	0.416239	0.554086	0.390077	0.424237	8.14e-05	0.00821617	0.1644	0.197176	0.248366	0.175451	0.0138391	0.244534	0	0.00400299	0.473163	0.00085961
hsa-mir-3200	0.149215	0.141689	0.168595	0.170513	0.17009	0.135983	0.143567	0.152309	0.158572	0.19738	0.197968	0.198677	0.154916	0.155258	0.139462	0.546284	0.158053	0.16689	0.206816	0.208547	0.203098	0.00271299	0.388921	0.238137	0.219767	0.00351483	0.39718	0.39718	0.438392	0.00646251	0.00646251	0.00615202	0.150185	0.137094	0.16198	0.182136	0.145309	0	0.00395208	0.00423098	0.00424275	0.00386002	0.00529609	0.00255485	0.00401026	0	0	0.00349808	0.000548457
hsa-mir-3201	0.158606	0.0045436	0.00741833	0.00750626	0.00909115	0.0102026	0.00791325	0.00855944	0.00657005	0.00665801	0.00822053	0.00819908	0.00659412	0.163116	0.00668442	0.0335022	0.00595721	0.168359	0.00361855	0.0044766	0.215482	4.05e-05	0.000277186	0.00306563	0.00309319	5.25e-05	0.000255052	0.000255052	0.00466065	0.000313384	0.000313384	0.0130583	0.00266673	0.00350044	0.00823681	0.0235671	0.00689281	0	9.27e-05	5.56e-05	0.000223398	9.11e-05	7.91e-05	2.04e-05	5.97e-05	0	0	0.000470274	0.0032152
hsa-mir-320a	0.444345	0.412933	0.372496	0.349398	0.339534	0.381515	0.385419	0.345658	0.333159	0.310133	0.330081	0.329607	0.428747	0.403509	0.408693	0.111422	0.462213	0.430385	0.384094	0.387451	0.459285	0.155834	0.149811	0.306341	0.405199	0.196207	0.185247	0.185247	0.301477	0.17354	0.17354	0.228788	0.446137	0.441921	0.489234	0.315499	0.413603	0.00161557	0.00944567	0.284068	0.270031	0.192122	0.269208	0.0185466	0.183438	0	0.133554	0.362145	0.00599876
hsa-mir-320b	0.161185	0.187441	0.152213	0.153998	0.15263	0.155963	0.138323	0.0926645	0.146553	0.0823405	0.081308	0.0820733	0.183597	0.195387	0.175776	0.182853	0.270094	0.149325	0.0823959	0.0836124	0.182137	0.00396387	0.136824	0.205348	0.189644	0.00512372	0.335609	0.335609	0.153579	0.00413765	0.00413765	0.252817	0.140988	0.176492	0.185447	0.0698926	0.132781	0.00120692	0.00276758	0.328761	0.00436073	0.00218826	0.00746356	0.0194072	0.001424	0	0.0107375	0.00171158	0.00407875
hsa-mir-320b-1	0.18092	0.25772	0.313623	0.317424	0.316611	0.254553	0.268903	0.287073	0.295432	0.369424	0.369332	0.370381	0.288479	0.291565	0.266064	0.265589	0.295225	0.198649	0.386116	0.38927	0.245377	0.0111604	0.195428	0.279286	0.25809	0.0143873	0.194263	0.194263	0.505823	0.464325	0.464325	0.00724353	0.286705	0.25867	0.192334	0.216442	0.276513	0	0.00533896	0.00349983	0.413407	0.0047729	0.0132795	0.00190484	0.00326431	0	0	0.321556	0.000449157
hsa-mir-320b-2	0.18092	0.25772	0.313623	0.317424	0.316611	0.254553	0.268903	0.287073	0.295432	0.369424	0.369332	0.370381	0.288479	0.291565	0.266064	0.265589	0.295225	0.198649	0.386116	0.38927	0.245377	0.0111604	0.195428	0.279286	0.25809	0.0143873	0.194263	0.194263	0.505823	0.464325	0.464325	0.00724353	0.286705	0.25867	0.192334	0.216442	0.276513	0	0.00533896	0.00349983	0.413407	0.0047729	0.0132795	0.00190484	0.00326431	0	0	0.321556	0.000449157
hsa-mir-320c	0.245631	0.162906	0.194665	0.196702	0.196209	0.160893	0.236115	0.180945	0.182505	0.0990622	0.22674	0.228358	0.179542	0.255868	0.148898	0.597007	0.260682	0.267977	0.336689	0.339424	0.333174	0.392515	0.423849	0.266706	0.247288	0.496831	0.438433	0.438433	0.199114	0.0108595	0.0108595	0.00826308	0.249893	0.225479	0.265163	0.29944	0.23969	0	0.550213	0.00510065	0.326807	0.315259	0.374988	0.00316617	0.00440404	0	0	0.00687018	0.000302215
hsa-mir-320c-1	0.279546	0.260717	0.317466	0.321379	0.320553	0.256728	0.270458	0.186113	0.297913	0.236008	0.239804	0.241335	0.294698	0.294218	0.263267	0.267117	0.296083	0.308538	0.248648	0.250704	0.38518	0.00592768	0.198459	0.445458	0.411151	0.00766162	0.484142	0.484142	0.506071	0.464966	0.464966	0.367648	0.288377	0.259929	0.298735	0.215878	0.275932	0	0.00729613	0.477331	0.410474	0.00536861	0.0124168	0.0272844	0.00228314	0	0	0.320358	0.000378074
hsa-mir-320c-2	0.269849	0.251531	0.306023	0.309784	0.30899	0.247646	0.261132	0.179365	0.316556	0.226854	0.230915	0.232427	0.284171	0.283705	0.25323	0.255964	0.285231	0.297856	0.280533	0.282828	0.408838	0.00567268	0.190348	0.428076	0.395129	0.00733202	0.464497	0.464497	0.48556	0.445559	0.445559	0.352382	0.27835	0.250634	0.287844	0.207895	0.265877	0	0.00698235	0.457325	0.51187	0.00544317	0.0118851	0.0261256	0.00218466	0.330269	0	0.306941	0.000361751
hsa-mir-320d	0.144081	0.137182	0.101042	0.10209	0.101706	0.138835	0.0920511	0.147512	0.0925121	0.25424	0.117951	0.113671	0.153041	0.142017	0.132687	0.273759	0.0948352	0.215804	0.122734	0.124151	0.188514	0.00592794	0.200494	0.204935	0.190249	0.00766274	0.19902	0.19902	0.403064	0.00386386	0.00386386	0.00595994	0.154952	0.141608	0.210495	0.239879	0.152928	0.00106477	0.00239626	0.00211723	0.0064138	0.00239999	0.00693213	0.00142688	0.00205105	0	0.000778032	0.19987	0.00228079
hsa-mir-320d-1	0.283214	0.259584	0.315416	0.319322	0.318531	0.256124	0.270057	0.287765	0.298017	0.22963	0.371655	0.372676	0.291075	0.292822	0.166481	0.263954	0.296755	0.19634	0.241048	0.243116	0.241213	0.00582309	0.193794	0.275713	0.254668	0.00752662	0.192451	0.192451	0.501393	0.459372	0.459372	0.00762189	0.179621	0.163738	0.188649	0.213664	0.176099	0	0.005133	0.00279753	0.407354	0.00416596	0.00818982	0.00189205	0.00219051	0.00447483	0	0.317289	0.00085993
hsa-mir-320d-2	0.221757	0.203386	0.246234	0.249237	0.248637	0.198843	0.211141	0.224642	0.233272	0.116501	0.290516	0.291123	0.227598	0.227349	0.0858203	0.313081	0.232743	0.104623	0.124584	0.125738	0.120075	0.00682613	0.228299	0.138755	0.128429	0.00882379	0.227804	0.227804	0.253494	0.003882	0.003882	0.00505658	0.0924414	0.0851867	0.102357	0.109783	0.0897963	0	0.00223544	0.00244341	0.00889105	0.0023706	0.00797932	0.00142361	0.00236029	0.00539414	0	0.00250068	0.000895049
hsa-mir-320e	0.269405	0.252035	0.307088	0.31087	0.310072	0.248427	0.315955	0.179283	0.288097	0.227918	0.231757	0.233271	0.285393	0.343113	0.254002	0.256988	0.285754	0.298267	0.239034	0.241013	0.371418	0.00142613	0.191093	0.429696	0.396611	0.0018474	0.466264	0.466264	0.488237	0.44734	0.44734	0.353784	0.278437	0.250823	0.287756	0.207514	0.266733	0	0.0070111	0.459133	0.392877	0.00510406	0.0079501	0.0262319	0.00210531	0	0	0.308135	0.000363246
hsa-mir-322	0.127656	0.121385	0.139749	0.141267	0.138184	0.177666	0.121012	0.126696	0.135995	0.160505	0.163689	0.164396	0.202253	0.130874	0.19125	0.436135	0.137616	0.137631	0.167539	0.168953	0.264078	0.00211034	0.315249	0.19249	0.177766	0.00273406	0.317576	0.317576	0.359619	0.00503317	0.00503317	0.00479469	0.194402	0.182495	0.208417	0.148141	0.188574	0	0.00307482	0.00329314	0.00330267	0.00300553	0.00412312	0.00631268	0.00311961	0	0.00291994	0.00272326	0.000426326
hsa-mir-323	0.140553	0.244189	0.114771	0.0549642	0.0539079	0.250451	0.0989477	0.17206	0.148417	0.275309	0.0547315	0.0513215	0.252039	0.0503576	0.125146	0.0184847	0.311196	0.289218	0.218753	0.129336	0.197806	0.00510375	0.194009	0.148161	0.139432	0.00518827	0.0130441	0.0130441	0.189187	0.00700855	0.00700855	0.0132338	0.146415	0.253507	0.285819	0.251072	0.160527	0.420457	0.00770234	0.254994	0.00578176	0.00784947	0.00678628	0.00528285	0.383831	0	0.00127386	0.149583	0.00585791
hsa-mir-323a	0.0840538	0.146828	0.127664	0.128741	0.132662	0.205544	0.113068	0.15149	0.153955	0.195301	0.170414	0.0944497	0.123171	0.117688	0.102154	0.161512	0.193333	0.231558	0.103463	0.10453	0.0783861	0.00315618	0.0133373	0.0428388	0.0429582	0.00408384	0.0144686	0.0144686	0.079719	0.00697433	0.00697433	0.0223641	0.147103	0.198181	0.064358	0.211963	0.215041	0.00489061	0.00806422	0.00487031	0.00515522	0.00790855	0.00607089	0.00367502	0.00452803	0	0	0.0297144	0.00796496
hsa-mir-323b	0.222948	0.163465	0.199838	0.202404	0.201883	0.167098	0.255613	0.184348	0.134285	0.17326	0.169074	0.168658	0.186587	0.186935	0.168452	0.00503258	0.185669	0.292032	0.369134	0.372146	0.247398	0.000202703	0.0039613	0.199086	0.184032	0.000262754	0.00348849	0.00348849	0.373705	0.544332	0.544332	0.0057109	0.27798	0.20566	0.140556	0.226981	0.182152	0	0.00412493	0.000958522	0.481109	0.00818316	0.00197581	0.000872524	0.000298114	0.00824956	0	0.38462	0.000233422
hsa-mir-324	0.288531	0.234459	0.275713	0.236398	0.234474	0.275294	0.230524	0.265646	0.270419	0.253252	0.199738	0.149938	0.298582	0.185682	0.25656	0.146472	0.25901	0.302517	0.275564	0.278767	0.406546	0.00439442	0.110065	0.296444	0.275555	0.00567315	0.266877	0.266877	0.379007	0.249567	0.249567	0.201352	0.325092	0.318492	0.357757	0.276719	0.290694	0.000462956	0.00458537	0.422312	0.289359	0.0144809	0.00796698	0.0175072	0.273128	0.184242	0.00639388	0.275339	0.227631
hsa-mir-325	0.1645	0.17556	0.207043	0.209682	0.181443	0.204098	0.181702	0.189503	0.198172	0.211466	0.18348	0.184378	0.170518	0.197697	0.223719	0.00469388	0.204093	0.175773	0.220718	0.222528	0.194096	0.000491335	0.00467917	0.236856	0.21895	0.000636792	0.121839	0.121839	0.605337	0.466883	0.466883	0.00386042	0.204687	0.168405	0.195521	0.200857	0.190269	0	0.0036242	0.000877516	0.411228	0.00384335	0.00200559	0.0141775	0.000349799	0	0.00241447	0.323076	0.000126127
hsa-mir-326	0.379298	0.374474	0.36996	0.374108	0.374819	0.31311	0.301945	0.391438	0.301193	0.304113	0.353722	0.314939	0.401672	0.323847	0.350242	0.208876	0.451511	0.409333	0.367554	0.371533	0.323166	0.00249358	0.190995	0.340152	0.316709	0.00322356	0.322061	0.322061	0.345397	0.21808	0.21808	0.294767	0.468668	0.350524	0.435291	0.4313	0.428833	0.00137914	0.0184985	0.224999	0.189081	0.0125784	0.169391	0.0211782	0.00373043	0	0.00086872	0.240234	0.00923505
hsa-mir-328	0.428966	0.437749	0.412954	0.41768	0.405512	0.456002	0.403316	0.313905	0.384866	0.302962	0.316514	0.31604	0.446402	0.462556	0.408025	0.1972	0.505522	0.561229	0.435612	0.438788	0.452883	0.186193	0.180128	0.335657	0.360136	0.235599	0.302683	0.302683	0.420982	0.206064	0.206064	0.423846	0.484289	0.487907	0.437854	0.409368	0.515588	0.00386027	0.00969305	0.209397	0.374143	0.00928761	0.324594	0.0239012	0.00314952	0.148839	0.00456411	0.225483	0.00274723
hsa-mir-329	0.243111	0.254602	0.203604	0.206083	0.205637	0.225211	0.243346	0.179336	0.132638	0.208484	0.232313	0.229532	0.272651	0.183279	0.235727	0.00893794	0.186753	0.236202	0.093524	0.0943976	0.0914941	0.00115776	0.145471	0.10126	0.0960246	0.0014996	0.0115892	0.0115892	0.142006	0.005483	0.005483	0.185153	0.198534	0.32022	0.32783	0.24402	0.334919	0.000411579	0.00616025	0.00357603	0.00273391	0.00676722	0.250398	0.00334899	0.00113015	0	0	0.1393	0.0009397
hsa-mir-329-1	0.0153373	0.0672668	0.0833993	0.0844852	0.0842716	0.0714463	0.0719516	0.0785531	0.00842814	0.0145512	0.00872825	0.00630097	0.221272	0.0763051	0.0700459	0.00094026	0.0768887	0.0889473	0.100891	0.101752	0.097624	1.56e-05	0.000176798	0.00394657	0.00450874	2.02e-05	0.00250737	0.00250737	0.0223215	0.000333309	0.000333309	0.00190873	0.085576	0.0161857	0.0183098	0.0997156	0.0797909	0	5.04e-05	1.9e-05	0.000257469	4.89e-05	3.06e-05	0.00021812	2.32e-05	0	0	0.0187882	0.000116438
hsa-mir-329-2	0.0153373	0.0672668	0.0833993	0.0844852	0.0842716	0.0714463	0.0719516	0.0785531	0.00842814	0.0145512	0.00872825	0.00630097	0.221272	0.0763051	0.0700459	0.00094026	0.0768887	0.0889473	0.100891	0.101752	0.097624	1.56e-05	0.000176798	0.00394657	0.00450874	2.02e-05	0.00250737	0.00250737	0.0223215	0.000333309	0.000333309	0.00190873	0.085576	0.0161857	0.0183098	0.0997156	0.0797909	0	5.04e-05	1.9e-05	0.000257469	4.89e-05	3.06e-05	0.00021812	2.32e-05	0	0	0.0187882	0.000116438
hsa-mir-33	0.0536545	0.237533	0.0179596	0.018124	0.0155951	0.197598	0.0475153	0.1741	0.02243	0.224474	0.0199228	0.0211547	0.172234	0.0972226	0.103867	0.00594602	0.149243	0.191625	0.0960938	0.0132087	0.426174	0.00063601	0.164656	0.169331	0.15655	0.000388265	0.00508919	0.00508919	0.0263844	0.0180629	0.0180629	0.00566165	0.0555891	0.13011	0.322306	0.119402	0.186236	0.361298	0.00542477	0.00164785	0.0120091	0.00408804	0.00288054	0.00551776	0.000443199	0	0.243192	0.0103836	0.000221511
hsa-mir-330	0.480631	0.419394	0.522955	0.494652	0.483436	0.434451	0.454639	0.495628	0.445486	0.368023	0.460901	0.462197	0.478531	0.474709	0.436222	0.385576	0.502373	0.410894	0.491496	0.495292	0.407286	0.0123662	0.234799	0.373279	0.499865	0.00531244	0.457412	0.457412	0.30967	0.225522	0.225522	0.191819	0.513891	0.392669	0.52425	0.426032	0.476503	0.00313898	0.289085	0.374733	0.19592	0.397089	0.012595	0.0265362	0.239833	0	0.00144405	0.389358	0.00486151
hsa-mir-331	0.488193	0.401892	0.362913	0.328561	0.330627	0.423142	0.453202	0.249042	0.245086	0.26834	0.277908	0.278757	0.337569	0.354423	0.327809	0.236917	0.411166	0.405101	0.413549	0.458974	0.437163	0.00401908	0.206384	0.410399	0.381548	0.0051893	0.349346	0.349346	0.297195	0.240464	0.240464	0.372193	0.311727	0.457556	0.413978	0.39177	0.320227	2.22e-05	0.00800027	0.402045	0.210407	0.00779327	0.188381	0.0181179	0.25992	0.000252725	0.000310667	0.172548	0.22589
hsa-mir-335	0.506098	0.480851	0.427412	0.409663	0.409735	0.4751	0.493393	0.426112	0.437286	0.332113	0.387122	0.387948	0.46129	0.423732	0.373859	0.250282	0.528798	0.390291	0.424985	0.429525	0.401094	0.175719	0.208452	0.401491	0.439877	0.163811	0.322294	0.322294	0.236171	0.151097	0.151097	0.200738	0.444904	0.465306	0.513239	0.362406	0.404682	0.00261599	0.18407	0.241907	0.226206	0.255059	0.226689	0.01607	0.153959	0.00132704	0.00208097	0.3052	0.0154708
hsa-mir-337	0.441377	0.259406	0.288908	0.292436	0.293857	0.234942	0.202099	0.190432	0.169482	0.109328	0.140123	0.140842	0.223891	0.217743	0.301752	0.131945	0.365807	0.281882	0.14846	0.148853	0.197896	0.00133836	0.151841	0.226745	0.21074	0.00173326	0.22558	0.22558	0.0215366	0.0120386	0.0120386	0.416351	0.308025	0.217341	0.343775	0.375194	0.344139	0.00604837	0.0203403	0.323153	0.00586659	0.0143265	0.246208	0.0207701	0.00122424	0	0	0.00993976	0.00139326
hsa-mir-338	0.500322	0.395052	0.455001	0.460294	0.459193	0.452603	0.432419	0.316966	0.382868	0.334597	0.45069	0.413263	0.483112	0.43425	0.354074	0.300155	0.426666	0.514183	0.520087	0.523438	0.469625	0.25888	0.305276	0.418759	0.534755	0.241613	0.467567	0.467567	0.320945	0.216755	0.216755	0.287647	0.565658	0.509857	0.509476	0.420174	0.476173	0.0066115	0.272356	0.218237	0.386431	0.377618	0.33645	0.0216728	0.0034553	0.154556	0	0.446855	0.000834616
hsa-mir-339	0.271636	0.421644	0.394664	0.39926	0.387009	0.445972	0.397653	0.321902	0.357523	0.408891	0.372977	0.373214	0.397399	0.397561	0.328435	0.142	0.454506	0.363379	0.406732	0.396283	0.285652	0.00464656	0.290973	0.27702	0.410929	0.00569309	0.233689	0.233689	0.161142	0.0110109	0.0110109	0.337078	0.370955	0.482145	0.361966	0.260408	0.415366	0.255053	0.0100001	0.225123	0.00795912	0.237481	0.170094	0.0253751	0.00289381	0	0.00717161	0.24266	0.0203706
hsa-mir-33a	0.347085	0.360964	0.296177	0.269481	0.268793	0.350116	0.318868	0.336358	0.262904	0.333183	0.232783	0.233925	0.397873	0.248198	0.29709	0.106762	0.298785	0.492539	0.302702	0.305234	0.457379	0.00188194	0.081132	0.346592	0.363946	0.00243355	0.267839	0.267839	0.304052	0.18539	0.18539	0.150127	0.334272	0.339914	0.514672	0.295326	0.350745	0.000230742	0.00634753	0.305041	0.207826	0.108198	0.00693033	0.0149597	0.194626	0.132381	0.141673	0.194692	0.00123709
hsa-mir-33b	0.375288	0.394042	0.3574	0.361723	0.360768	0.385087	0.404714	0.29703	0.304568	0.2782	0.392293	0.354219	0.380192	0.330258	0.377944	0.123796	0.301288	0.383	0.21535	0.21742	0.456362	0.00113816	0.180366	0.450656	0.466802	0.00147357	0.307132	0.307132	0.285083	0.212006	0.212006	0.27859	0.30876	0.378572	0.420545	0.271548	0.341343	0.000273473	0.00550224	0.216189	0.185069	0.00456304	0.165038	0.0143957	0.00129076	0	0.167887	0.15166	0.00246265
hsa-mir-34	0.447362	0.46486	0.496655	0.470361	0.468784	0.362242	0.40536	0.392951	0.331089	0.280925	0.359662	0.363623	0.458523	0.392604	0.411235	0.301854	0.460935	0.38461	0.423191	0.426995	0.447862	0.255038	0.305245	0.39185	0.364945	0.238412	0.462741	0.462741	0.142229	0.0332646	0.0332646	0.286623	0.452341	0.408943	0.438847	0.413525	0.387459	0.00401999	0.27092	0.349107	0.163947	0.161473	0.331397	0.0256825	0.224439	0	0.00494034	0.0140141	0.187033
hsa-mir-340	0.40128	0.440496	0.45679	0.423245	0.40881	0.484708	0.392231	0.349854	0.316917	0.307826	0.317698	0.316498	0.51525	0.422133	0.386733	0.146302	0.460208	0.53308	0.413303	0.416614	0.495163	0.00209599	0.212291	0.366793	0.397896	0.00271162	0.356574	0.356574	0.408087	0.249472	0.249472	0.505003	0.486202	0.468187	0.461253	0.367549	0.484292	0	0.00893204	0.413738	0.217007	0.00849832	0.194713	0.026191	0.266546	0	0.00821996	0.271577	0.000965552
hsa-mir-342	0.394132	0.423017	0.364079	0.344732	0.348412	0.484418	0.392094	0.434531	0.301963	0.301094	0.274217	0.27415	0.460712	0.335774	0.275703	0.260379	0.405816	0.416108	0.457186	0.426409	0.432651	0.003632	0.28227	0.372577	0.380562	0.00447914	0.330807	0.330807	0.261254	0.149476	0.149476	0.307203	0.393415	0.42824	0.459072	0.390557	0.385466	0.174672	0.18827	0.246489	0.169298	0.188783	0.117862	0.0171619	0.158099	0.10597	0.114836	0.163119	0.13571
hsa-mir-345	0.352142	0.354538	0.350885	0.310281	0.309609	0.324016	0.341551	0.337507	0.382134	0.192015	0.242048	0.24391	0.322254	0.327673	0.276479	0.38524	0.373256	0.429508	0.532165	0.537012	0.462545	0.247627	0.276695	0.369477	0.342494	0.313916	0.451098	0.451098	0.304869	0.273499	0.273499	0.218826	0.392123	0.304983	0.371783	0.36007	0.349718	0	0.350254	0.457854	0.497333	0.202343	0.239046	0.0171718	0.29653	0.199279	0	0.189163	0.00933954
hsa-mir-346	0.240156	0.203811	0.234542	0.237323	0.236723	0.175938	0.161329	0.173462	0.226742	0.215648	0.218927	0.21995	0.194638	0.175327	0.177266	0.172267	0.230562	0.334195	0.225591	0.227434	0.222946	0.113035	0.128332	0.326729	0.302516	0.00228008	0.36957	0.36957	0.330249	0.298564	0.298564	0.00624798	0.301125	0.237758	0.229603	0.304986	0.212961	0.000209175	0.00393809	0.0035219	0.262768	0.0047042	0.00412229	0.00301828	0.00200569	0	0	0.207221	0.000465653
hsa-mir-34a	0.461338	0.524805	0.436585	0.427139	0.426654	0.541785	0.501314	0.474759	0.391437	0.401979	0.375035	0.360007	0.480409	0.466699	0.478399	0.178621	0.517799	0.509749	0.416787	0.413375	0.458209	0.144021	0.213716	0.395989	0.431993	0.108784	0.262511	0.262511	0.229734	0.106465	0.106465	0.223367	0.533476	0.563117	0.523083	0.433537	0.565399	0.114026	0.124043	0.160491	0.176611	0.217242	0.151051	0.076216	0.101024	0.0672626	0.0770021	0.206858	0.0888472
hsa-mir-34b	0.418667	0.486198	0.513244	0.498243	0.500667	0.480986	0.516282	0.441145	0.455931	0.377703	0.450296	0.451962	0.502571	0.479085	0.398793	0.246195	0.482032	0.503805	0.501868	0.527417	0.361089	0.12397	0.225623	0.42193	0.484147	0.155379	0.282331	0.282331	0.204303	0.143862	0.143862	0.310971	0.52214	0.471079	0.429082	0.385301	0.589474	0.00459392	0.17519	0.226263	0.215381	0.243714	0.215341	0.0204329	0.14571	0.00308875	0.00121384	0.268976	0.125569
hsa-mir-34c	0.481388	0.542096	0.562135	0.548159	0.551272	0.537493	0.549166	0.517099	0.440786	0.393428	0.500912	0.480304	0.583995	0.554951	0.474393	0.28002	0.569132	0.6007	0.563227	0.558175	0.505411	0.122766	0.297316	0.419875	0.481359	0.154088	0.323473	0.323473	0.235275	0.144745	0.144745	0.31312	0.553998	0.575207	0.544816	0.487628	0.574808	0.156832	0.175761	0.225712	0.215171	0.242763	0.215467	0.0214451	0.144751	0.00219833	0.00145669	0.270824	0.125117
hsa-mir-350	0.153322	0.139191	0.170191	0.172368	0.171908	0.137263	0.149046	0.156237	0.163411	0.203787	0.197808	0.198158	0.158437	0.157183	0.143882	0.00309265	0.163542	0.164623	0.211109	0.212838	0.203651	0.000415748	0.00284739	0.24066	0.221764	0.000538908	0.403933	0.403933	0.00686142	0.0013518	0.0013518	0.00125913	0.152503	0.138476	0.159125	0.188026	0.147261	0	0.000948193	0.000570657	0.000651622	0.000928	0.000813288	0.000211174	0.000614651	0	0	0.000684145	5.81e-05
hsa-mir-352	0.00449624	0.00201677	0.000375476	0.000380401	0.000379373	0.00815164	0.000582886	0.00675049	0.000454016	0.00351623	0.000641459	0.000642204	0.000835232	0.000653308	0.000335815	0	0.000814605	0.000366749	0.000476024	0	0.00102598	0	0.0008996	0.00060657	0.000558364	0	0	0	0	0	0	0	0.000359469	0.00652556	0.000928441	0.000863819	0.000256654	0.00213535	0	0	0	0	0	0	0	0	0	0	0
hsa-mir-355	0.000345264	0.000367135	0.000370032	0.000374887	0.000373873	0.00225585	0.0011824	0.000496965	0.00124909	0.00240406	0.00037318	0.000373613	0.0004978	0.00126081	0.000530407	0	0.00112343	0.000250971	0.000151503	0.00010748	0.000213968	0	8.49e-05	0.00282167	0.00259753	0	0	0	0.000261432	0	0	0	0.00016964	0.000300333	0.00160582	0.000357223	0.000305745	0.00020167	0	0	0	0	0	0	0	0	0	0	0
hsa-mir-355p	0.00258027	0.00915823	0.00828816	0.00839677	0.0022314	0.0118051	0.009523	0.00776901	0.0101892	0.00277631	0.00996785	0.00997941	0.00455274	0.00929123	0.132778	0	0.0131815	0.00318868	0.00104377	0.00105236	0.00872661	0	0.000106878	0.000494441	0.000455145	0	0	0	0.0227028	0	0	0	0.128829	0.118952	0.00737134	0.156754	0.125685	0	0	0	0	0	0	0.00617884	0	0	0.000459692	0	0
hsa-mir-3591	0.000799411	0.001298	0.000740311	0.000750021	0.000668218	0.00155847	0.000886272	0.000968122	0.0013265	0.00053502	0.00033805	0.000338443	0.000670373	0.000510583	0.00162357	0.000294427	0.00143048	0.000216625	0.000172143	0.000173559	0.000583714	0	0.000448111	0.00056583	0.000520867	0	0.00021128	0.00021128	0.00110753	0	0	0	0.000974733	0.00122341	0.00112625	0.000253378	0.000662013	0	0	0	0	0	0	9.93e-05	0	0	0.000514286	0	0
hsa-mir-3607	0.15499	0.139713	0.172843	0.00630776	0.00629829	0.139136	0.147813	0.157357	0.00548304	0.00535654	0.00663612	0.00688694	0.159353	0.00644061	0.145975	0.00282415	0.162744	0.16632	0.215251	0.217016	0.212333	0.00341253	0.00259946	0.00450287	0.00479102	0.00442015	0.00303061	0.00303061	0.00617968	0.00123478	0.00123478	0.00115038	0.155765	0.141535	0.162183	0.190571	0.00599598	0	0.000869889	0.659112	0.0030754	0.00181187	0.00360927	0.000192326	1	0	0	0.00158826	5.28e-05
hsa-mir-361	0.458938	0.377203	0.435723	0.397886	0.398065	0.404555	0.376594	0.329166	0.354597	0.312241	0.4321	0.383469	0.436937	0.403707	0.363859	0.248742	0.450467	0.514908	0.365841	0.36895	0.406999	0.00272625	0.229499	0.400863	0.434591	0.00352569	0.394178	0.394178	0.404334	0.26959	0.26959	0.356845	0.468169	0.455372	0.489974	0.490653	0.43126	0	0.00726829	0.4534	0.23587	0.00687958	0.210822	0.0194045	0.292893	0	0.00773909	0.295638	0.00187212
hsa-mir-3610	0.00608056	0.00538875	0.00313462	0.00317573	0.00316715	0.00594712	0.00120396	0.00356281	0.00090915	0.00491901	0.00129034	0.00129184	0.00157239	0.00125221	0.000703026	0	0.00184282	0.00067006	0.000869697	0	0.00191676	0	0.00164344	0.0010944	0.00100743	0	0	0	0	0	0	0	0.000657234	0.0038416	0.00177232	0.0015768	0.000517593	0.00389891	0	0	0	0	0	0	0	0	0	0	0
hsa-mir-3611	0.158606	0.0045436	0.00741833	0.00750626	0.00909115	0.0102026	0.00791325	0.00855944	0.00657005	0.00665801	0.00822053	0.00819908	0.00659412	0.163116	0.00668442	0.0335022	0.00595721	0.168359	0.00361855	0.0044766	0.215482	4.05e-05	0.000277186	0.00306563	0.00309319	5.25e-05	0.000255052	0.000255052	0.00466065	0.000313384	0.000313384	0.0130583	0.00266673	0.00350044	0.00823681	0.0235671	0.00689281	0	9.27e-05	5.56e-05	0.000223398	9.11e-05	7.91e-05	2.04e-05	5.97e-05	0	0	0.000470274	0.0032152
hsa-mir-3613	0.0694736	0.0707747	0.0805387	0.0813279	0.0794316	0.175067	0.0693311	0.14798	0.0761005	0.186491	0.0917586	0.0922615	0.197348	0.0746763	0.111528	0.224544	0.0779026	0.0789006	0.0921454	0.0933309	0.191977	0.00125284	0.164623	0.227573	0.210324	0.00162291	0.163533	0.163533	0.189927	0.00353198	0.00353198	0.00537584	0.112659	0.105687	0.159534	0.133941	0.180932	0	0.00196171	0.0019243	0.0023197	0.00192248	0.00244859	0.00313815	0.00185025	0	0.000151094	0.00232201	0.00235388
hsa-mir-3614	0.00260991	0.118142	0.000179891	0.00018225	0.000181758	0.00312109	0.000246503	0.00117046	0.00104536	0.00353483	9.66e-05	9.67e-05	0.132397	0.00270445	0.000351023	0	0.135804	0.00300102	0.001379	0.00134546	0.000162755	0	0.000123122	0.000231885	0.000213455	0	0	0	0	0	0	0	0.00151504	0.000286668	0.134799	0.00573338	6.18e-05	0.000292427	0	0	0	0	0	0	0	0	0	0	7.89e-05
hsa-mir-3619	0.201483	0.181894	0.224431	0.101233	0.100967	0.180788	0.193773	0.204859	0.0955512	0.118062	0.0169656	0.0172913	0.207552	0.0927352	0.189588	0.00402506	0.213024	0.216104	0.278851	0.281118	0.177972	0.00281888	0.00358751	0.0159504	0.0152737	0.00365109	0.0195665	0.0195665	0.0104412	0.00153902	0.00153902	0.00145356	0.201912	0.121684	0.210433	0.24743	0.08672	0	0.00111538	0.532384	0.00261939	0.00184716	0.00308959	0.000169697	0.807632	0	0	0.0015148	5.12e-05
hsa-mir-362	0.317463	0.317631	0.24205	0.244887	0.244243	0.283013	0.26372	0.20015	0.323215	0.123043	0.276431	0.27698	0.287011	0.323871	0.19199	0.0164507	0.272259	0.363147	0.222878	0.224676	0.349472	0.00675066	0.118754	0.327143	0.363106	0.00869597	0.171269	0.171269	0.181193	0.25047	0.25047	0.331204	0.359673	0.27674	0.364962	0.226073	0.274613	0.00138449	0.00560512	0.257003	0.290729	0.00602175	0.199218	0.0173117	0.00203525	0.184358	0.00416584	0.176009	0.00145887
hsa-mir-3620	0.00121365	0.0027743	0.0006616	0.000670278	0.000668467	0.000966873	0.00113577	0.00123821	0.00121831	0.000443104	0.000705695	0.000706514	0.000762099	0.00136596	0.00200313	0	0.00169657	0.00152687	0.00110862	0.0012041	0.000561511	0	0	0.000203221	0.000187069	0	0	0	0.000691484	0	0	0	0.00114658	0.000728591	0.000362249	0.00274011	0.000155606	0	0	0	0	0	0	0	0	0	0	0	0.00043986
hsa-mir-3622a	0.183935	0.171792	0.212947	0.215703	0.215125	0.169608	0.180007	0.0142403	0.199292	0.0136839	0.0201094	0.0211209	0.199995	0.195279	0.172848	0.00368828	0.197022	0.203965	0.0186091	0.0187663	0.255621	0.000145475	0.00664588	0.298132	0.274659	0.000188581	0.499908	0.499908	0.00415276	0.00492458	0.00492458	0.596146	0.194798	0.173318	0.198529	0.00571594	0.181215	0	0.00372678	0.783847	0.0011094	0.00225528	0.00723912	0.0424874	0.000213459	0	0	0.000963545	1.55e-05
hsa-mir-3622b	0.109906	0.206331	0.120703	0.00460172	0.00459445	0.206289	0.103531	0.232446	0.00417409	0.173702	0.00511297	0.00528431	0.234874	0.00566254	0.101893	0.0018919	0.239394	0.244586	0.316503	0.151058	0.313508	0.00300578	0.333683	0.209659	0.193403	0.00296079	0.00223045	0.00223045	0.00415	0.000826439	0.000826439	0.000770075	0.109208	0.208962	0.23881	0.281489	0.00584296	0.759242	0.000582093	0.455291	0.00206029	0.0012134	0.002418	0.000128668	0.690722	0	0	0.00116031	3.53e-05
hsa-mir-363	0.273407	0.277214	0.289534	0.292811	0.291201	0.308684	0.277554	0.234467	0.251325	0.27027	0.268463	0.267478	0.306961	0.291224	0.310635	0.131819	0.283336	0.244076	0.328508	0.333233	0.249747	0.00487373	0.237519	0.344516	0.320023	0.00536416	0.277014	0.277014	0.335098	0.220697	0.220697	0.291988	0.415891	0.37123	0.269438	0.257173	0.37698	0.000118362	0.00647459	0.222862	0.194768	0.00516554	0.171895	0.0172818	0.0029751	0.00289533	0.00552485	0.237796	0.20137
hsa-mir-3646	0.217315	0.105918	0.12484	0.126164	0.126699	0.103213	0.107009	0.113309	0.116703	0.14348	0.145323	0.145982	0.114402	0.224672	0.102401	0.396775	0.116302	0.236405	0.14905	0.150736	0.295166	0.00186108	0.277782	0.1696	0.156812	0.00241111	0.278705	0.278705	0.309984	0.00459913	0.00459913	0.0137788	0.108494	0.0998485	0.12176	0.141625	0.107764	0	0.00273658	0.00289917	0.00303078	0.00267597	0.0036371	0.00173936	0.00275103	0	0	0.00270946	0.0027436
hsa-mir-3648	0.149215	0.141689	0.168595	0.170513	0.17009	0.135983	0.143567	0.152309	0.158572	0.19738	0.197968	0.198677	0.154916	0.155258	0.139462	0.546284	0.158053	0.16689	0.206816	0.208547	0.203098	0.00271299	0.388921	0.238137	0.219767	0.00351483	0.39718	0.39718	0.438392	0.00646251	0.00646251	0.00615202	0.150185	0.137094	0.16198	0.182136	0.145309	0	0.00395208	0.00423098	0.00424275	0.00386002	0.00529609	0.00255485	0.00401026	0	0	0.00349808	0.000548457
hsa-mir-365	0.358481	0.333539	0.325174	0.329032	0.313344	0.331745	0.29825	0.373199	0.291804	0.25079	0.335891	0.335475	0.395922	0.299395	0.257118	0.420294	0.368047	0.431213	0.476425	0.481901	0.370284	0.108702	0.409592	0.395157	0.36683	0.0018753	0.360286	0.360286	0.472903	0.293588	0.293588	0.237031	0.38705	0.349812	0.414006	0.422483	0.432142	0.000201438	0.374951	0.00577258	0.255426	0.215635	0.226321	0.0136719	0.00213756	0	0.231345	0.314418	0.0206158
hsa-mir-365-1	0.183935	0.171792	0.212947	0.215703	0.215125	0.169608	0.180007	0.0142403	0.199292	0.0136839	0.0201094	0.0211209	0.199995	0.195279	0.172848	0.00368828	0.197022	0.203965	0.0186091	0.0187663	0.255621	0.000145475	0.00664588	0.298132	0.274659	0.000188581	0.499908	0.499908	0.00415276	0.00492458	0.00492458	0.596146	0.194798	0.173318	0.198529	0.00571594	0.181215	0	0.00372678	0.783847	0.0011094	0.00225528	0.00723912	0.0424874	0.000213459	0	0	0.000963545	1.55e-05
hsa-mir-365-2	0.211173	0.197721	0.243857	0.246496	0.246593	0.197558	0.207393	0.0674366	0.224727	0.0679331	0.0802698	0.0813924	0.227057	0.222814	0.195948	0.0287811	0.225428	0.233821	0.0812945	0.0832797	0.259404	0.00522255	0.0202417	0.325479	0.301254	0.00675935	0.487637	0.487637	0.0976881	0.0152191	0.0152191	0.580496	0.220931	0.201895	0.225807	0.0667319	0.21089	0	0.00902575	0.756295	0.00886282	0.00730893	0.0168588	0.0469236	0.0079188	0	0	0.0102299	0.0120502
hsa-mir-3653	0.163471	0.145064	0.0120233	0.0119424	0.0119131	0.0106719	0.0105104	0.0108161	0.0109425	0.0067061	0.0136099	0.0137764	0.0110372	0.0115507	0.00936274	0.00201215	0.171532	0.174374	0.00676182	0.00682425	0.00956344	0.00217734	0.0017788	0.0127239	0.013928	0.00282104	0.0150922	0.0150922	0.00566846	0.000746434	0.000746434	0.000701325	0.00609788	0.148918	0.16841	0.198151	0.157948	0	0.000555884	0.00106993	0.00192799	0.00521254	0.00225654	6.33e-05	0.00157416	0	0	0.00504018	2.14e-05
hsa-mir-3654	0.15499	0.139713	0.172843	0.00630776	0.00629829	0.139136	0.147813	0.157357	0.00548304	0.00535654	0.00663612	0.00688694	0.159353	0.00644061	0.145975	0.00282415	0.162744	0.16632	0.215251	0.217016	0.212333	0.00341253	0.00259946	0.00450287	0.00479102	0.00442015	0.00303061	0.00303061	0.00617968	0.00123478	0.00123478	0.00115038	0.155765	0.141535	0.162183	0.190571	0.00599598	0	0.000869889	0.659112	0.0030754	0.00181187	0.00360927	0.000192326	1	0	0	0.00158826	5.28e-05
hsa-mir-3656	0.105961	0.0998613	0.122179	0.122739	0.123993	0.103278	0.105206	0.108582	0.106463	0.122497	0.13125	0.131732	0.11032	0.109919	0.0941331	0.0758563	0.112221	0.117314	0.136399	0.139112	0.0644559	0.0174934	0.0432365	0.13629	0.128547	0.0226421	0.0490987	0.0490987	0.232957	0.0351543	0.0351543	0.0571483	0.106843	0.105632	0.110288	0.124424	0.110169	0	0.0189197	0.0280798	0.0262025	0.0174746	0.0334916	0.0225904	0.0264717	0	0	0.0304004	0.0409203
hsa-mir-3658	0.16494	0.00759197	0.00888142	0.00831225	0.00829632	0.00811882	0.157432	0.00944843	0.00741738	0.0076792	0.00909714	0.00931848	0.0081108	0.169841	0.156708	0.00247799	0.17336	0.175983	0.228785	0.230659	0.22485	0.787499	0.00227988	0.00456742	0.00523406	1	0.0034398	0.0034398	0.00553253	0.00108389	0.00108389	0.0010102	0.167295	0.150786	0.172795	0.201937	0.158976	0	0.00076834	0.0029628	0.650668	0.0025907	0.747292	0.000168124	0.00442015	0	0	0.00239303	4.6e-05
hsa-mir-365a	0.227694	0.286584	0.407565	0.412505	0.396657	0.302013	0.39184	0.334648	0.386416	0.35264	0.42616	0.427149	0.328063	0.341773	0.31268	0.158499	0.272906	0.259546	0.341315	0.344037	0.232945	0.00487267	0.118917	0.239492	0.288154	0.00629023	0.233311	0.233311	0.348976	0.274187	0.274187	0.0186511	0.305038	0.360864	0.266139	0.217138	0.324894	0.000529886	0.00483746	0.0146064	0.242536	0.00455073	0.00882238	0.0154332	0.00214475	0	0.0013823	0.190823	0.000712951
hsa-mir-365b	0.275048	0.344696	0.491322	0.497343	0.479149	0.361716	0.382328	0.403003	0.466182	0.429713	0.517262	0.51829	0.396171	0.411975	0.301281	0.196951	0.329727	0.314075	0.416618	0.419998	0.284128	0.00556544	0.147121	0.294469	0.35345	0.00718706	0.288627	0.288627	0.430697	0.340703	0.340703	0.0223857	0.367964	0.347787	0.320852	0.264712	0.390585	0	0.00596627	0.0180953	0.301154	0.00560365	0.0103155	0.0191597	0.00263795	0	0.00172423	0.237112	0.000802655
hsa-mir-3662	0.153322	0.139191	0.170191	0.172368	0.171908	0.137263	0.149046	0.156237	0.163411	0.203787	0.197808	0.198158	0.158437	0.157183	0.143882	0.00309265	0.163542	0.164623	0.211109	0.212838	0.203651	0.000415748	0.00284739	0.24066	0.221764	0.000538908	0.403933	0.403933	0.00686142	0.0013518	0.0013518	0.00125913	0.152503	0.138476	0.159125	0.188026	0.147261	0	0.000948193	0.000570657	0.000651622	0.000928	0.000813288	0.000211174	0.000614651	0	0	0.000684145	5.81e-05
hsa-mir-3663	0.126566	0.116266	0.141901	0.143743	0.141151	0.116692	0.123053	0.130123	0.134492	0.00515085	0.168624	0.168299	0.13022	0.131373	0.0162565	0.00237296	0.0100623	0.137259	0.00759974	0.00786208	0.00672446	7.02e-05	0.000409717	0.00271797	0.185664	9.1e-05	0.000337466	0.000337466	0.0174904	0.000560052	0.000560052	0.00282714	0.210213	0.11975	0.134687	0.0135804	0.129203	0	0.000127112	0.000103532	0.000432919	0.000124827	0.000137275	0.00361	0.000103613	0	0.000261552	0.00411265	0.000970428
hsa-mir-3664	0.179245	0.164041	0.200973	0.203562	0.203029	0.164127	0.171219	0.183058	0.188808	0.236535	0.236947	0.237918	0.184715	0.187968	0.169008	0.00625642	0.187456	0.194933	0.24603	0.248067	0.249537	0.000284738	0.00555405	0.286428	0.26397	0.000369094	0.00489725	0.00489725	0.528382	0.792622	0.792622	0.00615623	0.181985	0.164866	0.186219	0.218522	0.178127	0	0.00588025	0.00138375	0.69964	0.00394093	0.00283765	0.00127554	0.000418408	0	0	0.547967	0.000210909
hsa-mir-3666	0.129377	0.116954	0.144041	0.1459	0.145509	0.115917	0.125914	0.131851	0.137634	0.172153	0.018771	0.01898	0.133695	0.133043	0.12149	0.00293092	0.138259	0.138766	0.178907	0.18037	0.0151508	0.000195596	0.00250455	0.0197968	0.0183741	0.000253553	0.0274302	0.0274302	0.00907929	0.000919903	0.000919903	0.000889004	0.129099	0.0164861	0.134803	0.158934	0.124432	0	0.000698876	0.00023107	0.000305406	0.000677618	0.000384033	2.89e-05	0.000291144	0	0	0.000423221	1.54e-05
hsa-mir-367	0.454604	0.383797	0.454203	0.459164	0.445949	0.421667	0.428248	0.423997	0.377538	0.38237	0.45705	0.417415	0.440125	0.46001	0.507168	0.143396	0.500837	0.407784	0.473893	0.477266	0.357366	0.203062	0.196888	0.301052	0.434322	0.255374	0.242362	0.242362	0.393698	0.22332	0.22332	0.291999	0.621828	0.454653	0.492367	0.493955	0.593299	0.00598312	0.019783	0.224535	0.349049	0.245243	0.348173	0.025562	0.00680394	0	0.00636037	0.469566	0.00570986
hsa-mir-3673	0.15499	0.139713	0.172843	0.00630776	0.00629829	0.139136	0.147813	0.157357	0.00548304	0.00535654	0.00663612	0.00688694	0.159353	0.00644061	0.145975	0.00282415	0.162744	0.16632	0.215251	0.217016	0.212333	0.00341253	0.00259946	0.00450287	0.00479102	0.00442015	0.00303061	0.00303061	0.00617968	0.00123478	0.00123478	0.00115038	0.155765	0.141535	0.162183	0.190571	0.00599598	0	0.000869889	0.659112	0.0030754	0.00181187	0.00360927	0.000192326	1	0	0	0.00158826	5.28e-05
hsa-mir-3676	0.112296	0.225125	0.276003	0.2795	0.278815	0.228764	0.235501	0.253385	0.261001	0.200795	0.325349	0.326599	0.254099	0.255825	0.142455	0.386282	0.122127	0.125174	0.151615	0.154852	0.147278	0.000596318	0.266794	0.247648	0.229751	0.000772794	0.27999	0.27999	0.00895758	0.00863256	0.00863256	0.0124071	0.113301	0.267752	0.306513	0.136446	0.241256	0.000513802	0.559815	0.00226275	0.00320061	0.321498	0.00373002	0.00225148	0.00087286	0.000757651	0	0.00628573	0.395157
hsa-mir-3677	0.15499	0.139713	0.172843	0.00630776	0.00629829	0.139136	0.147813	0.157357	0.00548304	0.00535654	0.00663612	0.00688694	0.159353	0.00644061	0.145975	0.00282415	0.162744	0.16632	0.215251	0.217016	0.212333	0.00341253	0.00259946	0.00450287	0.00479102	0.00442015	0.00303061	0.00303061	0.00617968	0.00123478	0.00123478	0.00115038	0.155765	0.141535	0.162183	0.190571	0.00599598	0	0.000869889	0.659112	0.0030754	0.00181187	0.00360927	0.000192326	1	0	0	0.00158826	5.28e-05
hsa-mir-3682	0.15499	0.139713	0.172843	0.00630776	0.00629829	0.139136	0.147813	0.157357	0.00548304	0.00535654	0.00663612	0.00688694	0.159353	0.00644061	0.145975	0.00282415	0.162744	0.16632	0.215251	0.217016	0.212333	0.00341253	0.00259946	0.00450287	0.00479102	0.00442015	0.00303061	0.00303061	0.00617968	0.00123478	0.00123478	0.00115038	0.155765	0.141535	0.162183	0.190571	0.00599598	0	0.000869889	0.659112	0.0030754	0.00181187	0.00360927	0.000192326	1	0	0	0.00158826	5.28e-05
hsa-mir-3686	0.158606	0.0045436	0.00741833	0.00750626	0.00909115	0.0102026	0.00791325	0.00855944	0.00657005	0.00665801	0.00822053	0.00819908	0.00659412	0.163116	0.00668442	0.0335022	0.00595721	0.168359	0.00361855	0.0044766	0.215482	4.05e-05	0.000277186	0.00306563	0.00309319	5.25e-05	0.000255052	0.000255052	0.00466065	0.000313384	0.000313384	0.0130583	0.00266673	0.00350044	0.00823681	0.0235671	0.00689281	0	9.27e-05	5.56e-05	0.000223398	9.11e-05	7.91e-05	2.04e-05	5.97e-05	0	0	0.000470274	0.0032152
hsa-mir-3687	0.149215	0.141689	0.168595	0.170513	0.17009	0.135983	0.143567	0.152309	0.158572	0.19738	0.197968	0.198677	0.154916	0.155258	0.139462	0.546284	0.158053	0.16689	0.206816	0.208547	0.203098	0.00271299	0.388921	0.238137	0.219767	0.00351483	0.39718	0.39718	0.438392	0.00646251	0.00646251	0.00615202	0.150185	0.137094	0.16198	0.182136	0.145309	0	0.00395208	0.00423098	0.00424275	0.00386002	0.00529609	0.00255485	0.00401026	0	0	0.00349808	0.000548457
hsa-mir-3689d	0.15499	0.139713	0.172843	0.00630776	0.00629829	0.139136	0.147813	0.157357	0.00548304	0.00535654	0.00663612	0.00688694	0.159353	0.00644061	0.145975	0.00282415	0.162744	0.16632	0.215251	0.217016	0.212333	0.00341253	0.00259946	0.00450287	0.00479102	0.00442015	0.00303061	0.00303061	0.00617968	0.00123478	0.00123478	0.00115038	0.155765	0.141535	0.162183	0.190571	0.00599598	0	0.000869889	0.659112	0.0030754	0.00181187	0.00360927	0.000192326	1	0	0	0.00158826	5.28e-05
hsa-mir-369	0.219106	0.230261	0.169734	0.171806	0.171886	0.141229	0.144983	0.154723	0.159441	0.130386	0.198355	0.199247	0.20179	0.2267	0.141949	0.0200827	0.238178	0.235194	0.133598	0.134999	0.296422	0.00132237	0.0052203	0.237004	0.219539	0.00171297	0.151627	0.151627	0.275982	0.407833	0.407833	0.0114076	0.135977	0.139421	0.232162	0.129403	0.152938	0.000103129	0.00352294	0.00345135	0.359395	0.00491715	0.00315037	0.00126386	0.00107911	0	0	0.283088	0.00155433
hsa-mir-370	0.460399	0.375384	0.368924	0.342268	0.342778	0.413153	0.362755	0.34799	0.374486	0.448222	0.312978	0.312552	0.43887	0.372721	0.431551	0.187624	0.451286	0.510539	0.405828	0.409302	0.468297	0.00393683	0.223586	0.332195	0.399217	0.00459878	0.283104	0.283104	0.305974	0.195737	0.195737	0.257746	0.449558	0.458174	0.450602	0.342211	0.425705	0.000814003	0.0120658	0.320516	0.171916	0.214722	0.150609	0.0155599	0.20688	0.0031776	0.152427	0.403046	0.00479676
hsa-mir-371	0.237492	0.22466	0.270226	0.217162	0.216422	0.224906	0.232654	0.175227	0.198479	0.137829	0.147539	0.147611	0.250952	0.199131	0.270853	0.0209786	0.252048	0.262224	0.224685	0.227473	0.303974	0.00415129	0.013347	0.275002	0.256458	0.00536599	0.228024	0.228024	0.271865	0.338486	0.338486	0.273727	0.298599	0.22796	0.252084	0.341864	0.240694	0	0.00684976	0.569731	0.297773	0.00566797	0.0105091	0.0232879	0.370087	0	0.000788499	0.238143	0.00893701
hsa-mir-371a	0.144537	0.21314	0.165955	0.166622	0.16467	0.199315	0.128312	0.0705978	0.121588	0.185145	0.134268	0.130936	0.157627	0.115293	0.110087	0.0257277	0.18221	0.230631	0.139971	0.142088	0.111765	0.00430684	0.15662	0.127251	0.123102	0.00556619	0.0170744	0.0170744	0.191088	0.0112665	0.0112665	0.198857	0.163335	0.235003	0.159748	0.25938	0.218148	0	0.0128479	0.0122764	0.00753124	0.0132791	0.260593	0.0102469	0.0120343	0	0.00045357	0.149374	0.00795039
hsa-mir-371b	0.00907872	0.0137665	0.00840035	0.00847461	0.00851082	0.00814744	0.00725902	0.0146801	0.0105431	0.00493678	0.00646444	0.00644408	0.0113204	0.0073044	0.0134714	0.00169387	0.102011	0.00912974	0.00510817	0.00525391	0.00552444	0.00244792	0.000370593	0.00371728	0.00388122	0.0031708	0.000515046	0.000515046	0.00459835	0.00027526	0.00027526	0.00230016	0.0107516	0.0115218	0.0170803	0.00518126	0.0084137	0	0.000354584	0.00016097	0.00216784	0.000702724	0.00235135	1.83e-05	0.000228833	0	0	0.000889059	0.000407777
hsa-mir-372	0.429797	0.347795	0.413605	0.383969	0.372073	0.416347	0.421814	0.337953	0.322317	0.361268	0.352931	0.352846	0.399565	0.413214	0.384594	0.140487	0.424022	0.467599	0.479725	0.483726	0.50667	0.197992	0.192297	0.381967	0.357556	0.249625	0.387306	0.387306	0.379145	0.225888	0.225888	0.289557	0.440378	0.415923	0.413599	0.369243	0.420128	0.000597422	0.0137619	0.363667	0.345651	0.133852	0.342327	0.0237024	0.236671	0.00361654	0.00107092	0.242636	0.00624359
hsa-mir-373	0.510329	0.49668	0.511915	0.490921	0.481391	0.483922	0.493068	0.402446	0.392391	0.3992	0.475806	0.446916	0.487834	0.498271	0.330351	0.252271	0.454482	0.647576	0.53893	0.544393	0.454205	0.156337	0.251272	0.339804	0.436329	0.197335	0.356831	0.356831	0.311555	0.183222	0.183222	0.358208	0.513065	0.567052	0.488276	0.455173	0.572143	0.000472976	0.222759	0.289816	0.275368	0.395813	0.273263	0.0210693	0.187931	0.00286339	0.000847842	0.368508	0.00931996
hsa-mir-374a	0.276948	0.432205	0.374657	0.3789	0.37827	0.306052	0.322118	0.399605	0.28921	0.293739	0.317936	0.319935	0.42586	0.346364	0.256315	0.164456	0.355081	0.397463	0.443554	0.447033	0.279313	0.00354343	0.235118	0.321476	0.298293	0.00457914	0.239214	0.239214	0.323832	0.271715	0.271715	0.371034	0.413249	0.341448	0.347982	0.339062	0.356078	0.00330131	0.0107295	0.0210456	0.236256	0.00803695	0.214455	0.0147229	0.0046063	0.000158141	0.000306423	0.186545	0.00545319
hsa-mir-374b	0.226291	0.315011	0.261204	0.264253	0.26356	0.241628	0.224106	0.270761	0.215092	0.0841166	0.257135	0.258237	0.2929	0.240405	0.163491	0.181857	0.189744	0.281808	0.193987	0.195708	0.309123	0.00136013	0.335214	0.273377	0.32417	0.0017613	0.317626	0.317626	0.154163	0.00835987	0.00835987	0.388231	0.284545	0.21532	0.304245	0.199612	0.222469	0.00385334	0.00554128	0.303855	0.093418	0.00437418	0.231195	0.0199192	0.00248911	0.218119	0.000981475	0.00458686	0.00473471
hsa-mir-375	0.51172	0.527245	0.527694	0.511687	0.503935	0.495554	0.477601	0.469736	0.364472	0.408938	0.366821	0.367781	0.504708	0.430825	0.431184	0.25767	0.620723	0.556634	0.476311	0.446126	0.527113	0.131223	0.323605	0.360414	0.434736	0.165421	0.306791	0.306791	0.268327	0.158222	0.158222	0.308277	0.503012	0.58084	0.57708	0.498157	0.589739	0.168761	0.191851	0.243914	0.232383	0.263647	0.232516	0.0232885	0.156241	0.00138761	0.00121392	0.310407	0.0038748
hsa-mir-376	0.266218	0.240777	0.247328	0.250203	0.251048	0.268365	0.213151	0.27002	0.229837	0.399625	0.289543	0.286993	0.276245	0.230553	0.244927	0.255778	0.23283	0.19916	0.300153	0.304572	0.167782	0.00286093	0.17411	0.187059	0.375139	0.00370276	0.174604	0.174604	0.351384	0.0053119	0.0053119	0.107892	0.273239	0.250518	0.349745	0.252113	0.291139	0	0.00625025	0.00293871	0.00483321	0.453765	0.00424953	0.00137699	0.00316184	0	0	0.607301	0.0174786
hsa-mir-376a	0.411059	0.456766	0.460744	0.421971	0.421105	0.395468	0.412546	0.449855	0.411871	0.387409	0.376218	0.378174	0.490149	0.405854	0.361248	0.398498	0.435802	0.38419	0.479189	0.482961	0.432003	0.00569159	0.291234	0.43669	0.534905	0.00734266	0.464924	0.464924	0.338276	0.282106	0.282106	0.227382	0.478743	0.375918	0.460524	0.378242	0.367428	0.00264034	0.360011	0.469005	0.247173	0.498106	0.0140422	0.020725	0.304258	0.0030626	0.00335754	0.485105	0.00479756
hsa-mir-376a-1	0.19447	0.302763	0.444929	0.450536	0.449379	0.321832	0.336537	0.359659	0.267523	0.338059	0.39311	0.330982	0.295932	0.293217	0.160054	0.0079338	0.253137	0.358319	0.229359	0.231282	0.223625	0.000538909	0.00591901	0.206479	0.191906	0.000698352	0.144334	0.144334	0.243864	0.330025	0.330025	0.00700714	0.22892	0.342423	0.152456	0.271713	0.328799	0	0.00474318	0.00112522	0.290438	0.0039539	0.00195535	0.000704207	0.000792714	0	0	0.245069	0.000406875
hsa-mir-376a-2	0.19447	0.302763	0.444929	0.450536	0.449379	0.321832	0.336537	0.359659	0.267523	0.338059	0.39311	0.330982	0.295932	0.293217	0.160054	0.0079338	0.253137	0.358319	0.229359	0.231282	0.223625	0.000538909	0.00591901	0.206479	0.191906	0.000698352	0.144334	0.144334	0.243864	0.330025	0.330025	0.00700714	0.22892	0.342423	0.152456	0.271713	0.328799	0	0.00474318	0.00112522	0.290438	0.0039539	0.00195535	0.000704207	0.000792714	0	0	0.245069	0.000406875
hsa-mir-376b	0.111653	0.015564	0.107286	0.108671	0.107229	0.184271	0.138223	0.100577	0.0174775	0.0711479	0.0103953	0.0104168	0.0107266	0.0134053	0.11438	0.00226815	0.111763	0.143069	0.00660616	0.00639557	0.0117832	7.52e-05	0.00260264	0.00597229	0.00597997	9.74e-05	0.00148336	0.00148336	0.0118169	0.00400811	0.00400811	0.000880893	0.0124178	0.0946254	0.0119207	0.00814562	0.0137076	0.00141198	0.00203896	9.62e-05	0.0033925	0.00201864	0.000146534	0.00154934	0.000110339	0	0.0021387	0.00379015	0.000203057
hsa-mir-376c	0.330585	0.270614	0.314569	0.27447	0.273789	0.325132	0.339132	0.288798	0.240604	0.246084	0.290658	0.242119	0.265093	0.236817	0.276088	0.1507	0.447902	0.288709	0.304737	0.307199	0.217499	0.00330618	0.218563	0.220048	0.330528	0.00427298	0.116038	0.116038	0.136129	0.0115221	0.0115221	0.147445	0.290414	0.35013	0.397459	0.270764	0.265041	0.000146369	0.00717075	0.187954	0.00961528	0.422563	0.200738	0.00354177	0.28156	0.00100679	0	0.29121	0.000395618
hsa-mir-377	0.348194	0.319036	0.365396	0.327656	0.311413	0.355508	0.318402	0.373818	0.278362	0.264421	0.309607	0.310262	0.408474	0.301078	0.429407	0.24207	0.384515	0.353893	0.450594	0.455385	0.402887	0.00292573	0.222645	0.299531	0.277824	0.00378273	0.222566	0.222566	0.352464	0.261274	0.261274	0.157001	0.383892	0.328307	0.363995	0.410707	0.385664	0	0.00581696	0.19026	0.229453	0.00475814	0.203554	0.0161281	0.284847	0	0.00679301	0.185821	0.012277
hsa-mir-378	0.508611	0.446381	0.540046	0.518124	0.507604	0.546391	0.482843	0.526676	0.477571	0.449339	0.503695	0.504529	0.573647	0.527281	0.47387	0.326953	0.515785	0.47597	0.513383	0.517546	0.575901	0.0061928	0.270339	0.36283	0.46445	0.00796388	0.38362	0.38362	0.333302	0.198039	0.198039	0.256879	0.579779	0.46101	0.562895	0.465622	0.572394	0.00159464	0.242106	0.312628	0.17161	0.332987	0.149914	0.0282478	0.199423	0.000377433	0.144713	0.392328	0.00588396
hsa-mir-378a	0.408594	0.411555	0.419085	0.389407	0.3878	0.365628	0.397219	0.307697	0.346539	0.242302	0.35979	0.361006	0.390401	0.395172	0.473973	0.144766	0.405417	0.439529	0.407552	0.411757	0.488304	0.19883	0.194684	0.435304	0.453941	0.251024	0.306439	0.306439	0.2779	0.220768	0.220768	0.333275	0.419332	0.430972	0.41991	0.365501	0.420206	0.000278112	0.00798986	0.364787	0.398318	0.00899607	0.343822	0.0204661	0.236083	0.157704	0.00605407	0.155978	0.012001
hsa-mir-378b	0.172112	0.173575	0.213837	0.13561	0.135291	0.173267	0.257737	0.197369	0.125407	0.156574	0.157139	0.157374	0.196569	0.206033	0.256993	0.00474176	0.283607	0.180759	0.372274	0.375323	0.227278	0.420622	0.00331026	0.0116675	0.0120684	0.532523	0.00428648	0.00428648	0.015872	0.00819397	0.00819397	0.00352083	0.276428	0.29541	0.178343	0.205846	0.199321	0	0.00109689	0.330894	0.351892	0.00296859	0.399559	0.000215779	0.500989	0	0	0.00842732	0.000392963
hsa-mir-378c	0.172112	0.173575	0.213837	0.13561	0.135291	0.173267	0.257737	0.197369	0.125407	0.156574	0.157139	0.157374	0.196569	0.206033	0.256993	0.00474176	0.283607	0.180759	0.372274	0.375323	0.227278	0.420622	0.00331026	0.0116675	0.0120684	0.532523	0.00428648	0.00428648	0.015872	0.00819397	0.00819397	0.00352083	0.276428	0.29541	0.178343	0.205846	0.199321	0	0.00109689	0.330894	0.351892	0.00296859	0.399559	0.000215779	0.500989	0	0	0.00842732	0.000392963
hsa-mir-378d-1	0.172112	0.173575	0.213837	0.13561	0.135291	0.173267	0.257737	0.197369	0.125407	0.156574	0.157139	0.157374	0.196569	0.206033	0.256993	0.00474176	0.283607	0.180759	0.372274	0.375323	0.227278	0.420622	0.00331026	0.0116675	0.0120684	0.532523	0.00428648	0.00428648	0.015872	0.00819397	0.00819397	0.00352083	0.276428	0.29541	0.178343	0.205846	0.199321	0	0.00109689	0.330894	0.351892	0.00296859	0.399559	0.000215779	0.500989	0	0	0.00842732	0.000392963
hsa-mir-378d-2	0.172112	0.173575	0.213837	0.13561	0.135291	0.173267	0.257737	0.197369	0.125407	0.156574	0.157139	0.157374	0.196569	0.206033	0.256993	0.00474176	0.283607	0.180759	0.372274	0.375323	0.227278	0.420622	0.00331026	0.0116675	0.0120684	0.532523	0.00428648	0.00428648	0.015872	0.00819397	0.00819397	0.00352083	0.276428	0.29541	0.178343	0.205846	0.199321	0	0.00109689	0.330894	0.351892	0.00296859	0.399559	0.000215779	0.500989	0	0	0.00842732	0.000392963
hsa-mir-378e	0.172112	0.173575	0.213837	0.13561	0.135291	0.173267	0.257737	0.197369	0.125407	0.156574	0.157139	0.157374	0.196569	0.206033	0.256993	0.00474176	0.283607	0.180759	0.372274	0.375323	0.227278	0.420622	0.00331026	0.0116675	0.0120684	0.532523	0.00428648	0.00428648	0.015872	0.00819397	0.00819397	0.00352083	0.276428	0.29541	0.178343	0.205846	0.199321	0	0.00109689	0.330894	0.351892	0.00296859	0.399559	0.000215779	0.500989	0	0	0.00842732	0.000392963
hsa-mir-378f	0.172112	0.173575	0.213837	0.13561	0.135291	0.173267	0.257737	0.197369	0.125407	0.156574	0.157139	0.157374	0.196569	0.206033	0.256993	0.00474176	0.283607	0.180759	0.372274	0.375323	0.227278	0.420622	0.00331026	0.0116675	0.0120684	0.532523	0.00428648	0.00428648	0.015872	0.00819397	0.00819397	0.00352083	0.276428	0.29541	0.178343	0.205846	0.199321	0	0.00109689	0.330894	0.351892	0.00296859	0.399559	0.000215779	0.500989	0	0	0.00842732	0.000392963
hsa-mir-378g	0.195155	0.195505	0.240008	0.167281	0.167667	0.196774	0.275962	0.220038	0.151204	0.18357	0.188049	0.188463	0.219956	0.228745	0.271622	0.0198257	0.302204	0.207308	0.392119	0.395747	0.235266	0.416453	0.0116614	0.0472611	0.0463003	0.526559	0.0138594	0.0138594	0.0721056	0.0142936	0.0142936	0.0146588	0.293787	0.311346	0.202286	0.231714	0.223117	0	0.00434115	0.329522	0.349972	0.00599099	0.397415	0.00414886	0.495732	0	0	0.0137892	0.00755139
hsa-mir-378h	0.172112	0.173575	0.213837	0.13561	0.135291	0.173267	0.257737	0.197369	0.125407	0.156574	0.157139	0.157374	0.196569	0.206033	0.256993	0.00474176	0.283607	0.180759	0.372274	0.375323	0.227278	0.420622	0.00331026	0.0116675	0.0120684	0.532523	0.00428648	0.00428648	0.015872	0.00819397	0.00819397	0.00352083	0.276428	0.29541	0.178343	0.205846	0.199321	0	0.00109689	0.330894	0.351892	0.00296859	0.399559	0.000215779	0.500989	0	0	0.00842732	0.000392963
hsa-mir-378i	0.141739	0.143354	0.175292	0.110805	0.110548	0.142437	0.212304	0.16236	0.102653	0.127521	0.128208	0.128403	0.161112	0.169107	0.212252	0.00381849	0.233734	0.148589	0.305792	0.308338	0.185724	0.340428	0.00266577	0.00954626	0.00986557	0.430994	0.0034525	0.0034525	0.0132113	0.00660058	0.00660058	0.00283502	0.228567	0.244271	0.146301	0.169432	0.163978	0	0.000882779	0.26768	0.285041	0.00239016	0.323398	0.000173644	0.405269	0	0	0.00679207	0.000577089
hsa-mir-379	0.221701	0.239222	0.196422	0.198756	0.198285	0.163206	0.217633	0.226021	0.239517	0.227441	0.246296	0.181998	0.26656	0.283539	0.207495	0.193545	0.324483	0.291807	0.23243	0.234361	0.250958	0.00121863	0.142817	0.300754	0.280606	0.00157844	0.147373	0.147373	0.378349	0.335432	0.335432	0.00648287	0.273216	0.224272	0.370601	0.328279	0.265565	0.000153314	0.00416514	0.00203971	0.295083	0.0108879	0.00316241	0.00136966	0.00159542	0	0	0.244614	0.000542534
hsa-mir-380	0.0749247	0.0811185	0.00697448	0.0070627	0.00428411	0.0686502	0.00791165	0.0873433	0.0981169	0.00813339	0.00970556	0.00765061	0.0175804	0.00942338	0.192152	0.00102945	0.0197084	0.010045	0.113516	0.114513	0.0170582	1.32e-05	0.000686382	0.00785321	0.00796597	1.71e-05	0.000299206	0.000299206	0.0189166	0.000282603	0.000282603	0.00161894	0.148617	0.117173	0.0201571	0.0896406	0.0734345	5.61e-05	4.28e-05	1.61e-05	0.000218299	4.14e-05	2.59e-05	0.0023026	1.97e-05	0	0.000994629	0.00573985	0.000431534
hsa-mir-381	0.377638	0.434616	0.494372	0.465959	0.453782	0.427479	0.45712	0.450537	0.418077	0.483473	0.48405	0.48368	0.501229	0.459742	0.508023	0.136018	0.467839	0.356508	0.496055	0.500098	0.400803	0.0115781	0.193201	0.421755	0.493784	0.0144704	0.190947	0.190947	0.376664	0.218676	0.218676	0.131258	0.481847	0.44628	0.549996	0.340806	0.458207	0.000607019	0.0104954	0.159416	0.195963	0.240096	0.174622	0.0111946	0.236278	0	0.00108133	0.458443	0.0044659
hsa-mir-382	0.388848	0.292824	0.29407	0.258066	0.245137	0.264651	0.340783	0.292963	0.239145	0.25216	0.193834	0.194523	0.351879	0.291009	0.302151	0.10213	0.368271	0.223929	0.311511	0.314116	0.200039	0.00465136	0.0135999	0.125425	0.234321	0.00540057	0.166932	0.166932	0.0901665	0.00765477	0.00765477	0.194453	0.335299	0.30955	0.33219	0.218617	0.260131	0.00309485	0.00899125	0.398622	0.00640744	0.262144	0.00819033	0.0224657	0.258134	0.000251308	0.187951	0.261385	0.0054115
hsa-mir-383	0.328524	0.394064	0.453218	0.42331	0.422084	0.366944	0.35784	0.422774	0.319807	0.406637	0.449702	0.409296	0.409117	0.350241	0.364791	0.142274	0.287711	0.341955	0.411501	0.41571	0.251655	0.00510123	0.196339	0.236134	0.379337	0.00657681	0.197407	0.197407	0.233911	0.0110778	0.0110778	0.1339	0.399758	0.397954	0.436743	0.375206	0.467425	0.000640696	0.011222	0.162872	0.00799728	0.25024	0.174021	0.00662752	0.241318	0	0.00271785	0.340429	0.0113197
hsa-mir-384	0.345491	0.2334	0.144177	0.145495	0.145047	0.245426	0.125431	0.172302	0.132261	0.265475	0.162281	0.159536	0.181475	0.135238	0.247326	0.0182205	0.135332	0.319297	0.165234	0.167319	0.207881	0.00292479	0.011323	0.237852	0.221341	0.00378498	0.013677	0.013677	0.446964	0.394407	0.394407	0.0150547	0.180544	0.243876	0.222826	0.316416	0.261478	0	0.00631389	0.00521359	0.34706	0.0052286	0.00685513	0.00537901	0.00442428	0	0.000787983	0.424331	0.00660141
hsa-mir-3908	0.149215	0.141689	0.168595	0.170513	0.17009	0.135983	0.143567	0.152309	0.158572	0.19738	0.197968	0.198677	0.154916	0.155258	0.139462	0.546284	0.158053	0.16689	0.206816	0.208547	0.203098	0.00271299	0.388921	0.238137	0.219767	0.00351483	0.39718	0.39718	0.438392	0.00646251	0.00646251	0.00615202	0.150185	0.137094	0.16198	0.182136	0.145309	0	0.00395208	0.00423098	0.00424275	0.00386002	0.00529609	0.00255485	0.00401026	0	0	0.00349808	0.000548457
hsa-mir-3909	0.00279951	0.00892916	0.00598489	0.00606333	0.000138744	0.00859133	0.00740885	0.00556304	0.00741074	0.000454347	0.00711278	0.00712103	0.00317329	0.00743843	0.0181595	0	0.0119063	0.158963	0.00156582	0.0015787	0.00884775	0	0.000200968	0.000384422	0.000353869	0	0	0	0.0167745	0	0	0	0.00603525	0.00973519	0.00771154	0.0040686	0.0109136	0	0	0	0	0	0	0.763131	0	0	0.000854326	0	0
hsa-mir-3913	0.00787858	0.00737736	0.009026	0.00904889	0.00917272	0.00914139	0.00747649	0.00869679	0.00695865	0.00684336	0.00823335	0.00835548	0.00713466	0.00901719	0.00457086	0.00468139	0.00727104	0.00816785	0.0095311	0.010468	0.00487134	0.000419623	0.00249736	0.00537349	0.00549852	0.000543921	0.00326053	0.00326053	0.00640452	0.00196113	0.00196113	0.00379747	0.0063406	0.00885809	0.00733575	0.00720503	0.00878464	0	0.000875846	0.000593612	0.00127262	0.000863318	0.000818829	0.000247461	0.000617357	0	0	0.00163486	0.00419961
hsa-mir-3915	0.221373	0.10377	0.129242	0.00977227	0.0109036	0.106453	0.111412	0.118542	0.0085278	0.00850143	0.0105111	0.0106703	0.119019	0.123992	0.109191	0.0261742	0.121194	0.236218	0.157917	0.159624	0.301679	0.00241804	0.00201829	0.00533962	0.0055617	0.00313199	0.00230485	0.00230485	0.00764496	0.00108753	0.00108753	0.0101845	0.114377	0.104515	0.121902	0.1501	0.0091167	0	0.000674688	0.474773	0.00231248	0.00133324	0.00258363	0.000149095	0.720261	0	0	0.00144708	0.00233649
hsa-mir-3923	0.149215	0.141689	0.168595	0.170513	0.17009	0.135983	0.143567	0.152309	0.158572	0.19738	0.197968	0.198677	0.154916	0.155258	0.139462	0.546284	0.158053	0.16689	0.206816	0.208547	0.203098	0.00271299	0.388921	0.238137	0.219767	0.00351483	0.39718	0.39718	0.438392	0.00646251	0.00646251	0.00615202	0.150185	0.137094	0.16198	0.182136	0.145309	0	0.00395208	0.00423098	0.00424275	0.00386002	0.00529609	0.00255485	0.00401026	0	0	0.00349808	0.000548457
hsa-mir-3925	0.000589821	0.00520309	0.000204879	0.000207567	0.000207005	0.000166084	0.000306613	0.00284314	0.00289832	0.000115285	0.000145322	0.000145491	0.000502661	0.0020483	0.000508617	8.73e-05	0.00212217	0.00535153	0.00385903	0.00394052	7.84e-05	0	9.65e-05	0.000144866	0.000133353	0	6.27e-05	6.27e-05	6.92e-05	0	0	0	0.194467	0.000214628	0.000475128	0.00469825	0.00082923	0	0	0	0	0	0	0	0	0	0	0	0.000274125
hsa-mir-3926	0.000589821	0.00520309	0.000204879	0.000207567	0.000207005	0.000166084	0.000306613	0.00284314	0.00289832	0.000115285	0.000145322	0.000145491	0.000502661	0.0020483	0.000508617	8.73e-05	0.00212217	0.00535153	0.00385903	0.00394052	7.84e-05	0	9.65e-05	0.000144866	0.000133353	0	6.27e-05	6.27e-05	6.92e-05	0	0	0	0.194467	0.000214628	0.000475128	0.00469825	0.00082923	0	0	0	0	0	0	0	0	0	0	0	0.000274125
hsa-mir-3928	0.148977	0.139019	0.0181112	0.0183382	0.0183582	0.00788713	0.00546992	0.151284	0.0102972	0.00302345	0.00607154	0.00604281	0.153982	0.00510383	0.140203	0.00192348	0.158168	0.158839	0.00375182	0.00391631	0.0007299	4.62e-05	0.00031763	0.00298659	0.00305875	5.99e-05	0.000291907	0.000291907	0.00547713	0.000357529	0.000357529	0.00290845	0.149355	0.141752	0.154948	0.00398562	0.142942	0	0.000105446	6.34e-05	0.000254406	0.000103227	9.04e-05	2.35e-05	6.83e-05	0	0	0.000538046	0.000522323
hsa-mir-3940	0.129377	0.116954	0.144041	0.1459	0.145509	0.115917	0.125914	0.131851	0.137634	0.172153	0.018771	0.01898	0.133695	0.133043	0.12149	0.00293092	0.138259	0.138766	0.178907	0.18037	0.0151508	0.000195596	0.00250455	0.0197968	0.0183741	0.000253553	0.0274302	0.0274302	0.00907929	0.000919903	0.000919903	0.000889004	0.129099	0.0164861	0.134803	0.158934	0.124432	0	0.000698876	0.00023107	0.000305406	0.000677618	0.000384033	2.89e-05	0.000291144	0	0	0.000423221	1.54e-05
hsa-mir-3945	0.00608056	0.00538875	0.00313462	0.00317573	0.00316715	0.00594712	0.00120396	0.00356281	0.00090915	0.00491901	0.00129034	0.00129184	0.00157239	0.00125221	0.000703026	0	0.00184282	0.00067006	0.000869697	0	0.00191676	0	0.00164344	0.0010944	0.00100743	0	0	0	0	0	0	0	0.000657234	0.0038416	0.00177232	0.0015768	0.000517593	0.00389891	0	0	0	0	0	0	0	0	0	0	0
hsa-mir-3960	0.00549308	0.14188	0.00880819	0.00892359	0.000569575	0.0545441	0.0210729	0.12182	0.0231583	0.156599	0.0134463	0.0134618	0.0176696	0.0192811	0.15622	0.000664001	0.0638337	0.127676	0.00488713	0.00492731	0.180837	0	0.00660112	0.188736	0.173945	0	0.000476485	0.000476485	0.0350063	0	0	0	0.0519716	0.0537503	0.135778	0.0121722	0.0526082	0	0.000994287	0	0	0.000964136	0	0.0126515	0	0	0.0272903	0.000417084	0
hsa-mir-3976	0.186646	0.169719	0.209911	0.212583	0.212019	0.172382	0.178436	0.192262	0.197973	0.0122758	0.247045	0.248547	0.193555	0.194448	0.0139165	0.683705	0.198083	0.202355	0.25539	0.257484	0.25414	0.000592793	0.471838	0.296515	0.274032	0.00076834	0.496122	0.496122	0.00769518	0.0143611	0.0143611	0.00978485	0.189327	0.170548	0.197278	0.228917	0.182653	0	1	0.00342665	0.00450492	0.568309	0.00588477	0.00380114	0.000869889	0	0	0.00740181	9.91e-05
hsa-mir-409	0.48724	0.488995	0.468188	0.43526	0.435548	0.390508	0.404918	0.442682	0.330057	0.356167	0.431203	0.388939	0.513862	0.402507	0.397647	0.220726	0.519605	0.440991	0.466845	0.410442	0.461583	0.216595	0.320565	0.40952	0.49269	0.274206	0.253039	0.253039	0.272196	0.237708	0.237708	0.315209	0.462605	0.42578	0.47385	0.437117	0.375168	0.283911	0.00864355	0.400424	0.375583	0.261951	0.376153	0.0161202	0.258836	0.00225381	0	0.416464	0.00159693
hsa-mir-410	0.380968	0.404922	0.385685	0.356775	0.355988	0.403689	0.364775	0.353672	0.346621	0.309926	0.377557	0.377375	0.445639	0.380465	0.349559	0.293241	0.346417	0.413947	0.350764	0.35356	0.497572	0.00214117	0.290318	0.48211	0.448581	0.00276875	0.415546	0.415546	0.396457	0.206323	0.206323	0.270328	0.472089	0.421925	0.473136	0.361201	0.448943	0.000937209	0.262806	0.342591	0.179352	0.156896	0.159775	0.0148426	0.220732	0	0.160937	0.22546	0.0014504
hsa-mir-411	0.291592	0.302324	0.27555	0.278838	0.278151	0.246391	0.23372	0.296578	0.259417	0.387333	0.320397	0.321404	0.336242	0.256475	0.326317	0.192762	0.343725	0.203336	0.332652	0.335498	0.179446	0.00232175	0.142317	0.249427	0.393752	0.00300488	0.215705	0.215705	0.367142	0.331478	0.331478	0.00685711	0.349767	0.292731	0.341424	0.163355	0.284999	8.32e-05	0.00686495	0.00269843	0.292111	0.367103	0.00431628	0.00148079	0.00250143	0	0	0.580381	0.00164016
hsa-mir-412	0.153322	0.139191	0.170191	0.172368	0.171908	0.137263	0.149046	0.156237	0.163411	0.203787	0.197808	0.198158	0.158437	0.157183	0.143882	0.00309265	0.163542	0.164623	0.211109	0.212838	0.203651	0.000415748	0.00284739	0.24066	0.221764	0.000538908	0.403933	0.403933	0.00686142	0.0013518	0.0013518	0.00125913	0.152503	0.138476	0.159125	0.188026	0.147261	0	0.000948193	0.000570657	0.000651622	0.000928	0.000813288	0.000211174	0.000614651	0	0	0.000684145	5.81e-05
hsa-mir-421	0.322597	0.314778	0.285316	0.28829	0.287858	0.244021	0.207327	0.208098	0.214862	0.191409	0.269199	0.322223	0.363744	0.264153	0.254838	0.193582	0.315195	0.367145	0.300711	0.303578	0.340712	0.00441911	0.276336	0.33441	0.311124	0.0057095	0.152496	0.152496	0.437085	0.503017	0.503017	0.206156	0.320339	0.33981	0.351192	0.334711	0.321284	0	0.0173955	0.0174878	0.360059	0.0138639	0.254903	0.0193806	0.00604818	0.228171	0.00376715	0.221632	0.0054508
hsa-mir-422a	0.37936	0.436288	0.38185	0.386562	0.384124	0.356839	0.361173	0.285192	0.315825	0.293075	0.334274	0.333447	0.493909	0.353466	0.318371	0.0108587	0.319568	0.435557	0.209068	0.210798	0.280076	0.000588555	0.125285	0.279457	0.324368	0.000762585	0.187102	0.187102	0.294276	0.270503	0.270503	0.355325	0.335635	0.427064	0.47318	0.326628	0.4714	0.000383936	0.00837909	0.276466	0.23615	0.00644761	0.210474	0.0207027	0.000864237	0	0.215197	0.291739	0.000798485
hsa-mir-422b	0.204482	0.231952	0.284365	0.287742	0.28698	0.291912	0.304842	0.328797	0.269952	0.428531	0.337054	0.337616	0.33194	0.330401	0.301812	0.00754844	0.216221	0.0875893	0.280604	0.282827	0.201911	0.341437	0.00622466	0.0123126	0.203946	0.433192	0.00852962	0.00852962	0.0069196	0.00164665	0.00164665	0.00154855	0.20681	0.294336	0.406158	0.096504	0.373958	0.000441417	0.00760519	0.00239549	0.282507	0.412028	0.324371	0.000379597	0.0032816	0	0	0.409848	9.11e-05
hsa-mir-423	0.331821	0.408141	0.362789	0.366807	0.35227	0.374934	0.304863	0.242203	0.301761	0.236869	0.26739	0.266997	0.344185	0.341551	0.327552	0.130703	0.348475	0.476805	0.318198	0.321082	0.413794	0.00374792	0.178999	0.345646	0.321272	0.00483706	0.296054	0.296054	0.358094	0.203734	0.203734	0.416915	0.375283	0.387778	0.369302	0.365018	0.380056	0.000675954	0.00881825	0.207132	0.177323	0.00677452	0.161273	0.0284334	0.00400571	0	0.00706125	0.220711	0.00499091
hsa-mir-423-5p	0.015615	0.0948074	0.102652	0.103995	0	0.0935948	0.0954812	0.0943105	0.103553	0.00359139	0.122846	0.122988	0.0216154	0.101263	0.125201	0	0.114769	0.0106742	0.0137427	0.0138556	0.133175	0	0.00207871	0.00293157	0.00269864	0	0	0	0.28134	0	0	0	0.0371614	0.0998461	0.104648	0.0279717	0.105816	0	0	0	0	0	0	0.0482829	0	0	0.00912671	0	0
hsa-mir-424	0.390016	0.289797	0.428446	0.405557	0.396249	0.44488	0.401635	0.387799	0.358986	0.30203	0.351871	0.352425	0.418121	0.427	0.344775	0.178261	0.40813	0.392519	0.313103	0.316633	0.351661	0.160197	0.0827255	0.2541	0.278457	0.202127	0.253063	0.253063	0.318385	0.177312	0.177312	0.192276	0.404553	0.394484	0.377197	0.338551	0.382742	0.00143937	0.00659541	0.296712	0.277784	0.104784	0.156132	0.0228202	0.18986	0.000704906	0.00360323	0.128228	0.01133
hsa-mir-425	0.425613	0.426432	0.471411	0.44108	0.427365	0.464797	0.474527	0.343007	0.320571	0.312964	0.353487	0.353555	0.492541	0.442703	0.357734	0.328134	0.525567	0.533511	0.584862	0.590964	0.527823	0.209123	0.328537	0.407911	0.379875	0.264035	0.381152	0.381152	0.439736	0.234134	0.234134	0.471534	0.52514	0.503251	0.47006	0.441616	0.519179	0	0.293898	0.384571	0.362598	0.173966	0.363542	0.0288351	0.24835	0.00331728	0.0117764	0.253334	0.0216298
hsa-mir-4257	0.149215	0.141689	0.168595	0.170513	0.17009	0.135983	0.143567	0.152309	0.158572	0.19738	0.197968	0.198677	0.154916	0.155258	0.139462	0.546284	0.158053	0.16689	0.206816	0.208547	0.203098	0.00271299	0.388921	0.238137	0.219767	0.00351483	0.39718	0.39718	0.438392	0.00646251	0.00646251	0.00615202	0.150185	0.137094	0.16198	0.182136	0.145309	0	0.00395208	0.00423098	0.00424275	0.00386002	0.00529609	0.00255485	0.00401026	0	0	0.00349808	0.000548457
hsa-mir-4258	0.149215	0.141689	0.168595	0.170513	0.17009	0.135983	0.143567	0.152309	0.158572	0.19738	0.197968	0.198677	0.154916	0.155258	0.139462	0.546284	0.158053	0.16689	0.206816	0.208547	0.203098	0.00271299	0.388921	0.238137	0.219767	0.00351483	0.39718	0.39718	0.438392	0.00646251	0.00646251	0.00615202	0.150185	0.137094	0.16198	0.182136	0.145309	0	0.00395208	0.00423098	0.00424275	0.00386002	0.00529609	0.00255485	0.00401026	0	0	0.00349808	0.000548457
hsa-mir-4262	0.129681	0.122289	0.143585	0.145151	0.1448	0.116069	0.122743	0.130552	0.136073	0.168264	0.167676	0.168393	0.133152	0.132124	0.118308	0.454776	0.134763	0.142982	0.174932	0.176406	0.171033	0.00220915	0.327624	0.20013	0.184802	0.00286207	0.332512	0.332512	0.365666	0.00526789	0.00526789	0.00501777	0.127192	0.118745	0.13856	0.153707	0.123484	0	0.0032187	0.00344703	0.00345695	0.0031458	0.00431564	0.00208022	0.00326566	0	0	0.00285043	0.000446334
hsa-mir-4268	0.158606	0.0045436	0.00741833	0.00750626	0.00909115	0.0102026	0.00791325	0.00855944	0.00657005	0.00665801	0.00822053	0.00819908	0.00659412	0.163116	0.00668442	0.0335022	0.00595721	0.168359	0.00361855	0.0044766	0.215482	4.05e-05	0.000277186	0.00306563	0.00309319	5.25e-05	0.000255052	0.000255052	0.00466065	0.000313384	0.000313384	0.0130583	0.00266673	0.00350044	0.00823681	0.0235671	0.00689281	0	9.27e-05	5.56e-05	0.000223398	9.11e-05	7.91e-05	2.04e-05	5.97e-05	0	0	0.000470274	0.0032152
hsa-mir-4270	0.002081	0.00626609	0.001914	0.00190235	0.00189721	0.00227223	0.0038892	0.00934472	0.00183594	0.00328277	0.00221899	0.00222156	0.00280483	0.00432407	0.00954685	0.000237608	0.00418872	0.00322053	0.00276889	0.00279165	0.00641639	0.00313225	0.000161811	0.00171	0.00186197	0.00405726	0.000376007	0.000376007	0.00022695	0	0	0	0.0051367	0.00324892	0.0139782	0.00261412	0.00240072	0	0.000355838	0.00014566	0.002562	0.000810719	0.00296268	0	0.000228757	0	0	0.000615035	0
hsa-mir-4271	0.00394803	0.146878	0.000600138	0.00060801	0.000606367	0.0104685	0.000965928	0.165468	0.000770264	0.00497292	0.000938717	0.000939806	0.166849	0.00279601	0.00118093	0	0.00221564	0.00148738	0.00193043	0	0.00324063	0	0.00364662	0.00308635	0.00284121	0	0	0	0	0	0	0	0.162484	0.00349655	0.00289532	0.200563	0.00208871	0.00863226	0	0	0	0	0	0	0	0	0	0	0
hsa-mir-4279	0.129434	0.00927617	0.0109527	0.0110888	0.0085672	0.0153265	0.0121131	0.0115242	0.0114865	0.00695932	0.0126223	0.0126127	0.00799653	0.135759	0.095535	0.0266773	0.0129209	0.137066	0.00349622	0.00418039	0.176954	3.19e-05	0.000284156	0.00272238	0.00272048	4.13e-05	0.000200878	0.000200878	0.017829	0.000246812	0.000246812	0.0103357	0.0862525	0.0809863	0.011025	0.116648	0.08755	0	7.3e-05	4.38e-05	0.00017594	7.17e-05	6.23e-05	0.00383592	4.7e-05	0	0.000283347	0.000370414	0.00253321
hsa-mir-4281	0.158533	0.142241	0.176039	0.178329	0.177933	0.14251	0.151372	0.161103	0.166482	0.00638045	0.209336	0.209099	0.162882	0.162479	0.00559057	0.00307455	0.00454605	0.17165	0.00902775	0.00935725	0.00227138	9.11e-05	0.000452265	0.00327838	0.234808	0.00011808	0.000437625	0.000437625	0.00980152	0.000726277	0.000726277	0.00366145	0.16029	0.145966	0.166118	0.0103394	0.15456	0	0.000164868	0.000134283	0.000561426	0.0001619	0.000178048	6.62e-05	0.000134391	0	0	0.00532221	0.00125847
hsa-mir-4282	0.183935	0.171792	0.212947	0.215703	0.215125	0.169608	0.180007	0.0142403	0.199292	0.0136839	0.0201094	0.0211209	0.199995	0.195279	0.172848	0.00368828	0.197022	0.203965	0.0186091	0.0187663	0.255621	0.000145475	0.00664588	0.298132	0.274659	0.000188581	0.499908	0.499908	0.00415276	0.00492458	0.00492458	0.596146	0.194798	0.173318	0.198529	0.00571594	0.181215	0	0.00372678	0.783847	0.0011094	0.00225528	0.00723912	0.0424874	0.000213459	0	0	0.000963545	1.55e-05
hsa-mir-4284	0.137956	0.0717422	0.0882152	0.089364	0.0891376	0.0773439	0.0751883	0.0834856	0.144286	0.0132646	0.0126392	0.0101555	0.0860969	0.0810836	0.073311	0.00113764	0.0807036	0.0913217	0.106743	0.107653	0.104662	1.66e-05	0.000636102	0.00453779	0.00510951	2.15e-05	0.00282874	0.00282874	0.0237888	0.000625299	0.000625299	0.00588401	0.0977543	0.0159641	0.0237547	0.110076	0.0847789	0	0.000254594	0.0041105	0.000328257	0.000183142	0.000675718	0.00112141	2.48e-05	0	0	0.0200593	0.000124326
hsa-mir-4286	0.276799	0.275384	0.31237	0.316358	0.315564	0.252651	0.268603	0.176389	0.295493	0.119682	0.224927	0.225338	0.292757	0.287942	0.188496	0.00547625	0.213426	0.302737	0.12673	0.127875	0.26807	0.00108668	0.00583931	0.315858	0.408436	0.001408	0.522817	0.522817	0.0116852	0.004152	0.004152	0.3875	0.285846	0.257439	0.292863	0.108972	0.270591	0	0.00290134	0.505369	0.00192288	0.00225846	0.00575136	0.0272252	0.000510429	0	0	0.00406878	0.000706698
hsa-mir-429	0.490517	0.504363	0.520485	0.501146	0.491984	0.458966	0.455437	0.452665	0.391846	0.312381	0.418349	0.41915	0.49661	0.497277	0.452067	0.245233	0.566123	0.51657	0.523532	0.52763	0.456087	0.151997	0.244977	0.40754	0.492337	0.191122	0.337436	0.337436	0.298626	0.179289	0.179289	0.344184	0.605732	0.496261	0.541132	0.429356	0.619029	0	0.219229	0.278393	0.267053	0.303167	0.26394	0.0212075	0.178981	0.000192742	0.000812808	0.355963	0.00420201
hsa-mir-4290	0.158606	0.0045436	0.00741833	0.00750626	0.00909115	0.0102026	0.00791325	0.00855944	0.00657005	0.00665801	0.00822053	0.00819908	0.00659412	0.163116	0.00668442	0.0335022	0.00595721	0.168359	0.00361855	0.0044766	0.215482	4.05e-05	0.000277186	0.00306563	0.00309319	5.25e-05	0.000255052	0.000255052	0.00466065	0.000313384	0.000313384	0.0130583	0.00266673	0.00350044	0.00823681	0.0235671	0.00689281	0	9.27e-05	5.56e-05	0.000223398	9.11e-05	7.91e-05	2.04e-05	5.97e-05	0	0	0.000470274	0.0032152
hsa-mir-4291	0.158533	0.142241	0.176039	0.178329	0.177933	0.14251	0.151372	0.161103	0.166482	0.00638045	0.209336	0.209099	0.162882	0.162479	0.00559057	0.00307455	0.00454605	0.17165	0.00902775	0.00935725	0.00227138	9.11e-05	0.000452265	0.00327838	0.234808	0.00011808	0.000437625	0.000437625	0.00980152	0.000726277	0.000726277	0.00366145	0.16029	0.145966	0.166118	0.0103394	0.15456	0	0.000164868	0.000134283	0.000561426	0.0001619	0.000178048	6.62e-05	0.000134391	0	0	0.00532221	0.00125847
hsa-mir-4293	0.129377	0.116954	0.144041	0.1459	0.145509	0.115917	0.125914	0.131851	0.137634	0.172153	0.018771	0.01898	0.133695	0.133043	0.12149	0.00293092	0.138259	0.138766	0.178907	0.18037	0.0151508	0.000195596	0.00250455	0.0197968	0.0183741	0.000253553	0.0274302	0.0274302	0.00907929	0.000919903	0.000919903	0.000889004	0.129099	0.0164861	0.134803	0.158934	0.124432	0	0.000698876	0.00023107	0.000305406	0.000677618	0.000384033	2.89e-05	0.000291144	0	0	0.000423221	1.54e-05
hsa-mir-4294	0.00699979	0.0135976	0.0161602	0.0162892	0.0162524	0.0144669	0.012195	0.0116787	0.0120808	0.00619962	0.0152615	0.0266189	0.0149105	0.0232558	0.00449723	0.00741891	0.00848126	0.0117391	0.00965918	0.00975163	0.0112335	0.000380384	0.00739653	0.00827512	0.00781732	0.00049307	0.00650131	0.00650131	0.00785385	0.0452449	0.0452449	0.00635417	0.00917481	0.00831518	0.00956319	0.00696598	0.00959671	0	0.00777401	0.00183575	0.00287571	0.0047223	0.00380286	0.00172818	0.00056155	0	0	0.00239785	5.28e-05
hsa-mir-4295	0.00955991	0.158099	0.0183015	0.0183913	0.0183573	0.158968	0.0148809	0.0153969	0.18406	0.230287	0.0176665	0.0180125	0.0155387	0.0157954	0.00707726	0.0101379	0.183582	0.187219	0.0172215	0.0173857	0.00748366	0.000693468	0.00793414	0.00766412	0.00934511	0.000898816	0.00807508	0.00807508	0.00605333	0.00189576	0.00189576	0.00484199	0.00918829	0.157954	0.0150568	0.00802909	0.168723	0	0.011233	0.00102221	0.00108987	0.011048	0.00135282	0.000499593	0.00102012	0	0	0.00537369	0.000117158
hsa-mir-4298	0.149215	0.141689	0.168595	0.170513	0.17009	0.135983	0.143567	0.152309	0.158572	0.19738	0.197968	0.198677	0.154916	0.155258	0.139462	0.546284	0.158053	0.16689	0.206816	0.208547	0.203098	0.00271299	0.388921	0.238137	0.219767	0.00351483	0.39718	0.39718	0.438392	0.00646251	0.00646251	0.00615202	0.150185	0.137094	0.16198	0.182136	0.145309	0	0.00395208	0.00423098	0.00424275	0.00386002	0.00529609	0.00255485	0.00401026	0	0	0.00349808	0.000548457
hsa-mir-4301	0.183935	0.171792	0.212947	0.215703	0.215125	0.169608	0.180007	0.0142403	0.199292	0.0136839	0.0201094	0.0211209	0.199995	0.195279	0.172848	0.00368828	0.197022	0.203965	0.0186091	0.0187663	0.255621	0.000145475	0.00664588	0.298132	0.274659	0.000188581	0.499908	0.499908	0.00415276	0.00492458	0.00492458	0.596146	0.194798	0.173318	0.198529	0.00571594	0.181215	0	0.00372678	0.783847	0.0011094	0.00225528	0.00723912	0.0424874	0.000213459	0	0	0.000963545	1.55e-05
hsa-mir-4306	0.227381	0.212784	0.255841	0.258928	0.258265	0.2377	0.217946	0.235455	0.241139	0.134929	0.300201	0.301793	0.237906	0.238556	0.0961744	0.814387	0.242073	0.250161	0.312314	0.313689	0.310174	0.002014	0.575136	0.361898	0.334571	0.0026088	0.596431	0.596431	0.27092	0.0144156	0.0144156	0.0108425	0.230841	0.208974	0.244703	0.279923	0.222271	0.0114648	0.759055	0.00499926	0.00580789	0.432972	0.00743983	0.00430714	0.00297124	0	0	0.00753832	0.000391545
hsa-mir-431	0.188696	0.195605	0.192423	0.194857	0.194261	0.223709	0.184594	0.199941	0.153016	0.227613	0.156889	0.100155	0.246644	0.17748	0.231242	0.0048928	0.245277	0.386984	0.139505	0.140687	0.259319	0.000561888	0.0125543	0.215914	0.199846	0.000227338	0.187618	0.187618	0.205943	0.283238	0.283238	0.225828	0.286445	0.258271	0.271526	0.211387	0.271466	0.00020908	0.00365214	0.290602	0.248688	0.163509	0.00395118	0.0165719	0.000257899	0.000679786	0.227165	0.207331	0.000427844
hsa-mir-4317	0.158533	0.142241	0.176039	0.178329	0.177933	0.14251	0.151372	0.161103	0.166482	0.00638045	0.209336	0.209099	0.162882	0.162479	0.00559057	0.00307455	0.00454605	0.17165	0.00902775	0.00935725	0.00227138	9.11e-05	0.000452265	0.00327838	0.234808	0.00011808	0.000437625	0.000437625	0.00980152	0.000726277	0.000726277	0.00366145	0.16029	0.145966	0.166118	0.0103394	0.15456	0	0.000164868	0.000134283	0.000561426	0.0001619	0.000178048	6.62e-05	0.000134391	0	0	0.00532221	0.00125847
hsa-mir-432	0.348295	0.315762	0.262262	0.26543	0.248077	0.2618	0.288729	0.278833	0.295672	0.224718	0.306398	0.306309	0.310394	0.290881	0.251372	0.00894451	0.360686	0.256327	0.231039	0.232944	0.155677	0.106164	0.0141531	0.22302	0.411781	0.00252207	0.0690384	0.0690384	0.24475	0.278515	0.278515	0.00611003	0.312391	0.377933	0.401174	0.217702	0.361311	0.000583317	0.00676515	0.00160187	0.245779	0.310417	0.00305825	0.00865858	0.0016587	0	0.224326	0.492075	0.000777187
hsa-mir-4324	0.158533	0.142241	0.176039	0.178329	0.177933	0.14251	0.151372	0.161103	0.166482	0.00638045	0.209336	0.209099	0.162882	0.162479	0.00559057	0.00307455	0.00454605	0.17165	0.00902775	0.00935725	0.00227138	9.11e-05	0.000452265	0.00327838	0.234808	0.00011808	0.000437625	0.000437625	0.00980152	0.000726277	0.000726277	0.00366145	0.16029	0.145966	0.166118	0.0103394	0.15456	0	0.000164868	0.000134283	0.000561426	0.0001619	0.000178048	6.62e-05	0.000134391	0	0	0.00532221	0.00125847
hsa-mir-433	0.284094	0.465095	0.441537	0.406111	0.404182	0.384452	0.336615	0.338381	0.363615	0.322822	0.380598	0.382716	0.436466	0.341013	0.229074	0.015282	0.321002	0.442842	0.374367	0.377018	0.353477	0.00315219	0.125889	0.181126	0.290685	0.00407414	0.0230736	0.0230736	0.186976	0.260138	0.260138	0.160857	0.324763	0.387416	0.34944	0.319079	0.37467	0.00237285	0.0140705	0.186831	0.293075	0.27859	0.203441	0.014405	0.272237	0.18315	0.198172	0.439772	0.000308253
hsa-mir-43c	0.0259132	0.148194	0.184623	0.186925	0.186435	0.0430892	0.0418518	0.026185	0.0316607	0.0183462	0.0430684	0.046798	0.17224	0.0497739	0.0203964	0.0141697	0.0396282	0.174929	0.0438275	0.0442129	0.214232	0.000978508	0.0355745	0.0353931	0.0329527	0.00126822	0.0260928	0.0260928	0.013252	0.0236367	0.0236367	0.0745908	0.165553	0.148157	0.166387	0.0241515	0.0392538	0	0.0156174	0.0256779	0.00734433	0.0095638	0.0469536	0.0339242	0.00144742	0	0	0.00591875	0.000169342
hsa-mir-4417	0.232577	0.216087	0.261371	0.264563	0.263889	0.212542	0.22283	0.237423	0.245813	0.306843	0.307429	0.308581	0.240335	0.242987	0.218593	0.360782	0.244435	0.255602	0.319997	0.322635	0.320252	0.00192752	0.263328	0.370624	0.34196	0.002497	0.263367	0.263367	0.677238	0.629676	0.629676	0.00864218	0.235259	0.213869	0.245968	0.283504	0.229156	0	0.00704385	0.00373536	0.554972	0.00548633	0.00553049	0.0025964	0.00284683	0	0	0.435032	0.000508611
hsa-mir-4423	0.0974412	0.0884438	0.108156	0.109522	0.109232	0.0878454	0.0962992	0.0996864	0.10474	0.129225	0.123669	0.123936	0.101278	0.10009	0.0925105	0.00182499	0.105195	0.104703	0.132527	0.133615	0.125605	0.000244918	0.00168138	0.148588	0.136961	0.000317471	0.248382	0.248382	0.00664818	0.000796738	0.000796738	0.000742277	0.0962132	0.0871982	0.100092	0.118857	0.0931998	0	0.000558689	0.000336212	0.000383941	0.000546956	0.00047921	0.00012439	0.000362097	0	0	0.000403157	3.42e-05
hsa-mir-4429	0.00731984	0.011422	0.00110266	0.00111712	0.000485678	0.0151646	0.0162692	0.00466697	0.0108723	0.0231457	0.00685989	0.00686785	0.00413358	0.126196	0.00802904	0	0.0103514	0.000787411	0.000682234	7.21e-05	0.00837132	0	0.00161797	0.00298655	0.00274928	0	0	0	0.00585247	0	0	0	0.00522391	0.00806365	0.00692836	0.00157274	0.00412485	0.00274068	0	0	0	0	0	0.000520102	0	0	0.00200448	0	0
hsa-mir-4436b-1	0.000291634	6.14e-05	0	0	0	6.09e-05	0	0.00142683	0	9.12e-05	0	0	0.000369562	0	0	0	7.15e-05	7.32e-05	9.5e-05	0	9.42e-05	0.00292417	0.283788	0.000587199	0.000540531	0	0.00080888	0.00080888	0	0	0	0	0.0138862	0.0235329	7.14e-05	8.44e-05	3.12e-05	0.00042646	0	0	0	0	0	0	0	0	0	0.000386531	0
hsa-mir-4436b-2	0.000291634	6.14e-05	0	0	0	6.09e-05	0	0.00142683	0	9.12e-05	0	0	0.000369562	0	0	0	7.15e-05	7.32e-05	9.5e-05	0	9.42e-05	0.00292417	0.283788	0.000587199	0.000540531	0	0.00080888	0.00080888	0	0	0	0	0.0138862	0.0235329	7.14e-05	8.44e-05	3.12e-05	0.00042646	0	0	0	0	0	0	0	0	0	0.000386531	0
hsa-mir-4443	0.175269	0.127429	0.151948	0.153628	0.153253	0.121496	0.128021	0.135651	0.142664	0.175246	0.176109	0.176833	0.13995	0.181597	0.126311	0.482199	0.184921	0.150129	0.183874	0.185421	0.180166	0.0023567	0.346219	0.210937	0.194746	0.00305324	0.35091	0.35091	0.392137	0.00561812	0.00561812	0.00535051	0.133641	0.12213	0.145221	0.161605	0.129599	0	0.00343351	0.00367674	0.00368722	0.00335515	0.00460299	0.00364298	0.00348373	0	0	0.00304023	0.000476222
hsa-mir-4446	0.0135278	0.0101962	0.00199325	0.00201939	0.00201393	0.101635	0.00446196	0.112532	0.00325735	0.0125333	0.00470604	0.0047115	0.00526029	0.00447637	0.00268292	0	0.0050731	0.00219123	0.00284395	0	0.00646214	0	0.00537247	0.0035333	0.0032526	0	0	0	0	0	0	0	0.00215841	0.101794	0.00606835	0.00512553	0.0018173	0.0127209	0	0	0	0	0	0	0	0	0	0	0
hsa-mir-4447	0.00610356	0.00308628	0.00356996	0.00361677	0.003607	0.110814	0.00237471	0.125263	0.13311	0.00140256	0.163962	0.164209	0.00343967	0.00228158	0.000875151	0.000285325	0.00175729	0.00298245	0.00153596	0.00154859	0.00341649	0	0.000972078	0.00157705	0.00145174	0	0.00178701	0.00178701	8.52e-05	0.000591083	0.000591083	0.00361348	0.131133	0.00314749	0.129974	0.0170689	0.00175256	0	0.000427302	0.0025242	0.000114261	0.000279693	0.00140458	0.00248945	0	0	0	8.87e-05	0
hsa-mir-4448	0.000312395	0.000867021	0.000221434	0.000224339	0.000223733	0.000859834	0.000621627	0.000978396	0.000691277	0.000873716	0.0002641	0.000264407	0.000671462	0.000672258	0.000305481	0	0	0.000346288	0	0	0	0	0	0	0	0	0	0	0	0	0	0	0.000687957	0.000181307	0.107745	0	0.000191144	0	0	0	0	0	0	0	0	0	0	0	0
hsa-mir-4449	0.272102	0.214446	0.0033507	0.00338788	0.00332288	0.213578	0.226582	0.00444257	0.00278508	0.00272266	0.00278207	0.00274912	0.0431745	0.00276413	0.00264564	0.000887638	0.00361305	0.00299116	0.00469486	0.00566736	0.00158368	0.1947	0.000746198	0.0668567	0.0617172	3.75e-05	0.109549	0.109549	0.0027192	0.000232533	0.000232533	0.0010333	0.00305256	0.249325	0.00249251	0.00286262	0.00370439	0.000369611	5.39e-05	4.27e-05	0.00018151	5.43e-05	5.61e-05	0.000152169	4.2e-05	0	0.000699195	0.000679512	0.0046374
hsa-mir-4454	0.143374	0.00662646	0.00758555	0.00709561	0.00708205	0.00718712	0.136406	0.0701837	0.00776762	0.00659928	0.00776208	0.00795205	0.0069269	0.146912	0.137061	0.00210256	0.150513	0.15197	0.197722	0.199343	0.194024	0.67738	0.00193487	0.00426223	0.00480045	0.860165	0.00292025	0.00292025	0.00469931	0.000919329	0.000919329	0.000856891	0.145003	0.130448	0.206578	0.174233	0.137653	0	0.00065163	0.00251399	0.559708	0.00219854	0.642829	0.000142573	0.00375047	0	0	0.00203068	3.9e-05
hsa-mir-4455	0.186646	0.169719	0.209911	0.212583	0.212019	0.172382	0.178436	0.192262	0.197973	0.0122758	0.247045	0.248547	0.193555	0.194448	0.0139165	0.683705	0.198083	0.202355	0.25539	0.257484	0.25414	0.000592793	0.471838	0.296515	0.274032	0.00076834	0.496122	0.496122	0.00769518	0.0143611	0.0143611	0.00978485	0.189327	0.170548	0.197278	0.228917	0.182653	0	1	0.00342665	0.00450492	0.568309	0.00588477	0.00380114	0.000869889	0	0	0.00740181	9.91e-05
hsa-mir-4458	0.179245	0.164041	0.200973	0.203562	0.203029	0.164127	0.171219	0.183058	0.188808	0.236535	0.236947	0.237918	0.184715	0.187968	0.169008	0.00625642	0.187456	0.194933	0.24603	0.248067	0.249537	0.000284738	0.00555405	0.286428	0.26397	0.000369094	0.00489725	0.00489725	0.528382	0.792622	0.792622	0.00615623	0.181985	0.164866	0.186219	0.218522	0.178127	0	0.00588025	0.00138375	0.69964	0.00394093	0.00283765	0.00127554	0.000418408	0	0	0.547967	0.000210909
hsa-mir-4466	0.105961	0.0998613	0.122179	0.122739	0.123993	0.103278	0.105206	0.108582	0.106463	0.122497	0.13125	0.131732	0.11032	0.109919	0.0941331	0.0758563	0.112221	0.117314	0.136399	0.139112	0.0644559	0.0174934	0.0432365	0.13629	0.128547	0.0226421	0.0490987	0.0490987	0.232957	0.0351543	0.0351543	0.0571483	0.106843	0.105632	0.110288	0.124424	0.110169	0	0.0189197	0.0280798	0.0262025	0.0174746	0.0334916	0.0225904	0.0264717	0	0	0.0304004	0.0409203
hsa-mir-4467	0.00362322	0.152204	0.000455556	0.000461532	0.000460284	0.152716	0.000834142	0.171609	0.000642315	0.225125	0.000862915	0.000863917	0.17308	0.0017843	0.000697195	0	0.176122	0.179912	0.233282	0	0.231824	0.000972776	0.438111	0.273435	0.251837	0	0.00026869	0.00026869	0	0	0	0	0.00136066	0.15411	0.175843	0.208039	0.0024408	1	0	0	0	0	0	0	0	0	0	0.000130523	0
hsa-mir-4469	0.15499	0.139713	0.172843	0.00630776	0.00629829	0.139136	0.147813	0.157357	0.00548304	0.00535654	0.00663612	0.00688694	0.159353	0.00644061	0.145975	0.00282415	0.162744	0.16632	0.215251	0.217016	0.212333	0.00341253	0.00259946	0.00450287	0.00479102	0.00442015	0.00303061	0.00303061	0.00617968	0.00123478	0.00123478	0.00115038	0.155765	0.141535	0.162183	0.190571	0.00599598	0	0.000869889	0.659112	0.0030754	0.00181187	0.00360927	0.000192326	1	0	0	0.00158826	5.28e-05
hsa-mir-4476	0.00699979	0.0135976	0.0161602	0.0162892	0.0162524	0.0144669	0.012195	0.0116787	0.0120808	0.00619962	0.0152615	0.0266189	0.0149105	0.0232558	0.00449723	0.00741891	0.00848126	0.0117391	0.00965918	0.00975163	0.0112335	0.000380384	0.00739653	0.00827512	0.00781732	0.00049307	0.00650131	0.00650131	0.00785385	0.0452449	0.0452449	0.00635417	0.00917481	0.00831518	0.00956319	0.00696598	0.00959671	0	0.00777401	0.00183575	0.00287571	0.0047223	0.00380286	0.00172818	0.00056155	0	0	0.00239785	5.28e-05
hsa-mir-4478	0.183935	0.171792	0.212947	0.215703	0.215125	0.169608	0.180007	0.0142403	0.199292	0.0136839	0.0201094	0.0211209	0.199995	0.195279	0.172848	0.00368828	0.197022	0.203965	0.0186091	0.0187663	0.255621	0.000145475	0.00664588	0.298132	0.274659	0.000188581	0.499908	0.499908	0.00415276	0.00492458	0.00492458	0.596146	0.194798	0.173318	0.198529	0.00571594	0.181215	0	0.00372678	0.783847	0.0011094	0.00225528	0.00723912	0.0424874	0.000213459	0	0	0.000963545	1.55e-05
hsa-mir-448	0.352508	0.317553	0.325899	0.329827	0.327162	0.314874	0.298155	0.300771	0.254754	0.386496	0.380166	0.381597	0.334549	0.304791	0.337708	0.188504	0.34129	0.206503	0.396816	0.4	0.254797	0.00231293	0.273963	0.284901	0.42172	0.00299334	0.141147	0.141147	0.362077	0.324589	0.324589	0.185256	0.297168	0.270191	0.396475	0.22461	0.286795	8.08e-05	0.00934496	0.00541154	0.284974	0.534723	0.25254	0.00819849	0.00258097	0.00116684	0.000442288	0.564639	0.000323824
hsa-mir-4480	0.108605	0.1022	0.000606557	0.000614514	0.000612853	0.101355	0.0104169	0.115282	0.0115827	0.0146345	0.000723422	0.000724262	0.0112511	0.0112644	0.00240809	0	0	0.000636747	0	0	0	0	0	0	0	0	0	0	0	0	0	0	0.00304399	0.000496644	0.000305071	0	0.000523588	0	0	0	0	0	0	0	0	0	0	0	0
hsa-mir-4487	0.200232	0.120028	0.148434	0.150358	0.150056	0.180295	0.12794	0.136693	0.139822	0.0119226	0.177456	0.175525	0.138745	0.136968	0.0768934	0.003494	0.00632825	0.1479	0.0110961	0.0114413	0.00287918	9.03e-05	0.000555991	0.00540787	0.195513	0.000117057	0.000521877	0.000521877	0.0194482	0.000946181	0.000946181	0.00500867	0.203373	0.185433	0.14169	0.106545	0.196633	0	0.000187545	0.000128848	0.000731275	0.000183433	0.000176677	5.69e-05	0.000133474	0	0	0.0115414	0.00114065
hsa-mir-4488	0.000799411	0.001298	0.000740311	0.000750021	0.000668218	0.00155847	0.000886272	0.000968122	0.0013265	0.00053502	0.00033805	0.000338443	0.000670373	0.000510583	0.00162357	0.000294427	0.00143048	0.000216625	0.000172143	0.000173559	0.000583714	0	0.000448111	0.00056583	0.000520867	0	0.00021128	0.00021128	0.00110753	0	0	0	0.000974733	0.00122341	0.00112625	0.000253378	0.000662013	0	0	0	0	0	0	9.93e-05	0	0	0.000514286	0	0
hsa-mir-4489	0.13926	0.0163982	0.0199637	0.0202132	0.0202421	0.129452	0.0172669	0.0295572	0.00939067	0.183955	0.0241966	0.0116767	0.146812	0.0181884	0.0164642	0.00236368	0.0135927	0.158408	0.0186739	0.0189756	0.014091	5.57e-05	0.000385311	0.00441481	0.00673845	7.23e-05	0.000353476	0.000353476	0.41087	0.00156678	0.00156678	0.00359278	0.153687	0.137742	0.149944	0.18736	0.149738	0	0.000126474	7.65e-05	0.00130375	0.000123264	0.000109266	2.86e-05	8.27e-05	0	0	0.424698	0.000638463
hsa-mir-449	0.243821	0.345391	0.248555	0.185723	0.18521	0.299963	0.318152	0.168794	0.113377	0.132773	0.140954	0.142563	0.23074	0.11718	0.155177	0.00708561	0.0873098	0.146074	0.110347	0.111878	0.177253	0.00174709	0.0150501	0.017858	0.016961	0.00226242	0.0121086	0.0121086	0.00939841	0.00958649	0.00958649	0.0309774	0.137825	0.273727	0.138956	0.0912901	0.0218321	0	0.00624159	0.282685	0.00410027	0.00435003	0.0194598	0.0130655	0.419116	0	0.000507514	0.00309106	0.00346712
hsa-mir-4496	0.156227	0.147571	0.183879	0.186233	0.185737	0.144792	0.153047	0.0132126	0.0152585	0.00805529	0.210136	0.211379	0.17006	0.166858	0.146527	0.00741891	0.16626	0.175113	0.218766	0.220557	0.22073	0.000380384	0.40071	0.252773	0.232935	0.00049307	0.0105297	0.0105297	0.00785385	0.0109958	0.0109958	0.504997	0.164147	0.148524	0.168775	0.191559	0.153419	0	0.00777401	0.00834741	0.00287571	0.0047223	0.705414	0.00933482	0.00056155	0	0	0.00239785	5.28e-05
hsa-mir-449a	0.447331	0.418488	0.518386	0.49449	0.493524	0.48644	0.492204	0.486367	0.346857	0.459849	0.437365	0.437411	0.473677	0.442024	0.364819	0.122057	0.432424	0.506439	0.502755	0.506727	0.381773	0.293614	0.16993	0.393067	0.454681	0.220508	0.272602	0.272602	0.310368	0.200474	0.200474	0.124698	0.489478	0.487496	0.445238	0.348226	0.51689	0.000260682	0.012518	0.147861	0.306532	0.316727	0.303046	0.0103283	0.20825	0.00320328	0	0.409168	0.00354644
hsa-mir-449b	0.409406	0.389565	0.469178	0.440244	0.440293	0.43917	0.433895	0.319951	0.337318	0.348013	0.320241	0.322321	0.360507	0.406701	0.353885	0.20865	0.483742	0.392014	0.425871	0.429703	0.391901	0.200975	0.194669	0.409767	0.483411	0.253591	0.245235	0.245235	0.275793	0.229366	0.229366	0.296512	0.434218	0.408733	0.383617	0.31737	0.466849	0	0.0163502	0.368567	0.35093	0.248839	0.347822	0.0179343	0.238484	0.000332014	0	0.387676	0.00652452
hsa-mir-449c	0.11851	0.113989	0.191793	0.194245	0.193729	0.152162	0.16085	0.0615712	0.0678063	0.00943156	0.220265	0.221413	0.178659	0.175021	0.158053	0.00540937	0.174319	0.18288	0.165798	0.167157	0.168541	0.000276515	0.300139	0.190548	0.175626	0.000358431	0.0079315	0.0079315	0.161971	0.00802313	0.00802313	0.379951	0.127512	0.115246	0.129456	0.145934	0.117789	0	0.00566297	0.00608606	0.0020926	0.00344072	0.526918	0.00680447	0.000408215	0	0	0.00174502	3.84e-05
hsa-mir-450	0.132567	0.120789	0.146982	0.148851	0.148455	0.118948	0.129668	0.135417	0.141681	0.176145	0.1697	0.17003	0.137299	0.135895	0.124194	0.00259388	0.141924	0.142376	0.181945	0.183436	0.174176	0.000348427	0.00238889	0.205888	0.189746	0.000451644	0.34505	0.34505	0.00576376	0.00113316	0.00113316	0.00105558	0.13161	0.119367	0.191841	0.162137	0.127234	0	0.000794724	0.000478277	0.000546152	0.000777907	0.00068166	0.000176971	0.000515126	0	0	0.000573445	4.87e-05
hsa-mir-4500	0.153322	0.139191	0.170191	0.172368	0.171908	0.137263	0.149046	0.156237	0.163411	0.203787	0.197808	0.198158	0.158437	0.157183	0.143882	0.00309265	0.163542	0.164623	0.211109	0.212838	0.203651	0.000415748	0.00284739	0.24066	0.221764	0.000538908	0.403933	0.403933	0.00686142	0.0013518	0.0013518	0.00125913	0.152503	0.138476	0.159125	0.188026	0.147261	0	0.000948193	0.000570657	0.000651622	0.000928	0.000813288	0.000211174	0.000614651	0	0	0.000684145	5.81e-05
hsa-mir-4505	0.0153898	0.0219846	0.0255037	0.0256606	0.0256105	0.0149872	0.0142486	0.0140957	0.014274	0.0150118	0.0158229	0.0162475	0.0155383	0.0146323	0.00416926	0.0043183	0.0166275	0.0110063	0.0175984	0.0173721	0.0055539	0.00980859	0.00652776	0.00762186	0.00736646	0.00110132	0.00654309	0.00654309	0.00784244	0.00233579	0.00233579	0.00588266	0.00697399	0.0122874	0.0121674	0.00643486	0.0152656	0.00192912	0.00152894	0.00125192	0.00133087	0.00149468	0.0016622	0.000623006	0.00125695	0	0	0.00306207	0.000147033
hsa-mir-450a	0.175158	0.0736991	0.19542	0.197197	0.197635	0.160742	0.167762	0.176494	0.179708	0.0792207	0.223689	0.224212	0.178901	0.179058	0.159821	0.0362569	0.184406	0.188911	0.0907597	0.0930727	0.193887	0.00968516	0.0210113	0.260674	0.242991	0.0125274	0.357085	0.357085	0.128683	0.0151708	0.0151708	0.0258467	0.0768466	0.165073	0.0797455	0.0870153	0.175443	0	0.00809944	0.0126276	0.0129831	0.0135275	0.0163891	0.00896644	0.0124332	0	0	0.0187534	0.0161942
hsa-mir-450a-1	0.232577	0.216087	0.261371	0.264563	0.263889	0.212542	0.22283	0.237423	0.245813	0.306843	0.307429	0.308581	0.240335	0.242987	0.218593	0.360782	0.244435	0.255602	0.319997	0.322635	0.320252	0.00192752	0.263328	0.370624	0.34196	0.002497	0.263367	0.263367	0.677238	0.629676	0.629676	0.00864218	0.235259	0.213869	0.245968	0.283504	0.229156	0	0.00704385	0.00373536	0.554972	0.00548633	0.00553049	0.0025964	0.00284683	0	0	0.435032	0.000508611
hsa-mir-450a-2	0.232577	0.216087	0.261371	0.264563	0.263889	0.212542	0.22283	0.237423	0.245813	0.306843	0.307429	0.308581	0.240335	0.242987	0.218593	0.360782	0.244435	0.255602	0.319997	0.322635	0.320252	0.00192752	0.263328	0.370624	0.34196	0.002497	0.263367	0.263367	0.677238	0.629676	0.629676	0.00864218	0.235259	0.213869	0.245968	0.283504	0.229156	0	0.00704385	0.00373536	0.554972	0.00548633	0.00553049	0.0025964	0.00284683	0	0	0.435032	0.000508611
hsa-mir-450b	0.194769	0.182735	0.21956	0.222154	0.22165	0.17998	0.186981	0.199403	0.205306	0.254706	0.256355	0.257571	0.20126	0.20476	0.181712	0.294065	0.20448	0.215499	0.266614	0.269126	0.26599	0.00179456	0.215661	0.305697	0.282374	0.00232449	0.214894	0.214894	0.555228	0.510458	0.510458	0.00918362	0.196801	0.180108	0.206345	0.235502	0.193684	0	0.00616452	0.00334675	0.449424	0.00491238	0.0049191	0.00222753	0.00264825	0	0	0.352656	0.00292249
hsa-mir-451	0.498666	0.487369	0.460401	0.439953	0.438919	0.484529	0.478182	0.331908	0.315747	0.350774	0.348401	0.348813	0.511466	0.487802	0.462087	0.164861	0.506043	0.458125	0.476815	0.480848	0.421027	0.150086	0.152243	0.271926	0.331005	0.18929	0.249604	0.249604	0.276063	0.174522	0.174522	0.347449	0.527928	0.518892	0.395227	0.37431	0.47463	0.000254944	0.0142559	0.277681	0.262959	0.183897	0.264456	0.0228057	0.177888	0	0.00635322	0.349626	0.00586758
hsa-mir-4513	0.00682268	0.00525873	0.00307467	0.00311498	0	0.0109628	0.00761951	0.00356447	0.00729621	0.0013157	0.00395214	0.00395673	0.0112143	0.158759	0.150221	0	0.165067	0.00356103	0.000364604	0.000367603	0.0107016	0	0.000269329	0.00125089	0.00115149	0	0	0	0.0107318	0	0	0	0.00503536	0.143884	0.0101965	0.00462185	0.00939653	0	0	0	0	0	0	0.00278129	0	0	0.0277469	0	0
hsa-mir-4516	0.15499	0.139713	0.172843	0.00630776	0.00629829	0.139136	0.147813	0.157357	0.00548304	0.00535654	0.00663612	0.00688694	0.159353	0.00644061	0.145975	0.00282415	0.162744	0.16632	0.215251	0.217016	0.212333	0.00341253	0.00259946	0.00450287	0.00479102	0.00442015	0.00303061	0.00303061	0.00617968	0.00123478	0.00123478	0.00115038	0.155765	0.141535	0.162183	0.190571	0.00599598	0	0.000869889	0.659112	0.0030754	0.00181187	0.00360927	0.000192326	1	0	0	0.00158826	5.28e-05
hsa-mir-4518	0.15499	0.139713	0.172843	0.00630776	0.00629829	0.139136	0.147813	0.157357	0.00548304	0.00535654	0.00663612	0.00688694	0.159353	0.00644061	0.145975	0.00282415	0.162744	0.16632	0.215251	0.217016	0.212333	0.00341253	0.00259946	0.00450287	0.00479102	0.00442015	0.00303061	0.00303061	0.00617968	0.00123478	0.00123478	0.00115038	0.155765	0.141535	0.162183	0.190571	0.00599598	0	0.000869889	0.659112	0.0030754	0.00181187	0.00360927	0.000192326	1	0	0	0.00158826	5.28e-05
hsa-mir-451a	0.352508	0.454444	0.480405	0.485821	0.47279	0.432216	0.408514	0.356387	0.344342	0.308794	0.380543	0.381054	0.512295	0.456535	0.338713	0.279705	0.412882	0.48454	0.440701	0.446314	0.481863	0.0053258	0.279484	0.399576	0.415162	0.00685829	0.393393	0.393393	0.343092	0.198063	0.198063	0.403088	0.517991	0.427245	0.441301	0.328609	0.447712	0.00172452	0.246511	0.199	0.171088	0.144212	0.160056	0.0329092	0.00431788	0	0.00643871	0.212224	0.0109965
hsa-mir-451b	0.275789	0.174704	0.216052	0.218777	0.21875	0.178789	0.186227	0.198808	0.204387	0.095474	0.184907	0.186443	0.199735	0.285164	0.0714146	0.488437	0.205119	0.29607	0.261009	0.263405	0.305117	0.000514812	0.331154	0.215893	0.200044	0.000667234	0.354894	0.354894	0.0119519	0.0104342	0.0104342	0.0146593	0.193095	0.128328	0.203283	0.240955	0.188136	0	0.698428	0.00247738	0.00334587	0.397818	0.00424162	0.00262408	0.000757375	0	0	0.00553036	0.00194677
hsa-mir-452	0.310255	0.403873	0.448481	0.416952	0.403926	0.370011	0.45461	0.378859	0.364651	0.252974	0.333311	0.292276	0.468984	0.455731	0.338339	0.142947	0.484809	0.483381	0.483332	0.487303	0.390692	0.212667	0.109269	0.315194	0.347118	0.268659	0.256871	0.256871	0.326807	0.235173	0.235173	0.371009	0.493717	0.404005	0.380625	0.33299	0.430514	4.68e-05	0.00896925	0.394681	0.425444	0.00810813	0.209241	0.171694	0.252766	0.169122	0.00115911	0.173844	0.00429194
hsa-mir-4521	0.116133	0.112294	0.131608	0.133016	0.132697	0.106817	0.112282	0.118774	0.123627	0.152924	0.153631	0.154336	0.120739	0.121762	0.107862	0.417676	0.123172	0.131744	0.160612	0.161969	0.156856	0.0020136	0.302177	0.183279	0.169274	0.00260873	0.304203	0.304203	0.336066	0.00480328	0.00480328	0.00457613	0.116664	0.106802	0.127832	0.140672	0.113309	0	0.00293396	0.00314245	0.00363894	0.00410862	0.00393458	0.00189604	0.00297663	0.00133184	0	0.00259872	0.000406744
hsa-mir-453	0.149215	0.141689	0.168595	0.170513	0.17009	0.135983	0.143567	0.152309	0.158572	0.19738	0.197968	0.198677	0.154916	0.155258	0.139462	0.546284	0.158053	0.16689	0.206816	0.208547	0.203098	0.00271299	0.388921	0.238137	0.219767	0.00351483	0.39718	0.39718	0.438392	0.00646251	0.00646251	0.00615202	0.150185	0.137094	0.16198	0.182136	0.145309	0	0.00395208	0.00423098	0.00424275	0.00386002	0.00529609	0.00255485	0.00401026	0	0	0.00349808	0.000548457
hsa-mir-4530	0.00699979	0.0135976	0.0161602	0.0162892	0.0162524	0.0144669	0.012195	0.0116787	0.0120808	0.00619962	0.0152615	0.0266189	0.0149105	0.0232558	0.00449723	0.00741891	0.00848126	0.0117391	0.00965918	0.00975163	0.0112335	0.000380384	0.00739653	0.00827512	0.00781732	0.00049307	0.00650131	0.00650131	0.00785385	0.0452449	0.0452449	0.00635417	0.00917481	0.00831518	0.00956319	0.00696598	0.00959671	0	0.00777401	0.00183575	0.00287571	0.0047223	0.00380286	0.00172818	0.00056155	0	0	0.00239785	5.28e-05
hsa-mir-4532	0.00308612	0.00689784	0.000991392	0.00100439	0.000136665	0.178588	0.00657527	0.149611	0.065778	0.196974	0.00264467	0.00264774	0.153394	0.0052786	0.0122176	0	0.0103153	0.00129326	0.000215538	0.000217312	0.203725	0	0.00215298	0.0923052	0.0850143	0	0	0	0.173112	0	0	0	0.00793301	0.00952889	0.160895	0.0017223	0.14328	0	0	0	0	0	0	0.00096551	0	0	0.00932663	0	0
hsa-mir-4534	0.000418069	0.118439	0.000619569	0.000627697	0.000626	0.00137705	0.000528876	0.125161	0.000727583	0.164518	0.00064015	0.000640893	0.00591908	0.00198192	0.122638	0.000729986	0.00598528	0.134807	0.000463017	0.000466826	0.18316	0	0.000497145	0.200457	0.184717	0	0.000523836	0.000523836	0	0	0	0	0.00122145	0.00198137	0.136103	0.000643003	0.000826336	0	0.0010931	0	0	0.00105983	0	0	0	0	0	0.000458548	0
hsa-mir-454	0.270681	0.349532	0.346775	0.350828	0.336894	0.323592	0.301099	0.341648	0.285321	0.310609	0.23261	0.231407	0.372876	0.358844	0.335589	0.0229963	0.40049	0.291165	0.353574	0.357344	0.189025	0.00947789	0.0100255	0.15306	0.260911	0.0121732	0.165526	0.165526	0.152655	0.00974953	0.00974953	0.424324	0.406846	0.37451	0.321412	0.127281	0.379049	0	0.00635759	0.244725	0.0837942	0.263624	0.0156329	0.0224112	0.00297115	0.175469	0.00803412	0.354619	0.00932797
hsa-mir-455	0.348214	0.410698	0.488321	0.455776	0.454952	0.423212	0.418975	0.329274	0.30591	0.297941	0.356734	0.356435	0.480369	0.415976	0.341357	0.156981	0.390324	0.537946	0.44566	0.449567	0.407997	0.00454058	0.22143	0.372998	0.403798	0.00586069	0.27431	0.27431	0.443305	0.256409	0.256409	0.518596	0.445653	0.413151	0.419329	0.343003	0.409647	0.000419117	0.0124566	0.424071	0.222705	0.00962543	0.201219	0.0272458	0.271139	0	0.000644527	0.276742	0.00588109
hsa-mir-463	0.000852097	0.128067	0.00127438	0.0012911	0.00128761	0.0024529	0.00108785	0.0140854	0.00141098	0.0178881	0.0012452	0.00124665	0.0110446	0.00434404	0.131393	0.00141456	0.0114872	0.0242186	0.000900136	0.000907541	0.198987	0	0.000963456	0.021106	0.0198139	0	0.00101517	0.00101517	0	0	0	0	0.00306752	0.00308951	0.145544	0.00128899	0.00167468	0	0.00211773	0	0	0.00206003	0	0	0	0	0	0.000896211	0
hsa-mir-4634	0.0940074	0.0949436	0.10687	0.107976	0.107722	0.0865236	0.0909052	0.0976463	0.10159	0.123229	0.12431	0.124945	0.0981544	0.0993774	0.0872583	0.335275	0.101111	0.110646	0.131908	0.133057	0.126459	0.0015933	0.244591	0.147681	0.136452	0.0020642	0.244404	0.244404	0.270124	0.00380313	0.00380313	0.00362461	0.245219	0.0865126	0.104284	0.116338	0.0923774	0	0.0023218	0.00248731	0.00249469	0.00227064	0.00311467	0.0015002	0.00235538	0	0	0.00205716	0.000543581
hsa-mir-4639	0.000166928	0.000401953	0.000201703	0.000204349	0.000203796	0.000158456	0.00031476	9.54e-05	0.000201549	3.96e-05	6.59e-05	6.6e-05	5.09e-05	5.1e-05	0.000367193	0	0.000220825	0	6.91e-05	6.96e-05	2.7e-05	0	0	3.19e-05	2.93e-05	0	0	0	0	0	0	0	0	0.000171928	0.000319946	0.000354842	0.000336177	0	0	0	0	0	0	0	0	0	0	0	0
hsa-mir-4644	0.20637	0.194518	0.235604	0.238388	0.237784	0.19359	0.199956	0.213793	0.220666	0.117913	0.274615	0.279889	0.217026	0.22073	0.0862991	0.729251	0.219694	0.228844	0.282424	0.284746	0.280029	0.00199179	0.516194	0.324624	0.300323	0.00257979	0.535105	0.535105	0.244584	0.0375887	0.0375887	0.0130549	0.209663	0.189818	0.222073	0.251256	0.203199	0	0.676658	0.00542941	0.00671234	0.387094	0.00865769	0.00475772	0.00293794	0	0	0.00798391	0.000375658
hsa-mir-4650	0.186646	0.169719	0.209911	0.212583	0.212019	0.172382	0.178436	0.192262	0.197973	0.0122758	0.247045	0.248547	0.193555	0.194448	0.0139165	0.683705	0.198083	0.202355	0.25539	0.257484	0.25414	0.000592793	0.471838	0.296515	0.274032	0.00076834	0.496122	0.496122	0.00769518	0.0143611	0.0143611	0.00978485	0.189327	0.170548	0.197278	0.228917	0.182653	0	1	0.00342665	0.00450492	0.568309	0.00588477	0.00380114	0.000869889	0	0	0.00740181	9.91e-05
hsa-mir-466	0.0125728	0.0189819	0.0294518	0.0297999	0.0270018	0.0238813	0.0220606	0.136001	0.0656306	0.0107529	0.0242505	0.0240185	0.0137095	0.0174073	0.0862938	0.00478902	0.0183854	0.016868	0.240214	0.244504	0.0739217	0.000168524	0.000683751	0.00746005	0.00758255	0.000218455	0.000650693	0.000650693	0.0182966	0.00138886	0.00138886	0.00439644	0.0875092	0.0850547	0.0126787	0.106045	0.187366	0	0.000247687	0.000263495	0.197186	0.00069192	0.000329157	0.00352691	0.000248285	0.473432	0.000249974	0.00204787	0.0214343
hsa-mir-4661	0.000906047	0	0.115053	0.116557	0.116243	0.0933059	0.099117	0.104909	0.110189	0.00712761	0.137126	0.137285	0.108233	0.107167	0.103861	0	0.108109	0.110519	0	0	0.000169415	0	0	0.000595199	0.000547895	0	0	0	0.312201	0	0	0	0.0039239	0.00241345	0.000599261	0.00500126	0.00231191	0	0	0	0	0	0	0	0	0	0	0	0
hsa-mir-4666a	0.00258027	0.00915823	0.00828816	0.00839677	0.0022314	0.0118051	0.009523	0.00776901	0.0101892	0.00277631	0.00996785	0.00997941	0.00455274	0.00929123	0.132778	0	0.0131815	0.00318868	0.00104377	0.00105236	0.00872661	0	0.000106878	0.000494441	0.000455145	0	0	0	0.0227028	0	0	0	0.128829	0.118952	0.00737134	0.156754	0.125685	0	0	0	0	0	0	0.00617884	0	0	0.000459692	0	0
hsa-mir-467	0.149215	0.141689	0.168595	0.170513	0.17009	0.135983	0.143567	0.152309	0.158572	0.19738	0.197968	0.198677	0.154916	0.155258	0.139462	0.546284	0.158053	0.16689	0.206816	0.208547	0.203098	0.00271299	0.388921	0.238137	0.219767	0.00351483	0.39718	0.39718	0.438392	0.00646251	0.00646251	0.00615202	0.150185	0.137094	0.16198	0.182136	0.145309	0	0.00395208	0.00423098	0.00424275	0.00386002	0.00529609	0.00255485	0.00401026	0	0	0.00349808	0.000548457
hsa-mir-4672	0.000352118	0.00602499	0.000288669	0.000292456	0.000291665	0.00131439	0.000362392	0.000377308	0.000274022	0.000271588	0.000344288	0.000344688	0.00229738	0.000388729	0.00150905	0	0.000425343	0.00158229	0.000186593	0.000188128	0.000221075	0.000282326	0	0.00197711	0.00187742	0.000365972	0.00327082	0.00327082	0.000184028	0	0	0	0.00180325	0.00133664	0.000396277	0.000405434	0.000813575	0	0	0	0.000230844	0.000122869	0.000267011	0	0	0	0	0.000122869	0
hsa-mir-467a	0.000654067	0.000501271	0.000221673	0.000224581	0.000223974	0.00255669	9.45e-05	0.000371494	7.95e-05	0.00189166	8.88e-05	8.89e-05	0.000210781	0.158965	0.000117521	0	0.000155277	6.4e-05	8.31e-05	0	0.000169324	0	0.000157092	0.00013467	0.000123967	0	0	0	0	0	0	0	0.000572313	0.000754055	0.000183641	0.000216927	4.3e-05	0.000373091	0	0	0	0	0	0	0	0	0	0	0
hsa-mir-467d	0.00232263	0.00980685	0.00378724	0.00383689	0	0.00630026	0.0089303	0.00425487	0.00439033	0.000222127	0.00457256	0.00457786	0.00150241	0.00588855	0.0152203	0	0.00706881	0.000835825	0.00350039	0.00352917	0.00535568	0	6.74e-05	0.000200615	0.000184671	0	0	0	0.0107562	0	0	0	0.00468792	0.00574563	0.0044826	0.0036808	0.00789732	0	0	0	0	0	0	0.00399999	0	0	0.000285857	0	0
hsa-mir-4687	0.000418069	0.118439	0.000619569	0.000627697	0.000626	0.00137705	0.000528876	0.125161	0.000727583	0.164518	0.00064015	0.000640893	0.00591908	0.00198192	0.122638	0.000729986	0.00598528	0.134807	0.000463017	0.000466826	0.18316	0	0.000497145	0.200457	0.184717	0	0.000523836	0.000523836	0	0	0	0	0.00122145	0.00198137	0.136103	0.000643003	0.000826336	0	0.0010931	0	0	0.00105983	0	0	0	0	0	0.000458548	0
hsa-mir-4697	0.11357	0.207812	0.135165	0.136882	0.136519	0.110607	0.11133	0.130435	0.0112465	0.00914238	0.151504	0.15276	0.237639	0.122738	0.10484	0.00509211	0.120699	0.128481	0.157716	0.158035	0.161122	0.000260197	0.285263	0.181437	0.16724	0.000337278	0.00725223	0.00725223	0.00539703	0.00755327	0.00755327	0.359174	0.230463	0.109911	0.123883	0.276687	0.1117	0.00631083	0.0053302	0.00572908	0.00196936	0.00323862	0.497609	0.00640517	0.000384125	0	0	0.00164227	3.61e-05
hsa-mir-4701	0.158606	0.0045436	0.00741833	0.00750626	0.00909115	0.0102026	0.00791325	0.00855944	0.00657005	0.00665801	0.00822053	0.00819908	0.00659412	0.163116	0.00668442	0.0335022	0.00595721	0.168359	0.00361855	0.0044766	0.215482	4.05e-05	0.000277186	0.00306563	0.00309319	5.25e-05	0.000255052	0.000255052	0.00466065	0.000313384	0.000313384	0.0130583	0.00266673	0.00350044	0.00823681	0.0235671	0.00689281	0	9.27e-05	5.56e-05	0.000223398	9.11e-05	7.91e-05	2.04e-05	5.97e-05	0	0	0.000470274	0.0032152
hsa-mir-4706	0.158533	0.142241	0.176039	0.178329	0.177933	0.14251	0.151372	0.161103	0.166482	0.00638045	0.209336	0.209099	0.162882	0.162479	0.00559057	0.00307455	0.00454605	0.17165	0.00902775	0.00935725	0.00227138	9.11e-05	0.000452265	0.00327838	0.234808	0.00011808	0.000437625	0.000437625	0.00980152	0.000726277	0.000726277	0.00366145	0.16029	0.145966	0.166118	0.0103394	0.15456	0	0.000164868	0.000134283	0.000561426	0.0001619	0.000178048	6.62e-05	0.000134391	0	0	0.00532221	0.00125847
hsa-mir-4717	0.10653	0.00362025	0.000645853	0.000654325	0.000652556	0.00379204	0.098536	0.00377604	0.00185617	0.00589449	0.000656837	0.000703472	0.00232842	0.00264495	0.00212542	0.000103707	0.00221644	0.112188	0.144763	0.145727	0.00431917	0.00582394	0.00165631	0.00168341	0.00154969	0	0.00170026	0.00170026	0.000277114	0.000584463	0.000584463	8.34e-05	0.10897	0.0956472	0.00398069	0.00999716	0.000699659	0.00135136	0.000155314	1.88e-05	0.00355716	0.00575577	5.53e-05	1.77e-05	0	0.00857962	0	0.00148334	2.63e-05
hsa-mir-4721	0.00121365	0.0027743	0.0006616	0.000670278	0.000668467	0.000966873	0.00113577	0.00123821	0.00121831	0.000443104	0.000705695	0.000706514	0.000762099	0.00136596	0.00200313	0	0.00169657	0.00152687	0.00110862	0.0012041	0.000561511	0	0	0.000203221	0.000187069	0	0	0	0.000691484	0	0	0	0.00114658	0.000728591	0.000362249	0.00274011	0.000155606	0	0	0	0	0	0	0	0	0	0	0	0.00043986
hsa-mir-4723	0.15499	0.139713	0.172843	0.00630776	0.00629829	0.139136	0.147813	0.157357	0.00548304	0.00535654	0.00663612	0.00688694	0.159353	0.00644061	0.145975	0.00282415	0.162744	0.16632	0.215251	0.217016	0.212333	0.00341253	0.00259946	0.00450287	0.00479102	0.00442015	0.00303061	0.00303061	0.00617968	0.00123478	0.00123478	0.00115038	0.155765	0.141535	0.162183	0.190571	0.00599598	0	0.000869889	0.659112	0.0030754	0.00181187	0.00360927	0.000192326	1	0	0	0.00158826	5.28e-05
hsa-mir-4728	0.181539	0.172031	0.206317	0.208168	0.208548	0.169462	0.176589	0.185518	0.189421	0.230092	0.235133	0.235971	0.188602	0.18865	0.166992	0.526844	0.192203	0.20219	0.245148	0.24801	0.208593	0.00891673	0.375681	0.271494	0.252062	0.011534	0.383505	0.383505	0.487046	0.0192095	0.0192095	0.0289108	0.182821	0.171737	0.194307	0.218498	0.180883	0	0.0105681	0.0144139	0.013725	0.0100646	0.0174763	0.0106842	0.0134112	0	0	0.0148999	0.0156721
hsa-mir-4731	0.158533	0.142241	0.176039	0.178329	0.177933	0.14251	0.151372	0.161103	0.166482	0.00638045	0.209336	0.209099	0.162882	0.162479	0.00559057	0.00307455	0.00454605	0.17165	0.00902775	0.00935725	0.00227138	9.11e-05	0.000452265	0.00327838	0.234808	0.00011808	0.000437625	0.000437625	0.00980152	0.000726277	0.000726277	0.00366145	0.16029	0.145966	0.166118	0.0103394	0.15456	0	0.000164868	0.000134283	0.000561426	0.0001619	0.000178048	6.62e-05	0.000134391	0	0	0.00532221	0.00125847
hsa-mir-4732	0.245222	0.142482	0.176029	0.177659	0.178116	0.143483	0.14732	0.0598665	0.166192	0.0551085	0.194092	0.195434	0.161535	0.158083	0.13472	0.0265581	0.157433	0.16751	0.199194	0.2017	0.174158	0.00456654	0.286789	0.217553	0.20215	0.00591001	0.0228714	0.0228714	0.0856662	0.0165061	0.0165061	0.364571	0.159964	0.145947	0.16106	0.180011	0.149949	0	0.0100103	0.0161003	0.00858811	0.00764996	0.493482	0.0127705	0.00691915	0	0	0.00954283	0.010248
hsa-mir-4736	0.0118018	0.0183942	0.0327152	0.0330958	0.0334629	0.0227916	0.0205106	0.174033	0.0138234	0.0123835	0.0246718	0.0243529	0.0145543	0.0159458	0.00682406	0.00658867	0.01453	0.0186556	0.237049	0.241537	0.00409869	0.000232447	0.000862687	0.0098367	0.0100236	0.000301317	0.000897126	0.000897126	0.00801062	0.0019146	0.0019146	0.00604744	0.0186445	0.0235517	0.0116734	0.0236082	0.160365	0	0.000341631	0.000363422	0.00156093	0.000336135	0.000453976	0.000215936	0.000342461	0	0	0.002821	0.0294082
hsa-mir-4739	0.136127	0.0968646	0.166588	0.168663	0.172242	0.132792	0.140223	0.158693	0.0635538	0.0726964	0.184367	0.185228	0.147792	0.147292	0.127746	0.18936	0.145362	0.11256	0.256436	0.260781	0.130337	0.00205816	0.218899	0.145994	0.135333	0.00266552	0.00641064	0.00641064	0.0128103	0.0070297	0.0070297	0.287013	0.105774	0.0986728	0.11504	0.172413	0.179059	0	0.00450011	0.00467802	0.00391088	0.00315194	0.383746	0.0050067	0.000651024	0	0	0.00350012	0.0183224
hsa-mir-4753	0.00133252	0	0.000461342	0.000467394	0.000466131	0	0	0	0.000437934	0	0	0	0.000269048	0.00095826	0.000173978	0	0.000976846	0.00073786	0	0	0	0	0	0	0	0	0	0	0.000237748	0	0	0	0	0	0	0	0	0	0	0	0	0	0	0.00151367	0	0	0	0	0
hsa-mir-4758	0.156227	0.147571	0.183879	0.186233	0.185737	0.144792	0.153047	0.0132126	0.0152585	0.00805529	0.210136	0.211379	0.17006	0.166858	0.146527	0.00741891	0.16626	0.175113	0.218766	0.220557	0.22073	0.000380384	0.40071	0.252773	0.232935	0.00049307	0.0105297	0.0105297	0.00785385	0.0109958	0.0109958	0.504997	0.164147	0.148524	0.168775	0.191559	0.153419	0	0.00777401	0.00834741	0.00287571	0.0047223	0.705414	0.00933482	0.00056155	0	0	0.00239785	5.28e-05
hsa-mir-4764	0.000589821	0.00520309	0.000204879	0.000207567	0.000207005	0.000166084	0.000306613	0.00284314	0.00289832	0.000115285	0.000145322	0.000145491	0.000502661	0.0020483	0.000508617	8.73e-05	0.00212217	0.00535153	0.00385903	0.00394052	7.84e-05	0	9.65e-05	0.000144866	0.000133353	0	6.27e-05	6.27e-05	6.92e-05	0	0	0	0.194467	0.000214628	0.000475128	0.00469825	0.00082923	0	0	0	0	0	0	0	0	0	0	0	0.000274125
hsa-mir-4772	0.00552136	0	0.00571456	0.00578946	0.00577382	0.00439264	0.00463147	0.00472156	0.00566411	0.00114477	0.00616772	0.00617488	0.0123388	0.010361	0.140971	0	0.0102615	0.00500776	0	0	1.24e-05	0	0	6.77e-05	6.23e-05	0	0	0	0.0162427	0	0	0	0.000405753	0.000283928	4.52e-05	0.000474052	0.000246144	0	0	0	0	0	0	0.000274925	0	0	0	0	0
hsa-mir-4775	0.183935	0.171792	0.212947	0.215703	0.215125	0.169608	0.180007	0.0142403	0.199292	0.0136839	0.0201094	0.0211209	0.199995	0.195279	0.172848	0.00368828	0.197022	0.203965	0.0186091	0.0187663	0.255621	0.000145475	0.00664588	0.298132	0.274659	0.000188581	0.499908	0.499908	0.00415276	0.00492458	0.00492458	0.596146	0.194798	0.173318	0.198529	0.00571594	0.181215	0	0.00372678	0.783847	0.0011094	0.00225528	0.00723912	0.0424874	0.000213459	0	0	0.000963545	1.55e-05
hsa-mir-4778	0.002081	0.00626609	0.001914	0.00190235	0.00189721	0.00227223	0.0038892	0.00934472	0.00183594	0.00328277	0.00221899	0.00222156	0.00280483	0.00432407	0.00954685	0.000237608	0.00418872	0.00322053	0.00276889	0.00279165	0.00641639	0.00313225	0.000161811	0.00171	0.00186197	0.00405726	0.000376007	0.000376007	0.00022695	0	0	0	0.0051367	0.00324892	0.0139782	0.00261412	0.00240072	0	0.000355838	0.00014566	0.002562	0.000810719	0.00296268	0	0.000228757	0	0	0.000615035	0
hsa-mir-4782	0.129377	0.116954	0.144041	0.1459	0.145509	0.115917	0.125914	0.131851	0.137634	0.172153	0.018771	0.01898	0.133695	0.133043	0.12149	0.00293092	0.138259	0.138766	0.178907	0.18037	0.0151508	0.000195596	0.00250455	0.0197968	0.0183741	0.000253553	0.0274302	0.0274302	0.00907929	0.000919903	0.000919903	0.000889004	0.129099	0.0164861	0.134803	0.158934	0.124432	0	0.000698876	0.00023107	0.000305406	0.000677618	0.000384033	2.89e-05	0.000291144	0	0	0.000423221	1.54e-05
hsa-mir-4792	0.00814595	0.00748563	0.00818562	0.00827373	0.00839445	0.0088362	0.109026	0.0083401	0.00766293	0.00623955	0.00806701	0.00801161	0.00835729	0.00700702	0.00835325	0.00376389	0.00807951	0.00723169	0.00757865	0.00788437	0.00137184	8.5e-05	0.000595576	0.00630545	0.00636071	0.000110253	0.000544112	0.000544112	0.0116092	0.000656423	0.000656423	0.00578774	0.00939104	0.105278	0.00814662	0.00806221	0.00902035	0	0.000190455	0.00011686	0.000463013	0.00018378	0.000167327	4.46e-05	0.000127069	0	0	0.00100159	0.00100453
hsa-mir-4793	0.00289622	0.00308628	0.00356996	0.00361677	0.003607	0.00440145	0.00237471	0.00329365	0.00575676	0.00140256	0.00464697	0.00477947	0.00343967	0.00228158	0.000875151	0.000285325	0.00175729	0.00298245	0.00153596	0.00154859	0.00341649	0	0.000972078	0.00157705	0.00145174	0	0.00178701	0.00178701	8.52e-05	0.000591083	0.000591083	0.00361348	0.0097766	0.00314749	0.00543748	0.00630002	0.00175256	0	0.000427302	0.0025242	0.000114261	0.000279693	0.00140458	0.00248945	0	0	0	8.87e-05	0
hsa-mir-483	0.407466	0.388129	0.320624	0.298162	0.296361	0.426482	0.348644	0.362132	0.255472	0.307853	0.256197	0.227578	0.401434	0.277798	0.318428	0.158444	0.410906	0.449759	0.28961	0.25209	0.404541	0.00276918	0.254651	0.318889	0.298024	0.00335198	0.219019	0.219019	0.208279	0.168245	0.168245	0.220929	0.36577	0.40526	0.407792	0.403062	0.348158	0.189006	0.210842	0.272267	0.144595	0.126521	0.128125	0.117944	0.173222	0	0.0045561	0.181367	0.00535569
hsa-mir-484	0.262659	0.327522	0.448205	0.453625	0.452534	0.373147	0.352326	0.323388	0.411083	0.218152	0.343017	0.344471	0.328745	0.329906	0.210239	0.353927	0.385824	0.332462	0.30205	0.305518	0.384689	0.00496804	0.307198	0.381244	0.412521	0.00535234	0.411089	0.411089	0.282541	0.252528	0.252528	0.202444	0.344613	0.409741	0.339415	0.200923	0.313691	0.000112459	0.32151	0.253608	0.221763	0.188109	0.0093822	0.0157546	0.0023661	0	0	0.178311	0.225528
hsa-mir-485	0.356626	0.34093	0.402648	0.362595	0.362619	0.346517	0.346793	0.395484	0.340099	0.418561	0.384654	0.384538	0.375488	0.332836	0.341595	0.1736	0.32047	0.24091	0.378734	0.382814	0.219281	0.00605305	0.119002	0.182913	0.304746	0.00432497	0.125061	0.125061	0.316455	0.27306	0.27306	0.0750306	0.325651	0.300944	0.317017	0.317188	0.331588	0.000585122	0.00621438	0.198016	0.241957	0.301478	0.00519041	0.00164328	0.298695	0.00302317	0	0.48237	0.011244
hsa-mir-486	0.444717	0.489346	0.503708	0.486959	0.485448	0.401186	0.366524	0.407993	0.388112	0.305253	0.342855	0.344956	0.45774	0.452177	0.441049	0.26294	0.499564	0.506288	0.453145	0.457902	0.429664	0.00409798	0.221542	0.321222	0.399054	0.00503632	0.307565	0.307565	0.202962	0.157136	0.157136	0.339927	0.47771	0.479861	0.493994	0.40546	0.531768	0.000505474	0.193444	0.248676	0.133673	0.264496	0.123422	0.0249544	0.157952	0	0.00497495	0.259241	0.0161919
hsa-mir-487a	0.185083	0.168392	0.00986281	0.00993448	0.00991247	0.00893604	0.0087306	0.00820786	0.00968648	0.00902732	0.00964109	0.00981112	0.00898448	0.00888198	0.0036041	0.00186766	0.00960074	0.199239	0.0108564	0.0109541	0.00379788	0.000253762	0.00171665	0.00467079	0.00443902	0.000328942	0.00526787	0.00526787	0.00385181	0.000817736	0.000817736	0.00219847	0.00445105	0.169148	0.00697812	0.228201	0.180018	0	0.0005873	0.000348182	0.000399675	0.000581579	0.000494482	0.000125747	0.000372222	0	0	0.000428879	3.43e-05
hsa-mir-487b	0.26561	0.231651	0.269556	0.219048	0.216717	0.266242	0.284011	0.226671	0.20971	0.135476	0.157519	0.157876	0.254851	0.285173	0.265674	0.00634147	0.316189	0.258751	0.229815	0.231121	0.321422	0.00143509	0.14551	0.371928	0.343799	0.00185839	0.336384	0.336384	0.0279267	0.00651656	0.00651656	0.411569	0.283773	0.260515	0.306416	0.238608	0.223606	0.00349921	0.00461274	0.532734	0.00276987	0.00348857	0.245929	0.0236882	0.344668	0.000187743	0.00818972	0.00493119	0.000141281
hsa-mir-488	0.396344	0.363927	0.394205	0.34092	0.340093	0.317337	0.334815	0.351156	0.258745	0.241939	0.390973	0.391919	0.411025	0.309148	0.321685	0.205503	0.361155	0.312863	0.404232	0.407526	0.242872	0.00505578	0.297196	0.192816	0.436192	0.00478713	0.153419	0.153419	0.171386	0.007648	0.007648	0.201934	0.401492	0.367776	0.417574	0.219387	0.336119	0.00024685	0.00798402	0.258137	0.00517332	0.389392	0.275418	0.00455481	0.387096	0	0	0.389109	0.000914038
hsa-mir-489	0.325785	0.29162	0.257142	0.260024	0.256036	0.215384	0.290945	0.23729	0.293701	0.296494	0.262116	0.263149	0.236865	0.296512	0.362044	0.175378	0.346311	0.302739	0.38202	0.385157	0.250418	0.279898	0.211854	0.195808	0.181478	0.354371	0.135665	0.135665	0.346936	0.304262	0.304262	0.00608707	0.287249	0.296042	0.229306	0.340287	0.341576	3.57e-05	0.00410619	0.00340965	0.483414	0.00430922	0.267009	0.00725131	0.0037432	0	0.00116071	0.211046	0.00128884
hsa-mir-490	0.40953	0.387475	0.403807	0.408338	0.407612	0.322943	0.397688	0.278775	0.308097	0.292982	0.35161	0.353148	0.404582	0.38881	0.385965	0.0324615	0.484296	0.4048	0.42653	0.430254	0.400497	0.249776	0.217051	0.363786	0.466946	0.316241	0.303749	0.303749	0.230176	0.275015	0.275015	0.36222	0.418558	0.442251	0.478423	0.300624	0.42091	0	0.0108809	0.281182	0.432107	0.301852	0.433344	0.0204191	0.00590545	0	0.216515	0.475891	0.0050184
hsa-mir-491	0.323512	0.417593	0.439472	0.412991	0.411563	0.427301	0.375561	0.342567	0.278431	0.310563	0.285222	0.285272	0.435205	0.359721	0.236959	0.121823	0.421817	0.477479	0.32263	0.32505	0.334466	0.00500167	0.175817	0.259293	0.241689	0.00405655	0.216596	0.216596	0.3052	0.206802	0.206802	0.408649	0.333719	0.412281	0.377047	0.288218	0.4177	0.00111428	0.0116941	0.332833	0.179178	0.118769	0.158327	0.0178763	0.214045	0.000462975	0.000217281	0.226458	0.000767558
hsa-mir-492	0.271155	0.281024	0.308359	0.312147	0.311415	0.249761	0.26215	0.181235	0.288809	0.229144	0.233314	0.234768	0.286032	0.316811	0.254102	0.258809	0.319364	0.299254	0.241234	0.243348	0.37137	0.00148647	0.191778	0.430282	0.397351	0.0019255	0.465893	0.465893	0.489202	0.446748	0.446748	0.354886	0.310627	0.28071	0.289284	0.209883	0.268187	0	0.00710749	0.45831	0.392354	0.00520084	0.0080572	0.0262268	0.00219538	0	0	0.308067	0.00128841
hsa-mir-493	0.34888	0.335107	0.375121	0.329125	0.328784	0.308332	0.37036	0.339628	0.303909	0.305401	0.371668	0.372932	0.347231	0.352757	0.282711	0.204777	0.31876	0.446411	0.4539	0.457802	0.390674	0.290571	0.235911	0.298835	0.351518	0.367866	0.282398	0.282398	0.389143	0.319093	0.319093	0.0300186	0.387905	0.356048	0.433228	0.361568	0.334567	0.00032228	0.0108058	0.242253	0.501653	0.0102262	0.280561	0.0119604	0.347761	0	0	0.223587	0.00587387
hsa-mir-494	0.421207	0.454138	0.498153	0.47898	0.470681	0.414909	0.401951	0.441175	0.38231	0.366523	0.427476	0.399883	0.436608	0.401529	0.419047	0.282105	0.475437	0.461578	0.480335	0.484824	0.413759	0.145347	0.235937	0.285577	0.341531	0.183595	0.272787	0.272787	0.290568	0.1673	0.1673	0.113363	0.48721	0.45535	0.49764	0.482358	0.51842	0.00216892	0.209444	0.120367	0.254426	0.28812	0.255291	0.0145259	0.173189	0	0.125849	0.342651	0.0125502
hsa-mir-495	0.31867	0.355744	0.358195	0.32335	0.323684	0.348964	0.384284	0.306736	0.269779	0.306363	0.341628	0.297096	0.367538	0.320924	0.330488	0.161627	0.419809	0.365051	0.409586	0.413646	0.358922	0.222077	0.210901	0.310891	0.289968	0.280538	0.265551	0.265551	0.245446	0.0136465	0.0136465	0.199232	0.451271	0.356922	0.421197	0.471004	0.358917	0.00233502	0.0118244	0.178204	0.188138	0.00974846	0.383236	0.00627158	0.263975	0	0.190974	0.112442	0.0129845
hsa-mir-496	0.1932	0.119483	0.140508	0.142033	0.141702	0.175396	0.119606	0.12734	0.131368	0.164006	0.165403	0.164401	0.130309	0.129269	0.180516	0.437834	0.130343	0.142926	0.170011	0.171475	0.164588	0.00213424	0.315786	0.193519	0.179335	0.00276502	0.31852	0.31852	0.358532	0.00542598	0.00542598	0.00697193	0.195785	0.17878	0.137344	0.238221	0.189707	0	0.00314124	0.00332434	0.0036054	0.00306986	0.00416985	0.00199671	0.00315511	0	0	0.0104199	0.000560959
hsa-mir-497	0.501979	0.462115	0.517643	0.496043	0.485227	0.491453	0.50972	0.444249	0.429235	0.395991	0.448695	0.448551	0.506508	0.457885	0.425595	0.258628	0.531898	0.514701	0.481768	0.486476	0.492886	0.220524	0.260691	0.439726	0.49123	0.206296	0.39822	0.39822	0.322188	0.184806	0.184806	0.247722	0.527575	0.571407	0.580956	0.457302	0.568137	0.00136499	0.229596	0.300003	0.283203	0.318112	0.285707	0.0261917	0.193041	0	0.140433	0.378799	0.16281
hsa-mir-498	0.363116	0.373665	0.455964	0.461369	0.460706	0.371631	0.392428	0.361562	0.477893	0.383812	0.460988	0.462191	0.423967	0.46217	0.302141	0.0252045	0.343216	0.278925	0.324349	0.327472	0.28972	0.00294657	0.0132184	0.275403	0.378769	0.00380934	0.28167	0.28167	0.202111	0.255586	0.255586	0.216014	0.363123	0.275801	0.309628	0.155786	0.291342	0	0.00871403	0.267711	0.224441	0.280977	0.00994273	0.022144	0.0037664	0.00242608	0	0.444211	0.00533055
hsa-mir-499	0.335014	0.293429	0.357205	0.335443	0.320381	0.364383	0.321188	0.211257	0.289444	0.2108	0.244452	0.2466	0.375315	0.360629	0.412991	0.103755	0.398609	0.371919	0.34528	0.375184	0.355602	0.00372808	0.149712	0.30918	0.287883	0.00480614	0.292558	0.292558	0.275004	0.165381	0.165381	0.339587	0.390146	0.37077	0.313883	0.27014	0.356801	0.00098946	0.0101007	0.27272	0.143111	0.0100979	0.134315	0.0320585	0.174499	0.00232477	0.0189511	0.113469	0.00858554
hsa-mir-499a	0.284993	0.37137	0.400476	0.405112	0.38923	0.365244	0.378151	0.304608	0.330269	0.318453	0.312383	0.31392	0.463898	0.428603	0.384288	0.13221	0.470028	0.307457	0.452408	0.456696	0.321215	0.00265871	0.102245	0.281332	0.366858	0.00343671	0.32471	0.32471	0.294468	0.221053	0.221053	0.346675	0.413819	0.385759	0.386351	0.219658	0.421228	5.41e-05	0.00876264	0.225028	0.193046	0.242853	0.0105736	0.0261054	0.00333162	0	0.177517	0.382235	0.00827041
hsa-mir-499b	0.235308	0.214653	0.262561	0.265915	0.265218	0.21348	0.226436	0.240039	0.249021	0.311025	0.307619	0.308557	0.242709	0.244351	0.221504	0.00678593	0.24806	0.254386	0.322906	0.325545	0.320888	0.00048432	0.0060919	0.37253	0.343509	0.000627742	0.270196	0.270196	0.417564	0.623004	0.623004	0.00555004	0.236863	0.214878	0.244356	0.287365	0.230513	0	0.00513607	0.00142977	0.549109	0.00362955	0.00270462	0.00111759	0.000713964	0	0	0.430277	0.000199529
hsa-mir-500	0.36344	0.273664	0.331699	0.271298	0.248432	0.271241	0.366789	0.243932	0.190881	0.203507	0.309245	0.310672	0.290226	0.338733	0.288855	0.00826627	0.315242	0.301036	0.499427	0.503416	0.40359	0.00183377	0.175821	0.338508	0.312583	0.00237459	0.172054	0.172054	0.327985	0.388661	0.388661	0.220976	0.285044	0.353247	0.310638	0.338324	0.237806	0	0.00661404	0.283639	0.341279	0.00517115	0.302516	0.0154849	0.426221	0.000419976	0.00198498	0.267422	0.000313582
hsa-mir-5004	0.15499	0.139713	0.172843	0.00630776	0.00629829	0.139136	0.147813	0.157357	0.00548304	0.00535654	0.00663612	0.00688694	0.159353	0.00644061	0.145975	0.00282415	0.162744	0.16632	0.215251	0.217016	0.212333	0.00341253	0.00259946	0.00450287	0.00479102	0.00442015	0.00303061	0.00303061	0.00617968	0.00123478	0.00123478	0.00115038	0.155765	0.141535	0.162183	0.190571	0.00599598	0	0.000869889	0.659112	0.0030754	0.00181187	0.00360927	0.000192326	1	0	0	0.00158826	5.28e-05
hsa-mir-500a	0.174639	0.182495	0.292552	0.296285	0.268281	0.181825	0.190683	0.199075	0.279008	0.221966	0.192246	0.193169	0.178618	0.206457	0.202167	0.00525921	0.213785	0.187213	0.23324	0.235151	0.204682	0.0050232	0.00523091	0.186431	0.171985	0.00649658	0.0147226	0.0147226	0.412666	0.494046	0.494046	0.00409224	0.179084	0.143643	0.206302	0.210823	0.199124	0	0.00384228	0.000993366	0.437208	0.00272294	0.00637168	0.0153067	0.000469876	0	0.00255996	0.34102	0.000133734
hsa-mir-500b	0.15161	0.140739	0.169435	0.171603	0.171192	0.139607	0.14332	0.155087	0.237888	0.194916	0.197103	0.198075	0.157233	0.157666	0.142394	0.0064198	0.160789	0.164679	0.202925	0.204672	0.205974	0.000261237	0.0046822	0.23514	0.21689	0.000338626	0.00413551	0.00413551	0.43219	0.645068	0.645068	0.00707382	0.153943	0.141061	0.156392	0.180521	0.151591	0	0.00478454	0.0011532	0.568738	0.00323042	0.00233686	0.00103781	0.000384325	0	0	0.445689	0.000551732
hsa-mir-501	0.274212	0.186372	0.227935	0.230394	0.230525	0.190183	0.325705	0.208021	0.283643	0.168058	0.262846	0.263498	0.209347	0.280894	0.123413	0.0198251	0.212102	0.296817	0.278252	0.28117	0.158081	0.00317862	0.0115981	0.308584	0.389323	0.00411373	0.0124299	0.0124299	0.34193	0.443478	0.443478	0.0161005	0.278885	0.25469	0.282874	0.163563	0.203905	9.17e-05	0.00655254	0.00573439	0.391793	0.00962061	0.00753992	0.00460418	0.00481475	0.00662259	0	0.309131	0.0077639
hsa-mir-5010	0.00362322	0.152204	0.000455556	0.000461532	0.000460284	0.152716	0.000834142	0.171609	0.000642315	0.225125	0.000862915	0.000863917	0.17308	0.0017843	0.000697195	0	0.176122	0.179912	0.233282	0	0.231824	0.000972776	0.438111	0.273435	0.251837	0	0.00026869	0.00026869	0	0	0	0	0.00136066	0.15411	0.175843	0.208039	0.0024408	1	0	0	0	0	0	0	0	0	0	0.000130523	0
hsa-mir-502	0.432783	0.498537	0.493257	0.458699	0.457574	0.399794	0.42206	0.359305	0.425269	0.403232	0.427183	0.428822	0.496545	0.418681	0.42603	0.151537	0.511847	0.420511	0.527761	0.532188	0.346193	0.00635774	0.219135	0.331961	0.428948	0.00819328	0.282312	0.282312	0.286782	0.25652	0.25652	0.339834	0.447137	0.42142	0.448598	0.316449	0.43147	2.96e-05	0.010377	0.432588	0.225969	0.281439	0.202713	0.0228897	0.276889	0	0	0.443038	0.00378865
hsa-mir-503	0.3794	0.408709	0.394788	0.36658	0.364929	0.384496	0.387032	0.323032	0.259287	0.341275	0.25166	0.25296	0.423586	0.369354	0.393065	0.128837	0.517104	0.497423	0.433232	0.436799	0.477159	0.187071	0.183076	0.48067	0.448223	0.236473	0.308498	0.308498	0.302049	0.208151	0.208151	0.422161	0.470335	0.390747	0.477413	0.40885	0.481289	0	0.0108754	0.345408	0.324471	0.127541	0.325928	0.0196809	0.222979	0.000783829	0.164391	0.153266	0.00358299
hsa-mir-504	0.267644	0.21131	0.287213	0.290232	0.290173	0.297189	0.244189	0.265861	0.169899	0.25959	0.345826	0.277884	0.303281	0.259402	0.236609	0.0258072	0.261474	0.320796	0.380182	0.384856	0.238201	0.00471023	0.173546	0.23005	0.215994	0.00608783	0.172438	0.172438	0.223823	0.0148566	0.0148566	0.224252	0.331188	0.281121	0.249298	0.423881	0.415104	0	0.00813263	0.00974166	0.00909034	0.00759094	0.289631	0.00825781	0.00638826	0	0	0.178653	0.0184235
hsa-mir-505	0.269681	0.271417	0.301833	0.305419	0.302915	0.350511	0.259194	0.284709	0.312207	0.231727	0.348955	0.350938	0.333059	0.280525	0.261055	0.407549	0.341163	0.371164	0.412	0.341784	0.486528	0.0023233	0.543826	0.526398	0.487723	0.00259317	0.394567	0.394567	0.38456	0.293287	0.293287	0.168459	0.337292	0.320186	0.304474	0.397249	0.308941	0.34487	0.372374	0.00579502	0.333656	0.215589	0.225076	0.00826083	0.00235129	0.211852	0.00368175	0.20325	0.000538027
hsa-mir-506	0.525934	0.516835	0.54342	0.549783	0.547816	0.495675	0.467345	0.430498	0.407878	0.359055	0.482514	0.483445	0.530002	0.531394	0.377471	0.330876	0.555904	0.556611	0.542875	0.547063	0.449365	0.00293671	0.333293	0.431808	0.558639	0.00379534	0.472951	0.472951	0.352863	0.242971	0.242971	0.475443	0.585352	0.505292	0.566772	0.463691	0.61975	0	0.301857	0.241642	0.20837	0.413519	0.185139	0.0273842	0.00335049	0	0.00549813	0.48613	0.000835541
hsa-mir-507	0.179248	0.196513	0.235512	0.238032	0.19995	0.197828	0.206004	0.214307	0.221321	0.0650305	0.273095	0.273205	0.186341	0.218964	0.119574	0.0290175	0.117755	0.194173	0.0804153	0.0826077	0.0942964	0.00539387	0.0159722	0.0648963	0.244447	0.00698123	0.0172526	0.0172526	0.234098	0.0116772	0.0116772	0.0225655	0.187009	0.204325	0.223291	0.0818337	0.215402	0	0.00587834	0.0088671	0.00863957	0.00554194	0.0106558	0.0290367	0.00818287	0	0.00405347	0.0141614	0.0136238
hsa-mir-508	0.256245	0.340575	0.349157	0.353497	0.332766	0.321711	0.300196	0.266254	0.269955	0.289399	0.408612	0.407472	0.40656	0.324671	0.255851	0.00855665	0.271711	0.344923	0.323427	0.326135	0.245498	0.00461246	0.163352	0.236158	0.307162	0.0059616	0.00836933	0.00836933	0.439338	0.364717	0.364717	0.20825	0.349928	0.331493	0.293504	0.250312	0.352242	0	0.00603963	0.00442131	0.32204	0.00461047	0.284034	0.0143508	0.00134226	0	0.00185017	0.392309	0.000870166
hsa-mir-509	0.381069	0.395753	0.481252	0.486797	0.485981	0.397408	0.41461	0.356416	0.479779	0.401048	0.467699	0.467567	0.447586	0.445303	0.369741	0.150265	0.444184	0.340069	0.465569	0.47145	0.317371	0.00846637	0.207504	0.37278	0.512282	0.00792661	0.351847	0.351847	0.294721	0.241181	0.241181	0.318323	0.440467	0.38618	0.402204	0.267076	0.425422	0.000554402	0.0110571	0.244507	0.21224	0.262964	0.189413	0.0180464	0.00513279	0	0	0.418222	0.0229861
hsa-mir-509-1	0.105261	0.203316	0.251462	0.254533	0.253914	0.204148	0.216405	0.231297	0.237561	0.180861	0.298073	0.298111	0.231889	0.232259	0.132001	0.00320982	0.14447	0.111802	0.190768	0.192451	0.00802697	0.00651949	0.00116941	0.00701876	0.147895	0.00842821	0.00139397	0.00139397	0.0118614	0.0057841	0.0057841	0.0033279	0.232449	0.208942	0.10974	0.0124499	0.221833	0	0.000384274	0.00160662	0.0100284	0.000980188	0.00632147	7.08e-05	0.00242092	0	0	0.00771375	0.00083764
hsa-mir-509-2	0.105261	0.203316	0.251462	0.254533	0.253914	0.204148	0.216405	0.231297	0.237561	0.180861	0.298073	0.298111	0.231889	0.232259	0.132001	0.00320982	0.14447	0.111802	0.190768	0.192451	0.00802697	0.00651949	0.00116941	0.00701876	0.147895	0.00842821	0.00139397	0.00139397	0.0118614	0.0057841	0.0057841	0.0033279	0.232449	0.208942	0.10974	0.0124499	0.221833	0	0.000384274	0.00160662	0.0100284	0.000980188	0.00632147	7.08e-05	0.00242092	0	0	0.00771375	0.00083764
hsa-mir-509-3	0.139813	0.191822	0.278557	0.281988	0.281292	0.226429	0.239645	0.256033	0.263473	0.22275	0.330232	0.33034	0.256999	0.257828	0.161997	0.00299709	0.178104	0.106028	0.179465	0.181053	0.00918049	0.00673397	0.00109179	0.00809423	0.140131	0.00870294	0.00315937	0.00315937	0.013376	0.00540131	0.00540131	0.00310747	0.219508	0.1978	0.104315	0.0656051	0.245319	0	0.000358734	0.00149996	0.00989255	0.00210857	0.00651444	6.61e-05	0.00226019	0	0	0.00838375	0.000781976
hsa-mir-5096	0.114845	0.0182559	0.0163606	0.0165648	0.0165896	0.108478	0.0141977	0.0245564	0.00766753	0.151117	0.0198346	0.00953458	0.122597	0.014952	0.0141376	0.00187522	0.011157	0.133548	0.0151615	0.0154081	0.0114185	0.000167846	0.000305474	0.00463499	0.00642262	0.00021758	0.00218084	0.00218084	0.33571	0.00124249	0.00124249	0.00285232	0.130837	0.116749	0.124815	0.158642	0.1278	0	0.000100249	6.07e-05	0.00113477	0.000148448	0.000203552	2.27e-05	6.55e-05	0	0	0.346175	0.000506117
hsa-mir-510	0.178032	0.248692	0.356408	0.360444	0.360063	0.247244	0.259934	0.277863	0.281314	0.257798	0.350314	0.350793	0.277002	0.277636	0.188417	0.259753	0.213676	0.197034	0.279791	0.283565	0.11399	0.00918187	0.188251	0.146728	0.241971	0.0118447	0.189284	0.189284	0.253698	0.0138841	0.0138841	0.0202538	0.323449	0.296232	0.189628	0.129571	0.268126	0	0.00535148	0.00990132	0.0144184	0.00555459	0.0133584	0.00540796	0.00729937	0	0	0.0134856	0.0137595
hsa-mir-5100	0.119647	0.109374	0.133352	0.135037	0.134887	0.192129	0.117647	0.124108	0.126962	0.277647	0.151859	0.152147	0.123096	0.122843	0.11071	0.0090809	0.224661	0.224795	0.166103	0.293186	0.153228	0.000335881	0.00230443	0.185031	0.170718	0.000435376	0.301692	0.301692	0.0091844	0.00124877	0.00124877	0.0125568	0.118109	0.110072	0.126795	0.148501	0.117832	0	0.000765892	0.000461067	0.000663747	0.000749572	0.000657184	0.000170682	0.000496649	0	0	0.000902796	0.0268502
hsa-mir-511	0.197494	0.216012	0.221197	0.223577	0.226303	0.240997	0.194705	0.271742	0.20263	0.333686	0.250638	0.251526	0.266309	0.203465	0.17844	0.145913	0.270242	0.254478	0.369411	0.285508	0.292256	0.00444918	0.195442	0.349913	0.324147	0.00348062	0.159729	0.159729	0.279351	0.354867	0.354867	0.0217683	0.237393	0.218288	0.243112	0.43265	0.172029	0.426652	0.00559234	0.00477762	0.312821	0.00683638	0.00631103	0.00373299	0.0040678	0.00305185	0	0.254472	0.0105471
hsa-mir-512	0.301377	0.337371	0.340722	0.283453	0.28273	0.335092	0.292786	0.322579	0.202649	0.338953	0.27806	0.279526	0.382423	0.258876	0.282462	0.00938368	0.38732	0.398083	0.506716	0.418946	0.456327	0.00224083	0.357008	0.4409	0.407368	0.00236113	0.171828	0.171828	0.255867	0.372157	0.372157	0.21258	0.305773	0.309914	0.384778	0.488689	0.243054	0.448007	0.00656279	0.271479	0.32657	0.00487562	0.289564	0.0043677	0.407862	0	0	0.256128	0.00149788
hsa-mir-512-1	0.234516	0.155855	0.183231	0.1853	0.150979	0.155921	0.250446	0.167878	0.174665	0.174269	0.215343	0.216339	0.142745	0.271559	0.260617	0.00594438	0.278408	0.251714	0.321242	0.323867	0.358726	0.52148	0.00599469	0.207822	0.192053	0.662152	0.00561561	0.00561561	0.468847	0.565567	0.565567	0.00493988	0.242499	0.243665	0.273523	0.287622	0.259785	0	0.00458778	0.00286529	0.890464	0.00440488	0.49577	0.0173144	0.00313204	0	0.00294683	0.39117	0.000176336
hsa-mir-512-2	0.211105	0.140239	0.164121	0.165947	0.135417	0.144105	0.223719	0.152128	0.155422	0.158673	0.285482	0.192219	0.131669	0.242685	0.2352	0.00577474	0.248399	0.300724	0.284227	0.286571	0.318092	0.453216	0.00530242	0.182157	0.168891	0.575471	0.00496186	0.00496186	0.419319	0.491915	0.491915	0.00541135	0.28863	0.282188	0.246796	0.345339	0.300602	0	0.00400231	0.00249344	0.777945	0.00384466	0.430968	0.0149936	0.00272624	0	0.00254714	0.349723	0.0002664
hsa-mir-513	0.0734429	0.0101416	0.0163866	0.0165931	0.0165953	0.0120097	0.0114943	0.0139364	0.012517	0.0118896	0.0120165	0.0118371	0.0136867	0.07095	0.099524	0.00196613	0.0747982	0.105279	0.0124449	0.0126511	0.131633	3.7e-05	0.000343795	0.0121376	0.0114676	4.79e-05	0.000306414	0.000306414	0.0289903	0.0136595	0.0136595	0.00359777	0.103601	0.0935067	0.00958787	0.0112774	0.0241329	0	0.000102339	4.75e-05	0.0119423	9.88e-05	7.27e-05	0.00175866	5.52e-05	0	0	0.0107202	0.000344599
hsa-mir-513a	0.00163359	0.00817181	0.00550721	0.00557941	0	0.00773521	0.00646544	0.00519145	0.00634332	0.000319752	0.00664545	0.00665316	0.00213146	0.0060731	0.0182967	0	0.0102075	0.00116627	0.000931994	0.000939661	0.00775163	0	9.58e-05	0.000290547	0.000267455	0	0	0	0.0156223	0	0	0	0.136625	0.00830139	0.0064669	0.00882399	0.0139356	0	0	0	0	0	0	0.00557446	0	0	0.000410636	0	0
hsa-mir-513a-1	0.262298	0.350532	0.404068	0.409033	0.40801	0.328625	0.346623	0.313289	0.325036	0.33142	0.473125	0.473766	0.374854	0.373072	0.167846	0.209064	0.191021	0.415903	0.247375	0.249472	0.244579	0.00142307	0.303661	0.277476	0.343818	0.00184311	0.300231	0.300231	0.177451	0.00988076	0.00988076	0.206965	0.24449	0.352771	0.254489	0.22098	0.35091	0	0.00530655	0.00555317	0.00498429	0.00482415	0.281414	0.00473383	0.00269017	0	0	0.00985871	0.000824854
hsa-mir-513a-2	0.262298	0.350532	0.404068	0.409033	0.40801	0.328625	0.346623	0.313289	0.325036	0.33142	0.473125	0.473766	0.374854	0.373072	0.167846	0.209064	0.191021	0.415903	0.247375	0.249472	0.244579	0.00142307	0.303661	0.277476	0.343818	0.00184311	0.300231	0.300231	0.177451	0.00988076	0.00988076	0.206965	0.24449	0.352771	0.254489	0.22098	0.35091	0	0.00530655	0.00555317	0.00498429	0.00482415	0.281414	0.00473383	0.00269017	0	0	0.00985871	0.000824854
hsa-mir-513b	0.186073	0.304121	0.344997	0.349411	0.34853	0.279779	0.294172	0.245774	0.25426	0.226884	0.405623	0.405974	0.319997	0.318236	0.0768035	0.00627112	0.0865126	0.362744	0.114564	0.115631	0.118722	0.000326389	0.193916	0.125937	0.225966	0.000423044	0.00604297	0.00604297	0.0158085	0.0086782	0.0086782	0.247241	0.16449	0.309078	0.167242	0.103874	0.299603	0	0.00435375	0.00418242	0.00391133	0.00380573	0.33829	0.00456898	0.000479544	0	0	0.0101796	0.000741917
hsa-mir-513c	0.280102	0.385426	0.450652	0.399464	0.398464	0.367386	0.385462	0.35934	0.283909	0.284691	0.424154	0.424309	0.418398	0.365513	0.21759	0.00900623	0.241889	0.459448	0.317416	0.320057	0.319618	0.0016166	0.156681	0.223488	0.29213	0.00209339	0.00796452	0.00796452	0.24862	0.348203	0.348203	0.199482	0.298075	0.366292	0.27358	0.2875	0.347436	0	0.00620576	0.253051	0.305542	0.00531601	0.269922	0.00420485	0.380061	0	0	0.250492	0.000749792
hsa-mir-514	0.158533	0.142241	0.176039	0.178329	0.177933	0.14251	0.151372	0.161103	0.166482	0.00638045	0.209336	0.209099	0.162882	0.162479	0.00559057	0.00307455	0.00454605	0.17165	0.00902775	0.00935725	0.00227138	9.11e-05	0.000452265	0.00327838	0.234808	0.00011808	0.000437625	0.000437625	0.00980152	0.000726277	0.000726277	0.00366145	0.16029	0.145966	0.166118	0.0103394	0.15456	0	0.000164868	0.000134283	0.000561426	0.0001619	0.000178048	6.62e-05	0.000134391	0	0	0.00532221	0.00125847
hsa-mir-514a	0.158533	0.142241	0.176039	0.178329	0.177933	0.14251	0.151372	0.161103	0.166482	0.00638045	0.209336	0.209099	0.162882	0.162479	0.00559057	0.00307455	0.00454605	0.17165	0.00902775	0.00935725	0.00227138	9.11e-05	0.000452265	0.00327838	0.234808	0.00011808	0.000437625	0.000437625	0.00980152	0.000726277	0.000726277	0.00366145	0.16029	0.145966	0.166118	0.0103394	0.15456	0	0.000164868	0.000134283	0.000561426	0.0001619	0.000178048	6.62e-05	0.000134391	0	0	0.00532221	0.00125847
hsa-mir-514a-1	0.113627	0.219325	0.271263	0.274682	0.274005	0.218845	0.233224	0.249197	0.256517	0.195922	0.321824	0.32191	0.250166	0.250616	0.142586	0.0034959	0.156211	0.12074	0.206329	0.20814	0.00848951	0.00701772	0.00127381	0.0076345	0.160273	0.0090726	0.0015184	0.0015184	0.0129039	0.00629865	0.00629865	0.00362426	0.249981	0.225003	0.118417	0.0133019	0.23873	0	0.000418641	0.00104366	0.0108495	0.00106776	0.00680639	7.72e-05	0.00152964	0	0	0.00839626	0.000912544
hsa-mir-514a-2	0.113627	0.219325	0.271263	0.274682	0.274005	0.218845	0.233224	0.249197	0.256517	0.195922	0.321824	0.32191	0.250166	0.250616	0.142586	0.0034959	0.156211	0.12074	0.206329	0.20814	0.00848951	0.00701772	0.00127381	0.0076345	0.160273	0.0090726	0.0015184	0.0015184	0.0129039	0.00629865	0.00629865	0.00362426	0.249981	0.225003	0.118417	0.0133019	0.23873	0	0.000418641	0.00104366	0.0108495	0.00106776	0.00680639	7.72e-05	0.00152964	0	0	0.00839626	0.000912544
hsa-mir-514a-3	0.113627	0.219325	0.271263	0.274682	0.274005	0.218845	0.233224	0.249197	0.256517	0.195922	0.321824	0.32191	0.250166	0.250616	0.142586	0.0034959	0.156211	0.12074	0.206329	0.20814	0.00848951	0.00701772	0.00127381	0.0076345	0.160273	0.0090726	0.0015184	0.0015184	0.0129039	0.00629865	0.00629865	0.00362426	0.249981	0.225003	0.118417	0.0133019	0.23873	0	0.000418641	0.00104366	0.0108495	0.00106776	0.00680639	7.72e-05	0.00152964	0	0	0.00839626	0.000912544
hsa-mir-514b	0.105961	0.0998613	0.122179	0.122739	0.123993	0.103278	0.105206	0.108582	0.106463	0.122497	0.13125	0.131732	0.11032	0.109919	0.0941331	0.0758563	0.112221	0.117314	0.136399	0.139112	0.0644559	0.0174934	0.0432365	0.13629	0.128547	0.0226421	0.0490987	0.0490987	0.232957	0.0351543	0.0351543	0.0571483	0.106843	0.105632	0.110288	0.124424	0.110169	0	0.0189197	0.0280798	0.0262025	0.0174746	0.0334916	0.0225904	0.0264717	0	0	0.0304004	0.0409203
hsa-mir-515	0.107681	0.104892	0.122506	0.123801	0.123506	0.100083	0.104593	0.110271	0.115144	0.14277	0.142802	0.143486	0.112432	0.113118	0.100221	0.386613	0.115003	0.122812	0.148867	0.150105	0.145478	0.00185311	0.280667	0.171293	0.158231	0.00240081	0.281678	0.281678	0.311356	0.00442162	0.00442162	0.00421315	0.108352	0.0992377	0.119608	0.130609	0.105462	0.00014744	0.00270024	0.00289237	0.00290085	0.0026401	0.00362164	0.00174489	0.00273942	0	0	0.00239201	0.00037427
hsa-mir-515-1	0.206068	0.224258	0.268135	0.2714	0.237257	0.218522	0.229432	0.144547	0.154078	0.137638	0.311556	0.312824	0.220999	0.24803	0.236378	0.36483	0.254887	0.229976	0.284914	0.28725	0.325544	0.00198496	0.519295	0.325569	0.300452	0.00257139	0.26851	0.26851	0.397573	0.0115815	0.0115815	0.360106	0.217504	0.224267	0.254702	0.253555	0.23501	0	0.00779729	0.00837023	0.00465389	0.00566867	0.497274	0.0261526	0.00293306	0	0.00333243	0.00385682	0.000384637
hsa-mir-515-2	0.206068	0.224258	0.268135	0.2714	0.237257	0.218522	0.229432	0.144547	0.154078	0.137638	0.311556	0.312824	0.220999	0.24803	0.236378	0.36483	0.254887	0.229976	0.284914	0.28725	0.325544	0.00198496	0.519295	0.325569	0.300452	0.00257139	0.26851	0.26851	0.397573	0.0115815	0.0115815	0.360106	0.217504	0.224267	0.254702	0.253555	0.23501	0	0.00779729	0.00837023	0.00465389	0.00566867	0.497274	0.0261526	0.00293306	0	0.00333243	0.00385682	0.000384637
hsa-mir-516	0.00846206	0.119027	0.00889784	0.00896113	0.00903966	0.117439	0.00793876	0.0087546	0.137159	0.00764571	0.00901529	0.0088981	0.00891133	0.00805017	0.00711127	0.00401321	0.00807301	0.139949	0.00884284	0.00909212	0.00390524	0.000373501	0.00177033	0.00695122	0.00735515	0.000484132	0.00451799	0.00451799	0.00985854	0.00109998	0.00109998	0.00439165	0.0111256	0.00890774	0.00886037	0.00921192	0.0132439	0	0.000571296	0.00031165	0.000746666	0.000636363	0.000586702	0.000107825	0.000341544	0	0	0.00194064	0.000711798
hsa-mir-516a	0.116502	0.115729	0.13396	0.135402	0.132679	0.109769	0.114734	0.120712	0.126064	0.152725	0.156486	0.157186	0.121639	0.123677	0.116207	0.417676	0.127639	0.132162	0.160696	0.162054	0.16015	0.0020136	0.302213	0.183404	0.16939	0.00260873	0.304203	0.304203	0.342182	0.00480328	0.00480328	0.00457613	0.20262	0.110337	0.130314	0.144535	0.119521	0	0.00293396	0.00314245	0.00315159	0.00286815	0.00393458	0.00563068	0.00297663	0	0.000275526	0.00259872	0.000406744
hsa-mir-516a-1	0.252117	0.233967	0.341285	0.345434	0.344541	0.231359	0.240758	0.198274	0.26112	0.253957	0.330969	0.332137	0.263645	0.263144	0.234199	0.215584	0.266165	0.149448	0.345682	0.347191	0.176668	0.00290342	0.316264	0.202723	0.371493	0.00330202	0.161155	0.161155	0.175067	0.00722362	0.00722362	0.211601	0.255628	0.233895	0.267697	0.156309	0.245341	0.0103081	0.00803349	0.00562706	0.0039835	0.412064	0.290848	0.00496694	0.00280242	0	0	0.410445	0.000255094
hsa-mir-516a-2	0.252117	0.233967	0.341285	0.345434	0.344541	0.231359	0.240758	0.198274	0.26112	0.253957	0.330969	0.332137	0.263645	0.263144	0.234199	0.215584	0.266165	0.149448	0.345682	0.347191	0.176668	0.00290342	0.316264	0.202723	0.371493	0.00330202	0.161155	0.161155	0.175067	0.00722362	0.00722362	0.211601	0.255628	0.233895	0.267697	0.156309	0.245341	0.0103081	0.00803349	0.00562706	0.0039835	0.412064	0.290848	0.00496694	0.00280242	0	0	0.410445	0.000255094
hsa-mir-516b	0.0139702	0.000412072	6.63e-05	6.72e-05	6.7e-05	0.00259193	0.000511012	0.000766813	0.0146232	0.00268586	1.38e-05	1.38e-05	0.000137952	0.00039156	0.139607	0	0.0138675	0.000110752	2.36e-05	0	0.00701685	0	4.47e-05	0.00830663	0.0076474	0	0	0	0	0	0	0	0.000115215	6.05e-05	0.00613348	0.000157064	0.00039343	0.00010611	0	0	0	0	0	0	0	0	0	0	0
hsa-mir-516b-1	0.156491	0.151087	0.252649	0.255691	0.255051	0.147224	0.152172	0.0876168	0.161151	0.107256	0.206924	0.208216	0.168155	0.166226	0.144369	0.266169	0.164872	0.177807	0.211885	0.213593	0.210749	0.00156236	0.384092	0.241147	0.22317	0.00202378	0.196316	0.196316	0.216243	0.00940667	0.00940667	0.26189	0.159408	0.14788	0.170654	0.185392	0.154248	0.000477065	0.00864588	0.00616869	0.0041449	0.00711752	0.358956	0.00606402	0.00230659	0	0	0.0052884	0.000456833
hsa-mir-516b-2	0.156491	0.151087	0.252649	0.255691	0.255051	0.147224	0.152172	0.0876168	0.161151	0.107256	0.206924	0.208216	0.168155	0.166226	0.144369	0.266169	0.164872	0.177807	0.211885	0.213593	0.210749	0.00156236	0.384092	0.241147	0.22317	0.00202378	0.196316	0.196316	0.216243	0.00940667	0.00940667	0.26189	0.159408	0.14788	0.170654	0.185392	0.154248	0.000477065	0.00864588	0.00616869	0.0041449	0.00711752	0.358956	0.00606402	0.00230659	0	0	0.0052884	0.000456833
hsa-mir-517	0.0145614	0.00688213	0.00478035	0.00482202	0.00490881	0.00720701	0.00463954	0.00540012	0.0141425	0.00586089	0.00490923	0.00464718	0.0050363	0.00459494	0.109747	0.00220928	0.0133977	0.00553461	0.00475081	0.00493077	0.00631478	0.000247896	0.000478789	0.00948593	0.00956987	0.000321339	0.00120144	0.00120144	0.00659802	0.000474011	0.000474011	0.00299723	0.00867098	0.00544058	0.0092436	0.00582032	0.00985708	7.45e-05	0.000160006	0.000131539	0.000469343	0.000240712	0.000324957	6.59e-05	0.000132391	0	0	0.00167984	0.000678677
hsa-mir-517a	0.430924	0.34868	0.425069	0.378556	0.377609	0.364566	0.413452	0.340073	0.302957	0.308616	0.436516	0.437637	0.393789	0.400362	0.382397	0.0111261	0.403309	0.36171	0.525288	0.529476	0.38483	0.287399	0.143788	0.319878	0.519883	0.364289	0.212545	0.212545	0.217777	0.313363	0.313363	0.179533	0.458152	0.416707	0.451155	0.346266	0.376698	0	0.00858254	0.229361	0.496693	0.346548	0.49707	0.00385554	0.343697	0	0	0.547285	0.000594628
hsa-mir-517b	0.000487678	0.00636637	0.000467674	0.000173911	0.000173441	0.0745214	0.000498423	0.00061472	0.000162949	0.000172674	0.000204734	0.000204972	0.00148973	0.000248361	0.0761991	0	0.000545067	0.00149859	0.000509722	0.000513916	0.00050461	0.00027852	0	0.130797	0.120483	0.000361039	0.220738	0.220738	9.3e-05	0	0	0	0.0811296	0.0735371	0.000658441	0.000590731	0.000447037	0	0	0.0011759	0.000227732	5.79e-05	0.000263411	0	0.0018459	0	0	5.79e-05	0
hsa-mir-517c	0.113972	0.114155	0.131645	0.133257	0.132921	0.145023	0.111769	0.119375	0.12354	0.152114	0.152409	0.15342	0.121318	0.123487	0.142264	0.00930896	0.123875	0.129829	0.156787	0.158101	0.156791	0.00075848	0.00767847	0.237948	0.22037	0.0009829	0.119531	0.119531	0.319678	0.476301	0.476301	0.00628962	0.154022	0.141772	0.120286	0.13613	0.120112	0	0.0096851	0.00137608	0.419493	0.00857859	0.00259965	0.00102104	0.000813569	0	0	0.330386	0.00018814
hsa-mir-518	0.00741811	0.0149542	0.00556969	0.00564268	0.00476765	0.114106	0.0104659	0.00805708	0.0701954	0.0105403	0.00807367	0.00808303	0.0121841	0.0184835	0.0733261	0.000244775	0.0148783	0.00321219	0.00447294	0.00450971	0.00994287	0.000314386	0.00235761	0.191574	0.179225	0.000407519	0.176005	0.176005	0.178428	0	0	0	0.0741863	0.0699373	0.00943484	0.0145726	0.0117531	0	0.000366565	0	0.000257061	0.00944159	0.000297333	0.000983011	0	0	0.00949496	0.009244	0
hsa-mir-5189	0.15499	0.139713	0.172843	0.00630776	0.00629829	0.139136	0.147813	0.157357	0.00548304	0.00535654	0.00663612	0.00688694	0.159353	0.00644061	0.145975	0.00282415	0.162744	0.16632	0.215251	0.217016	0.212333	0.00341253	0.00259946	0.00450287	0.00479102	0.00442015	0.00303061	0.00303061	0.00617968	0.00123478	0.00123478	0.00115038	0.155765	0.141535	0.162183	0.190571	0.00599598	0	0.000869889	0.659112	0.0030754	0.00181187	0.00360927	0.000192326	1	0	0	0.00158826	5.28e-05
hsa-mir-518a	0.225704	0.213135	0.258227	0.261531	0.259368	0.240201	0.221401	0.124803	0.277015	0.155628	0.160363	0.161717	0.241982	0.240891	0.218344	0.00601681	0.243747	0.248097	0.161599	0.162943	0.315285	0.000259949	0.0088406	0.410662	0.378824	0.000336946	0.321772	0.321772	0.430748	0.487575	0.487575	0.384821	0.237958	0.214977	0.241593	0.143128	0.229319	0	0.00581015	0.501186	0.428557	0.00374939	0.00619666	0.0298914	0.000381757	0	0.00613129	0.335893	0.000135091
hsa-mir-518a-1	0.16494	0.00759197	0.00888142	0.00831225	0.00829632	0.00811882	0.157432	0.00944843	0.00741738	0.0076792	0.00909714	0.00931848	0.0081108	0.169841	0.156708	0.00247799	0.17336	0.175983	0.228785	0.230659	0.22485	0.787499	0.00227988	0.00456742	0.00523406	1	0.0034398	0.0034398	0.00553253	0.00108389	0.00108389	0.0010102	0.167295	0.150786	0.172795	0.201937	0.158976	0	0.00076834	0.0029628	0.650668	0.0025907	0.747292	0.000168124	0.00442015	0	0	0.00239303	4.6e-05
hsa-mir-518a-2	0.16494	0.00759197	0.00888142	0.00831225	0.00829632	0.00811882	0.157432	0.00944843	0.00741738	0.0076792	0.00909714	0.00931848	0.0081108	0.169841	0.156708	0.00247799	0.17336	0.175983	0.228785	0.230659	0.22485	0.787499	0.00227988	0.00456742	0.00523406	1	0.0034398	0.0034398	0.00553253	0.00108389	0.00108389	0.0010102	0.167295	0.150786	0.172795	0.201937	0.158976	0	0.00076834	0.0029628	0.650668	0.0025907	0.747292	0.000168124	0.00442015	0	0	0.00239303	4.6e-05
hsa-mir-518b	0.154257	0.194186	0.291257	0.294883	0.294637	0.195945	0.200389	0.194425	0.153476	0.119532	0.127873	0.127968	0.219394	0.27155	0.11697	0.022158	0.258148	0.285925	0.360933	0.365313	0.241178	0.000590064	0.00866898	0.134566	0.125401	0.000764622	0.00714164	0.00714164	0.241788	0.339236	0.339236	0.288568	0.216792	0.170511	0.106783	0.162182	0.262937	0	0.00542516	0.00378519	0.297429	0.003657	0.0077521	0.00407806	0.00076724	0	0	0.241074	0.0129189
hsa-mir-518c	0.0232988	0.0902308	0.193347	0.195754	0.195242	0.11975	0.086172	0.0846354	0.17624	0.106547	0.111011	0.112026	0.0982971	0.0949437	0.0535215	0.00595522	0.0249431	0.0987814	0.114467	0.115416	0.0200343	0.00070416	0.00777285	0.091034	0.084151	0.000912573	0.145182	0.145182	0.00948202	0.00523376	0.00523376	0.028905	0.131954	0.119776	0.0933021	0.00846191	0.0862615	0	0.00380988	0.0259465	0.00162697	0.00268378	0.0060193	0.0140549	0.000926339	0	0	0.00144438	0.000100252
hsa-mir-518d	0.000652952	0.149547	0.000728622	0.00073818	0.000736185	0.00198373	0.000720509	0.00460838	0.000771026	0.00570739	0.000811927	0.00081287	0.163351	0.00174453	0.0125922	0.000422324	0.00391718	0.172359	0.000581385	0.000586167	0.0218398	0.000242414	0.000287612	0.00797994	0.00767563	0.000314237	0.00306302	0.00306302	0.000157619	0	0	0	0.00240186	0.00239558	0.0133561	0.000924853	0.00134113	0	0.000632424	0	0.000198209	0.00106943	0.000229264	0	0	0	0	0.000721714	0
hsa-mir-518e	0.250693	0.166111	0.197028	0.19932	0.197231	0.219409	0.241721	0.181577	0.21795	0.136649	0.232245	0.232798	0.183491	0.261303	0.208495	0.00585329	0.194622	0.27025	0.247702	0.249811	0.249944	0.393611	0.00542641	0.261926	0.34486	0.499767	0.104174	0.104174	0.383078	0.427373	0.427373	0.00537373	0.287448	0.262084	0.263267	0.223767	0.250539	0	0.00350632	0.00220409	0.678268	0.0033949	0.374369	0.00292855	0.00240308	0	0.00536402	0.297085	0.000710721
hsa-mir-518f	0.12822	0.125928	0.155011	0.156985	0.154579	0.122685	0.128664	0.0136841	0.0159178	0.00661353	0.174987	0.176276	0.142247	0.140196	0.124516	0.00590221	0.140363	0.145564	0.179476	0.180947	0.18463	0.000301905	0.325562	0.206254	0.190093	0.000391341	0.0083971	0.0083971	0.0157115	0.00875276	0.00875276	0.411694	0.137687	0.125983	0.141766	0.161583	0.133202	0	0.00618017	0.00664062	0.00228423	0.00375478	0.571871	0.0102245	0.000445696	0	0.000135762	0.00190479	4.19e-05
hsa-mir-519	0.194209	0.128203	0.22293	0.225783	0.22897	0.179098	0.190689	0.0866479	0.0844696	0.0993478	0.257937	0.259009	0.206006	0.204488	0.181436	0.284203	0.204568	0.153383	0.187735	0.189725	0.189935	0.000361497	0.336938	0.215516	0.19883	0.00046858	0.00901004	0.00901004	0.0130548	0.00944465	0.00944465	0.433995	0.142378	0.12929	0.15375	0.240392	0.135564	0	0.00651825	0.006954	0.00263148	0.00399861	0.591774	0.00772726	0.000534506	0	0	0.00254249	0.00313858
hsa-mir-5193	0.16051	0.00166887	0.000926268	0.000938418	0.000935881	0.00407421	0.151396	0.00363418	0.00224169	0.00723829	0.000991073	0.001065	0.00083923	0.00145893	0.0019131	0.000165019	0.000593088	0.170996	0.221573	0.223386	0.00614911	0	0.000161124	0.000345835	0.00031835	0	0.000137167	0.000137167	0.000440855	0.000929707	0.000929707	0.000132653	0.164121	0.1452	0.00330085	0.0124484	0.000937374	0	0.000247137	2.99e-05	0.00564502	0.00910698	8.8e-05	2.81e-05	0	0.0136193	0	0.000458827	0
hsa-mir-519a	0.32134	0.294352	0.359231	0.363639	0.362697	0.291779	0.307003	0.327184	0.339634	0.42453	0.424184	0.425239	0.330951	0.334404	0.302486	0.261658	0.337979	0.195959	0.442004	0.445594	0.240026	0.00309235	0.192959	0.276651	0.475938	0.00400242	0.193459	0.193459	0.494077	0.452162	0.452162	0.0067948	0.324683	0.295441	0.337717	0.213344	0.314914	0	0.00934269	0.00366164	0.398623	0.500675	0.0058016	0.00202036	0.00338687	0	0	0.787299	0.000402435
hsa-mir-519a-1	0.0807375	0.0798592	0.0970982	0.098326	0.0980655	0.0760327	0.0802073	0.00727802	0.0443235	0.00417936	0.107575	0.108603	0.0909019	0.0874544	0.0749323	0.00352617	0.085549	0.0942551	0.156576	0.157852	0.158164	0.000308913	0.199279	0.127735	0.117773	0.000400398	0.00651486	0.00651486	0.00382288	0.00523241	0.00523241	0.253086	0.0880734	0.0783538	0.0878235	0.0968343	0.079216	0	0.00368923	0.00396715	0.139788	0.00260835	0.34924	0.0044348	0.000265581	0.334169	0	0.00119214	2.5e-05
hsa-mir-519a-2	0.0933992	0.0908296	0.113527	0.114965	0.11466	0.088424	0.0929897	0.00782499	0.00941263	0.0046694	0.126279	0.127429	0.105355	0.102255	0.0878158	0.00419841	0.10032	0.109093	0.130925	0.132	0.134126	0.000214323	0.235911	0.150147	0.138401	0.000277814	0.00598531	0.00598531	0.00445131	0.00622903	0.00622903	0.299302	0.101791	0.0910115	0.103125	0.113505	0.0930195	0	0.00439338	0.0047235	0.00162268	0.0026696	0.413606	0.00528055	0.000316402	0	0	0.00135321	2.97e-05
hsa-mir-519b	0.163231	0.14966	0.0839538	0.0850138	0.0830771	0.0705262	0.073528	0.0768668	0.0804096	0.00810212	0.098724	0.098529	0.0771062	0.0787439	0.0560217	0.0021945	0.0114203	0.230187	0.00953191	0.00972222	0.00620948	0.000163015	0.00107046	0.00407568	0.104419	0.000211305	0.00279322	0.00279322	0.0134456	0.000704118	0.000704118	0.00260204	0.11902	0.18873	0.0787458	0.173274	0.201158	0	0.000358301	0.00022752	0.000429479	0.000354313	0.000317893	0.00209618	0.000239424	0	0.000148682	0.00242056	0.000537127
hsa-mir-519c	0.255891	0.309259	0.37864	0.331758	0.331361	0.304604	0.320259	0.145882	0.175596	0.106611	0.186346	0.188773	0.38481	0.298887	0.237567	0.197242	0.382412	0.36395	0.355671	0.358902	0.338827	0.00459989	0.281962	0.316672	0.293756	0.00594314	0.352515	0.352515	0.190845	0.018228	0.018228	0.668242	0.373246	0.310172	0.280466	0.221288	0.278756	0	0.0120748	0.552643	0.00858384	0.0090838	0.261238	0.236799	0.354909	0	0	0.00805814	0.00535256
hsa-mir-519d	0.289777	0.272487	0.276104	0.222244	0.222285	0.247549	0.235649	0.295375	0.202485	0.244126	0.205644	0.206819	0.300077	0.201325	0.294626	0.206639	0.306085	0.316301	0.328507	0.331628	0.268299	0.00478533	0.151579	0.277809	0.257948	0.00618325	0.232613	0.232613	0.410064	0.345167	0.345167	0.0147036	0.316908	0.265872	0.304018	0.292962	0.237557	0	0.00673388	0.252065	0.304031	0.00618586	0.00904367	0.00444261	0.378329	0	0	0.239746	0.00590808
hsa-mir-519e	0.242251	0.229272	0.277965	0.280954	0.280812	0.226644	0.235787	0.187777	0.192013	0.23033	0.317133	0.318791	0.255627	0.25591	0.225694	0.24565	0.256034	0.270796	0.32915	0.332323	0.31542	0.00412256	0.346689	0.37228	0.344784	0.00533171	0.181167	0.181167	0.481969	0.412532	0.412532	0.240944	0.249176	0.229186	0.258256	0.291933	0.242433	0	0.0106791	0.0104099	0.361469	0.00826423	0.321715	0.00916326	0.00619067	0	0	0.285112	0.00684317
hsa-mir-520a	0.300519	0.270567	0.350393	0.354578	0.340019	0.259652	0.320999	0.238481	0.251429	0.209648	0.258761	0.260051	0.277864	0.330137	0.26272	0.160592	0.291655	0.368339	0.324909	0.329835	0.360602	0.00149224	0.22021	0.328244	0.304326	0.00193183	0.277421	0.277421	0.333528	0.259447	0.259447	0.343769	0.284745	0.250747	0.270785	0.322233	0.316862	0	0.00646079	0.264736	0.227168	0.00524442	0.202114	0.0243539	0.00165039	0.00204641	0.00130346	0.179419	0.0169596
hsa-mir-520b	0.294601	0.306714	0.391977	0.396497	0.379611	0.323307	0.382665	0.311431	0.322645	0.375492	0.419059	0.420478	0.349142	0.363923	0.336517	0.186224	0.278841	0.300122	0.367711	0.37097	0.271064	0.00366691	0.263354	0.28867	0.268337	0.00474019	0.144063	0.144063	0.413181	0.308477	0.308477	0.180809	0.28176	0.328442	0.346976	0.297897	0.345767	0.000359757	0.0111317	0.00805539	0.271158	0.0129527	0.240428	0.0154033	0.00492288	0.00451677	0.00154885	0.214499	0.0051057
hsa-mir-520c	0.376184	0.281723	0.361652	0.313566	0.295499	0.329449	0.312492	0.283346	0.237846	0.241313	0.315801	0.314587	0.356569	0.286402	0.262876	0.203923	0.290519	0.34976	0.313325	0.316689	0.324322	0.00583517	0.286133	0.208553	0.274102	0.00753336	0.157229	0.157229	0.374197	0.0141441	0.0141441	0.199657	0.328742	0.291754	0.352688	0.392139	0.312561	0	0.00826925	0.246191	0.00934938	0.00811975	0.262916	0.0170939	0.366122	0	0.00168938	0.14544	0.00814635
hsa-mir-520d	0.249851	0.250432	0.324032	0.327606	0.3103	0.248472	0.279669	0.225557	0.231856	0.256067	0.305652	0.30712	0.322763	0.277971	0.256819	0.187902	0.305328	0.252664	0.306888	0.31003	0.273418	0.00360241	0.266501	0.293478	0.272397	0.00465728	0.145758	0.145758	0.420721	0.313732	0.313732	0.184445	0.234597	0.208166	0.256543	0.33471	0.265995	0	0.00826735	0.00829474	0.274779	0.00714866	0.244649	0.0156501	0.00532301	0	0.00157792	0.217286	0.00626023
hsa-mir-520e	0.271364	0.244664	0.324413	0.328479	0.307304	0.265845	0.280878	0.238681	0.249814	0.280296	0.333792	0.335133	0.28486	0.302276	0.283374	0.00765113	0.309748	0.267185	0.333392	0.336074	0.313021	0.000953368	0.167167	0.326493	0.301694	0.00123516	0.170868	0.170868	0.313876	0.369826	0.369826	0.210239	0.253033	0.217429	0.276551	0.331555	0.286517	0	0.00616411	0.00412524	0.324252	0.00497363	0.287363	0.0146637	0.000715866	0	0.00188711	0.254772	0.000140289
hsa-mir-520f	0.0812018	0.105551	0.15696	0.158456	0.132252	0.137812	0.138486	0.143684	0.104556	0.0920765	0.126988	0.126063	0.127513	0.147379	0.149297	0.0158936	0.154723	0.0973719	0.107346	0.109092	0.118563	0.00373666	0.00908738	0.0411509	0.0404744	0.00483465	0.0128821	0.0128821	0.151654	0.00653919	0.00653919	0.0124806	0.0998121	0.0786123	0.0789784	0.150512	0.15195	0	0.00330244	0.00500947	0.00539757	0.00421244	0.00667516	0.0166582	0.00461411	0	0.00230648	0.0187661	0.00725053
hsa-mir-520g	0.245541	0.271829	0.296693	0.300306	0.279753	0.245515	0.25523	0.193077	0.28049	0.220977	0.247886	0.249228	0.260783	0.277354	0.258702	0.201423	0.281414	0.243037	0.193462	0.1947	0.324183	0.00168571	0.151684	0.342094	0.316159	0.00218281	0.367315	0.367315	0.439572	0.349534	0.349534	0.276799	0.230644	0.272723	0.255321	0.204219	0.263374	0.00221312	0.00575449	0.358307	0.306884	0.0050735	0.00685212	0.029891	0.00183666	0	0.00178122	0.241193	0.000300952
hsa-mir-520h	0.270246	0.246157	0.263997	0.266774	0.249188	0.257925	0.230072	0.241927	0.248503	0.243684	0.302561	0.303857	0.230384	0.245895	0.172161	0.440551	0.344985	0.310874	0.263075	0.31982	0.265321	0.00450522	0.313644	0.292435	0.272637	0.00582028	0.446049	0.446049	0.234887	0.0125751	0.0125751	0.0196809	0.203699	0.247929	0.278677	0.327608	0.285093	0	0.398092	0.00652818	0.00759611	0.230577	0.00942504	0.013561	0.00539682	0	0.00156089	0.0110359	0.0164622
hsa-mir-521	0.15499	0.139713	0.172843	0.00630776	0.00629829	0.139136	0.147813	0.157357	0.00548304	0.00535654	0.00663612	0.00688694	0.159353	0.00644061	0.145975	0.00282415	0.162744	0.16632	0.215251	0.217016	0.212333	0.00341253	0.00259946	0.00450287	0.00479102	0.00442015	0.00303061	0.00303061	0.00617968	0.00123478	0.00123478	0.00115038	0.155765	0.141535	0.162183	0.190571	0.00599598	0	0.000869889	0.659112	0.0030754	0.00181187	0.00360927	0.000192326	1	0	0	0.00158826	5.28e-05
hsa-mir-521-1	0.15499	0.139713	0.172843	0.00630776	0.00629829	0.139136	0.147813	0.157357	0.00548304	0.00535654	0.00663612	0.00688694	0.159353	0.00644061	0.145975	0.00282415	0.162744	0.16632	0.215251	0.217016	0.212333	0.00341253	0.00259946	0.00450287	0.00479102	0.00442015	0.00303061	0.00303061	0.00617968	0.00123478	0.00123478	0.00115038	0.155765	0.141535	0.162183	0.190571	0.00599598	0	0.000869889	0.659112	0.0030754	0.00181187	0.00360927	0.000192326	1	0	0	0.00158826	5.28e-05
hsa-mir-521-2	0.15499	0.139713	0.172843	0.00630776	0.00629829	0.139136	0.147813	0.157357	0.00548304	0.00535654	0.00663612	0.00688694	0.159353	0.00644061	0.145975	0.00282415	0.162744	0.16632	0.215251	0.217016	0.212333	0.00341253	0.00259946	0.00450287	0.00479102	0.00442015	0.00303061	0.00303061	0.00617968	0.00123478	0.00123478	0.00115038	0.155765	0.141535	0.162183	0.190571	0.00599598	0	0.000869889	0.659112	0.0030754	0.00181187	0.00360927	0.000192326	1	0	0	0.00158826	5.28e-05
hsa-mir-522	0.259834	0.272801	0.333198	0.33742	0.336544	0.27135	0.285682	0.212943	0.275836	0.223541	0.221291	0.221536	0.312188	0.308612	0.277879	0.00696801	0.31211	0.324116	0.282951	0.28526	0.402452	0.000524067	0.00763337	0.408087	0.376833	0.000679181	0.444211	0.444211	0.290462	0.417598	0.417598	0.330595	0.307146	0.242671	0.276735	0.253271	0.29292	0	0.00537072	0.428732	0.366804	0.0036607	0.00574491	0.0236149	0.00059602	0	0	0.295419	0.000209288
hsa-mir-523	0.00964517	0.183198	0.217623	0.220412	0.189563	0.26151	0.18933	0.291528	0.209385	0.349205	0.258718	0.259104	0.272146	0.203697	0.202319	0.00454499	0.0501618	0.01034	0.00879552	0.00874641	0.181032	0.000307029	0.00438388	0.00457036	0.00528905	0.000397964	0.00361888	0.00361888	0.0968192	0.000832869	0.000832869	0.00078529	0.0166999	0.187267	0.305261	0.0124643	0.281751	0.000602129	0.00507733	0.000453049	0.000485117	0.00507131	0.000596621	0.01461	0.000447931	0	0.00259184	0.00248653	5.01e-05
hsa-mir-524	0.229137	0.249296	0.308562	0.31246	0.311708	0.292776	0.261321	0.208677	0.168259	0.177197	0.303371	0.300395	0.337563	0.282676	0.133603	0.00933728	0.150979	0.352663	0.269266	0.271567	0.195619	0.000350788	0.210945	0.145778	0.250734	0.000454669	0.0209116	0.0209116	0.209342	0.00988319	0.00988319	0.281925	0.335519	0.269396	0.303744	0.248331	0.318895	0	0.00643225	0.0256003	0.00305464	0.0039648	0.365982	0.015916	0.000518597	0	0	0.20667	0.00101827
hsa-mir-525	0.189101	0.188863	0.171292	0.172913	0.151413	0.189429	0.148604	0.152917	0.155933	0.155946	0.190732	0.192771	0.139664	0.266987	0.151429	0.0361647	0.161207	0.255331	0.166864	0.169209	0.326505	0.00349659	0.0170198	0.17758	0.16564	0.00452307	0.0190043	0.0190043	0.365729	0.392377	0.392377	0.0258276	0.1375	0.146736	0.156765	0.157796	0.203301	0	0.0116405	0.00720522	0.343616	0.00906834	0.0105675	0.0170469	0.00491931	0	0.00194271	0.272359	0.00784493
hsa-mir-526a	0.0727244	0.0718598	0.0847569	0.0847995	0.0862593	0.0746585	0.0734312	0.0748933	0.0703022	0.0764216	0.0860433	0.0862373	0.0762383	0.0752801	0.0629128	0.0364139	0.0762362	0.081996	0.0887193	0.0911632	0.0361638	0.00715285	0.0193083	0.0796472	0.0769947	0.00925739	0.0229816	0.0229816	0.129082	0.0147989	0.0147989	0.0286043	0.0766198	0.0762443	0.0755704	0.0832947	0.0822571	0	0.0075845	0.0114017	0.0110814	0.00724839	0.0138884	0.00896644	0.0105411	0	0	0.0145914	0.0170196
hsa-mir-526a-1	0.271521	0.276522	0.333133	0.337237	0.310015	0.27203	0.285003	0.225547	0.2359	0.253831	0.388788	0.390285	0.286131	0.309517	0.289168	0.292862	0.31474	0.29931	0.373341	0.376379	0.406906	0.00173589	0.421367	0.429697	0.39666	0.00224855	0.216246	0.216246	0.62506	0.509121	0.509121	0.289768	0.281719	0.27709	0.313892	0.332364	0.293308	0	0.00972947	0.00743354	0.446739	0.00688262	0.396208	0.0213978	0.00256306	0	0.00261942	0.350421	0.000432602
hsa-mir-526a-2	0.271521	0.276522	0.333133	0.337237	0.310015	0.27203	0.285003	0.225547	0.2359	0.253831	0.388788	0.390285	0.286131	0.309517	0.289168	0.292862	0.31474	0.29931	0.373341	0.376379	0.406906	0.00173589	0.421367	0.429697	0.39666	0.00224855	0.216246	0.216246	0.62506	0.509121	0.509121	0.289768	0.281719	0.27709	0.313892	0.332364	0.293308	0	0.00972947	0.00743354	0.446739	0.00688262	0.396208	0.0213978	0.00256306	0	0.00261942	0.350421	0.000432602
hsa-mir-526b	0.286255	0.285862	0.343214	0.347414	0.323918	0.282337	0.296558	0.249638	0.261994	0.291018	0.398772	0.400255	0.301845	0.378519	0.353269	0.238144	0.387503	0.313407	0.390279	0.393426	0.41745	0.00156591	0.34539	0.446952	0.412823	0.00202817	0.341439	0.341439	0.515848	0.412746	0.412746	0.235455	0.29451	0.339019	0.324643	0.348814	0.303444	0	0.0082111	0.00621284	0.361668	0.00591721	0.320833	0.0184776	0.00231181	0	0.0140462	0.283801	0.000371548
hsa-mir-527	0.211922	0.135361	0.161263	0.163322	0.162495	0.23115	0.140336	0.152959	0.192582	0.279328	0.190284	0.186375	0.22199	0.153517	0.141035	0.00589971	0.152845	0.234258	0.193127	0.194787	0.198436	0.000239928	0.00600944	0.283584	0.262329	0.000311005	0.00380023	0.00380023	0.720723	0.595563	0.595563	0.0065019	0.225076	0.203944	0.224171	0.268096	0.219686	0	0.00439555	0.00105922	0.524952	0.00296799	0.00214659	0.00172397	0.000352976	0	0.00746548	0.633786	0.00050673
hsa-mir-528a	0.00141115	0.00915032	0.00550772	0.00557992	0	0.00768677	0.00631254	0.00520035	0.00619453	0.000290068	0.00662107	0.00662875	0.00169107	0.00574433	0.0127196	0	0.00995616	0.000961643	0.000642243	0.000647527	0.00747053	0	5.17e-05	0.000272764	0.000251085	0	0	0	0.015549	0	0	0	0.00428493	0.00794055	0.00628998	0.0139698	0.0177369	0	0	0	0	0	0	0.00465876	0	0	0.00022312	0	0
hsa-mir-532	0.302892	0.348163	0.341211	0.345151	0.344696	0.342204	0.292332	0.396808	0.336641	0.279213	0.355039	0.356224	0.362999	0.317976	0.242853	0.01806	0.325704	0.296211	0.390428	0.331022	0.297128	0.00312745	0.24551	0.390237	0.538616	0.00368631	0.172979	0.172979	0.199181	0.251967	0.251967	0.33388	0.424247	0.349025	0.41539	0.215593	0.299446	0.299567	0.00914582	0.257875	0.220372	0.276588	0.197494	0.0188425	0.00363559	0.000148056	0	0.437601	0.229257
hsa-mir-5338	0.00942544	0.00849014	0.0103497	0.000119751	0.000119427	0.0110099	0.00916308	0.00987543	0.000112203	0.000141817	0.000140976	0.000141139	0.00954368	0.000296216	0.00934749	0	0.0100194	0.0100393	0.0131593	0.0132674	0.0129214	0.000914658	0	0	0	0.00118556	0	0	0	0	0	0	0.00966725	0.0087595	0.0105845	0.0116732	0.000276985	0	0	0.0403382	0.000747897	0	0.000865051	0	0.0625941	0	0	0	0
hsa-mir-539	0.153796	0.245929	0.180396	0.182424	0.162397	0.236864	0.151842	0.26473	0.196538	0.21589	0.222558	0.158844	0.195104	0.162452	0.196514	0.0219063	0.280325	0.34914	0.260085	0.26376	0.192808	0.00197764	0.024092	0.137929	0.131432	0.00197154	0.0152671	0.0152671	0.302932	0.334655	0.334655	0.0123409	0.267658	0.293023	0.184969	0.227997	0.359912	5.43e-05	0.0196624	0.00271785	0.294274	0.0186171	0.00389166	0.0112203	0.0022527	0	0.00170451	0.250252	0.0118344
hsa-mir-541	0.201483	0.181894	0.224431	0.101233	0.100967	0.180788	0.193773	0.204859	0.0955512	0.118062	0.0169656	0.0172913	0.207552	0.0927352	0.189588	0.00402506	0.213024	0.216104	0.278851	0.281118	0.177972	0.00281888	0.00358751	0.0159504	0.0152737	0.00365109	0.0195665	0.0195665	0.0104412	0.00153902	0.00153902	0.00145356	0.201912	0.121684	0.210433	0.24743	0.08672	0	0.00111538	0.532384	0.00261939	0.00184716	0.00308959	0.000169697	0.807632	0	0	0.0015148	5.12e-05
hsa-mir-542	0.495299	0.4133	0.4951	0.468167	0.467321	0.441762	0.457582	0.36136	0.353071	0.331	0.394204	0.393192	0.509669	0.461169	0.415112	0.132643	0.493778	0.500603	0.508201	0.512661	0.409593	0.190453	0.184816	0.369479	0.48882	0.240777	0.375234	0.375234	0.337315	0.212387	0.212387	0.431366	0.545057	0.508958	0.498192	0.376954	0.504504	0	0.0109117	0.351948	0.330406	0.231556	0.331927	0.0177151	0.227365	0	0.000247035	0.443705	0.0075501
hsa-mir-543	0.315295	0.306668	0.2395	0.182583	0.181845	0.217103	0.20387	0.271708	0.137253	0.070855	0.158354	0.159397	0.331654	0.164449	0.244445	0.00690984	0.333905	0.338057	0.226795	0.227646	0.236853	0.0167126	0.16266	0.227101	0.211355	0.0042292	0.145445	0.145445	0.0948733	0.0054867	0.0054867	0.198458	0.281738	0.267148	0.289236	0.347475	0.256223	0.00641665	0.00385266	0.255893	0.00394982	0.00689012	0.273111	0.00400158	0.384646	0	0.00428847	0.00909179	0.000243098
hsa-mir-544	0.0200322	0.125923	0.0253377	0.0254201	0.0253791	0.0213525	0.0209578	0.021657	0.0225069	0.0253846	0.0273553	0.0279325	0.0226456	0.0229511	0.0171779	0.0525108	0.0226419	0.148879	0.0276467	0.0279118	0.0236961	0.00124481	0.351493	0.0276924	0.0259513	0.00161331	0.0391826	0.0391826	0.0479513	0.00343284	0.00343284	0.00320429	0.0201326	0.0189495	0.144882	0.0222982	0.0211437	0	0.00222274	0.0018329	0.00194408	0.00215945	0.00243874	0.000924477	0.00184869	0	0	0.00176628	0.000219258
hsa-mir-544a	0.217156	0.164086	0.20252	0.205086	0.204568	0.203592	0.169374	0.0253663	0.116989	0.0830358	0.113355	0.110557	0.238084	0.184382	0.160204	0.00588817	0.182553	0.246568	0.114431	0.11546	0.236388	0.000255538	0.181452	0.267355	0.247215	0.000331221	0.267432	0.267432	0.166729	0.00774096	0.00774096	0.52606	0.236463	0.211102	0.236332	0.166282	0.221839	0	0.00523638	0.41527	0.00225984	0.00319925	0.315189	0.0258833	0.00037668	0	0	0.167588	0.000550814
hsa-mir-544b	0.208881	0.124556	0.15525	0.157218	0.156838	0.193787	0.128544	0.0297692	0.0176865	0.131671	0.175683	0.171405	0.223984	0.140192	0.121653	0.00715445	0.136657	0.235286	0.179578	0.18111	0.180173	0.000323973	0.311325	0.199023	0.184579	0.000419942	0.00822921	0.00822921	0.285957	0.00934833	0.00934833	0.395013	0.224063	0.202002	0.225114	0.266824	0.213701	0	0.00596837	0.00637528	0.00302607	0.00365655	0.546469	0.0070911	0.000478515	0	0	0.291687	0.000458078
hsa-mir-545	0.302211	0.242315	0.226827	0.229206	0.22846	0.246392	0.197775	0.36927	0.213638	0.3408	0.260131	0.260991	0.274921	0.263316	0.330482	0.0272713	0.43393	0.170661	0.357457	0.273184	0.188988	0.00416632	0.194058	0.230403	0.379083	0.00489741	0.161757	0.161757	0.0554909	0.0115046	0.0115046	0.0113506	0.30367	0.293242	0.378962	0.311283	0.297994	0.409149	0.0228799	0.00514907	0.00855099	0.381321	0.00708413	0.0045449	0.00480635	0.000410387	0.00989177	0.377268	0.00550283
hsa-mir-548	0.121147	0.112106	0.0733269	0.0735404	0.0745871	0.117761	0.0653326	0.0737683	0.0524295	0.142307	0.0734091	0.0679987	0.124536	0.0605595	0.0471268	0.0221407	0.055899	0.140316	0.0899096	0.0931359	0.0309385	0.00382922	0.0110001	0.050163	0.0495909	0.00495605	0.0125115	0.0125115	0.281148	0.00957863	0.00957863	0.0182185	0.230934	0.12584	0.124147	0.278062	0.13293	0	0.00434796	0.00631094	0.00886441	0.00760859	0.00762518	0.00493866	0.00580895	0.00481415	0	0.232752	0.0167594
hsa-mir-5481	0.132567	0.120789	0.146982	0.148851	0.148455	0.118948	0.129668	0.135417	0.141681	0.176145	0.1697	0.17003	0.137299	0.135895	0.124194	0.00259388	0.141924	0.142376	0.181945	0.183436	0.174176	0.000348427	0.00238889	0.205888	0.189746	0.000451644	0.34505	0.34505	0.00576376	0.00113316	0.00113316	0.00105558	0.13161	0.119367	0.191841	0.162137	0.127234	0	0.000794724	0.000478277	0.000546152	0.000777907	0.00068166	0.000176971	0.000515126	0	0	0.000573445	4.87e-05
hsa-mir-548a	0.144039	0.13241	0.161531	0.163604	0.163179	0.208117	0.218938	0.147466	0.151619	0.189149	0.189668	0.190657	0.148885	0.151934	0.135538	0.00487647	0.150193	0.157121	0.196469	0.198105	0.20075	0.000221524	0.00433153	0.227894	0.210067	0.000287153	0.00411602	0.00411602	0.418941	0.62825	0.62825	0.00479975	0.146426	0.132849	0.149075	0.174348	0.144478	0	0.00458001	0.00107688	0.554003	0.00402946	0.00220909	0.000992573	0.00032552	0.00100351	0	0.433898	0.00016408
hsa-mir-548a-1	0.000696157	0.0980238	0.121373	0.12296	0.122628	6.49e-05	0.103363	7.38e-05	7.69e-05	0	9.66e-05	9.67e-05	7.47e-05	7.48e-05	0	0	0.113921	0	0.00010123	0.000102063	0	0	0	0	0	0	0	0	0	0	0	0	0	0.012176	0	0	6.99e-05	0	0	0	0	0	0	0	0	0	0	0	0
hsa-mir-548a-2	0.000696157	0.0980238	0.121373	0.12296	0.122628	6.49e-05	0.103363	7.38e-05	7.69e-05	0	9.66e-05	9.67e-05	7.47e-05	7.48e-05	0	0	0.113921	0	0.00010123	0.000102063	0	0	0	0	0	0	0	0	0	0	0	0	0	0.012176	0	0	6.99e-05	0	0	0	0	0	0	0	0	0	0	0	0
hsa-mir-548a-3	0.000696157	0.0980238	0.121373	0.12296	0.122628	6.49e-05	0.103363	7.38e-05	7.69e-05	0	9.66e-05	9.67e-05	7.47e-05	7.48e-05	0	0	0.113921	0	0.00010123	0.000102063	0	0	0	0	0	0	0	0	0	0	0	0	0	0.012176	0	0	6.99e-05	0	0	0	0	0	0	0	0	0	0	0	0
hsa-mir-548ac	0.00260991	0.118142	0.000179891	0.00018225	0.000181758	0.00312109	0.000246503	0.00117046	0.00104536	0.00353483	9.66e-05	9.67e-05	0.132397	0.00270445	0.000351023	0	0.135804	0.00300102	0.001379	0.00134546	0.000162755	0	0.000123122	0.000231885	0.000213455	0	0	0	0	0	0	0	0.00151504	0.000286668	0.134799	0.00573338	6.18e-05	0.000292427	0	0	0	0	0	0	0	0	0	0	7.89e-05
hsa-mir-548an	0.186646	0.169719	0.209911	0.212583	0.212019	0.172382	0.178436	0.192262	0.197973	0.0122758	0.247045	0.248547	0.193555	0.194448	0.0139165	0.683705	0.198083	0.202355	0.25539	0.257484	0.25414	0.000592793	0.471838	0.296515	0.274032	0.00076834	0.496122	0.496122	0.00769518	0.0143611	0.0143611	0.00978485	0.189327	0.170548	0.197278	0.228917	0.182653	0	1	0.00342665	0.00450492	0.568309	0.00588477	0.00380114	0.000869889	0	0	0.00740181	9.91e-05
hsa-mir-548b	0.0152482	0.0129884	0.0121612	0.0123165	0.0123042	0.0214447	0.0112667	0.0179802	0.00703382	0.0174035	0.00872823	0.00568906	0.127073	0.0112263	0.00996877	0.00081484	0.0119811	0.0243295	0.0145313	0.0116163	0.0131056	0.000498996	0.00616285	0.00691362	0.00718914	2.03e-05	0.00197744	0.00197744	0.0211508	0.00037876	0.00037876	0.00148219	0.0722398	0.0193747	0.0699868	0.0273732	0.022437	0.0140352	4.36e-05	2.01e-05	0.000304218	4.23e-05	3.07e-05	0.000161735	2.33e-05	0	0	0.0189296	0.0001436
hsa-mir-548c	0.222767	0.206329	0.248489	0.251422	0.250774	0.204899	0.212404	0.227767	0.235187	0.295322	0.293497	0.29418	0.230409	0.231543	0.20841	0.251899	0.235916	0.0895283	0.307202	0.308154	0.10245	0.00326933	0.189396	0.120675	0.33185	0.00369108	0.186071	0.186071	0.203458	0.00349238	0.00349238	0.00332298	0.224375	0.206089	0.23693	0.0944848	0.217868	0.012219	0.00597245	0.00282108	0.00340298	0.485527	0.00413117	0.00128282	0.00306702	0	0	0.484378	0.000278304
hsa-mir-548d	0.101518	0.0989234	0.115036	0.116239	0.115964	0.0946667	0.0981182	0.103517	0.1078	0.134457	0.133952	0.134615	0.105684	0.107378	0.0953847	0.362125	0.107851	0.115561	0.139709	0.140839	0.136635	0.00172847	0.263589	0.159611	0.147457	0.00223932	0.263904	0.263904	0.291638	0.00412499	0.00412499	0.00393093	0.101742	0.0932089	0.112936	0.122488	0.0991195	0.000344648	0.00251869	0.00269807	0.00270603	0.0024629	0.00337847	0.0016275	0.00255518	0	0	0.0022314	0.000349058
hsa-mir-548d-1	0.129538	0.219936	0.272202	0.275624	0.274909	0.222888	0.229657	0.134609	0.135927	0.0229359	0.261426	0.171318	0.253251	0.249863	0.0168631	0.428151	0.252131	0.333169	0.326897	0.329569	0.172028	0.000716889	0.299686	0.192611	0.178987	0.000929024	0.313039	0.313039	0.0244556	0.0145594	0.0145594	0.400591	0.313094	0.284202	0.143034	0.244949	0.301038	0	0.623098	0.00634187	0.00467262	0.355818	0.0124397	0.00688661	0.00105126	0	0	0.0204356	0.000228113
hsa-mir-548d-2	0.129538	0.219936	0.272202	0.275624	0.274909	0.222888	0.229657	0.134609	0.135927	0.0229359	0.261426	0.171318	0.253251	0.249863	0.0168631	0.428151	0.252131	0.333169	0.326897	0.329569	0.172028	0.000716889	0.299686	0.192611	0.178987	0.000929024	0.313039	0.313039	0.0244556	0.0145594	0.0145594	0.400591	0.313094	0.284202	0.143034	0.244949	0.301038	0	0.623098	0.00634187	0.00467262	0.355818	0.0124397	0.00688661	0.00105126	0	0	0.0204356	0.000228113
hsa-mir-548f	0.0343909	0.0194541	0.0317727	0.0320742	0.0385677	0.109228	0.0335537	0.0361623	0.0259963	0.0341003	0.0323586	0.0315499	0.0281371	0.0320761	0.0251605	0.0874598	0.036554	0.0326998	0.0233614	0.0320397	0.0162213	0.000635416	0.00242157	0.0233916	0.0238834	0.000823649	0.00249001	0.00249001	0.0255908	0.00515633	0.00515633	0.337215	0.0233751	0.0305874	0.121533	0.144214	0.111098	0	0.000905486	0.000990315	0.00417211	0.000869751	0.00125118	0.000622734	0.000952144	0	0	0.00778546	0.0562697
hsa-mir-548l	0.179245	0.164041	0.200973	0.203562	0.203029	0.164127	0.171219	0.183058	0.188808	0.236535	0.236947	0.237918	0.184715	0.187968	0.169008	0.00625642	0.187456	0.194933	0.24603	0.248067	0.249537	0.000284738	0.00555405	0.286428	0.26397	0.000369094	0.00489725	0.00489725	0.528382	0.792622	0.792622	0.00615623	0.181985	0.164866	0.186219	0.218522	0.178127	0	0.00588025	0.00138375	0.69964	0.00394093	0.00283765	0.00127554	0.000418408	0	0	0.547967	0.000210909
hsa-mir-548p	0.00176759	0.00559243	0.000785396	0.000795698	0	0.103356	0.107983	0.00242212	0.00606571	0.00286977	0.00154587	0.00154766	0.116082	0.00676697	0.0110152	0	0.121688	0.11961	8.9e-05	8.97e-05	0.154774	0	0.000573974	0.00276329	0.00254375	0	0	0	0.00730075	0	0	0	0.00599659	0.106006	0.117548	0.137864	0.109255	0	0	0	0	0	0	0.000634377	0	0	1	0	0
hsa-mir-548t	0.149215	0.141689	0.168595	0.170513	0.17009	0.135983	0.143567	0.152309	0.158572	0.19738	0.197968	0.198677	0.154916	0.155258	0.139462	0.546284	0.158053	0.16689	0.206816	0.208547	0.203098	0.00271299	0.388921	0.238137	0.219767	0.00351483	0.39718	0.39718	0.438392	0.00646251	0.00646251	0.00615202	0.150185	0.137094	0.16198	0.182136	0.145309	0	0.00395208	0.00423098	0.00424275	0.00386002	0.00529609	0.00255485	0.00401026	0	0	0.00349808	0.000548457
hsa-mir-549	0.00557127	0.00880124	0.0115078	0.0115837	0.0115651	0.00738836	0.00717573	0.00648001	0.00743981	0.0068935	0.00820057	0.00839352	0.00727737	0.00760303	0.0030518	0.00215831	0.00735148	0.00489908	0.0077275	0.00780996	0.00236208	0.000332712	0.00196901	0.00320186	0.00312449	0.000431271	0.00185117	0.00185117	0.00443187	0.000998396	0.000998396	0.00246069	0.00356179	0.00525381	0.00578472	0.00326413	0.00677688	0	0.000699148	0.000470703	0.000524176	0.000692925	0.000648083	0.000193999	0.000487726	0	0	0.000550173	9.15e-05
hsa-mir-550	0.0128783	0.0715239	0.00974193	0.00985921	0.00893924	0.0737989	0.0699395	0.0745989	0.0841486	0.0912686	0.00889006	0.00886558	0.0797648	0.0734139	0.0292074	0.00192167	0.130279	0.00980361	0.00404852	0.00421383	0.00716492	4.53e-05	0.0138885	0.00805481	0.00771325	5.87e-05	0.000287187	0.000287187	0.0176269	0.000350124	0.000350124	0.00292281	0.0770293	0.0744704	0.0141943	0.00596179	0.014967	0	0.000102741	6.22e-05	0.000248476	0.000100135	8.88e-05	0.00116117	6.72e-05	0	0.010984	0.000529166	0.000518691
hsa-mir-550a	0.00480138	0.121176	0.00117535	0.00119076	0.00118754	0.00355009	0.00100331	0.020226	0.00130148	0.0184019	0.00114829	0.00114962	0.0154557	0.00401396	0.123344	0.00130401	0.0120821	0.0239552	0.00286603	0.000836756	0.188556	0.0394703	0.012526	0.0277297	0.0258792	0	0.0120891	0.0120891	0	0	0	0	0.00536382	0.0133242	0.137387	0.00299204	0.00213137	0.00915032	0.00195222	0	0	0.00189935	0	0	0	0	0	0.0103709	0
hsa-mir-550a-1	0.157666	0.146605	0.182323	0.184603	0.18435	0.150546	0.154108	0.228868	0.16621	0.124428	0.208583	0.208891	0.23859	0.164893	0.0888561	0.00937235	0.0994016	0.173896	0.221548	0.225123	0.123098	0.000879526	0.0147915	0.140073	0.222065	0.000488008	0.00587999	0.00587999	0.250857	0.366374	0.366374	0.00765905	0.189716	0.179378	0.163219	0.117314	0.218116	0.000437746	0.00528078	0.000978739	0.322511	0.00440318	0.00174678	0.000852007	0.000553443	0	0	0.255854	0.0128495
hsa-mir-550a-2	0.157666	0.146605	0.182323	0.184603	0.18435	0.150546	0.154108	0.228868	0.16621	0.124428	0.208583	0.208891	0.23859	0.164893	0.0888561	0.00937235	0.0994016	0.173896	0.221548	0.225123	0.123098	0.000879526	0.0147915	0.140073	0.222065	0.000488008	0.00587999	0.00587999	0.250857	0.366374	0.366374	0.00765905	0.189716	0.179378	0.163219	0.117314	0.218116	0.000437746	0.00528078	0.000978739	0.322511	0.00440318	0.00174678	0.000852007	0.000553443	0	0	0.255854	0.0128495
hsa-mir-550a-3	0.135622	0.122818	0.149993	0.151915	0.151522	0.123431	0.128123	0.136968	0.141391	0.174887	0.174934	0.175895	0.256982	0.140581	0.12548	0.00444535	0.139165	0.147688	0.180822	0.182329	0.185043	0.000201842	0.00394918	0.209551	0.193174	0.000261639	0.00544739	0.00544739	0.383663	0.57528	0.57528	0.00437573	0.135179	0.123722	0.137274	0.160615	0.133695	0	0.00417431	0.000981274	0.506976	0.00279853	0.00201315	0.001085	0.000296598	0	0	0.397206	0.0001495
hsa-mir-550b-1	0.0077564	0.00258722	0.00359608	0.00364322	0.00363338	0.00272436	0.00405899	0.00407272	0.00574377	0.00393836	0.0020773	0.00207971	0.179434	0.00228121	0.00266269	0	0.00303369	0.00706805	0.00206499	0.00208197	0.00139804	0	0	0.00165213	0.00152087	0	0.0028055	0.0028055	2.62e-05	0	0	0	0.00149069	0.00420802	0.00155104	0.00194288	0.00151113	0	0	0	0	0	0	0.000256437	0	0	0	0	0
hsa-mir-550b-2	0.0077564	0.00258722	0.00359608	0.00364322	0.00363338	0.00272436	0.00405899	0.00407272	0.00574377	0.00393836	0.0020773	0.00207971	0.179434	0.00228121	0.00266269	0	0.00303369	0.00706805	0.00206499	0.00208197	0.00139804	0	0	0.00165213	0.00152087	0	0.0028055	0.0028055	2.62e-05	0	0	0	0.00149069	0.00420802	0.00155104	0.00194288	0.00151113	0	0	0	0	0	0	0.000256437	0	0	0	0	0
hsa-mir-551	0.00241798	0.00216016	0.00266895	0.00270396	0.00269665	0.00924722	0.00208837	0.00253027	0.00333595	0.00143322	0.00278181	0.00303151	0.00241217	0.00256946	0.000620487	0.00480923	0.00204466	0.00237318	0.00211656	0.00213397	0.00373889	0	0.00347803	0.0023177	0.00213354	0	0.00354642	0.00354642	0.000198904	0.00118843	0.00118843	0.000565941	0.0024087	0.00194902	0.00243573	0.00241494	0.00216808	0	0.00719482	0.000152152	0.000266702	0.0040982	0.000368731	0.000189772	0	0	0	0.000207013	0
hsa-mir-551a	0.216238	0.20497	0.254085	0.257327	0.256645	0.201453	0.212811	0.0183135	0.149071	0.0147511	0.138144	0.139847	0.237879	0.231478	0.202866	0.00682429	0.231681	0.242613	0.141568	0.142726	0.303693	0.000313948	0.239793	0.348767	0.321563	0.000406935	0.353564	0.353564	0.00730921	0.00980643	0.00980643	0.688342	0.230908	0.206415	0.23564	0.117664	0.213578	0	0.0071003	0.549702	0.00242824	0.00432342	0.417184	0.0353174	0.000462545	0	0	0.00204876	4.04e-05
hsa-mir-551b	0.140564	0.183825	0.167193	0.169249	0.172766	0.219191	0.142502	0.06925	0.17013	0.207811	0.18896	0.190166	0.154347	0.152213	0.129806	0.199273	0.250155	0.217999	0.137612	0.139141	0.136866	0.000657308	0.231939	0.151339	0.140801	0.000851856	0.0115297	0.0115297	0.0123144	0.00761921	0.00761921	0.299972	0.1053	0.184132	0.117284	0.17264	0.194592	0	0.0112248	0.00622549	0.00244073	0.00943743	0.4004	0.00639865	0.000968527	0	0	0.00496065	0.00214304
hsa-mir-552	0.260334	0.288217	0.355379	0.359539	0.359073	0.288772	0.30209	0.220667	0.330908	0.134408	0.28054	0.282663	0.330397	0.326604	0.147684	0.444268	0.278783	0.341142	0.288416	0.291345	0.335225	0.00383862	0.310859	0.401863	0.372346	0.00496712	0.624983	0.624983	0.0726756	0.0218674	0.0218674	0.40566	0.32182	0.291797	0.33109	0.186346	0.306786	0	0.634482	0.513656	0.00915433	0.363893	0.0187786	0.0440496	0.005797	0	0	0.0117485	0.00789384
hsa-mir-555	0.0037532	0.000478009	0.000592036	0.000599802	0.000598181	0.0020143	0.00315088	0.00185498	0.00995138	0.00129488	0.000706105	0.000706925	0.000545887	0.00189712	0.000570595	0	0.000557135	0.00163121	0.00453228	0.00456956	0.00248068	0	0	0	0	0	0	0	0	0	0	0	0.00157336	0.00136238	0.00101302	0.00143296	0	0	0	0	0.00736852	0.00308687	0	0	0	0.0198794	0	0	0
hsa-mir-556	0.0731462	0.106493	0.0802472	0.081296	0.0810771	0.0659165	0.0688246	0.179044	0.186133	0.0948969	0.0954088	0.095519	0.0743422	0.076724	0.0684198	0.000338812	0.0787827	0.00572774	0.158261	0.159609	0.00297784	0.00109424	0.000412349	0.00283968	0.00354579	0.0014181	0.00335184	0.00335184	0.0041799	0	0	0	0.11669	0.00398555	0.00365259	0.100058	0.0701915	0	0	0	0.000894804	0.00199852	0.00103492	0	0	0	0	0.00199852	0.00048513
hsa-mir-557	0.1784	0.200006	0.306593	0.310498	0.309693	0.217903	0.16363	0.247284	0.243397	0.316677	0.217688	0.218595	0.17801	0.176315	0.163838	0.00555061	0.182876	0.188724	0.229649	0.231557	0.227471	0.0003392	0.00454324	0.260901	0.240723	0.000439644	0.185548	0.185548	0.288787	0.427113	0.427113	0.00498337	0.173939	0.201	0.251768	0.204061	0.169371	0	0.00361668	0.000994543	0.376182	0.246672	0.0018906	0.00105629	0.000500167	0.00103728	0	0.294768	0.000249627
hsa-mir-558	0.196382	0.116787	0.142204	0.144007	0.143637	0.176415	0.125481	0.131529	0.136568	0.170858	0.165195	0.163802	0.134049	0.131322	0.183944	0.00349246	0.136275	0.140508	0.174633	0.176095	0.165146	0.000344664	0.00244185	0.196207	0.181454	0.000446764	0.32579	0.32579	0.0174896	0.00143969	0.00143969	0.00314254	0.197586	0.179867	0.134282	0.242706	0.191227	0	0.000802982	0.00047044	0.000803378	0.000785417	0.000674442	0.000169875	0.000509761	0	0	0.00815775	0.000177264
hsa-mir-5582	0.183935	0.171792	0.212947	0.215703	0.215125	0.169608	0.180007	0.0142403	0.199292	0.0136839	0.0201094	0.0211209	0.199995	0.195279	0.172848	0.00368828	0.197022	0.203965	0.0186091	0.0187663	0.255621	0.000145475	0.00664588	0.298132	0.274659	0.000188581	0.499908	0.499908	0.00415276	0.00492458	0.00492458	0.596146	0.194798	0.173318	0.198529	0.00571594	0.181215	0	0.00372678	0.783847	0.0011094	0.00225528	0.00723912	0.0424874	0.000213459	0	0	0.000963545	1.55e-05
hsa-mir-5586	0.00580048	0.0139356	0.0164532	0.01666	0.0166647	0.0125056	0.0144369	0.0206954	0.0107172	0.00622279	0.0146965	0.0147015	0.0105443	0.0131502	0.00341934	0.00211993	0.00562406	0.011922	0.0257056	0.0273741	0.00110549	4.05e-05	0.000374623	0.00538084	0.0052831	5.25e-05	0.000334325	0.000334325	0.00857242	0.00030834	0.00030834	0.00385777	0.00753226	0.00883965	0.00550677	0.153162	0.0140721	0	0.000112519	5.2e-05	0.000196918	0.000109005	7.95e-05	1.35e-05	6.03e-05	0	0	0.000465689	0.00455492
hsa-mir-561	0.258417	0.284461	0.157813	0.159623	0.159194	0.280271	0.296184	0.131175	0.142742	0.163384	0.16996	0.171415	0.194835	0.142661	0.0732012	0.238117	0.141277	0.152395	0.17557	0.177615	0.111494	0.00126842	0.17828	0.1228	0.113726	0.00164314	0.192698	0.192698	0.195509	0.00844387	0.00844387	0.0407146	0.187986	0.284928	0.146831	0.0874013	0.130995	0	0.00591292	0.0388374	0.00296433	0.00418608	0.00951507	0.288827	0.0018747	0	0.000551935	0.00266326	0.00389442
hsa-mir-562	0.149215	0.141689	0.168595	0.170513	0.17009	0.135983	0.143567	0.152309	0.158572	0.19738	0.197968	0.198677	0.154916	0.155258	0.139462	0.546284	0.158053	0.16689	0.206816	0.208547	0.203098	0.00271299	0.388921	0.238137	0.219767	0.00351483	0.39718	0.39718	0.438392	0.00646251	0.00646251	0.00615202	0.150185	0.137094	0.16198	0.182136	0.145309	0	0.00395208	0.00423098	0.00424275	0.00386002	0.00529609	0.00255485	0.00401026	0	0	0.00349808	0.000548457
hsa-mir-564	0.265056	0.166432	0.199744	0.202085	0.202164	0.163173	0.173815	0.182661	0.189801	0.234662	0.231581	0.232283	0.1849	0.273217	0.166746	0.332644	0.18977	0.286903	0.243201	0.245498	0.357036	0.00176755	0.233579	0.276105	0.254968	0.00228971	0.456107	0.456107	0.261009	0.00455056	0.00455056	0.0120769	0.176595	0.161361	0.190348	0.223051	0.172817	0	0.00278928	0.0027099	0.00286418	0.00272888	0.00345447	0.00155142	0.00261217	0	0	0.00261838	0.00229125
hsa-mir-565	0.172136	0.00118166	0.000506198	0.000512838	0.000511452	0.0091012	0.00227283	0.00944045	0.00116951	0.0146655	0.000507187	0.000569372	0.000454167	0.00104289	0.161351	0.000140715	0.000241938	0.00316335	0.00288597	0.0029097	0.00385826	0	0.000137087	0.000294441	0.00027104	0	0.000116972	0.000116972	0.000375377	0.000789772	0.000789772	0.000112797	0.00467643	0.0023946	0.00959812	0.00361431	0.000790943	0	0.000210739	2.55e-05	0.000883189	0.0282986	7.45e-05	2.37e-05	0	0.00103283	0	0.00039068	0
hsa-mir-566	0.112567	0.0818605	0.097042	0.097956	0.0977504	0.0840083	0.0842164	0.0891633	0.0715261	0.0225828	0.0227373	0.0211361	0.09332	0.0898258	0.0774092	0.0080905	0.0884774	0.0995342	0.181522	0.183197	0.291272	0.00202595	0.00766791	0.0118674	0.0124701	0.00262464	0.00791517	0.00791517	0.0328319	0.00514467	0.00514467	0.00653607	0.0959934	0.0249436	0.0291103	0.110416	0.0910718	0	0.00297231	0.00315543	0.22004	0.00339603	0.00396201	0.00190517	0.00299955	0.524596	0	0.0220033	0.00175326
hsa-mir-567	0.236274	0.222004	0.270578	0.273901	0.273193	0.216826	0.229623	0.107982	0.253894	0.135935	0.140812	0.142047	0.252095	0.248691	0.221644	0.34998	0.251804	0.262511	0.145433	0.14666	0.32516	0.00177298	0.257221	0.379736	0.350282	0.0022969	0.631518	0.631518	0.282666	0.00783181	0.00783181	0.482457	0.245195	0.220427	0.255292	0.121117	0.231647	0	0.00535555	0.631186	0.00347049	0.00414163	0.00894746	0.0353987	0.0026194	0	0	0.00290073	0.000347135
hsa-mir-568	0.149215	0.141689	0.168595	0.170513	0.17009	0.135983	0.143567	0.152309	0.158572	0.19738	0.197968	0.198677	0.154916	0.155258	0.139462	0.546284	0.158053	0.16689	0.206816	0.208547	0.203098	0.00271299	0.388921	0.238137	0.219767	0.00351483	0.39718	0.39718	0.438392	0.00646251	0.00646251	0.00615202	0.150185	0.137094	0.16198	0.182136	0.145309	0	0.00395208	0.00423098	0.00424275	0.00386002	0.00529609	0.00255485	0.00401026	0	0	0.00349808	0.000548457
hsa-mir-569	0.00890247	0.108544	0.00742327	0.00749218	0.00773454	0.00783026	0.00682163	0.119369	0.123093	0.00589045	0.00713196	0.00698601	0.00686175	0.0782708	0.00529312	0.0048065	0.00928241	0.00962084	0.161736	0.163331	0.00201448	0.000121703	0.00103086	0.00541838	0.00562863	0.000157766	0.000836825	0.000836825	0.00951476	0.000964505	0.000964505	0.00543825	0.119455	0.0695007	0.00795524	0.0220473	0.00867353	0	0.000214953	0.000179283	0.00073926	0.000207151	0.000239562	9.22e-05	0.000182011	0	0	0.00147153	0.00226423
hsa-mir-570	0.341102	0.363427	0.334109	0.338147	0.337305	0.269448	0.284747	0.295376	0.256767	0.309782	0.340986	0.345099	0.356973	0.30853	0.319925	0.214445	0.361142	0.372268	0.399553	0.402775	0.352206	0.00160249	0.309569	0.404554	0.373982	0.00207525	0.310881	0.310881	0.405595	0.375986	0.375986	0.211743	0.345701	0.288797	0.359401	0.353907	0.332894	0	0.0104097	0.00627374	0.322292	0.00787175	0.285378	0.00576396	0.00236563	0.00407653	0	0.252441	0.000542547
hsa-mir-571	0.138537	0.212806	0.227064	0.229882	0.229285	0.190607	0.194776	0.210483	0.213438	0.272561	0.267461	0.26837	0.210237	0.212576	0.193271	0.00470712	0.214449	0.149132	0.280579	0.28124	0.152467	0.00561635	0.00912849	0.163732	0.151258	0.00673046	0.00389638	0.00389638	0.292343	0.435363	0.435363	0.00459613	0.210365	0.215759	0.111874	0.127681	0.203825	0.0120562	0.00377992	0.00155706	0.385823	0.00407621	0.00660667	0.000894478	0.00126753	0	0	0.301475	0.000187282
hsa-mir-572	0.0586431	0.111861	0.0174393	0.0176358	0.0176786	0.0554896	0.0126138	0.0719224	0.00997557	0.0785905	0.0181993	0.0164599	0.0685955	0.013771	0.104519	0.00306904	0.0686026	0.0700815	0.0925321	0.0941092	0.0852013	0.00163365	0.000766024	0.0883006	0.0823393	0.00211604	0.000793481	0.000793481	0.0155887	0.003073	0.003073	0.00439584	0.0629795	0.108769	0.125881	0.0751485	0.0654001	0.000115628	0.00072972	0.000151811	0.00389615	0.000941974	0.00160441	2.7e-05	0.000201686	0	0	0.00790919	0.00335526
hsa-mir-573	0.280984	0.20475	0.246264	0.249042	0.248415	0.199133	0.270964	0.16069	0.165514	0.199972	0.283851	0.285504	0.226989	0.295223	0.264665	0.226177	0.296719	0.310193	0.387803	0.390948	0.386524	0.358315	0.32832	0.337257	0.311717	0.454698	0.167848	0.167848	0.429112	0.392081	0.392081	0.223704	0.381341	0.260825	0.298488	0.342969	0.276212	0	0.00775602	0.00695075	0.618516	0.00637443	0.61906	0.00546126	0.00387117	0	0	0.270113	0.000493872
hsa-mir-574	0.380115	0.390387	0.459401	0.430438	0.428515	0.388084	0.42918	0.321483	0.318716	0.280882	0.346364	0.347727	0.456625	0.460143	0.475569	0.127361	0.448894	0.446609	0.413013	0.416309	0.379199	0.193954	0.184802	0.347645	0.372764	0.245799	0.35668	0.35668	0.249899	0.214828	0.214828	0.439469	0.492676	0.427922	0.385221	0.401556	0.406192	1.37e-05	0.00744117	0.36008	0.33739	0.00784877	0.33911	0.0179293	0.232032	0.00197918	0.00618733	0.149191	0.00107068
hsa-mir-575	0.120127	0.130592	0.194783	0.197081	0.196843	0.19881	0.11717	0.194941	0.184098	0.247268	0.100879	0.101174	0.196642	0.124245	0.115642	0.243095	0.129698	0.132628	0.154494	0.157845	0.198095	0.00185851	0.165836	0.114289	0.106397	0.00240663	0.176584	0.176584	0.193308	0.0041143	0.0041143	0.101109	0.220104	0.128096	0.231513	0.176697	0.210253	0	0.00197903	0.00196096	0.00328724	0.00216383	0.00304217	0.00335776	0.00188282	0	0.000143054	0.00373656	0.0151612
hsa-mir-576	0.363925	0.236883	0.287605	0.290942	0.290222	0.274407	0.308618	0.174825	0.267065	0.276176	0.2204	0.218474	0.313705	0.334779	0.30162	0.234443	0.337114	0.39899	0.321998	0.324645	0.436702	0.371969	0.1745	0.393695	0.364254	0.472039	0.42469	0.42469	0.587273	0.406134	0.406134	0.32206	0.376356	0.339784	0.386187	0.34554	0.360956	0	0.00672748	0.416835	0.641561	0.00582384	0.356582	0.0238278	0.00392511	0	0	0.435684	0.000583557
hsa-mir-577	0.122675	0.167735	0.207355	0.210006	0.209457	0.167963	0.173915	0.081941	0.0151839	0.0220503	0.160601	0.160345	0.194591	0.189452	0.167607	0.00640593	0.188377	0.203119	0.248268	0.250309	0.25134	0.000283622	0.292334	0.187318	0.173237	0.00036764	0.00785321	0.00785321	0.0277346	0.00978503	0.00978503	0.371042	0.193132	0.120714	0.13758	0.224972	0.224252	0	0.00592376	0.00600064	0.00340437	0.00415114	0.51273	0.00670073	0.000418908	0	0	0.0206916	0.000150102
hsa-mir-578	0.149215	0.141689	0.168595	0.170513	0.17009	0.135983	0.143567	0.152309	0.158572	0.19738	0.197968	0.198677	0.154916	0.155258	0.139462	0.546284	0.158053	0.16689	0.206816	0.208547	0.203098	0.00271299	0.388921	0.238137	0.219767	0.00351483	0.39718	0.39718	0.438392	0.00646251	0.00646251	0.00615202	0.150185	0.137094	0.16198	0.182136	0.145309	0	0.00395208	0.00423098	0.00424275	0.00386002	0.00529609	0.00255485	0.00401026	0	0	0.00349808	0.000548457
hsa-mir-579	0.0896286	0.142922	0.140671	0.0482623	0.0481363	0.198417	0.120886	0.287761	0.117314	0.13997	0.0562058	0.0563924	0.228201	0.046116	0.122461	0.0017451	0.133779	0.136475	0.216633	0.218434	0.255818	0.00186144	0.00166783	0.00305019	0.00316423	0.00241108	0.00180141	0.00180141	0.122744	0.000672854	0.000672854	0.000626992	0.15904	0.0821716	0.199635	0.117552	0.100982	0	0.000473889	0.374028	0.00167783	0.00098806	0.00196915	0.000104744	0.567428	0	0	0.000865969	0.000322301
hsa-mir-581	0.179245	0.164041	0.200973	0.203562	0.203029	0.164127	0.171219	0.183058	0.188808	0.236535	0.236947	0.237918	0.184715	0.187968	0.169008	0.00625642	0.187456	0.194933	0.24603	0.248067	0.249537	0.000284738	0.00555405	0.286428	0.26397	0.000369094	0.00489725	0.00489725	0.528382	0.792622	0.792622	0.00615623	0.181985	0.164866	0.186219	0.218522	0.178127	0	0.00588025	0.00138375	0.69964	0.00394093	0.00283765	0.00127554	0.000418408	0	0	0.547967	0.000210909
hsa-mir-582	0.298897	0.298641	0.304835	0.250301	0.249658	0.317405	0.26093	0.199985	0.318056	0.184511	0.184381	0.185609	0.284188	0.228085	0.317368	0.00719667	0.287492	0.38061	0.298795	0.301203	0.396811	0.00166157	0.00772653	0.381144	0.352129	0.00215154	0.436311	0.436311	0.233115	0.342007	0.342007	0.270913	0.300623	0.271417	0.283814	0.234329	0.214135	3.24e-05	0.0048625	0.579286	0.394171	0.00401581	0.00603731	0.0196477	0.375798	0.253594	0	0.235676	0.000182064
hsa-mir-583	0.126031	0.0016363	0.114737	0.116237	0.115924	0.00313819	0.114673	0.00285578	0.109587	0.00551501	0.000864641	0.000919441	0.00183644	0.00315115	0.00182844	0.000508363	0.00269784	0.132632	0.16794	0.169314	0.00470315	0	0.000489119	0.000418455	0.000385199	0	0.000378639	0.000378639	0.00095648	0.00068615	0.00068615	9.79e-05	0.125833	0.109991	0.00259241	0.00945269	0.000788514	0	0.000182351	2.21e-05	0.00417361	0.00674824	6.49e-05	0.000469706	0	0.0100672	0	0.000338599	0
hsa-mir-584	0.224688	0.308941	0.282566	0.285801	0.285029	0.392576	0.241902	0.193881	0.389781	0.266515	0.241234	0.239892	0.298667	0.260402	0.155445	0.186351	0.241913	0.444739	0.15444	0.158144	0.18601	0.00215964	0.140154	0.242506	0.298871	0.00279491	0.328241	0.328241	0.38366	0.00956567	0.00956567	0.253517	0.274348	0.298946	0.282502	0.139419	0.315992	0	0.0195347	0.315929	0.00456854	0.0181685	0.00932493	0.0252585	0.00319107	0	0.00365675	0.132566	0.0122046
hsa-mir-585	0.0905248	0.0814846	0.0981351	0.0993943	0.0973567	0.084117	0.0896621	0.0904672	0.096599	0.115759	0.0149292	0.0150686	0.0962448	0.206714	0.192825	0.00179921	0.214772	0.0949051	0.119598	0.120577	0.0177766	0.000119829	0.00175038	0.013483	0.0125101	0.000155336	0.0172687	0.0172687	0.0140181	0.000563817	0.000563817	0.000544988	0.0889534	0.12414	0.0959507	0.108671	0.0887137	0	0.000428256	0.000141568	0.000187122	0.000415337	0.000235301	0.00221747	0.000178368	0	0.0220115	0.00025935	9.45e-06
hsa-mir-586	0.113825	0.109283	0.015441	0.0156136	0.0156243	0.0078429	0.00713983	0.11982	0.00958652	0.003794	0.00643269	0.0064139	0.117801	0.0106662	0.107867	0.001403	0.122463	0.124155	0.00628917	0.0068015	0.00115009	0.00199072	0.000231533	0.00272287	0.00277537	0.00257903	0.000342048	0.000342048	0.00414582	0.000260597	0.000260597	0.00212281	0.115088	0.110691	0.122523	0.00680596	0.108879	0	7.69e-05	0.000138208	0.00178554	0.00016572	0.00191683	1.71e-05	0.000194241	0	0	0.000482655	0.002719
hsa-mir-587	0.183935	0.171792	0.212947	0.215703	0.215125	0.169608	0.180007	0.0142403	0.199292	0.0136839	0.0201094	0.0211209	0.199995	0.195279	0.172848	0.00368828	0.197022	0.203965	0.0186091	0.0187663	0.255621	0.000145475	0.00664588	0.298132	0.274659	0.000188581	0.499908	0.499908	0.00415276	0.00492458	0.00492458	0.596146	0.194798	0.173318	0.198529	0.00571594	0.181215	0	0.00372678	0.783847	0.0011094	0.00225528	0.00723912	0.0424874	0.000213459	0	0	0.000963545	1.55e-05
hsa-mir-589	0.0110795	0.0104012	0.0082133	0.00831199	0.00835316	0.00774259	0.00770285	0.00910109	0.0684668	0.00283368	0.00601696	0.00599387	0.0110545	0.00679248	0.00734937	0.00163042	0.107209	0.00896579	0.0823794	0.0831434	0.0784465	3.84e-05	0.000265519	0.00264104	0.00268977	4.98e-05	0.000243572	0.000243572	0.00477126	0.000296943	0.000296943	0.00248069	0.00905654	0.0107611	0.00716019	0.00482732	0.0666207	0	8.71e-05	5.27e-05	0.227466	0.000609226	7.53e-05	1.97e-05	5.7e-05	0.548171	0	0.000448827	0.0004399
hsa-mir-590	0.337553	0.391752	0.331348	0.294528	0.293553	0.383214	0.349756	0.321169	0.247755	0.355623	0.204214	0.202823	0.426347	0.273519	0.355056	0.236824	0.445011	0.46312	0.355965	0.296674	0.482829	0.0100252	0.240159	0.390176	0.363173	0.0125316	0.278707	0.278707	0.401678	0.252351	0.252351	0.215386	0.404579	0.364552	0.459056	0.476659	0.350757	0.298938	0.00830877	0.427318	0.224342	0.00901068	0.0167974	0.182921	0.274335	0.000383625	0.198834	0.276543	0.00528347
hsa-mir-591	0.272042	0.249128	0.308278	0.312136	0.311309	0.247506	0.261441	0.195491	0.204052	0.251723	0.361432	0.362435	0.284641	0.284835	0.255965	0.00874033	0.287454	0.113745	0.376774	0.379836	0.137852	0.0022459	0.236213	0.157019	0.406678	0.00290862	0.0122767	0.0122767	0.008294	0.0070007	0.0070007	0.296917	0.27818	0.252747	0.287264	0.120336	0.265885	0	0.00947045	0.00586741	0.00350181	0.582647	0.410765	0.00544262	0.00193279	0	0	0.581089	8.01e-05
hsa-mir-592	0.315648	0.261601	0.318248	0.322114	0.321316	0.29142	0.360859	0.222292	0.298937	0.353017	0.24214	0.240749	0.333005	0.296425	0.265018	0.184663	0.298145	0.348449	0.289846	0.292229	0.392941	0.00137507	0.138102	0.389311	0.360925	0.00178078	0.46193	0.46193	0.468503	0.318341	0.318341	0.253393	0.327485	0.388378	0.335154	0.308488	0.315326	0	0.0058183	0.325856	0.279201	0.00688507	0.00637439	0.0187045	0.00182411	0	0	0.343811	0.000595761
hsa-mir-593	0.111256	0.22707	0.281292	0.284884	0.284178	0.225013	0.238524	0.114994	0.119563	0.0130302	0.150424	0.151098	0.259565	0.257729	0.00905995	0.00678061	0.162976	0.269871	0.214932	0.216793	0.0176656	0.000482723	0.00979357	0.011539	0.161198	0.000625664	0.00711961	0.00711961	0.010852	0.00735708	0.00735708	0.483803	0.252175	0.229971	0.122555	0.0138834	0.241754	0	0.00494467	0.00532565	0.00245305	0.00314555	0.0110489	0.00569422	0.00070807	0	0	0.00511517	0.000869585
hsa-mir-595	0.201909	0.215889	0.193991	0.196224	0.195755	0.278288	0.162727	0.115847	0.188571	0.135092	0.222714	0.22356	0.178339	0.177391	0.185875	0.0205505	0.178846	0.291859	0.222837	0.22471	0.223932	0.00153458	0.180698	0.251226	0.234388	0.0019875	0.0203472	0.0203472	0.265995	0.384137	0.384137	0.22198	0.252275	0.19247	0.181143	0.29312	0.203991	0	0.0208624	0.00752681	0.336406	0.0184578	0.298791	0.00741374	0.0022738	0	0	0.270603	0.000477262
hsa-mir-596	0.0195984	0.00724081	0.134681	0.136435	0.136089	0.015583	0.00724569	0.090659	0.125862	0.0164391	0.0107372	0.00618258	0.017354	0.00980419	0.00685427	0.00167882	0.00772664	0.0251747	0.00748454	0.0076151	0.00442202	2.38e-05	0.000642611	0.00308466	0.00409872	3.09e-05	0.000513137	0.000513137	0.0322818	0.000575751	0.000575751	0.00225107	0.0230922	0.0885906	0.0175944	0.119571	0.0959628	0	6.63e-05	3.06e-05	0.000462448	6.44e-05	4.67e-05	0.000520775	3.54e-05	0	0	0.0282844	0.00021832
hsa-mir-597	0.172985	0.166613	0.200504	0.202903	0.202386	0.160756	0.169805	0.0792862	0.187308	0.0985641	0.102828	0.103838	0.187715	0.184164	0.162125	0.249828	0.186027	0.195598	0.10622	0.107171	0.237466	0.00124789	0.185317	0.275742	0.25446	0.00161663	0.456523	0.456523	0.202479	0.00552068	0.00552068	0.345192	0.182233	0.162866	0.189455	0.0887912	0.170644	0	0.0037719	0.450228	0.00244403	0.00291819	0.00630863	0.0250976	0.00184368	0	0	0.00204294	0.000556608
hsa-mir-598	0.0149603	0.202289	0.243905	0.247034	0.246387	0.193008	0.156415	0.219538	0.226934	0.217359	0.28081	0.281241	0.173406	0.168763	0.157224	0.0052115	0.0162354	0.0156043	0.00697064	0.006935	0.00508131	0.000976839	0.0171706	0.00567595	0.00638074	0.000401023	0.0044823	0.0044823	0.00533166	0.001143	0.001143	0.00351959	0.108944	0.240644	0.225915	0.0122233	0.162152	0.000658016	0.00508718	0.00145423	0.000581245	0.00502319	0.0011574	0.0011986	0.000451743	0	0	0.00265938	0.000178456
hsa-mir-599	0.0968296	0.165979	0.106451	0.107819	0.10753	0.0872808	0.0940787	0.0981175	0.102434	0.128671	0.0133669	0.0135192	0.187803	0.0995667	0.0896543	0.00201394	0.193387	0.103945	0.132484	0.133546	0.0107725	0.000134172	0.00181093	0.0141249	0.0131115	0.000173929	0.0192536	0.0192536	0.00627125	0.000631257	0.000631257	0.000610158	0.0957636	0.0119765	0.190281	0.119874	0.0919185	0.000212817	0.000479497	0.000158511	0.000209515	0.000465014	0.000263459	1.98e-05	0.000199716	0	0	0.00029038	6.8e-05
hsa-mir-600	0.00877736	0.000598232	0.163457	0.165595	0.165148	0.000168005	0.000140958	0.000240118	0.155119	0.000198125	0.000196949	0.000197178	0.00180147	0.00306857	0.000615157	0.000572709	0.00333411	0.00669475	0.000284233	0.000286571	0.00020471	0	0.000548409	0.000241928	0.0002227	0	0.000410973	0.000410973	0.000935122	0	0	0	0.000470722	0.000182722	0.000217938	0.00019949	0.000142543	0	0	0	0	0	0	0.000664978	0	0	0	0	0
hsa-mir-601	0.290473	0.233347	0.317694	0.25807	0.255139	0.210839	0.303257	0.0878925	0.175655	0.0187831	0.11212	0.113212	0.242273	0.248085	0.281458	0.00903807	0.308584	0.316632	0.288933	0.291348	0.396088	0.348875	0.172739	0.255239	0.236548	0.442639	0.253805	0.253805	0.0261233	0.00809537	0.00809537	0.496683	0.301977	0.272544	0.308956	0.252532	0.232621	0	0.00563247	0.643119	0.289687	0.00486115	0.603276	0.0288047	0.417948	0	0.000522509	0.0050444	0.000854392
hsa-mir-602	0.189601	0.0990557	0.195891	0.19841	0.19789	0.101089	0.178452	0.11101	0.184994	0.141688	0.141165	0.142047	0.111216	0.115321	0.101955	0.00424351	0.112457	0.203848	0.255912	0.258013	0.150847	0.000159578	0.00384773	0.167719	0.154627	0.000206854	0.00328545	0.00328545	0.307058	0.459274	0.459274	0.00352976	0.256774	0.230657	0.111278	0.133617	0.107932	0	0.00342628	0.000791047	0.405903	0.00683877	0.00163653	0.0010371	0.000234493	0.0069191	0	0.31694	0.000118194
hsa-mir-603	0.303372	0.306288	0.332985	0.337001	0.336164	0.310003	0.283532	0.221151	0.274602	0.174909	0.232901	0.230652	0.353671	0.307273	0.196514	0.569199	0.310172	0.409862	0.286146	0.288511	0.395457	0.00187892	0.510071	0.401706	0.372325	0.00243307	0.655968	0.655968	0.35532	0.0140227	0.0140227	0.31888	0.350867	0.286668	0.366548	0.316043	0.335568	0	0.517005	0.409721	0.00572973	0.296135	0.00949803	0.0248546	0.00277389	0	0	0.177783	0.000642159
hsa-mir-604	0.179245	0.164041	0.200973	0.203562	0.203029	0.164127	0.171219	0.183058	0.188808	0.236535	0.236947	0.237918	0.184715	0.187968	0.169008	0.00625642	0.187456	0.194933	0.24603	0.248067	0.249537	0.000284738	0.00555405	0.286428	0.26397	0.000369094	0.00489725	0.00489725	0.528382	0.792622	0.792622	0.00615623	0.181985	0.164866	0.186219	0.218522	0.178127	0	0.00588025	0.00138375	0.69964	0.00394093	0.00283765	0.00127554	0.000418408	0	0	0.547967	0.000210909
hsa-mir-605	0.199979	0.262407	0.320048	0.323879	0.323074	0.25769	0.274312	0.231175	0.238238	0.293151	0.37056	0.371686	0.295552	0.293853	0.296073	0.2276	0.300446	0.251666	0.388995	0.392158	0.307123	0.00603366	0.330002	0.305119	0.282169	0.00779384	0.326709	0.326709	0.195004	0.0164211	0.0164211	0.225321	0.320568	0.290093	0.212765	0.238107	0.27942	0	0.00547598	0.00608851	0.0143622	0.00460581	0.309288	0.00503701	0.00312395	0	0	0.00995421	0.000630315
hsa-mir-606	0.15499	0.139713	0.172843	0.00630776	0.00629829	0.139136	0.147813	0.157357	0.00548304	0.00535654	0.00663612	0.00688694	0.159353	0.00644061	0.145975	0.00282415	0.162744	0.16632	0.215251	0.217016	0.212333	0.00341253	0.00259946	0.00450287	0.00479102	0.00442015	0.00303061	0.00303061	0.00617968	0.00123478	0.00123478	0.00115038	0.155765	0.141535	0.162183	0.190571	0.00599598	0	0.000869889	0.659112	0.0030754	0.00181187	0.00360927	0.000192326	1	0	0	0.00158826	5.28e-05
hsa-mir-6068	0.002081	0.00626609	0.001914	0.00190235	0.00189721	0.00227223	0.0038892	0.00934472	0.00183594	0.00328277	0.00221899	0.00222156	0.00280483	0.00432407	0.00954685	0.000237608	0.00418872	0.00322053	0.00276889	0.00279165	0.00641639	0.00313225	0.000161811	0.00171	0.00186197	0.00405726	0.000376007	0.000376007	0.00022695	0	0	0	0.0051367	0.00324892	0.0139782	0.00261412	0.00240072	0	0.000355838	0.00014566	0.002562	0.000810719	0.00296268	0	0.000228757	0	0	0.000615035	0
hsa-mir-6069	0.00133252	0	0.000461342	0.000467394	0.000466131	0	0	0	0.000437934	0	0	0	0.000269048	0.00095826	0.000173978	0	0.000976846	0.00073786	0	0	0	0	0	0	0	0	0	0	0.000237748	0	0	0	0	0	0	0	0	0	0	0	0	0	0	0.00151367	0	0	0	0	0
[truncated: 169 more rows]
[truncated: 992 more columns]
