# Supplementary material for: MHIF-MSEA: a novel model of miRNA set enrichment analysis based on multi-source heterogeneous information fusion
Source: Front Genet. 2024 Mar 22;15:1375148. doi: 10.3389/fgene.2024.1375148 (PMC10995286; doi:10.3389/fgene.2024.1375148)
Supplement: Supplementary file 6 [file Table5.XLSX]

## Sheet: Sheet1
	hsa-let-7	hsa-let-7a	hsa-let-7a-1	hsa-let-7a-2	hsa-let-7a-3	hsa-let-7b	hsa-let-7c	hsa-let-7d	hsa-let-7e	hsa-let-7f	hsa-let-7f-1	hsa-let-7f-2	hsa-let-7g	hsa-let-7i	hsa-mir-1	hsa-mir-10	hsa-mir-100	hsa-mir-101	hsa-mir-101-1	hsa-mir-101-2	hsa-mir-103	hsa-mir-103-1	hsa-mir-103a	hsa-mir-103a-1	hsa-mir-103a-2	hsa-mir-103b	hsa-mir-103b-1	hsa-mir-103b-2	hsa-mir-105	hsa-mir-105-1	hsa-mir-105-2	hsa-mir-106	hsa-mir-106a	hsa-mir-106b	hsa-mir-107	hsa-mir-10a	hsa-mir-10b	hsa-mir-1-1	hsa-mir-112	hsa-mir-1178	hsa-mir-1179	hsa-mir-1180	hsa-mir-1181	hsa-mir-1182	hsa-mir-1183	hsa-mir-1184	hsa-mir-1184-1	hsa-mir-1185	hsa-mir-1-2
hsa-let-7	1	0.476067	0.435902	0.418217	0.417713	0.461889	0.486344	0.402244	0.39558	0.274348	0.393794	0.394049	0.44393	0.44826	0.441921	0.254734	0.502841	0.481004	0.434058	0.437418	0.38997	0.17657	0.210091	0.327515	0.403948	0.16494	0.365006	0.365006	0.239691	0.149418	0.149418	0.196795	0.443704	0.517605	0.446355	0.447909	0.477251	0.00362322	0.186646	0.240104	0.229328	0.261483	0.226736	0.0141997	0.15499	0.00605954	0.00176759	0.303675	0.00600789
hsa-let-7a	0.476067	1	0.651843	0.768965	0.631654	0.805019	0.769733	0.587425	0.566196	0.707969	0.764687	0.736819	0.793639	0.603517	0.651468	0.195283	0.682039	0.758764	0.478255	0.451711	0.402403	0.00605623	0.608567	0.327178	0.638685	0.389633	0.278442	0.278442	0.399334	0.144231	0.144231	0.277255	0.659797	0.554852	0.727283	0.46734	0.700762	0.152204	0.169719	0.532923	0.506751	0.42842	0.139651	0.422932	0.495931	0.455938	0.00559243	0.50985	0.00615568
hsa-let-7a-1	0.435902	0.651843	1	0.989002	0.980446	0.686102	0.731127	0.692131	0.689534	0.528381	0.799541	0.801035	0.755653	0.723509	0.448346	0.283242	0.587216	0.490807	0.550581	0.55508	0.396216	0.00692235	0.241255	0.352654	0.437438	0.00888142	0.384229	0.384229	0.268208	0.173938	0.173938	0.344569	0.483118	0.585273	0.460441	0.320731	0.567096	0.000455556	0.209911	0.273475	0.147687	0.288468	0.139236	0.030636	0.172843	0.00148531	0.000785396	0.284353	0.00710873
hsa-let-7a-2	0.418217	0.768965	0.989002	1	0.991349	0.785874	0.808016	0.643883	0.644543	0.70518	0.852678	0.855113	0.871306	0.686533	0.65778	0.286674	0.701999	0.689614	0.526605	0.530997	0.369306	0.00647368	0.571813	0.356594	0.652156	0.394597	0.388905	0.388905	0.428339	0.176077	0.176077	0.348886	0.656119	0.535258	0.670924	0.438917	0.712181	0.000461532	0.212583	0.507495	0.518601	0.459342	0.142674	0.421095	0.427297	0.444048	0.000795698	0.540066	0.00719378
hsa-let-7a-3	0.417713	0.631654	0.980446	0.991349	1	0.667432	0.721142	0.681029	0.688766	0.534099	0.798873	0.800376	0.740899	0.723311	0.419935	0.290657	0.561871	0.471536	0.525087	0.529506	0.357195	0.00646132	0.243351	0.355922	0.441508	0.00829632	0.387904	0.387904	0.247794	0.17563	0.17563	0.349108	0.463487	0.563105	0.445303	0.295782	0.564162	0.000460284	0.212019	0.17458	0.148885	0.291279	0.140293	0.0270433	0.00629829	0.00150073	0	0.287158	0.00742742
hsa-let-7b	0.461889	0.805019	0.686102	0.785874	0.667432	1	0.823479	0.642362	0.613303	0.758032	0.837533	0.808678	0.829888	0.655082	0.686338	0.235563	0.705046	0.73002	0.482249	0.477208	0.436959	0.00647097	0.592471	0.35685	0.652406	0.390114	0.334948	0.334948	0.441287	0.143475	0.143475	0.300103	0.651634	0.544247	0.716158	0.461363	0.718762	0.152716	0.172382	0.532312	0.508042	0.46113	0.138216	0.422776	0.495871	0.455894	0.103356	0.532	0.0156546
hsa-let-7c	0.486344	0.769733	0.731127	0.808016	0.721142	0.823479	1	0.615649	0.598116	0.701062	0.816262	0.809035	0.802349	0.696625	0.677354	0.245778	0.711759	0.709945	0.57036	0.574779	0.366248	0.125101	0.562208	0.336583	0.643115	0.466703	0.329259	0.329259	0.408518	0.146899	0.146899	0.291224	0.651015	0.560649	0.689931	0.459717	0.690196	0.000834142	0.178436	0.538227	0.556632	0.434416	0.186026	0.419719	0.497723	0.456978	0.107983	0.510168	0.00591388
hsa-let-7d	0.402244	0.587425	0.692131	0.643883	0.681029	0.642362	0.615649	1	0.615033	0.641123	0.669846	0.675184	0.676959	0.617584	0.531132	0.262938	0.588213	0.516314	0.521471	0.491707	0.356784	0.00825985	0.434049	0.302109	0.500951	0.328971	0.268467	0.268467	0.414838	0.155658	0.155658	0.0345629	0.540874	0.507367	0.592802	0.488258	0.604103	0.171609	0.192262	0.365691	0.381635	0.48952	0.0917536	0.329702	0.392593	0.32206	0.00242212	0.471199	0.00934033
hsa-let-7e	0.39558	0.566196	0.689534	0.644543	0.688766	0.613303	0.598116	0.615033	1	0.575319	0.650232	0.654261	0.625489	0.636346	0.50662	0.266906	0.55029	0.487466	0.434057	0.437602	0.286418	0.00577414	0.381724	0.349179	0.507822	0.302222	0.36324	0.36324	0.431595	0.160115	0.160115	0.140931	0.487378	0.502133	0.509878	0.385432	0.538988	0.000642315	0.197973	0.359389	0.38576	0.439179	0.100596	0.309958	0.285834	0.349666	0.00606571	0.442379	0.00443044
hsa-let-7f	0.274348	0.707969	0.528381	0.70518	0.534099	0.758032	0.701062	0.641123	0.575319	1	0.746478	0.74365	0.747303	0.589821	0.627573	0.184096	0.615141	0.649074	0.433879	0.422606	0.30568	0.00617143	0.53314	0.280272	0.598752	0.393333	0.173996	0.173996	0.447801	0.193335	0.193335	0.0295332	0.577141	0.473656	0.672912	0.431447	0.66475	0.225125	0.0122758	0.423018	0.514855	0.462854	0.0796206	0.405827	0.418591	0.436849	0.00286977	0.594223	0.0113482
hsa-let-7f-1	0.393794	0.764687	0.799541	0.852678	0.798873	0.837533	0.816262	0.669846	0.650232	0.746478	1	0.955946	0.83235	0.696673	0.671338	0.332292	0.665098	0.678368	0.50145	0.505647	0.339151	0.00708027	0.602106	0.341459	0.666513	0.390185	0.342998	0.342998	0.451974	0.200778	0.200778	0.136105	0.639	0.49862	0.692241	0.447426	0.71691	0.000862915	0.247045	0.432813	0.532421	0.481698	0.161312	0.420349	0.429694	0.456104	0.00154587	0.561858	0.00577979
hsa-let-7f-2	0.394049	0.736819	0.801035	0.855113	0.800376	0.808678	0.809035	0.675184	0.654261	0.74365	0.955946	1	0.832411	0.707334	0.672583	0.333702	0.665007	0.664993	0.503006	0.507201	0.341663	0.00725402	0.602268	0.343366	0.662831	0.393663	0.344688	0.344688	0.454969	0.31125	0.31125	0.138118	0.627416	0.494779	0.691678	0.429195	0.710751	0.000863917	0.248547	0.437455	0.537537	0.486123	0.159733	0.426141	0.429812	0.451823	0.00154766	0.565195	0.00577523
hsa-let-7g	0.44393	0.793639	0.755653	0.871306	0.740899	0.829888	0.802349	0.676959	0.625489	0.747303	0.83235	0.832411	1	0.666456	0.665788	0.261004	0.710506	0.729725	0.542466	0.512063	0.4645	0.0588037	0.595952	0.385405	0.659934	0.394165	0.380811	0.380811	0.431319	0.159996	0.159996	0.320083	0.686638	0.531005	0.725055	0.486383	0.724145	0.17308	0.193555	0.547034	0.511337	0.445769	0.136236	0.463622	0.503365	0.443951	0.116082	0.552522	0.00441948
hsa-let-7i	0.44826	0.603517	0.723509	0.686533	0.723311	0.655082	0.696625	0.617584	0.636346	0.589821	0.696673	0.707334	0.666456	1	0.558875	0.264226	0.617835	0.577436	0.554887	0.559209	0.406442	0.134851	0.465704	0.363495	0.563928	0.430328	0.355029	0.355029	0.456104	0.246077	0.246077	0.315304	0.54997	0.55798	0.573707	0.471021	0.646372	0.0017843	0.194448	0.405983	0.457923	0.454893	0.22524	0.355435	0.347781	0.348428	0.00676697	0.47739	0.00717648
hsa-mir-1	0.441921	0.651468	0.448346	0.65778	0.419935	0.686338	0.677354	0.531132	0.50662	0.627573	0.671338	0.672583	0.665788	0.558875	1	0.13308	0.6738	0.613978	0.353525	0.356416	0.432344	0.124646	0.522865	0.351029	0.631823	0.470813	0.271154	0.271154	0.425313	0.139117	0.139117	0.181628	0.663726	0.46889	0.705235	0.470687	0.661039	0.000697195	0.0139165	0.536464	0.552751	0.399158	0.185802	0.426426	0.501142	0.45335	0.0110152	0.515891	0.00333869
hsa-mir-10	0.254734	0.195283	0.283242	0.286674	0.290657	0.235563	0.245778	0.262938	0.266906	0.184096	0.332292	0.333702	0.261004	0.264226	0.13308	1	0.267318	0.234337	0.286515	0.289801	0.284171	0.00191311	0.520502	0.329447	0.305053	0.00247799	0.539976	0.539976	0.251663	0.013765	0.013765	0.037922	0.21245	0.193572	0.234701	0.314682	0.210757	0	0.683705	0.00463776	0.00583734	0.390279	0.00688291	0.0039358	0.00282415	0	0	0.00804068	0.00836117
hsa-mir-100	0.502841	0.682039	0.587216	0.701999	0.561871	0.705046	0.711759	0.588213	0.55029	0.615141	0.665098	0.665007	0.710506	0.617835	0.6738	0.267318	1	0.682789	0.560792	0.554739	0.437998	0.137822	0.578629	0.412826	0.648868	0.482011	0.362742	0.362742	0.437359	0.157389	0.157389	0.317671	0.669867	0.516451	0.699963	0.523764	0.696903	0.176122	0.198083	0.553449	0.550976	0.450267	0.197267	0.478485	0.502309	0.426652	0.121688	0.535693	0.0115221
hsa-mir-101	0.481004	0.758764	0.490807	0.689614	0.471536	0.73002	0.709945	0.516314	0.487466	0.649074	0.678368	0.664993	0.729725	0.577436	0.613978	0.234337	0.682789	1	0.499746	0.492475	0.548946	0.139493	0.626565	0.407487	0.642464	0.481561	0.37247	0.37247	0.442609	0.16671	0.16671	0.329044	0.670595	0.553534	0.702315	0.540488	0.711097	0.179912	0.202355	0.559557	0.566076	0.374819	0.201922	0.476638	0.510456	0.456909	0.11961	0.489319	0.0117592
hsa-mir-101-1	0.434058	0.478255	0.550581	0.526605	0.525087	0.482249	0.57036	0.521471	0.434057	0.433879	0.50145	0.503006	0.542466	0.554887	0.353525	0.286515	0.560792	0.499746	1	0.964113	0.449214	0.181551	0.379736	0.3748	0.441227	0.228785	0.296425	0.296425	0.25537	0.204043	0.204043	0.279066	0.542219	0.515715	0.449919	0.424826	0.515021	0.233282	0.25539	0.153732	0.363432	0.354591	0.315337	0.0135526	0.215251	0.144614	8.9e-05	0.348066	0.0117705
hsa-mir-101-2	0.437418	0.451711	0.55508	0.530997	0.529506	0.477208	0.574779	0.491707	0.437602	0.422606	0.505647	0.507201	0.512063	0.559209	0.356416	0.289801	0.554739	0.492475	0.964113	1	0.40484	0.182902	0.288964	0.320816	0.392599	0.230659	0.298791	0.298791	0.2581	0.205747	0.205747	0.28312	0.546323	0.489383	0.418578	0.386435	0.519393	0	0.257484	0.154992	0.366384	0.357474	0.3179	0.0136682	0.217016	0.145797	8.97e-05	0.350921	0.0185772
hsa-mir-103	0.38997	0.402403	0.396216	0.369306	0.357195	0.436959	0.366248	0.356784	0.286418	0.30568	0.339151	0.341663	0.4645	0.406442	0.432344	0.284171	0.437998	0.548946	0.449214	0.40484	1	0.17778	0.377817	0.584218	0.543509	0.22485	0.461101	0.461101	0.26887	0.209806	0.209806	0.270593	0.397415	0.440432	0.60927	0.408225	0.41736	0.231824	0.25414	0.331203	0.362343	0.15294	0.313846	0.0280224	0.212333	0.142154	0.154774	0.149891	0.00149003
hsa-mir-103-1	0.17657	0.00605623	0.00692235	0.00647368	0.00646132	0.00647097	0.125101	0.00825985	0.00577414	0.00617143	0.00708027	0.00725402	0.0588037	0.134851	0.124646	0.00191311	0.137822	0.139493	0.181551	0.182902	0.17778	1	0.00290552	0.0877469	0.0814898	0.787499	0.144903	0.144903	0.00427789	0.000836354	0.000836354	0.000779575	0.133346	0.16184	0.137337	0.159821	0.126307	0.000972776	0.000592793	0.00228749	0.512435	0.00200058	0.588538	0.000129695	0.00341253	0	0	0.00274128	3.55e-05
hsa-mir-103a	0.210091	0.608567	0.241255	0.571813	0.243351	0.592471	0.562208	0.434049	0.381724	0.53314	0.602106	0.602268	0.595952	0.465704	0.522865	0.520502	0.578629	0.626565	0.379736	0.288964	0.377817	0.00290552	1	0.437915	0.650305	0.402071	0.385788	0.385788	0.403253	0.0139869	0.0139869	0.209968	0.556872	0.381123	0.666139	0.464514	0.535364	0.438111	0.471838	0.428991	0.444844	0.447091	0.222896	0.409618	0.426089	0.452554	0.000573974	0.401492	0.000327264
hsa-mir-103a-1	0.327515	0.327178	0.352654	0.356594	0.355922	0.35685	0.336583	0.302109	0.349179	0.280272	0.341459	0.343366	0.385405	0.363495	0.351029	0.329447	0.412826	0.407487	0.3748	0.320816	0.584218	0.0877469	0.437915	1	0.929435	0.00456742	0.618034	0.618034	0.324704	0.234376	0.234376	0.30703	0.381036	0.378766	0.496501	0.334506	0.377508	0.273435	0.296515	0.23632	0.203655	0.176758	0.182184	0.0185377	0.00450287	0	0.00276329	0.166963	0.209098
hsa-mir-103a-2	0.403948	0.638685	0.437438	0.652156	0.441508	0.652406	0.643115	0.500951	0.507822	0.598752	0.666513	0.662831	0.659934	0.563928	0.631823	0.305053	0.648868	0.642464	0.441227	0.392599	0.543509	0.0814898	0.650305	0.929435	1	0.402685	0.572076	0.572076	0.458415	0.216253	0.216253	0.283815	0.644181	0.479821	0.729085	0.449394	0.647234	0.251837	0.274032	0.527328	0.529859	0.506224	0.168237	0.410852	0.424368	0.437092	0.00254375	0.57721	0.192722
hsa-mir-103b	0.16494	0.389633	0.00888142	0.394597	0.00829632	0.390114	0.466703	0.328971	0.302222	0.393333	0.390185	0.393663	0.394165	0.430328	0.470813	0.00247799	0.482011	0.481561	0.228785	0.230659	0.22485	0.787499	0.402071	0.00456742	0.402685	1	0.0034398	0.0034398	0.307423	0.00108389	0.00108389	0.0010102	0.465686	0.331263	0.489349	0.376569	0.46499	0	0.00076834	0.385545	0.719309	0.310521	0.446173	0.368702	0.396754	0.395443	0	0.384122	4.6e-05
hsa-mir-103b-1	0.365006	0.278442	0.384229	0.388905	0.387904	0.334948	0.329259	0.268467	0.36324	0.173996	0.342998	0.344688	0.380811	0.355029	0.271154	0.539976	0.362742	0.37247	0.296425	0.298791	0.461101	0.144903	0.385788	0.618034	0.572076	0.0034398	1	1	0.183541	0.0125117	0.0125117	0.304498	0.332342	0.359595	0.318401	0.262484	0.333919	0.00026869	0.496122	0.393289	0.00551469	0.285713	0.00972487	0.0236527	0.00303061	0	0	0.00826385	0.000292406
hsa-mir-103b-2	0.365006	0.278442	0.384229	0.388905	0.387904	0.334948	0.329259	0.268467	0.36324	0.173996	0.342998	0.344688	0.380811	0.355029	0.271154	0.539976	0.362742	0.37247	0.296425	0.298791	0.461101	0.144903	0.385788	0.618034	0.572076	0.0034398	1	1	0.183541	0.0125117	0.0125117	0.304498	0.332342	0.359595	0.318401	0.262484	0.333919	0.00026869	0.496122	0.393289	0.00551469	0.285713	0.00972487	0.0236527	0.00303061	0	0	0.00826385	0.000292406
hsa-mir-105	0.239691	0.399334	0.268208	0.428339	0.247794	0.441287	0.408518	0.414838	0.431595	0.447801	0.451974	0.454969	0.431319	0.456104	0.425313	0.251663	0.437359	0.442609	0.25537	0.2581	0.26887	0.00427789	0.403253	0.324704	0.458415	0.307423	0.183541	0.183541	1	0.423339	0.423339	0.0174509	0.41045	0.391863	0.433629	0.438155	0.429919	0	0.00769518	0.284984	0.468996	0.284253	0.146119	0.294964	0.292499	0.281459	0.00730075	0.52305	0.00728193
hsa-mir-105-1	0.149418	0.144231	0.173938	0.176077	0.17563	0.143475	0.146899	0.155658	0.160115	0.193335	0.200778	0.31125	0.159996	0.246077	0.139117	0.013765	0.157389	0.16671	0.204043	0.205747	0.209806	0.000836354	0.0139869	0.234376	0.216253	0.00108389	0.0125117	0.0125117	0.423339	1	1	0.0147994	0.154417	0.139586	0.156915	0.179847	0.152325	0	0.0143611	0.00458269	0.555797	0.00908056	0.00833238	0.00502827	0.00123478	0	0	0.43582	0.000270447
hsa-mir-105-2	0.149418	0.144231	0.173938	0.176077	0.17563	0.143475	0.146899	0.155658	0.160115	0.193335	0.200778	0.31125	0.159996	0.246077	0.139117	0.013765	0.157389	0.16671	0.204043	0.205747	0.209806	0.000836354	0.0139869	0.234376	0.216253	0.00108389	0.0125117	0.0125117	0.423339	1	1	0.0147994	0.154417	0.139586	0.156915	0.179847	0.152325	0	0.0143611	0.00458269	0.555797	0.00908056	0.00833238	0.00502827	0.00123478	0	0	0.43582	0.000270447
hsa-mir-106	0.196795	0.277255	0.344569	0.348886	0.349108	0.300103	0.291224	0.0345629	0.140931	0.0295332	0.136105	0.138118	0.320083	0.315304	0.181628	0.037922	0.317671	0.329044	0.279066	0.28312	0.270593	0.000779575	0.209968	0.30703	0.283815	0.0010102	0.304498	0.304498	0.0174509	0.0147994	0.0147994	1	0.309172	0.280919	0.246251	0.153332	0.318079	0	0.00978485	0.46905	0.00485091	0.00613376	0.359606	0.03337	0.00115038	0	0	0.00535372	0.0173491
hsa-mir-106a	0.443704	0.659797	0.483118	0.656119	0.463487	0.651634	0.651015	0.540874	0.487378	0.577141	0.639	0.627416	0.686638	0.54997	0.663726	0.21245	0.669867	0.670595	0.542219	0.546323	0.397415	0.133346	0.556872	0.381036	0.644181	0.465686	0.332342	0.332342	0.41045	0.154417	0.154417	0.309172	1	0.555921	0.687451	0.54999	0.722541	0.00136066	0.189327	0.542952	0.543008	0.449543	0.200322	0.463226	0.496993	0.434616	0.00599659	0.554753	0.00511398
hsa-mir-106b	0.517605	0.554852	0.585273	0.535258	0.563105	0.544247	0.560649	0.507367	0.502133	0.473656	0.49862	0.494779	0.531005	0.55798	0.46889	0.193572	0.516451	0.553534	0.515715	0.489383	0.440432	0.16184	0.381123	0.378766	0.479821	0.331263	0.359595	0.359595	0.391863	0.139586	0.139586	0.280919	0.555921	1	0.53658	0.49565	0.598157	0.15411	0.170548	0.393557	0.385034	0.418565	0.23424	0.309827	0.344774	0.271967	0.106006	0.438482	0.119048
hsa-mir-107	0.446355	0.727283	0.460441	0.670924	0.445303	0.716158	0.689931	0.592802	0.509878	0.672912	0.692241	0.691678	0.725055	0.573707	0.705235	0.234701	0.699963	0.702315	0.449919	0.418578	0.60927	0.137337	0.666139	0.496501	0.729085	0.489349	0.318401	0.318401	0.433629	0.156915	0.156915	0.246251	0.687451	0.53658	1	0.519887	0.703369	0.175843	0.197278	0.553468	0.561195	0.484773	0.20104	0.419395	0.505881	0.452728	0.117548	0.557613	0.137182
hsa-mir-10a	0.447909	0.46734	0.320731	0.438917	0.295782	0.461363	0.459717	0.488258	0.385432	0.431447	0.447426	0.429195	0.486383	0.471021	0.470687	0.314682	0.523764	0.540488	0.424826	0.386435	0.408225	0.159821	0.464514	0.334506	0.449394	0.376569	0.262484	0.262484	0.438155	0.179847	0.179847	0.153332	0.54999	0.49565	0.519887	1	0.571982	0.208039	0.228917	0.354167	0.437619	0.358292	0.243153	0.295868	0.388327	0.29878	0.137864	0.412029	0.0118746
hsa-mir-10b	0.477251	0.700762	0.567096	0.712181	0.564162	0.718762	0.690196	0.604103	0.538988	0.66475	0.71691	0.710751	0.724145	0.646372	0.661039	0.210757	0.696903	0.711097	0.515021	0.519393	0.41736	0.126307	0.535364	0.377508	0.647234	0.46499	0.333919	0.333919	0.429919	0.152325	0.152325	0.318079	0.722541	0.598157	0.703369	0.571982	1	0.0024408	0.182653	0.493339	0.551096	0.438313	0.195322	0.421167	0.427718	0.434501	0.109255	0.54951	0.0122775
hsa-mir-1-1	0.00362322	0.152204	0.000455556	0.000461532	0.000460284	0.152716	0.000834142	0.171609	0.000642315	0.225125	0.000862915	0.000863917	0.17308	0.0017843	0.000697195	0	0.176122	0.179912	0.233282	0	0.231824	0.000972776	0.438111	0.273435	0.251837	0	0.00026869	0.00026869	0	0	0	0	0.00136066	0.15411	0.175843	0.208039	0.0024408	1	0	0	0	0	0	0	0	0	0	0.000130523	0
hsa-mir-112	0.186646	0.169719	0.209911	0.212583	0.212019	0.172382	0.178436	0.192262	0.197973	0.0122758	0.247045	0.248547	0.193555	0.194448	0.0139165	0.683705	0.198083	0.202355	0.25539	0.257484	0.25414	0.000592793	0.471838	0.296515	0.274032	0.00076834	0.496122	0.496122	0.00769518	0.0143611	0.0143611	0.00978485	0.189327	0.170548	0.197278	0.228917	0.182653	0	1	0.00342665	0.00450492	0.568309	0.00588477	0.00380114	0.000869889	0	0	0.00740181	9.91e-05
hsa-mir-1178	0.240104	0.532923	0.273475	0.507495	0.17458	0.532312	0.538227	0.365691	0.359389	0.423018	0.432813	0.437455	0.547034	0.405983	0.536464	0.00463776	0.553449	0.559557	0.153732	0.154992	0.331203	0.00228749	0.428991	0.23632	0.527328	0.385545	0.393289	0.393289	0.284984	0.00458269	0.00458269	0.46905	0.542952	0.393557	0.553468	0.354167	0.493339	0	0.00342665	1	0.440821	0.321101	0.0817382	0.424634	0.763023	0.434828	0	0.406601	4.56e-05
hsa-mir-1179	0.229328	0.506751	0.147687	0.518601	0.148885	0.508042	0.556632	0.381635	0.38576	0.514855	0.532421	0.537537	0.511337	0.457923	0.552751	0.00583734	0.550976	0.566076	0.363432	0.366384	0.362343	0.512435	0.444844	0.203655	0.529859	0.719309	0.00551469	0.00551469	0.468996	0.555797	0.555797	0.00485091	0.543008	0.385034	0.561195	0.437619	0.551096	0	0.00450492	0.440821	1	0.321249	0.327149	0.40998	0.421422	0.644083	0	0.598227	0.000173141
hsa-mir-1180	0.261483	0.42842	0.288468	0.459342	0.291279	0.46113	0.434416	0.48952	0.439179	0.462854	0.481698	0.486123	0.445769	0.454893	0.399158	0.390279	0.450267	0.374819	0.354591	0.357474	0.15294	0.00200058	0.447091	0.176758	0.506224	0.310521	0.285713	0.285713	0.284253	0.00908056	0.00908056	0.00613376	0.449543	0.418565	0.484773	0.358292	0.438313	0	0.568309	0.321101	0.321249	1	0.0982892	0.303372	0.305916	0.300187	0	0.548109	9.63e-05
hsa-mir-1181	0.226736	0.139651	0.139236	0.142674	0.140293	0.138216	0.186026	0.0917536	0.100596	0.0796206	0.161312	0.159733	0.136236	0.22524	0.185802	0.00688291	0.197267	0.201922	0.315337	0.3179	0.313846	0.588538	0.222896	0.182184	0.168237	0.446173	0.00972487	0.00972487	0.146119	0.00833238	0.00833238	0.359606	0.200322	0.23424	0.20104	0.243153	0.195322	0	0.00588477	0.0817382	0.327149	0.0982892	1	0.108039	0.0979026	0.0944045	0	0.098166	6.97e-05
hsa-mir-1182	0.0141997	0.422932	0.030636	0.421095	0.0270433	0.422776	0.419719	0.329702	0.309958	0.405827	0.420349	0.426141	0.463622	0.355435	0.426426	0.0039358	0.478485	0.476638	0.0135526	0.0136682	0.0280224	0.000129695	0.409618	0.0185377	0.410852	0.368702	0.0236527	0.0236527	0.294964	0.00502827	0.00502827	0.03337	0.463226	0.309827	0.419395	0.295868	0.421167	0	0.00380114	0.424634	0.40998	0.303372	0.108039	1	0.412743	0.411983	0.000634377	0.400085	1.17e-05
hsa-mir-1183	0.15499	0.495931	0.172843	0.427297	0.00629829	0.495871	0.497723	0.392593	0.285834	0.418591	0.429694	0.429812	0.503365	0.347781	0.501142	0.00282415	0.502309	0.510456	0.215251	0.217016	0.212333	0.00341253	0.426089	0.00450287	0.424368	0.396754	0.00303061	0.00303061	0.292499	0.00123478	0.00123478	0.00115038	0.496993	0.344774	0.505881	0.388327	0.427718	0	0.000869889	0.763023	0.421422	0.305916	0.0979026	0.412743	1	0.427255	0	0.400524	5.28e-05
hsa-mir-1184	0.00605954	0.455938	0.00148531	0.444048	0.00150073	0.455894	0.456978	0.32206	0.349666	0.436849	0.456104	0.451823	0.443951	0.348428	0.45335	0	0.426652	0.456909	0.144614	0.145797	0.142154	0	0.452554	0	0.437092	0.395443	0	0	0.281459	0	0	0	0.434616	0.271967	0.452728	0.29878	0.434501	0	0	0.434828	0.644083	0.300187	0.0944045	0.411983	0.427255	1	0	0.401025	0
hsa-mir-1184-1	0.00176759	0.00559243	0.000785396	0.000795698	0	0.103356	0.107983	0.00242212	0.00606571	0.00286977	0.00154587	0.00154766	0.116082	0.00676697	0.0110152	0	0.121688	0.11961	8.9e-05	8.97e-05	0.154774	0	0.000573974	0.00276329	0.00254375	0	0	0	0.00730075	0	0	0	0.00599659	0.106006	0.117548	0.137864	0.109255	0	0	0	0	0	0	0.000634377	0	0	1	0	0
hsa-mir-1185	0.303675	0.50985	0.284353	0.540066	0.287158	0.532	0.510168	0.471199	0.442379	0.594223	0.561858	0.565195	0.552522	0.47739	0.515891	0.00804068	0.535693	0.489319	0.348066	0.350921	0.149891	0.00274128	0.401492	0.166963	0.57721	0.384122	0.00826385	0.00826385	0.52305	0.43582	0.43582	0.00535372	0.554753	0.438482	0.557613	0.412029	0.54951	0.000130523	0.00740181	0.406601	0.598227	0.548109	0.098166	0.400085	0.400524	0.401025	0	1	0.000407471
hsa-mir-1-2	0.00600789	0.00615568	0.00710873	0.00719378	0.00742742	0.0156546	0.00591388	0.00934033	0.00443044	0.0113482	0.00577979	0.00577523	0.00441948	0.00717648	0.00333869	0.00836117	0.0115221	0.0117592	0.0117705	0.0185772	0.00149003	3.55e-05	0.000327264	0.209098	0.192722	4.6e-05	0.000292406	0.000292406	0.00728193	0.000270447	0.000270447	0.0173491	0.00511398	0.119048	0.137182	0.0118746	0.0122775	0	9.91e-05	4.56e-05	0.000173141	9.63e-05	6.97e-05	1.17e-05	5.28e-05	0	0	0.000407471	1
hsa-mir-1202	0.335862	0.617779	0.451618	0.632354	0.408789	0.615188	0.624648	0.46389	0.417464	0.581368	0.608259	0.605248	0.636836	0.512275	0.595193	0.172068	0.630786	0.602664	0.548976	0.553292	0.350912	0.00508226	0.555851	0.264811	0.619153	0.386679	0.135912	0.135912	0.439674	0.293128	0.293128	0.392786	0.62139	0.455606	0.630183	0.437676	0.598536	0	0.0110311	0.529795	0.552632	0.459154	0.213665	0.409021	0.574309	0.430484	0	0.635751	0.00032406
hsa-mir-1206	0.436964	0.625186	0.412016	0.61561	0.388734	0.656133	0.627715	0.511445	0.505077	0.599649	0.596981	0.600568	0.645826	0.574331	0.647499	0.223107	0.639296	0.659474	0.448614	0.453232	0.489353	0.152374	0.512208	0.319852	0.581374	0.466655	0.279879	0.279879	0.432273	0.1374	0.1374	0.288752	0.662244	0.53313	0.669025	0.488759	0.64451	0.00084761	0.161274	0.532603	0.528584	0.384391	0.203361	0.41585	0.479627	0.425313	0.100119	0.455493	0.11628
hsa-mir-1207	0.271661	0.541784	0.200901	0.547912	0.204256	0.5691	0.585178	0.420209	0.387136	0.571032	0.568934	0.567601	0.578886	0.461749	0.574836	0.0403276	0.571782	0.598712	0.310033	0.31438	0.294249	0.31956	0.455285	0.246365	0.54718	0.59531	0.166961	0.166961	0.480583	0.350837	0.350837	0.112518	0.589662	0.413429	0.616326	0.510767	0.58015	0	0.00792016	0.448856	0.719122	0.30503	0.243235	0.534396	0.424948	0.449696	0	0.575674	0.0186966
hsa-mir-122	0.196714	0.436747	0.220205	0.448423	0.22234	0.43506	0.439406	0.417194	0.405947	0.400967	0.475102	0.473744	0.438216	0.445674	0.393512	0.343145	0.406605	0.450275	0.137026	0.138313	0.130258	0.00283353	0.465867	0.15213	0.495259	0.330815	0.249454	0.249454	0.434729	0.00435512	0.00435512	0.00608783	0.46029	0.393994	0.447371	0.360073	0.44521	0	0.00247787	0.358937	0.354166	0.314692	0.141432	0.350291	0.343249	0.338953	0	0.338437	0.00115333
hsa-mir-1224	0.210192	0.492423	0.141336	0.501346	0.142488	0.490921	0.494731	0.392792	0.368273	0.5065	0.513036	0.511603	0.495119	0.402654	0.494965	0.00943504	0.492969	0.500488	0.170746	0.172324	0.281417	0.00233444	0.434916	0.188211	0.506732	0.395229	0.309566	0.309566	0.295142	0.00583266	0.00583266	0.00553106	0.482494	0.34023	0.495137	0.373388	0.488087	0	0.00364155	0.43473	0.43052	0.310342	0.0977508	0.410445	0.418119	0.436964	0	0.385718	0.00169228
hsa-mir-1225	0.230967	0.475047	0.10394	0.438344	0.0176873	0.500694	0.517491	0.376184	0.307267	0.469252	0.442204	0.444638	0.507168	0.405248	0.518818	0.00388823	0.515697	0.560813	0.24299	0.245008	0.238541	0.438682	0.439743	0.00751041	0.432028	0.684645	0.00371032	0.00371032	0.392441	0.00187819	0.00187819	0.00267992	0.547571	0.400805	0.562116	0.453374	0.512126	0	0.00108755	0.60912	0.615217	0.317962	0.300559	0.412268	0.68199	0.435735	0	0.48814	0.000328477
hsa-mir-1226	0.293314	0.601441	0.333558	0.594692	0.336925	0.60053	0.578696	0.433636	0.452659	0.576378	0.603386	0.60637	0.579971	0.4916	0.579654	0.257765	0.570648	0.635252	0.399048	0.402677	0.330967	0.00446412	0.619933	0.391613	0.609351	0.392219	0.198184	0.198184	0.537133	0.430723	0.430723	0.252193	0.575036	0.404534	0.594244	0.46547	0.572759	0	0.0116415	0.438029	0.624273	0.306264	0.262372	0.415525	0.416882	0.433204	0	0.528976	0.00721471
hsa-mir-1227	0.246598	0.485303	0.170042	0.502989	0.171482	0.484563	0.534596	0.337132	0.379688	0.422075	0.427035	0.434307	0.496798	0.474824	0.539588	0.00440175	0.547728	0.554761	0.167335	0.168704	0.339296	0.535841	0.428412	0.230536	0.519805	0.731141	0.383522	0.383522	0.285574	0.00441186	0.00441186	0.457164	0.540917	0.396031	0.556422	0.363763	0.541605	0	0.00330397	0.726419	0.64581	0.31104	0.34717	0.424291	0.420051	0.421202	0	0.390014	4.21e-05
hsa-mir-1228	0.143033	0.490188	0.157659	0.499044	0.159267	0.530974	0.490229	0.397755	0.369939	0.508138	0.517022	0.519715	0.491394	0.422868	0.491895	0.00490819	0.492748	0.503911	0.191357	0.19295	0.198173	0.000215326	0.422767	0.222102	0.521137	0.378702	0.00386161	0.00386161	0.492181	0.612569	0.612569	0.0048401	0.492041	0.359795	0.493221	0.370057	0.490237	0	0.00470312	0.421674	0.68128	0.297628	0.099041	0.421981	0.40963	0.423128	0	0.590946	0.000159488
hsa-mir-1229	0.21809	0.518983	0.219349	0.540005	0.221567	0.519876	0.56526	0.431691	0.411665	0.546656	0.556338	0.56096	0.529881	0.446326	0.491812	0.00700734	0.497243	0.58326	0.380915	0.384005	0.183665	0.000278886	0.434703	0.201383	0.514512	0.404367	0.020575	0.020575	0.47161	0.529364	0.529364	0.0285192	0.565307	0.431095	0.532058	0.376259	0.52241	0	0.00670742	0.451136	0.666824	0.315798	0.0929315	0.430541	0.415818	0.431661	0	0.566196	0.000145082
hsa-mir-122a	0.120087	0.132564	0.163829	0.16551	0.165078	0.132337	0.236631	0.152059	0.154111	0.19336	0.193225	0.19355	0.150455	0.254813	0.236014	0.0031256	0.260591	0.125144	0.343042	0.345844	0.157949	0.536143	0.00246497	0.00843045	0.00888349	0.679254	0.00347726	0.00347726	0.0101467	0.00643946	0.00643946	0.00191649	0.253914	0.227633	0.125175	0.142344	0.241079	0	0.000812373	0.00288753	0.446078	0.00264961	0.509065	0.000144656	0.00431864	0	0	0.00647724	0.000133535
hsa-mir-1231	0.0128327	0.49989	0.207208	0.517341	0.20922	0.499684	0.50117	0.411534	0.389858	0.532094	0.538784	0.542594	0.507444	0.43715	0.508689	0.00198861	0.511299	0.418197	0.25827	0.2604	0.00913722	0.00905441	0.417394	0.0072088	0.414916	0.384181	0.00161323	0.00161323	0.297594	0.00759625	0.00759625	0.00166283	0.510953	0.362845	0.422844	0.30104	0.508797	0	0.000407921	0.416639	0.422604	0.298628	0.100166	0.404574	0.406722	0.414354	0	0.386675	0.000137063
hsa-mir-1233	0.0128327	0.497802	0.207208	0.520289	0.20922	0.496976	0.499059	0.40965	0.387718	0.530508	0.536871	0.532929	0.510175	0.430077	0.510246	0.00198861	0.509564	0.415517	0.25827	0.2604	0.00913722	0.00905441	0.423065	0.0072088	0.424842	0.396954	0.00161323	0.00161323	0.281831	0.00759625	0.00759625	0.00166283	0.510159	0.361441	0.428516	0.315803	0.501637	0	0.000407921	0.416682	0.419807	0.320271	0.0987272	0.402092	0.416303	0.419242	0	0.380872	0.000137063
hsa-mir-1233-1	0.189114	0.180953	0.220803	0.223587	0.223018	0.177902	0.186483	0.127031	0.1245	0.148915	0.253219	0.254739	0.20277	0.204121	0.179774	0.00824345	0.200103	0.211854	0.265272	0.267821	0.265228	0.00200763	0.213045	0.299934	0.276827	0.00260005	0.00844632	0.00844632	0.320336	0.475742	0.475742	0.270701	0.1979	0.179172	0.204328	0.285027	0.190957	0	0.0075025	0.00508402	0.418189	0.00510441	0.370646	0.00542561	0.000664753	0	0	0.327549	0.00187258
hsa-mir-1233-2	0.251529	0.149061	0.210131	0.212577	0.212039	0.172242	0.268352	0.19795	0.198376	0.209664	0.243457	0.244355	0.194169	0.288801	0.179064	0.00593738	0.197992	0.201798	0.348316	0.351419	0.211487	0.00961867	0.00488747	0.241892	0.223548	0.0123986	0.171458	0.171458	0.34939	0.392245	0.392245	0.00507476	0.231027	0.231297	0.166471	0.238952	0.161216	0	0.00354632	0.00220133	0.349858	0.00373706	0.0106237	0.000768482	0.0024028	0.000426644	0	0.271255	0.00171477
hsa-mir-1234	0.00914664	0.331055	0.00896833	0.336499	0.0092866	0.331194	0.327506	0.315786	0.317386	0.332322	0.329422	0.33353	0.337051	0.326023	0.376445	0.00433222	0.333415	0.335275	0.00886709	0.00928336	0.170078	0.000117898	0.3441	0.00691004	0.331041	0.346601	0.000575537	0.000575537	0.311438	0.000934382	0.000934382	0.00526985	0.338139	0.311927	0.4102	0.310661	0.353948	0	0.000208233	0.340086	0.332807	0.303717	0.100726	0.341678	0.336755	0.338296	0	0.333554	0.0017253
hsa-mir-1236	0.118333	0.533504	0.195472	0.545145	0.197455	0.534564	0.53453	0.420639	0.355823	0.515662	0.5282	0.528922	0.538781	0.431368	0.535308	0.00306351	0.526918	0.546862	0.241397	0.243384	0.233396	0.000302165	0.449984	0.173976	0.51704	0.398481	0.288371	0.288371	0.295735	0.00126236	0.00126236	0.00275665	0.521572	0.32984	0.512552	0.411767	0.527581	0	0.000704002	0.435941	0.445412	0.311142	0.0903026	0.418847	0.436396	0.450254	0	0.402331	0.000155401
hsa-mir-1237	0.482204	0.665067	0.488475	0.671797	0.463386	0.70067	0.668693	0.564421	0.50582	0.640324	0.673888	0.663275	0.70438	0.59004	0.664587	0.0952858	0.694669	0.70821	0.475719	0.468604	0.416652	0.212672	0.531542	0.314764	0.634629	0.476456	0.278434	0.278434	0.43389	0.146961	0.146961	0.288682	0.718374	0.558483	0.685106	0.546936	0.723564	0.164787	0.0164595	0.548149	0.545035	0.420029	0.201236	0.431811	0.497766	0.441952	0.00585306	0.5403	0.0092597
hsa-mir-1238	0.392031	0.522239	0.561116	0.564164	0.538158	0.557556	0.536839	0.542002	0.497027	0.520982	0.573912	0.56129	0.58235	0.516406	0.498604	0.325376	0.524473	0.582339	0.496664	0.455586	0.525678	0.00529679	0.482097	0.446394	0.523852	0.315575	0.442761	0.442761	0.429352	0.194624	0.194624	0.260718	0.582571	0.556547	0.529764	0.504713	0.562768	0.222829	0.241906	0.469211	0.391287	0.371038	0.180147	0.322112	0.402255	0.298225	0.00137159	0.403815	0.00769242
hsa-mir-124	0.386438	0.7059	0.55807	0.721097	0.533086	0.736182	0.713012	0.54909	0.502245	0.665002	0.750636	0.725223	0.741973	0.565502	0.651468	0.275807	0.638879	0.755454	0.464469	0.420565	0.53961	0.00540018	0.639727	0.457718	0.676372	0.391557	0.455827	0.455827	0.437638	0.20024	0.20024	0.265313	0.711169	0.541425	0.686612	0.515769	0.684478	0.229636	0.249241	0.603544	0.528224	0.375883	0.173416	0.422643	0.526247	0.45261	0.00141369	0.4953	0.00102544
hsa-mir-124-1	0.39818	0.476809	0.577473	0.552974	0.551576	0.537351	0.478406	0.488066	0.443304	0.426931	0.568342	0.533092	0.595808	0.48554	0.341371	0.287244	0.444383	0.590674	0.481326	0.435747	0.539324	0.00562442	0.386426	0.474636	0.487338	0.00612744	0.474663	0.474663	0.317574	0.207203	0.207203	0.276021	0.558475	0.531017	0.480761	0.467288	0.511445	0.239101	0.259823	0.340434	0.179987	0.15192	0.165768	0.0208585	0.218284	0	0.000820395	0.235191	0.0010075
hsa-mir-124-2	0.120591	0.109548	0.133326	0.135018	0.134659	0.108196	0.118237	0.123038	0.128886	0.159898	0.153407	0.153718	0.124567	0.123836	0.112666	0.00232037	0.129154	0.129237	0.165268	0.166623	0.157408	0.000311573	0.00213731	0.18597	0.1714	0.000403873	0.311431	0.311431	0.0051598	0.00101341	0.00101341	0.000944071	0.119175	0.108293	0.12469	0.147086	0.115423	0	0.000710694	0.000427698	0.000972112	0.00192626	0.000609587	0.000158249	0.000460641	0.00131455	0	0.000512825	4.35e-05
hsa-mir-124-3	0.149215	0.141689	0.168595	0.170513	0.17009	0.135983	0.143567	0.152309	0.158572	0.19738	0.197968	0.198677	0.154916	0.155258	0.139462	0.546284	0.158053	0.16689	0.206816	0.208547	0.203098	0.00271299	0.388921	0.238137	0.219767	0.00351483	0.39718	0.39718	0.438392	0.00646251	0.00646251	0.00615202	0.150185	0.137094	0.16198	0.182136	0.145309	0	0.00395208	0.00423098	0.00424275	0.00386002	0.00529609	0.00255485	0.00401026	0	0	0.00349808	0.000548457
hsa-mir-1244	0.149215	0.494219	0.168595	0.503955	0.17009	0.491254	0.489845	0.407237	0.378207	0.510224	0.522023	0.518102	0.496016	0.423494	0.486469	0.546284	0.493492	0.505855	0.206816	0.208547	0.203098	0.00271299	0.617103	0.238137	0.529313	0.390017	0.39718	0.39718	0.510402	0.00646251	0.00646251	0.00615202	0.490877	0.357494	0.503632	0.384791	0.489086	0	0.00395208	0.424939	0.414561	0.305424	0.101123	0.409946	0.404953	0.422224	0	0.384504	0.000548457
hsa-mir-1245a	0.327781	0.565462	0.372749	0.593726	0.365707	0.56604	0.588283	0.438422	0.473783	0.485507	0.545827	0.550652	0.580595	0.501407	0.513429	0.373539	0.579471	0.593676	0.319896	0.322596	0.302013	0.00164077	0.51887	0.300686	0.560733	0.387034	0.36378	0.36378	0.424891	0.225125	0.225125	0.344403	0.578677	0.448213	0.568952	0.458745	0.59441	1.98e-05	0.279703	0.524831	0.529963	0.385138	0.093278	0.411063	0.401522	0.484332	0.00108498	0.451429	0.00141865
hsa-mir-1245b	0.258607	0.570867	0.2645	0.531836	0.189336	0.544276	0.545943	0.466097	0.384018	0.437328	0.514484	0.51722	0.590508	0.415026	0.533103	0.408636	0.582445	0.595982	0.359526	0.36246	0.354663	0.00202137	0.575115	0.181762	0.516388	0.389283	0.296915	0.296915	0.29352	0.00932072	0.00932072	0.00881353	0.579004	0.39969	0.57037	0.43534	0.544521	0	0.594846	0.590591	0.508486	0.456648	0.0850141	0.409044	0.666259	0.605828	0	0.391843	0.000400375
hsa-mir-1246	0.176556	0.496516	0.201722	0.503142	0.201142	0.496316	0.488224	0.419201	0.399331	0.507136	0.517423	0.522753	0.494273	0.431187	0.507767	0.500891	0.518117	0.506308	0.237103	0.239926	0.207783	0.00840613	0.594651	0.262208	0.529155	0.392254	0.364633	0.364633	0.523132	0.0181259	0.0181259	0.0273277	0.506707	0.377435	0.51123	0.401512	0.51636	0	0.00996314	0.416339	0.413738	0.316222	0.10342	0.412868	0.409783	0.407714	0.0220995	0.383122	0.014775
hsa-mir-1247	0.238781	0.468573	0.266454	0.490507	0.269226	0.469024	0.47669	0.428121	0.422694	0.448246	0.518359	0.518923	0.477582	0.461177	0.439603	0.00671694	0.429168	0.490204	0.19325	0.194969	0.194809	0.000273612	0.361837	0.22126	0.534381	0.35629	0.00396423	0.00396423	0.487104	0.606347	0.606347	0.00702996	0.483615	0.411114	0.484093	0.374969	0.474694	0	0.00451845	0.365777	0.629978	0.306566	0.115283	0.369202	0.35557	0.362319	0	0.555277	0.000991718
hsa-mir-1248	0.34793	0.602882	0.290268	0.58084	0.293007	0.616908	0.593278	0.462454	0.425539	0.521365	0.546673	0.544861	0.600061	0.524861	0.552509	0.343382	0.557597	0.647671	0.297254	0.299668	0.332786	0.00119823	0.596108	0.293591	0.596567	0.397492	0.401743	0.401743	0.39825	0.0211692	0.0211692	0.197035	0.628219	0.450541	0.612693	0.413646	0.600597	0.000791689	0.312207	0.555739	0.4485	0.399534	0.105821	0.431906	0.419579	0.438823	0.000376117	0.449111	0.00149031
hsa-mir-1249	0.149215	0.384025	0.168595	0.404431	0.17009	0.38095	0.390179	0.400575	0.377815	0.414573	0.411848	0.41373	0.395923	0.391191	0.39042	0.546284	0.403329	0.399281	0.206816	0.208547	0.203098	0.00271299	0.516031	0.238137	0.427353	0.308503	0.39718	0.39718	0.515407	0.00646251	0.00646251	0.00615202	0.396747	0.37708	0.40256	0.392911	0.385475	0	0.00395208	0.325814	0.32054	0.31409	0.103365	0.326233	0.31065	0.315734	0	0.332796	0.000548457
hsa-mir-124a	0.104379	0.218728	0.266283	0.269466	0.268773	0.214534	0.228121	0.243488	0.251289	0.314908	0.314335	0.314984	0.244905	0.245829	0.225493	0.347264	0.251184	0.115984	0.329479	0.332188	0.135944	0.0088346	0.253032	0.156651	0.145091	0.0114148	0.253286	0.253286	0.283584	0.00993509	0.00993509	0.00506196	0.243556	0.219276	0.11433	0.122309	0.232769	0	0.00272505	0.00356073	0.0133964	0.00334324	0.0101119	0.00158819	0.00392499	0	0	0.00729079	0.000441764
hsa-mir-124a-1	0.104379	0.218728	0.266283	0.269466	0.268773	0.214534	0.228121	0.243488	0.251289	0.314908	0.314335	0.314984	0.244905	0.245829	0.225493	0.347264	0.251184	0.115984	0.329479	0.332188	0.135944	0.0088346	0.253032	0.156651	0.145091	0.0114148	0.253286	0.253286	0.283584	0.00993509	0.00993509	0.00506196	0.243556	0.219276	0.11433	0.122309	0.232769	0	0.00272505	0.00356073	0.0133964	0.00334324	0.0101119	0.00158819	0.00392499	0	0	0.00729079	0.000441764
hsa-mir-124a-2	0.278775	0.270977	0.27341	0.276308	0.275672	0.253702	0.283532	0.235101	0.18638	0.0565555	0.199714	0.200753	0.257177	0.342969	0.227255	0.271458	0.328577	0.313634	0.30344	0.307366	0.374029	0.25968	0.299503	0.315256	0.293272	0.328954	0.365919	0.365919	0.0705869	0.0155128	0.0155128	0.434968	0.306609	0.26011	0.302383	0.294957	0.308379	0.000615695	0.366729	0.292704	0.219074	0.212235	0.451058	0.0252815	0.00516584	0.00330153	0.00733183	0.0170782	0.0150636
hsa-mir-124a-3	0.129377	0.116954	0.144041	0.1459	0.145509	0.115917	0.125914	0.131851	0.137634	0.172153	0.018771	0.01898	0.133695	0.133043	0.12149	0.00293092	0.138259	0.138766	0.178907	0.18037	0.0151508	0.000195596	0.00250455	0.0197968	0.0183741	0.000253553	0.0274302	0.0274302	0.00907929	0.000919903	0.000919903	0.000889004	0.129099	0.0164861	0.134803	0.158934	0.124432	0	0.000698876	0.00023107	0.000305406	0.000677618	0.000384033	2.89e-05	0.000291144	0	0	0.000423221	1.54e-05
hsa-mir-125	0.129377	0.116954	0.144041	0.1459	0.145509	0.115917	0.125914	0.131851	0.137634	0.172153	0.018771	0.01898	0.133695	0.133043	0.12149	0.00293092	0.138259	0.138766	0.178907	0.18037	0.0151508	0.000195596	0.00250455	0.0197968	0.0183741	0.000253553	0.0274302	0.0274302	0.00907929	0.000919903	0.000919903	0.000889004	0.129099	0.0164861	0.134803	0.158934	0.124432	0	0.000698876	0.00023107	0.000305406	0.000677618	0.000384033	2.89e-05	0.000291144	0	0	0.000423221	1.54e-05
hsa-mir-1254	0.15499	0.505756	0.172843	0.441223	0.00629829	0.505967	0.514619	0.40377	0.299819	0.431971	0.439891	0.44426	0.517986	0.350245	0.516961	0.00282415	0.509578	0.523775	0.215251	0.217016	0.212333	0.00341253	0.444857	0.00450287	0.42845	0.402639	0.00303061	0.00303061	0.283037	0.00123478	0.00123478	0.00115038	0.50257	0.360611	0.524649	0.400158	0.438024	0	0.000869889	0.759959	0.436764	0.301114	0.09346	0.417556	0.92282	0.445393	0	0.389052	5.28e-05
hsa-mir-1254-1	0.309907	0.282851	0.344395	0.348671	0.347795	0.278117	0.297565	0.31464	0.327977	0.265041	0.349161	0.349875	0.319228	0.317906	0.188739	0.274111	0.327145	0.221008	0.276394	0.278711	0.206392	0.00159297	0.200938	0.242745	0.224347	0.00206346	0.397975	0.397975	0.225719	0.00436236	0.00436236	0.00532232	0.201681	0.145743	0.213847	0.245534	0.19536	0	0.00266027	0.00241673	0.00438949	0.00270054	0.00311384	0.00134395	0.00235429	0.0046657	0	0.00259681	0.000807953
hsa-mir-1256	0.457686	0.628485	0.43323	0.620232	0.43068	0.64318	0.65506	0.560852	0.563308	0.598525	0.626654	0.616641	0.644166	0.600911	0.580225	0.237096	0.6506	0.641599	0.420582	0.42496	0.336549	0.120156	0.504604	0.304261	0.58735	0.470844	0.28094	0.28094	0.428884	0.141883	0.141883	0.216516	0.653088	0.551359	0.635013	0.524027	0.65889	0.000528626	0.171141	0.483466	0.511558	0.431532	0.205783	0.453801	0.407666	0.410934	0.00684421	0.525736	0.0142385
hsa-mir-1258	0.512813	0.676155	0.508885	0.665665	0.499612	0.707164	0.701391	0.564553	0.470935	0.632594	0.638045	0.631517	0.66532	0.597745	0.637227	0.161452	0.692137	0.705685	0.455515	0.453591	0.394372	0.103543	0.507291	0.284552	0.591174	0.453826	0.230797	0.230797	0.40384	0.123607	0.123607	0.26587	0.67307	0.585251	0.656383	0.512957	0.674801	0.131417	0.015053	0.521543	0.519613	0.403898	0.186996	0.426863	0.47307	0.423692	0.0909354	0.512237	0.114949
hsa-mir-125a	0.546089	0.672347	0.445259	0.645507	0.439849	0.710931	0.694778	0.537088	0.49474	0.61001	0.645768	0.638393	0.659	0.553908	0.651138	0.280288	0.681609	0.682832	0.514809	0.491304	0.450744	0.122358	0.569574	0.436973	0.683748	0.471405	0.349945	0.349945	0.404556	0.139715	0.139715	0.228242	0.674658	0.5716	0.681938	0.517855	0.708778	0.158521	0.174316	0.552285	0.567062	0.411287	0.199569	0.464438	0.486351	0.482201	0.00046971	0.533903	0.134598
hsa-mir-125b	0.519576	0.662219	0.413655	0.628965	0.396963	0.683649	0.684226	0.516316	0.470971	0.591158	0.618709	0.607964	0.644729	0.536384	0.627538	0.250765	0.667176	0.666648	0.501374	0.475433	0.436353	0.125491	0.569582	0.402252	0.664249	0.46947	0.284617	0.284617	0.391749	0.14309	0.14309	0.229975	0.652935	0.550739	0.66897	0.504513	0.694666	0.162637	0.178748	0.544197	0.55041	0.424468	0.193773	0.460768	0.492213	0.492102	0.000481921	0.539858	0.134793
hsa-mir-125b-1	0.433676	0.573186	0.445316	0.525727	0.434487	0.586633	0.546868	0.528803	0.522789	0.504462	0.495247	0.490368	0.550755	0.525807	0.525095	0.195903	0.567851	0.563784	0.435059	0.456831	0.417735	0.094509	0.411344	0.289049	0.47211	0.371977	0.240105	0.240105	0.40856	0.11287	0.11287	0.245233	0.558399	0.537589	0.562389	0.467906	0.544008	0.00455645	0.136109	0.397037	0.389327	0.418463	0.172502	0.314126	0.360742	0.310538	0.0877943	0.41626	0.0331923
hsa-mir-125b-2	0.158533	0.516618	0.176039	0.528731	0.177933	0.516746	0.520303	0.412797	0.385506	0.438022	0.55032	0.549611	0.520537	0.428901	0.446326	0.00307455	0.432178	0.533504	0.00902775	0.00935725	0.00227138	9.11e-05	0.441215	0.00327838	0.542809	0.401933	0.000437625	0.000437625	0.293956	0.000726277	0.000726277	0.00366145	0.50737	0.365324	0.524047	0.300768	0.508443	0	0.000164868	0.439754	0.442279	0.30462	0.0903398	0.42518	0.427644	0.440825	0	0.397544	0.00125847
hsa-mir-126	0.010051	0.294947	0.245066	0.331549	0.247596	0.295775	0.302983	0.33461	0.279536	0.313357	0.303093	0.299202	0.321859	0.294391	0.306055	0.000900284	0.239729	0.239219	0.0964728	0.0973031	0.0934195	1.49e-05	0.18983	0.00332506	0.201508	0.192929	0.00161247	0.00161247	0.162477	0.000319126	0.000319126	0.0018277	0.236251	0.190547	0.198317	0.250387	0.241035	0	4.83e-05	0.202613	0.192518	0.187777	0.0745525	0.206535	0.185846	0.191756	0	0.216107	0.000140683
hsa-mir-1260	0.298745	0.274384	0.337899	0.261043	0.26036	0.272774	0.28781	0.199954	0.241053	0.154728	0.159297	0.160743	0.313664	0.239017	0.281408	0.00743073	0.315364	0.325604	0.26889	0.27109	0.412276	0.00201128	0.00873856	0.3593	0.331504	0.00260484	0.321762	0.321762	0.326954	0.486324	0.486324	0.383953	0.307061	0.276783	0.315254	0.23443	0.224257	0	0.00623156	0.819098	0.428054	0.00466065	0.00800715	0.0275727	0.535597	0	0	0.335346	0.00016171
hsa-mir-1260a	0.186646	0.537537	0.209911	0.550518	0.212019	0.538923	0.541786	0.420654	0.399235	0.444648	0.576019	0.576191	0.541378	0.432923	0.459205	0.683705	0.526	0.553127	0.25539	0.257484	0.25414	0.000592793	0.678081	0.296515	0.579271	0.395376	0.496122	0.496122	0.289753	0.0143611	0.0143611	0.00978485	0.524116	0.368992	0.540801	0.40889	0.523153	0	1	0.438952	0.440239	0.591271	0.0971804	0.427065	0.425651	0.450369	0	0.384973	9.91e-05
hsa-mir-1260b	0.163707	0.527901	0.00901476	0.448767	0.00868658	0.484351	0.484998	0.328696	0.305954	0.443149	0.457085	0.456581	0.47922	0.341229	0.456599	0.00162755	0.463897	0.567949	0.00954954	0.00963551	0.0859921	0.000221073	0.443051	0.00542397	0.444812	0.395136	0.00459508	0.00459508	0.28938	0.000712458	0.000712458	0.00191607	0.432874	0.383377	0.476341	0.427454	0.536952	0	0.000511664	0.43739	0.438161	0.30737	0.0944534	0.425375	0.425378	0.450369	0.535624	0.381459	2.99e-05
hsa-mir-1261	0.185083	0.521116	0.00986281	0.433891	0.00991247	0.44265	0.441881	0.325683	0.306473	0.433661	0.441933	0.440908	0.433355	0.353048	0.438935	0.00186766	0.431522	0.538023	0.0108564	0.0109541	0.00379788	0.000253762	0.43819	0.00467079	0.429763	0.400833	0.00526787	0.00526787	0.287224	0.000817736	0.000817736	0.00219847	0.425886	0.37094	0.440821	0.415744	0.52388	0	0.0005873	0.435929	0.434877	0.309887	0.0908144	0.412263	0.42152	0.430394	0	0.386875	3.43e-05
hsa-mir-1264	0.177972	0.559306	0.20936	0.554422	0.209624	0.539759	0.540531	0.368678	0.355081	0.495411	0.575587	0.571773	0.544223	0.444465	0.565911	0.315016	0.552784	0.553672	0.247049	0.249084	0.248527	0.0016956	0.678666	0.28313	0.575503	0.390678	0.232169	0.232169	0.417997	0.00990639	0.00990639	0.310739	0.572827	0.396782	0.550399	0.43635	0.5524	0	0.00666468	0.443165	0.445136	0.31287	0.310918	0.425445	0.429784	0.447158	0.000213946	0.3897	0.000328491
hsa-mir-1265	0.105961	0.474732	0.122179	0.477286	0.123993	0.476587	0.477318	0.373902	0.355045	0.480875	0.490646	0.494236	0.470803	0.394201	0.476529	0.0758563	0.46942	0.486653	0.136399	0.139112	0.0644559	0.0174934	0.446361	0.13629	0.477026	0.40135	0.0490987	0.0490987	0.395545	0.0351543	0.0351543	0.0571483	0.471241	0.335205	0.479886	0.352893	0.471436	0	0.0189197	0.437323	0.433167	0.306253	0.108519	0.417863	0.421752	0.425373	0	0.394254	0.0409203
hsa-mir-1266	0.181539	0.497589	0.206317	0.516203	0.208548	0.497093	0.501105	0.416652	0.396263	0.523014	0.529254	0.534388	0.506481	0.448869	0.502584	0.526844	0.510002	0.512344	0.245148	0.24801	0.208593	0.00891673	0.606591	0.271494	0.536207	0.403471	0.383505	0.383505	0.539653	0.0192095	0.0192095	0.0289108	0.498452	0.385285	0.515904	0.420946	0.504632	0	0.0105681	0.422461	0.418036	0.318693	0.101379	0.414159	0.418464	0.407402	0	0.388779	0.0156721
hsa-mir-1267	0.105961	0.471405	0.122179	0.47936	0.123993	0.473368	0.471635	0.374274	0.339389	0.469039	0.487486	0.492215	0.472698	0.398159	0.475003	0.0758563	0.479691	0.484821	0.136399	0.139112	0.0644559	0.0174934	0.442087	0.13629	0.483561	0.409666	0.0490987	0.0490987	0.402368	0.0351543	0.0351543	0.0571483	0.467228	0.337073	0.475613	0.3577	0.476256	0	0.0189197	0.439385	0.438333	0.311251	0.108439	0.422513	0.421736	0.420553	0	0.390148	0.0409203
hsa-mir-1268a	0.179245	0.423671	0.200973	0.437756	0.203029	0.423571	0.424925	0.407274	0.375856	0.457772	0.459924	0.463656	0.428562	0.42015	0.434217	0.00625642	0.449756	0.438062	0.24603	0.248067	0.249537	0.000284738	0.35268	0.286428	0.475304	0.349848	0.00489725	0.00489725	0.561017	0.792622	0.792622	0.00615623	0.442726	0.367869	0.443013	0.402343	0.443711	0	0.00588025	0.357958	0.706337	0.314877	0.115267	0.365427	0.352231	0.348099	0	0.610308	0.000210909
hsa-mir-1268b	0.256229	0.460098	0.291703	0.483698	0.294668	0.459197	0.463205	0.385282	0.418311	0.427372	0.43144	0.435411	0.47185	0.461233	0.470342	0.00697878	0.491612	0.481162	0.184938	0.186473	0.355547	0.000301792	0.354219	0.411517	0.533029	0.349859	0.371136	0.371136	0.484772	0.562452	0.562452	0.443527	0.484568	0.404734	0.485597	0.372418	0.48131	0	0.00674139	0.646546	0.603877	0.315082	0.117443	0.380742	0.352244	0.348099	0	0.53018	0.00015684
hsa-mir-1269	0.00613844	0.00225123	0.00593523	0.00601298	0.00599675	0.00800862	0.00539041	0.00626391	0.00924052	0.00451373	0.00626266	0.00637989	0.0147836	0.0088543	0.0959828	0.00215882	0.00893239	0.00508993	0.00193996	0.00195591	0.00249937	0	0.00156176	0.00203579	0.00187408	0	0.00310025	0.00310025	0.0106019	0.000531277	0.000531277	0.000252912	0.00205659	0.0038617	0.00205152	0.00239923	0.00194486	0	0.00322969	6.8e-05	0.000119133	0.00183996	0.000164717	0.000260723	0	0	0	9.25e-05	0
hsa-mir-1269a	0.440957	0.639678	0.448966	0.6392	0.426174	0.655303	0.665664	0.538688	0.496796	0.654821	0.641045	0.620839	0.676947	0.543957	0.659378	0.174414	0.704217	0.699306	0.530243	0.53502	0.41349	0.164798	0.507381	0.292928	0.604148	0.490341	0.271429	0.271429	0.443534	0.182222	0.182222	0.246477	0.66026	0.520207	0.690469	0.566715	0.699128	0.000655955	0.0116029	0.578887	0.564651	0.404083	0.232421	0.433789	0.50808	0.4218	0.140426	0.573278	0.0105822
hsa-mir-126a	0.000906047	0	0.115053	0.116557	0.116243	0.0933059	0.099117	0.104909	0.110189	0.00712761	0.137126	0.137285	0.108233	0.107167	0.103861	0	0.108109	0.110519	0	0	0.000169415	0	0	0.000595199	0.000547895	0	0	0	0.312201	0	0	0	0.0039239	0.00241345	0.000599261	0.00500126	0.00231191	0	0	0	0	0	0	0	0	0	0	0	0
hsa-mir-127	0.472712	0.535168	0.419224	0.483958	0.376778	0.522302	0.532088	0.473691	0.416987	0.466088	0.498328	0.508959	0.488412	0.470664	0.465344	0.259733	0.510604	0.463528	0.508031	0.512261	0.362317	0.0035973	0.458518	0.342399	0.540038	0.322785	0.198234	0.198234	0.403555	0.28895	0.28895	0.169898	0.486701	0.471723	0.517968	0.459295	0.489501	0	0.370645	0.425461	0.446319	0.535183	0.256549	0.311213	0.469786	0.308801	0.000375229	0.553411	0.00287762
hsa-mir-1270	0.150766	0.479312	0.168248	0.500582	0.168672	0.482529	0.488462	0.407055	0.380218	0.416907	0.509738	0.515974	0.494518	0.472496	0.469808	0.534469	0.545509	0.499881	0.201338	0.202991	0.204842	0.00045546	0.604281	0.233289	0.521924	0.392767	0.388161	0.388161	0.295462	0.0110728	0.0110728	0.00754327	0.486915	0.397296	0.500153	0.390237	0.493296	0	0.78125	0.417019	0.424598	0.52962	0.107839	0.430607	0.411356	0.41622	0.0178652	0.385993	7.61e-05
hsa-mir-1271	0.00605954	0.419926	0.00148531	0.423033	0.00150073	0.420505	0.4218	0.321137	0.355941	0.414203	0.420124	0.425483	0.422524	0.343823	0.424569	0	0.418013	0.42284	0.144614	0.145797	0.142154	0	0.427033	0	0.420779	0.397401	0	0	0.28799	0	0	0	0.418052	0.282109	0.427206	0.295963	0.425178	0	0	0.423103	0.626484	0.305674	0.0885997	0.408423	0.402819	0.924453	0	0.371414	0
hsa-mir-1273	0.183935	0.171792	0.212947	0.215703	0.215125	0.169608	0.180007	0.0142403	0.199292	0.0136839	0.0201094	0.0211209	0.199995	0.195279	0.172848	0.00368828	0.197022	0.203965	0.0186091	0.0187663	0.255621	0.000145475	0.00664588	0.298132	0.274659	0.000188581	0.499908	0.499908	0.00415276	0.00492458	0.00492458	0.596146	0.194798	0.173318	0.198529	0.00571594	0.181215	0	0.00372678	0.783847	0.0011094	0.00225528	0.00723912	0.0424874	0.000213459	0	0	0.000963545	1.55e-05
hsa-mir-1273a	0.000166928	0.31846	0.000201703	0.317915	0.000203796	0.318206	0.317389	0.292561	0.259288	0.32196	0.318097	0.323173	0.317612	0.30791	0.324881	0	0.327509	0.318723	6.91e-05	6.96e-05	2.7e-05	0	0.326503	3.19e-05	0.328268	0.32558	0	0	0.262192	0	0	0	0.332244	0.277208	0.326663	0.269249	0.331567	0	0	0.336956	0.333611	0.277352	0.0988796	0.32927	0.332267	0.3287	0	0.325295	0
hsa-mir-1273c	0.0558156	0.381246	0.00274895	0.357639	0.00254441	0.409238	0.362619	0.365611	0.295588	0.429919	0.359475	0.363968	0.358447	0.345919	0.372002	0.00061702	0.363695	0.386403	0.00499739	0.00503844	0.0166899	0	0.36499	0.00311519	0.363986	0.343194	0.000568257	0.000568257	0.295277	0.00390124	0.00390124	0.000657791	0.436964	0.327693	0.421046	0.271757	0.366977	0	0.000923796	0.367101	0.371765	0.464923	0.122919	0.36444	0.34919	0.359888	0.00142026	0.351453	0
hsa-mir-1273d	0.320081	0.566011	0.361787	0.59836	0.365358	0.564156	0.568698	0.4651	0.439618	0.529079	0.62876	0.626667	0.581583	0.521651	0.538907	0.267488	0.55414	0.591905	0.343296	0.346159	0.343391	0.00161818	0.616608	0.394158	0.652119	0.400496	0.196993	0.196993	0.542224	0.463364	0.463364	0.265091	0.573038	0.431466	0.59361	0.458051	0.572024	0	0.00890146	0.427355	0.615076	0.309558	0.272404	0.416224	0.417773	0.429683	0	0.546408	0.00101544
hsa-mir-1273g	0.217255	0.546972	0.243087	0.555053	0.245472	0.545626	0.543939	0.435988	0.410182	0.506745	0.590517	0.594076	0.543919	0.447775	0.495769	0.383655	0.484947	0.562425	0.151843	0.153258	0.144972	0.00189832	0.579492	0.16971	0.589837	0.396844	0.278792	0.278792	0.43882	0.00490149	0.00490149	0.00684788	0.532729	0.381773	0.556248	0.355593	0.538913	0	0.00278956	0.433371	0.435216	0.293472	0.0978271	0.422589	0.421885	0.444241	0	0.39092	0.00129864
hsa-mir-1274a	0.268498	0.232032	0.279159	0.282539	0.281958	0.228319	0.286919	0.237804	0.225627	0.184846	0.187202	0.187471	0.257496	0.255126	0.25293	0.192904	0.312193	0.354715	0.388148	0.392432	0.365717	0.00115083	0.142577	0.329492	0.304946	0.00149067	0.347488	0.347488	0.374376	0.333994	0.333994	0.265015	0.33584	0.276451	0.233308	0.213787	0.297016	0	0.00564099	0.339421	0.294492	0.00742285	0.00607514	0.0194195	0.00169862	0.00491605	0	0.23783	0.011467
hsa-mir-1274b	0.185083	0.168392	0.00986281	0.00993448	0.00991247	0.00893604	0.0087306	0.00820786	0.00968648	0.00902732	0.00964109	0.00981112	0.00898448	0.00888198	0.0036041	0.00186766	0.00960074	0.199239	0.0108564	0.0109541	0.00379788	0.000253762	0.00171665	0.00467079	0.00443902	0.000328942	0.00526787	0.00526787	0.00385181	0.000817736	0.000817736	0.00219847	0.00445105	0.169148	0.00697812	0.228201	0.180018	0	0.0005873	0.000348182	0.000399675	0.000581579	0.000494482	0.000125747	0.000372222	0	0	0.000428879	3.43e-05
hsa-mir-1275	0.185083	0.557443	0.00986281	0.448043	0.00991247	0.478361	0.475305	0.308442	0.283376	0.438892	0.479287	0.467333	0.447826	0.324469	0.456713	0.00186766	0.419112	0.555965	0.0108564	0.0109541	0.00379788	0.000253762	0.442322	0.00467079	0.428669	0.378127	0.00526787	0.00526787	0.272142	0.000817736	0.000817736	0.00219847	0.418693	0.352357	0.444952	0.399401	0.517512	0	0.0005873	0.42938	0.434166	0.290954	0.0855072	0.40021	0.41257	0.439562	0	0.369307	3.43e-05
hsa-mir-1276	0.483123	0.659916	0.454894	0.656807	0.432343	0.67983	0.657058	0.517208	0.467158	0.632587	0.653132	0.654624	0.682413	0.535449	0.676983	0.322688	0.642562	0.647514	0.462496	0.468394	0.362686	0.00583347	0.597783	0.352741	0.63809	0.384361	0.372668	0.372668	0.428272	0.183294	0.183294	0.282253	0.639162	0.462714	0.670454	0.487203	0.682666	0.00509437	0.231581	0.586616	0.515165	0.460906	0.1658	0.424909	0.515999	0.439297	0.000933243	0.569028	0.0285726
hsa-mir-1277	0.280894	0.491534	0.318235	0.501857	0.32129	0.512215	0.45289	0.455734	0.40154	0.514291	0.480138	0.481287	0.532103	0.473866	0.473371	0.177167	0.520788	0.473657	0.413186	0.340139	0.269831	0.0025129	0.553036	0.301545	0.560639	0.341148	0.199268	0.199268	0.436364	0.00702636	0.00702636	0.175621	0.543021	0.494218	0.545566	0.477843	0.505092	0.364507	0.00665556	0.357247	0.348494	0.477465	0.2375	0.347999	0.352284	0.342974	0	0.572039	0.00477683
hsa-mir-128	0.382983	0.677767	0.462892	0.686119	0.46732	0.706148	0.649829	0.522158	0.471688	0.669131	0.704624	0.701427	0.701162	0.530869	0.621024	0.363154	0.666919	0.67106	0.581267	0.525819	0.428202	0.00250949	0.692387	0.48691	0.719773	0.395412	0.422709	0.422709	0.473312	0.258002	0.258002	0.162475	0.675886	0.515334	0.693571	0.516452	0.649169	0.303995	0.329877	0.446908	0.556609	0.5308	0.189462	0.426196	0.427588	0.450821	0	0.653391	0.00865551
hsa-mir-1280	0.301396	0.246565	0.302933	0.306247	0.306024	0.250613	0.32061	0.193562	0.246576	0.113012	0.220494	0.146227	0.285595	0.343476	0.255221	0.0194364	0.287736	0.41677	0.258565	0.261294	0.298346	0.363075	0.0128493	0.19183	0.274084	0.46039	0.272113	0.272113	0.0848077	0.00946323	0.00946323	0.318373	0.394961	0.300768	0.320725	0.303079	0.378334	0	0.00539566	0.407093	0.302225	0.00529549	0.348454	0.0249904	0.00623465	0	0	0.0309186	0.00699139
hsa-mir-1281	0.259918	0.51942	0.195298	0.512996	0.196906	0.501598	0.548302	0.40005	0.372283	0.527123	0.537824	0.5427	0.504652	0.463286	0.547581	0.00555207	0.543469	0.47559	0.358716	0.361634	0.132708	0.444419	0.419677	0.012575	0.543601	0.657331	0.00777668	0.00777668	0.273119	0.00135859	0.00135859	0.00127526	0.542628	0.422748	0.574922	0.344929	0.540869	0	0.00512878	0.418947	0.601965	0.564425	0.307869	0.410182	0.401818	0.416859	0	0.632063	7.12e-05
hsa-mir-128-1	0.105961	0.41374	0.122179	0.424718	0.123993	0.415714	0.408016	0.358342	0.357445	0.423954	0.429273	0.429009	0.417997	0.381104	0.4184	0.0758563	0.423844	0.424184	0.136399	0.139112	0.0644559	0.0174934	0.393393	0.13629	0.428762	0.372114	0.0490987	0.0490987	0.403146	0.0351543	0.0351543	0.0571483	0.423483	0.34201	0.426918	0.357682	0.42253	0	0.0189197	0.39044	0.383969	0.307811	0.127862	0.38177	0.374222	0.365245	0	0.365604	0.0409203
hsa-mir-1282	0.00724182	0.369206	0.0025709	0.368765	0.000731802	0.401658	0.369531	0.337179	0.355665	0.364455	0.36429	0.374199	0.373996	0.360987	0.386291	0	0.432777	0.375264	0.000473695	0.000477592	0.011927	0	0.378769	0.114923	0.415306	0.373021	0	0	0.418607	0	0	0	0.376691	0.346506	0.382227	0.309475	0.386487	0	0	0.378722	0.3711	0.315134	0.107646	0.394041	0.372434	0.372758	0.0203259	0.362451	0
hsa-mir-128-2	0.156227	0.439281	0.183879	0.458425	0.185737	0.438136	0.43388	0.309609	0.314999	0.36738	0.470382	0.470349	0.449817	0.410692	0.446009	0.00741891	0.452525	0.454408	0.218766	0.220557	0.22073	0.000380384	0.571766	0.252773	0.482087	0.361274	0.0105297	0.0105297	0.290168	0.0109958	0.0109958	0.504997	0.453129	0.363819	0.455798	0.390926	0.4437	0	0.00777401	0.381482	0.373478	0.30204	0.462788	0.377067	0.363124	0.366466	0	0.352246	5.28e-05
hsa-mir-1283	0.219856	0.615082	0.24582	0.57692	0.248163	0.614119	0.580994	0.472384	0.406507	0.640647	0.592781	0.584434	0.608025	0.458735	0.563876	0.259466	0.59616	0.629466	0.414171	0.302337	0.355306	0.00194517	0.661272	0.412732	0.632726	0.384249	0.197383	0.197383	0.525166	0.451696	0.451696	0.00644239	0.547768	0.400236	0.611326	0.466917	0.546928	0.546605	0.00523344	0.440913	0.642683	0.302983	0.0941681	0.425076	0.424005	0.450918	0	0.537475	0.000364693
hsa-mir-1284	0.0128327	0.547291	0.207208	0.552253	0.20922	0.547385	0.54489	0.417328	0.391725	0.565238	0.58676	0.583064	0.542405	0.433491	0.543474	0.00198861	0.529391	0.456715	0.25827	0.2604	0.00913722	0.00905441	0.449452	0.0072088	0.442618	0.396033	0.00161323	0.00161323	0.285689	0.00759625	0.00759625	0.00166283	0.5305	0.364526	0.454902	0.298607	0.534362	0	0.000407921	0.437713	0.452569	0.297989	0.0922367	0.418581	0.427682	0.449841	0	0.393472	0.000137063
hsa-mir-1285	0.0128327	0.554091	0.207208	0.555555	0.20922	0.554142	0.558108	0.411372	0.385623	0.565211	0.594209	0.588347	0.545918	0.429286	0.552296	0.00198861	0.525846	0.465096	0.25827	0.2604	0.00913722	0.00905441	0.450148	0.0072088	0.441768	0.396133	0.00161323	0.00161323	0.284985	0.00759625	0.00759625	0.00166283	0.532513	0.366817	0.455599	0.294791	0.53023	0	0.000407921	0.439759	0.449939	0.301634	0.0937391	0.41305	0.427342	0.453325	0	0.386459	0.000137063
hsa-mir-1285-1	0.00900126	0.207536	0.193452	0.195905	0.195387	0.152822	0.161559	0.0119268	0.0140728	0.0100001	0.0178358	0.0192974	0.177971	0.175615	0.00613566	0.00535619	0.176464	0.182895	0.231657	0.233555	0.0179291	0.000470063	0.0105045	0.0104894	0.00985908	0.00060927	0.00756395	0.00756395	0.00514171	0.00762987	0.00762987	0.530424	0.170706	0.15592	0.0180533	0.00815236	0.162873	0	0.00535302	0.0057946	0.00232033	0.00336509	0.0120865	0.00624981	0.000689	0	0	0.00192184	7.82e-05
hsa-mir-1285-2	0.240492	0.262823	0.149462	0.15136	0.150958	0.11921	0.12587	0.0146083	0.139061	0.0147431	0.0193752	0.020156	0.141543	0.136494	0.1164	0.00359069	0.13729	0.263255	0.0191532	0.0193183	0.172594	0.000258784	0.00540878	0.199979	0.184336	0.000335438	0.332598	0.332598	0.0051791	0.0037079	0.0037079	0.396017	0.135516	0.223718	0.137773	0.155392	0.235927	0	0.00278443	0.517438	0.000974914	0.00183245	0.00499594	0.027831	0.000379606	0	0	0.000899943	3.23e-05
hsa-mir-1286	0.128448	0.490599	0.151783	0.500874	0.15333	0.488123	0.491522	0.32474	0.351033	0.421773	0.434825	0.435626	0.496277	0.400246	0.489248	0.00250093	0.486936	0.503535	0.0129963	0.0131061	0.282482	0.000319625	0.437839	0.213316	0.526016	0.387317	0.348203	0.348203	0.27973	0.00333975	0.00333975	0.414291	0.497504	0.34368	0.545079	0.294301	0.495457	0	0.00252582	0.696623	0.42639	0.291582	0.0872807	0.416796	0.412494	0.429206	0	0.382083	1.05e-05
hsa-mir-1287	0.174243	0.476115	0.199865	0.48799	0.203317	0.516679	0.466813	0.431242	0.381359	0.568547	0.491607	0.49409	0.497414	0.444136	0.480566	0.19809	0.474012	0.515704	0.233465	0.24242	0.226492	0.00119674	0.453139	0.292235	0.528156	0.380248	0.205624	0.205624	0.507461	0.308814	0.308814	0.103195	0.505185	0.387877	0.526415	0.417773	0.508199	0.00317182	0.00548432	0.39653	0.531917	0.316246	0.0822125	0.391859	0.396576	0.385342	0	0.528186	0.0461718
hsa-mir-1288	0.211862	0.507085	0.244373	0.525017	0.247017	0.532219	0.508154	0.388899	0.388373	0.533687	0.545433	0.5494	0.512933	0.453247	0.509685	0.256008	0.550556	0.550309	0.295452	0.376763	0.283908	0.00156374	0.586117	0.334511	0.554986	0.376937	0.357966	0.357966	0.401005	0.00878884	0.00878884	0.256524	0.509826	0.395062	0.521377	0.42039	0.511561	0	0.00573151	0.407115	0.406877	0.306926	0.270644	0.416199	0.392522	0.401897	0	0.37668	0.0497694
hsa-mir-128a	0.418927	0.467241	0.434408	0.408339	0.397181	0.435111	0.403328	0.386683	0.370701	0.381716	0.402088	0.368418	0.454645	0.414741	0.421686	0.123043	0.563149	0.459741	0.493664	0.497222	0.38811	0.183284	0.174001	0.309915	0.381	0.225349	0.29206	0.29206	0.278879	0.19736	0.19736	0.259524	0.522115	0.468677	0.441714	0.454969	0.496226	0.00405962	0.0112511	0.327705	0.308425	0.216761	0.30881	0.0211452	0.211957	0	0.000967573	0.345991	0.00358476
hsa-mir-128b	0.278288	0.371681	0.348539	0.352714	0.351839	0.330874	0.297541	0.210408	0.308965	0.297463	0.286312	0.287398	0.324988	0.321188	0.284204	0.174532	0.376847	0.392472	0.333934	0.336583	0.462828	0.00191157	0.257982	0.431413	0.399531	0.00196345	0.424806	0.424806	0.332683	0.294063	0.294063	0.385256	0.337588	0.369788	0.340925	0.326005	0.352916	0.00188608	0.0111301	0.300382	0.256562	0.00898889	0.229211	0.0199626	0.00223545	0	0	0.208709	0.0014116
hsa-mir-129	0.340765	0.707311	0.484415	0.70254	0.476523	0.702427	0.681298	0.468288	0.495672	0.671157	0.689068	0.681524	0.689945	0.5586	0.642611	0.145521	0.678199	0.660837	0.503243	0.507146	0.379669	0.00531105	0.559678	0.360923	0.6611	0.392502	0.350151	0.350151	0.477491	0.242276	0.242276	0.491875	0.667458	0.534073	0.656721	0.440816	0.685875	0.00152798	0.013183	0.563367	0.54781	0.431921	0.180289	0.434725	0.423584	0.451503	0.00119906	0.635785	0.00132995
hsa-mir-1290	0.35158	0.634599	0.363904	0.602344	0.323443	0.60732	0.634938	0.460888	0.460282	0.598403	0.577983	0.582044	0.60811	0.520604	0.585219	0.151328	0.607714	0.636748	0.446186	0.493551	0.28885	0.00479837	0.497697	0.263854	0.559133	0.403482	0.280076	0.280076	0.431357	0.257807	0.257807	0.215706	0.594678	0.47561	0.583942	0.445632	0.603359	0	0.00611703	0.658591	0.555436	0.311391	0.0862192	0.428482	0.559917	0.440432	0.000347536	0.474731	0.00977377
hsa-mir-1291	0.152888	0.569349	0.173917	0.52995	0.174396	0.527961	0.527973	0.403526	0.375726	0.526897	0.552124	0.553804	0.52211	0.420296	0.547821	0.0189156	0.513703	0.532163	0.270632	0.27395	0.0339803	0.00859868	0.453371	0.0468086	0.464784	0.403964	0.0140943	0.0140943	0.323983	0.011574	0.011574	0.0153757	0.514777	0.419737	0.476679	0.392086	0.567881	0	0.00398803	0.443538	0.451676	0.305961	0.0993278	0.424086	0.430779	0.447334	0.000777539	0.391852	0.0103812
hsa-mir-129-1	0.183935	0.519043	0.212947	0.531371	0.215125	0.517799	0.518922	0.337774	0.38848	0.434904	0.44289	0.444513	0.523042	0.44086	0.519416	0.00368828	0.525178	0.535518	0.0186091	0.0187663	0.255621	0.000145475	0.436244	0.298132	0.569595	0.398713	0.499908	0.499908	0.293078	0.00492458	0.00492458	0.596146	0.520564	0.367866	0.532186	0.303285	0.518423	0	0.00372678	0.82205	0.42756	0.303	0.0944507	0.436227	0.419433	0.433237	0	0.389476	1.55e-05
hsa-mir-1292	0.189455	0.318735	0.209094	0.340696	0.211304	0.317601	0.321522	0.350394	0.359106	0.236957	0.357575	0.357289	0.331688	0.352525	0.239993	0.00198779	0.343016	0.236855	0.0043151	0.00452405	0.00182973	6.11e-05	0.238473	0.00205452	0.233067	0.235381	0.000291644	0.000291644	0.227732	0.00048895	0.00048895	0.00234613	0.248011	0.229204	0.241055	0.257223	0.236866	0	0.000111929	0.243128	0.240991	0.25106	0.128554	0.24543	0.234486	0.24256	0	0.245054	0.000822636
hsa-mir-129-2	1.36e-05	0.433147	0.000422005	0.423734	0.000426385	0.433255	0.42965	0.330921	0.289583	0.428288	0.433087	0.434204	0.423318	0.343949	0.433315	0	0.427288	0.433637	0	0	0.000204156	0	0.432921	0.0142847	0.438841	0.398619	0	0	0.291292	0	0	0	0.423262	0.281286	0.434984	0.300513	0.427912	0	0	0.430126	0.427006	0.301872	0.0908311	0.414984	0.419327	0.433237	0	0.388994	0
hsa-mir-1293	0.0721278	0.457966	0.014722	0.421929	0.00371182	0.427593	0.459334	0.327498	0.297769	0.415116	0.424067	0.426194	0.419494	0.383774	0.448593	0	0.461994	0.421123	0.0154503	0.0155771	0.0168493	0	0.414575	0.000738391	0.416265	0.395624	0	0	0.315303	0	0	0	0.416227	0.295284	0.42165	0.314972	0.435778	0	0	0.423499	0.419132	0.29936	0.0936327	0.422939	0.409589	0.413544	0.0016056	0.377317	0
hsa-mir-1294	0.183935	0.512082	0.212947	0.534973	0.215125	0.511372	0.520178	0.333474	0.391685	0.444017	0.437006	0.442286	0.527267	0.436977	0.523401	0.00368828	0.521876	0.539066	0.0186091	0.0187663	0.255621	0.000145475	0.430844	0.298132	0.56072	0.396011	0.499908	0.499908	0.285286	0.00492458	0.00492458	0.596146	0.515368	0.360697	0.526786	0.296806	0.514837	0	0.00372678	0.815599	0.434212	0.299944	0.0901012	0.437359	0.416353	0.431831	0	0.382798	1.55e-05
hsa-mir-1295a	0.219649	0.328048	0.251562	0.293853	0.143111	0.326523	0.329653	0.292715	0.2158	0.224548	0.305551	0.309787	0.339527	0.312571	0.337181	0.00724139	0.346028	0.342729	0.305777	0.308264	0.305091	0.00268358	0.377378	0.187658	0.314329	0.240308	0.00960442	0.00960442	0.221921	0.00866696	0.00866696	0.370891	0.35003	0.342052	0.347279	0.361273	0.290339	0	0.00611832	0.477391	0.237153	0.253271	0.377766	0.244461	0.593861	0.225352	0	0.232681	7.47e-05
hsa-mir-1295b	0.367882	0.527273	0.416486	0.53912	0.356392	0.52624	0.534474	0.419984	0.405873	0.465215	0.506881	0.516735	0.553459	0.48079	0.540595	0.0103647	0.568954	0.560633	0.392555	0.395699	0.504398	0.00196494	0.453353	0.490247	0.590439	0.351894	0.427558	0.427558	0.422353	0.401928	0.401928	0.522342	0.557484	0.449455	0.555711	0.459704	0.523533	0	0.00868069	0.704084	0.543968	0.299723	0.258645	0.391139	0.578998	0.361024	0	0.497346	0.000177169
hsa-mir-1296	0.118238	0.513895	0.129045	0.498517	0.129523	0.515955	0.519505	0.404578	0.380321	0.545532	0.513191	0.515661	0.519479	0.417586	0.506068	0.00222138	0.491305	0.50715	0.15881	0.160113	0.158305	0.000298245	0.445339	0.182283	0.512253	0.404273	0.299047	0.299047	0.291992	0.000970094	0.000970094	0.000903732	0.503849	0.359921	0.501736	0.373128	0.494648	0	0.000680302	0.439687	0.437273	0.303776	0.0832221	0.409172	0.415611	0.440157	0.0391941	0.387996	4.16e-05
hsa-mir-1297	0.298827	0.618724	0.333924	0.592881	0.266002	0.619289	0.621496	0.476701	0.419833	0.605904	0.639834	0.631031	0.612438	0.464578	0.608702	0.00781029	0.596521	0.591783	0.410373	0.413701	0.228838	0.00315251	0.461803	0.156097	0.618411	0.397217	0.00861502	0.00861502	0.42411	0.406175	0.406175	0.00414538	0.585333	0.408841	0.614788	0.394696	0.561374	0	0.00720658	0.58786	0.626005	0.527101	0.0926164	0.591189	0.652442	0.456206	0.000352664	0.739179	0.00016539
hsa-mir-1298	0.153322	0.501441	0.170191	0.511488	0.171908	0.500361	0.50525	0.407696	0.390988	0.516719	0.530393	0.528038	0.504527	0.425719	0.50229	0.00309265	0.511563	0.507985	0.211109	0.212838	0.203651	0.000415748	0.431918	0.24066	0.53522	0.394752	0.403933	0.403933	0.289567	0.0013518	0.0013518	0.00125913	0.501721	0.365418	0.510057	0.399115	0.505445	0	0.000948193	0.428074	0.432092	0.305735	0.09574	0.423682	0.419381	0.433953	0	0.388997	5.81e-05
hsa-mir-1299	0.238131	0.587133	0.301901	0.599225	0.304994	0.596565	0.573079	0.433044	0.397648	0.510189	0.552958	0.551203	0.642227	0.451233	0.517405	0.346566	0.543823	0.604509	0.181765	0.183821	0.42652	0.146593	0.571719	0.361397	0.602725	0.391664	0.554858	0.554858	0.307993	0.0228845	0.0228845	0.324373	0.568004	0.414951	0.638229	0.366279	0.573724	0.00026511	0.491973	0.632934	0.446811	0.437818	0.107541	0.428548	0.424377	0.446529	0	0.387553	0.00611609
hsa-mir-129b	0.186646	0.169719	0.209911	0.212583	0.212019	0.172382	0.178436	0.192262	0.197973	0.0122758	0.247045	0.248547	0.193555	0.194448	0.0139165	0.683705	0.198083	0.202355	0.25539	0.257484	0.25414	0.000592793	0.471838	0.296515	0.274032	0.00076834	0.496122	0.496122	0.00769518	0.0143611	0.0143611	0.00978485	0.189327	0.170548	0.197278	0.228917	0.182653	0	1	0.00342665	0.00450492	0.568309	0.00588477	0.00380114	0.000869889	0	0	0.00740181	9.91e-05
hsa-mir-130	0.219307	0.201507	0.245315	0.149807	0.149423	0.235293	0.209466	0.223495	0.138113	0.1717	0.173197	0.174248	0.2261	0.139452	0.245079	0.00602911	0.229686	0.237588	0.301714	0.304188	0.302765	0.00232717	0.00541136	0.277001	0.255667	0.00301397	0.136727	0.136727	0.377764	0.563429	0.563429	0.00496367	0.26238	0.238149	0.228408	0.267784	0.132977	0	0.00459944	0.410913	0.49715	0.00385166	0.00420451	0.000999541	0.622654	0	0	0.389361	0.000177838
hsa-mir-1300	0.00477037	0.00132779	0.00160901	0.00105869	0.00105583	0.00744388	0.00372675	0.00192595	0.0805925	0.000336467	0.00124629	0.00124774	0.00148361	0.00123853	0.000780371	0	0.00159203	0.00291135	0.106882	0.107756	0.104603	0.000263577	0	0	0	0.000341671	0	0	0	0	0	0	0.00286162	0.00193773	0.00108751	0.00264938	7.44e-05	0	0	0.00225373	0.303744	0.000723158	0.000249279	0	0.00353632	0.732177	0	0	0
hsa-mir-1301	0.00477037	0.43764	0.00160901	0.43356	0.00105583	0.440687	0.437046	0.319217	0.333581	0.423774	0.437698	0.437752	0.433684	0.332238	0.440958	0	0.426892	0.436585	0.106882	0.107756	0.104603	0.000263577	0.434141	0	0.423917	0.392327	0	0	0.275151	0	0	0	0.420288	0.270002	0.434685	0.291946	0.425916	0	0	0.427962	0.584264	0.297903	0.0855396	0.409628	0.417727	0.807287	0	0.37696	0
hsa-mir-1302-1	0.00477037	0.00132779	0.00160901	0.00105869	0.00105583	0.00744388	0.00372675	0.00192595	0.0805925	0.000336467	0.00124629	0.00124774	0.00148361	0.00123853	0.000780371	0	0.00159203	0.00291135	0.106882	0.107756	0.104603	0.000263577	0	0	0	0.000341671	0	0	0	0	0	0	0.00286162	0.00193773	0.00108751	0.00264938	7.44e-05	0	0	0.00225373	0.303744	0.000723158	0.000249279	0	0.00353632	0.732177	0	0	0
hsa-mir-1302-2	0.00477037	0.00132779	0.00160901	0.00105869	0.00105583	0.00744388	0.00372675	0.00192595	0.0805925	0.000336467	0.00124629	0.00124774	0.00148361	0.00123853	0.000780371	0	0.00159203	0.00291135	0.106882	0.107756	0.104603	0.000263577	0	0	0	0.000341671	0	0	0	0	0	0	0.00286162	0.00193773	0.00108751	0.00264938	7.44e-05	0	0	0.00225373	0.303744	0.000723158	0.000249279	0	0.00353632	0.732177	0	0	0
hsa-mir-1302-3	0.00477037	0.00132779	0.00160901	0.00105869	0.00105583	0.00744388	0.00372675	0.00192595	0.0805925	0.000336467	0.00124629	0.00124774	0.00148361	0.00123853	0.000780371	0	0.00159203	0.00291135	0.106882	0.107756	0.104603	0.000263577	0	0	0	0.000341671	0	0	0	0	0	0	0.00286162	0.00193773	0.00108751	0.00264938	7.44e-05	0	0	0.00225373	0.303744	0.000723158	0.000249279	0	0.00353632	0.732177	0	0	0
hsa-mir-1302-4	0.00477037	0.00132779	0.00160901	0.00105869	0.00105583	0.00744388	0.00372675	0.00192595	0.0805925	0.000336467	0.00124629	0.00124774	0.00148361	0.00123853	0.000780371	0	0.00159203	0.00291135	0.106882	0.107756	0.104603	0.000263577	0	0	0	0.000341671	0	0	0	0	0	0	0.00286162	0.00193773	0.00108751	0.00264938	7.44e-05	0	0	0.00225373	0.303744	0.000723158	0.000249279	0	0.00353632	0.732177	0	0	0
hsa-mir-1302-5	0.00477037	0.00132779	0.00160901	0.00105869	0.00105583	0.00744388	0.00372675	0.00192595	0.0805925	0.000336467	0.00124629	0.00124774	0.00148361	0.00123853	0.000780371	0	0.00159203	0.00291135	0.106882	0.107756	0.104603	0.000263577	0	0	0	0.000341671	0	0	0	0	0	0	0.00286162	0.00193773	0.00108751	0.00264938	7.44e-05	0	0	0.00225373	0.303744	0.000723158	0.000249279	0	0.00353632	0.732177	0	0	0
hsa-mir-1302-6	0.00477037	0.00132779	0.00160901	0.00105869	0.00105583	0.00744388	0.00372675	0.00192595	0.0805925	0.000336467	0.00124629	0.00124774	0.00148361	0.00123853	0.000780371	0	0.00159203	0.00291135	0.106882	0.107756	0.104603	0.000263577	0	0	0	0.000341671	0	0	0	0	0	0	0.00286162	0.00193773	0.00108751	0.00264938	7.44e-05	0	0	0.00225373	0.303744	0.000723158	0.000249279	0	0.00353632	0.732177	0	0	0
hsa-mir-1302-7	0.313324	0.264489	0.323113	0.327066	0.326237	0.289104	0.273454	0.153909	0.243477	0.192131	0.272121	0.273156	0.300686	0.297828	0.294636	0.211409	0.297679	0.313625	0.279849	0.282146	0.386916	0.00130493	0.30777	0.445292	0.411493	0.00169023	0.383287	0.383287	0.404017	0.366109	0.366109	0.4769	0.324789	0.293596	0.301745	0.286753	0.309917	0	0.0086125	0.374795	0.319961	0.00593818	0.285576	0.024638	0.00192601	0	0	0.253595	0.000374185
hsa-mir-1302-8	0.129377	0.116954	0.144041	0.1459	0.145509	0.115917	0.125914	0.131851	0.137634	0.172153	0.018771	0.01898	0.133695	0.133043	0.12149	0.00293092	0.138259	0.138766	0.178907	0.18037	0.0151508	0.000195596	0.00250455	0.0197968	0.0183741	0.000253553	0.0274302	0.0274302	0.00907929	0.000919903	0.000919903	0.000889004	0.129099	0.0164861	0.134803	0.158934	0.124432	0	0.000698876	0.00023107	0.000305406	0.000677618	0.000384033	2.89e-05	0.000291144	0	0	0.000423221	1.54e-05
hsa-mir-1303	0.0158315	0.496843	0.136235	0.508156	0.137654	0.499869	0.503676	0.372646	0.297999	0.448482	0.448363	0.449107	0.504493	0.389541	0.505441	0.00171876	0.489044	0.514607	0.16842	0.169834	0.164996	2.85e-05	0.446946	0.0046678	0.429341	0.394717	0.000285798	0.000285798	0.287403	0.000609898	0.000609898	0.00348221	0.497005	0.290708	0.461163	0.377187	0.499334	0	9.23e-05	0.429381	0.433051	0.307038	0.0840174	0.414501	0.422897	0.447926	0	0.40743	0.000213134
hsa-mir-1304	0.340195	0.616455	0.384954	0.598443	0.326704	0.615618	0.59978	0.474877	0.456854	0.566692	0.573464	0.574506	0.612471	0.520582	0.601361	0.222212	0.621575	0.586541	0.358088	0.360978	0.367595	0.00420458	0.524025	0.252445	0.641914	0.41254	0.400568	0.400568	0.381759	0.0262825	0.0262825	0.301977	0.610268	0.456829	0.620768	0.38462	0.597885	0	0.0128969	0.765956	0.453416	0.527863	0.111417	0.44169	0.633253	0.440788	0	0.614017	0.00032835
hsa-mir-1305	0.138184	0.527557	0.153282	0.535052	0.154948	0.528096	0.532424	0.390755	0.370693	0.451094	0.556721	0.556344	0.528169	0.414361	0.46406	0.00262819	0.438247	0.541145	0.00775685	0.00804127	0.00194313	7.78e-05	0.454688	0.00280553	0.543619	0.400777	0.000373873	0.000373873	0.28549	0.000620473	0.000620473	0.00313078	0.506834	0.348727	0.526969	0.303285	0.508637	0	0.000140834	0.448841	0.452936	0.31119	0.0905065	0.428255	0.435962	0.454937	0	0.396818	0.00107513
hsa-mir-1307	0.505885	0.369414	0.467551	0.331927	0.44372	0.36267	0.371265	0.310897	0.286134	0.308351	0.266226	0.265747	0.318863	0.318928	0.293132	0.28388	0.377015	0.346043	0.472057	0.476337	0.437602	0.127008	0.205441	0.355785	0.299961	0.181143	0.320684	0.320684	0.197516	0.149807	0.149807	0.297926	0.318779	0.379582	0.349083	0.305004	0.339321	0.00184552	0.182386	0.22188	0.211757	0.258616	0.162047	0.10984	0.174214	0.103291	0.00814378	0.236612	0.127428
hsa-mir-1308	0.462476	0.529757	0.552092	0.533826	0.525038	0.517998	0.541401	0.431114	0.428397	0.386522	0.480766	0.481252	0.596772	0.495478	0.433115	0.271695	0.478838	0.459136	0.487642	0.491553	0.444672	0.195117	0.228786	0.36738	0.451027	0.182267	0.427998	0.427998	0.295999	0.161838	0.161838	0.327901	0.472505	0.549792	0.49677	0.348549	0.49759	0.000837704	0.203713	0.265022	0.250069	0.282828	0.251103	0.0175302	0.170837	0	0.000981949	0.334298	0.00381127
hsa-mir-130a	0.412544	0.696112	0.412966	0.652543	0.388996	0.721124	0.701938	0.533205	0.473076	0.63287	0.650016	0.64813	0.691921	0.53776	0.64275	0.183776	0.655454	0.679878	0.421477	0.392114	0.421949	0.0929369	0.594012	0.389614	0.651916	0.390911	0.287006	0.287006	0.448572	0.133499	0.133499	0.174756	0.654068	0.541062	0.715095	0.479069	0.646728	0.157412	0.163897	0.549303	0.501937	0.414688	0.142361	0.429167	0.487648	0.456941	0.101187	0.520083	0.113578
hsa-mir-130b	0.0104497	0.56352	0.220511	0.565474	0.222729	0.562619	0.567141	0.32891	0.303592	0.447595	0.485268	0.484526	0.555406	0.441397	0.467799	0.00625849	0.532614	0.568989	0.266226	0.268405	0.020746	0.000549873	0.464131	0.0122035	0.446623	0.387739	0.00882786	0.00882786	0.287136	0.00891326	0.00891326	0.612457	0.52828	0.365521	0.468417	0.299936	0.532003	0	0.00625731	0.446109	0.444997	0.300748	0.0989847	0.422546	0.421064	0.455967	0	0.385469	9.15e-05
hsa-mir-132	0.213287	0.554312	0.238662	0.568997	0.240917	0.552232	0.558742	0.43814	0.415989	0.584306	0.595064	0.598419	0.558512	0.458448	0.559725	0.396517	0.547625	0.572749	0.294101	0.296515	0.286466	0.00219396	0.594411	0.33686	0.590443	0.396785	0.560187	0.560187	0.448957	0.00548626	0.00548626	0.00520667	0.537923	0.382298	0.563579	0.423001	0.544121	0	0.00343981	0.43899	0.444572	0.31245	0.0919025	0.427455	0.425886	0.452076	0	0.389594	0.000424777
hsa-mir-1322	0.000269235	0.433749	0.000230281	0.423596	0.000232671	0.47826	0.428584	0.321339	0.292629	0.422992	0.42945	0.430631	0.423973	0.329938	0.489605	0	0.42355	0.431219	0.000125424	0.000126456	0.000143343	0.000202811	0.427517	0.176985	0.513053	0.397549	0.298696	0.298696	0.283376	0	0	0	0.478804	0.337523	0.427664	0.29924	0.430924	0	0	0.430718	0.431231	0.307584	0.0904403	0.412228	0.421421	0.424931	0	0.388587	0
hsa-mir-1323	0.0914139	0.557238	0.140677	0.522157	0.11489	0.562008	0.553232	0.383953	0.336413	0.484992	0.534081	0.529634	0.551439	0.413772	0.6935	0.0116601	0.531564	0.547293	0.135495	0.137072	0.263149	0.00230167	0.513679	0.149064	0.509514	0.391553	0.00962961	0.00962961	0.348254	0.00707495	0.00707495	0.157462	0.548634	0.372934	0.551464	0.409816	0.552977	0.000174849	0.00445481	0.444813	0.450036	0.306145	0.198252	0.438323	0.424792	0.450422	0.218508	0.384493	0.00428874
hsa-mir-1324	0.439342	0.680076	0.462173	0.657121	0.432444	0.673409	0.668315	0.531378	0.519923	0.604626	0.656768	0.659016	0.688703	0.578195	0.790564	0.196081	0.711471	0.669002	0.4458	0.44902	0.459526	0.124144	0.547665	0.391565	0.649074	0.46174	0.326477	0.326477	0.435421	0.140078	0.140078	0.284426	0.697028	0.534952	0.726111	0.516289	0.699272	0.000949869	0.176877	0.5486	0.545293	0.420548	0.204282	0.465901	0.491885	0.442308	0.113744	0.521815	0.000630597
hsa-mir-133	0.332646	0.359007	0.375452	0.349544	0.331997	0.377267	0.384468	0.288243	0.283685	0.208376	0.267903	0.268416	0.381407	0.319277	0.488758	0.111604	0.469743	0.352683	0.351191	0.353869	0.338565	0.168889	0.0907149	0.201967	0.277816	0.213802	0.272303	0.272303	0.198819	0.0100922	0.0100922	0.292577	0.432663	0.445868	0.404591	0.307791	0.429313	0.000670087	0.00737466	0.312485	0.142925	0.204921	0.164723	0.028578	0.201903	0	0.150828	0.208998	0.000548806
hsa-mir-133a	0.35956	0.631745	0.406738	0.624496	0.364758	0.640079	0.639203	0.462119	0.429441	0.507355	0.593828	0.592426	0.638151	0.515413	0.679361	0.111516	0.662578	0.62833	0.351279	0.353977	0.340968	0.167384	0.526649	0.204249	0.589663	0.492567	0.199666	0.199666	0.384214	0.0118616	0.0118616	0.379848	0.651452	0.512793	0.660393	0.456117	0.660181	0.000664065	0.00857543	0.588266	0.50118	0.414936	0.239294	0.435571	0.524783	0.435963	0.149481	0.497773	0.000733241
hsa-mir-133a-1	0.402557	0.526955	0.499402	0.480435	0.468087	0.512713	0.464622	0.462141	0.440791	0.413686	0.415462	0.416569	0.555725	0.464113	0.595648	0.232677	0.537956	0.493026	0.521985	0.526181	0.549566	0.145559	0.237669	0.450702	0.492428	0.183397	0.364818	0.364818	0.351132	0.170386	0.170386	0.229624	0.553852	0.502815	0.543871	0.406665	0.53086	0.00204191	0.207779	0.275251	0.25467	0.286874	0.256337	0.129066	0.173919	0	0.127677	0.338602	0.00791087
hsa-mir-133a-2	0.454308	0.447492	0.545194	0.522618	0.510804	0.513107	0.480698	0.478767	0.448223	0.427673	0.477083	0.47677	0.551238	0.484668	0.456073	0.267036	0.531851	0.458259	0.495611	0.499209	0.457587	0.073035	0.267783	0.387657	0.490404	0.00719652	0.438649	0.438649	0.321841	0.190345	0.190345	0.24968	0.501558	0.527317	0.521961	0.36309	0.509102	0.00321442	0.239443	0.312481	0.166904	0.42768	0.148396	0.0213521	0.201686	0.000435657	0.149529	0.395701	0.00251317
hsa-mir-133b	0.00850315	0.444422	0.00720363	0.437286	0.00727835	0.442879	0.439951	0.373426	0.294306	0.427791	0.443377	0.441652	0.440504	0.344756	0.447859	0	0.433789	0.439437	0.00678224	0.00683799	0.00453142	0	0.44399	0.00535471	0.430862	0.386619	0.00908991	0.00908991	0.285339	0	0	0	0.432466	0.285439	0.446537	0.305275	0.435605	0	0	0.433096	0.43017	0.313133	0.0931098	0.420642	0.424731	0.435963	0	0.393761	0
hsa-mir-134	0.182065	0.484398	0.124507	0.495335	0.125559	0.515436	0.483563	0.373509	0.350662	0.546761	0.503433	0.506159	0.528106	0.384977	0.488136	0.363554	0.478494	0.536706	0.148901	0.150223	0.143153	0.00351112	0.56425	0.161477	0.502951	0.39723	0.26455	0.26455	0.54262	0.00505263	0.00505263	0.00605247	0.52206	0.365853	0.532771	0.41438	0.521668	0	0.00259751	0.437065	0.440823	0.304576	0.0981574	0.409871	0.413831	0.428107	0	0.516254	0.000727336
hsa-mir-1343	0.430634	0.688819	0.483114	0.679653	0.449071	0.663085	0.68292	0.543489	0.487536	0.645333	0.705945	0.690549	0.696805	0.568549	0.717895	0.181105	0.695958	0.645464	0.447667	0.450971	0.386325	0.171462	0.535206	0.349096	0.645006	0.501174	0.284338	0.284338	0.470479	0.195595	0.195595	0.253514	0.682023	0.505463	0.703917	0.535432	0.695176	0.00197066	0.0207969	0.601185	0.593386	0.404188	0.242895	0.481159	0.522785	0.45471	0.000929991	0.548133	0.0010945
hsa-mir-135	0.350046	0.344581	0.492739	0.498418	0.484263	0.431018	0.42491	0.425207	0.367491	0.400147	0.448943	0.401321	0.423774	0.40301	0.370474	0.165097	0.463956	0.403134	0.465961	0.470689	0.373551	0.00631659	0.230713	0.41119	0.382576	0.00814272	0.39124	0.39124	0.463779	0.271631	0.271631	0.35405	0.437877	0.455317	0.366093	0.432744	0.507453	0	0.00995642	0.273692	0.239054	0.00882026	0.211756	0.0271238	0.00507999	0	0.00133768	0.302141	0.0132464
hsa-mir-135a	0.350046	0.570064	0.492739	0.65484	0.484263	0.614124	0.611855	0.543116	0.487898	0.592624	0.62266	0.60664	0.616954	0.552616	0.594281	0.165097	0.635439	0.613697	0.465961	0.470689	0.373551	0.00631659	0.525771	0.41119	0.594113	0.400363	0.39124	0.39124	0.540522	0.271631	0.271631	0.35405	0.625704	0.51537	0.593462	0.51288	0.670704	0	0.00995642	0.545279	0.523932	0.316564	0.208909	0.415328	0.398074	0.407853	0.00133768	0.525673	0.0132464
hsa-mir-135a-1	0.525879	0.568329	0.56714	0.547207	0.545164	0.557901	0.598896	0.471614	0.442438	0.370109	0.522421	0.494142	0.580105	0.529325	0.379077	0.251413	0.540329	0.611252	0.55564	0.560429	0.434985	0.156436	0.296089	0.487617	0.570262	0.197752	0.445978	0.445978	0.253143	0.176991	0.176991	0.361744	0.583112	0.608987	0.500502	0.443335	0.650673	0	0.222214	0.29566	0.272116	0.310544	0.27427	0.128618	0.186347	0	0.135874	0.308923	0.00824156
hsa-mir-135a-2	0.346213	0.335611	0.323326	0.327215	0.311326	0.392146	0.300091	0.348567	0.306082	0.466553	0.34436	0.343654	0.388185	0.302838	0.324756	0.0222865	0.417969	0.345668	0.438811	0.375121	0.336129	0.0020073	0.336959	0.32899	0.432153	0.0022184	0.132866	0.132866	0.330904	0.264628	0.264628	0.151931	0.316623	0.341714	0.476052	0.357015	0.339083	0.316805	0.00916689	0.00405386	0.232075	0.433482	0.205357	0.0108675	0.00185414	0.000629246	0.211003	0.557354	0.000427196
hsa-mir-135b	0.458572	0.611743	0.410829	0.608132	0.414474	0.626005	0.625663	0.502037	0.462121	0.571907	0.558922	0.568698	0.639004	0.516685	0.5644	0.114528	0.638223	0.623573	0.432549	0.394182	0.354815	0.214262	0.519177	0.353343	0.6196	0.47585	0.296506	0.296506	0.437359	0.175781	0.175781	0.241316	0.627888	0.541618	0.643231	0.462249	0.642068	0.204003	0.0168138	0.496463	0.530394	0.403781	0.223052	0.456924	0.391619	0.385862	0.00180184	0.544592	0.00529614
hsa-mir-136	0.480419	0.589993	0.430145	0.532204	0.409434	0.561823	0.556873	0.541125	0.474076	0.570277	0.502215	0.509494	0.581519	0.576326	0.551887	0.238372	0.646264	0.612957	0.532566	0.500529	0.474012	0.241233	0.454764	0.388088	0.556253	0.404012	0.356038	0.356038	0.429817	0.167234	0.167234	0.286784	0.611906	0.588733	0.607105	0.537387	0.626986	0.184327	0.205389	0.469137	0.458003	0.444826	0.22917	0.36266	0.416723	0.334311	0.00844747	0.503324	0.143598
hsa-mir-137	0.375068	0.646512	0.438753	0.667994	0.444407	0.693468	0.672592	0.536109	0.517867	0.685208	0.705686	0.698649	0.66215	0.55983	0.628907	0.121121	0.659062	0.637148	0.581733	0.587768	0.22324	0.228279	0.459291	0.192122	0.620206	0.528638	0.124978	0.124978	0.438459	0.250642	0.250642	0.087224	0.649547	0.494182	0.661111	0.458961	0.718053	0	0.0113853	0.4414	0.636686	0.433759	0.206954	0.424559	0.418103	0.447921	0	0.640597	0.0237872
hsa-mir-138	0.371206	0.635117	0.434227	0.668031	0.439841	0.681544	0.664666	0.542842	0.529902	0.685113	0.692908	0.691743	0.661586	0.558039	0.624483	0.119681	0.655193	0.628261	0.575556	0.581545	0.220746	0.226087	0.455313	0.190064	0.616101	0.535853	0.123696	0.123696	0.43286	0.247611	0.247611	0.08618	0.653672	0.489999	0.65496	0.468497	0.711641	0.000168799	0.0112463	0.438448	0.642579	0.444986	0.19738	0.4319	0.430144	0.448775	0	0.646267	0.0234973
hsa-mir-138-1	0.374969	0.584459	0.422226	0.596323	0.390471	0.622182	0.592396	0.5124	0.429054	0.547515	0.573322	0.564904	0.613926	0.50449	0.568379	0.305457	0.657764	0.642835	0.507057	0.470351	0.4491	0.158713	0.568983	0.392239	0.580697	0.484622	0.360518	0.360518	0.42971	0.180234	0.180234	0.276695	0.630403	0.504473	0.616916	0.519134	0.634722	0.206524	0.223959	0.549307	0.548776	0.361553	0.222331	0.460276	0.486925	0.401701	0.00262733	0.462454	0.0164361
hsa-mir-138-2	0.488863	0.650226	0.41443	0.648055	0.418386	0.624851	0.649828	0.462075	0.447651	0.578746	0.584993	0.606454	0.625798	0.568341	0.594408	0.114229	0.630426	0.652773	0.409069	0.41279	0.31376	0.152282	0.536588	0.315327	0.620064	0.496907	0.254361	0.254361	0.418817	0.271159	0.271159	0.352569	0.656437	0.520415	0.63866	0.436084	0.628715	0.000472706	0.0118812	0.53026	0.571609	0.398537	0.218772	0.428464	0.426785	0.436726	0.0072762	0.566782	0.00683544
hsa-mir-139	0.497353	0.579206	0.531315	0.584958	0.514176	0.580354	0.559564	0.54478	0.50496	0.54201	0.55202	0.567019	0.602954	0.563289	0.552717	0.214502	0.6154	0.586073	0.529332	0.53326	0.383503	0.132165	0.4362	0.388329	0.548164	0.423898	0.345961	0.345961	0.39306	0.236718	0.236718	0.302588	0.665357	0.546773	0.604377	0.477258	0.654472	0.00061754	0.190355	0.458009	0.45134	0.432548	0.198932	0.379827	0.407302	0.335286	0.00134212	0.477872	0.00392451
hsa-mir-140	0.406358	0.739568	0.502491	0.706228	0.509759	0.726921	0.714611	0.57959	0.542016	0.689651	0.700809	0.699734	0.715532	0.587252	0.638188	0.226786	0.688221	0.742424	0.465384	0.461897	0.416248	0.111271	0.574687	0.34537	0.642426	0.461003	0.316698	0.316698	0.433804	0.131472	0.131472	0.208106	0.650804	0.54496	0.711571	0.501345	0.705898	0.143794	0.158684	0.50794	0.541348	0.443316	0.185543	0.432724	0.428336	0.453923	0.0985333	0.511465	0.0310275
hsa-mir-141	0.416019	0.732156	0.53352	0.717528	0.521006	0.757999	0.735325	0.588288	0.526654	0.678329	0.713334	0.703903	0.754656	0.581672	0.725525	0.209626	0.706772	0.719702	0.457079	0.436179	0.473314	0.103763	0.581645	0.369679	0.650827	0.457319	0.279862	0.279862	0.400862	0.128631	0.128631	0.269747	0.694277	0.543214	0.761252	0.522486	0.734805	0.132022	0.150616	0.533037	0.536954	0.430634	0.181974	0.463689	0.48101	0.453005	0.0903935	0.501584	0.106287
hsa-mir-142	0.377868	0.656813	0.406324	0.641346	0.40813	0.665401	0.640513	0.490186	0.472113	0.588155	0.596953	0.586943	0.668027	0.537984	0.635508	0.109479	0.644441	0.711918	0.422528	0.389801	0.444525	0.186794	0.539623	0.351716	0.607916	0.484524	0.28356	0.28356	0.391132	0.156942	0.156942	0.345327	0.641147	0.550806	0.636861	0.494166	0.683678	0.179846	0.010023	0.512925	0.553588	0.317243	0.214613	0.423748	0.426724	0.432472	0.121519	0.443949	0.0116311
hsa-mir-143	0.464117	0.743788	0.557516	0.716494	0.542555	0.746667	0.741678	0.57847	0.550453	0.669685	0.69619	0.696322	0.72243	0.606146	0.700594	0.186792	0.708982	0.718269	0.400014	0.403348	0.421358	0.0913076	0.548911	0.33325	0.624034	0.457458	0.248093	0.248093	0.410553	0.167687	0.167687	0.23778	0.68437	0.602625	0.719859	0.523974	0.738245	0.00195749	0.13305	0.523335	0.520847	0.428399	0.172586	0.461969	0.484315	0.446257	0.082078	0.487639	0.00863763
hsa-mir-144	0.00119662	0.529749	0.000655677	0.456863	0.000662483	0.466676	0.467255	0.381266	0.361336	0.44063	0.466681	0.467193	0.45686	0.336224	0.46093	0.000423449	0.428271	0.462986	0.191741	0.193359	0.000151352	0	0.457056	0.000294386	0.436691	0.388755	0.000303858	0.000303858	0.285867	0	0	0	0.497326	0.279001	0.457342	0.293813	0.439298	0	0	0.433755	0.441595	0.297779	0.0965419	0.411486	0.419552	0.449846	0	0.375937	0.000606352
hsa-mir-145	0.281324	0.579656	0.362099	0.585853	0.364631	0.603276	0.587047	0.486433	0.475394	0.59517	0.564665	0.570049	0.595428	0.566792	0.600537	0.170196	0.633498	0.580657	0.335103	0.33901	0.410197	0.0048862	0.47214	0.379745	0.589542	0.38135	0.391295	0.391295	0.470416	0.269842	0.269842	0.273747	0.559534	0.452231	0.57881	0.423967	0.585606	0.00222669	0.00627651	0.544143	0.530043	0.29153	0.114854	0.418077	0.395775	0.412565	0.219207	0.455182	0.0149878
hsa-mir-145a	0.179245	0.164041	0.200973	0.203562	0.203029	0.164127	0.171219	0.183058	0.188808	0.236535	0.236947	0.237918	0.184715	0.187968	0.169008	0.00625642	0.187456	0.194933	0.24603	0.248067	0.249537	0.000284738	0.00555405	0.286428	0.26397	0.000369094	0.00489725	0.00489725	0.528382	0.792622	0.792622	0.00615623	0.181985	0.164866	0.186219	0.218522	0.178127	0	0.00588025	0.00138375	0.69964	0.00394093	0.00283765	0.00127554	0.000418408	0	0	0.547967	0.000210909
hsa-mir-146	0.149215	0.141689	0.168595	0.170513	0.17009	0.135983	0.143567	0.152309	0.158572	0.19738	0.197968	0.198677	0.154916	0.155258	0.139462	0.546284	0.158053	0.16689	0.206816	0.208547	0.203098	0.00271299	0.388921	0.238137	0.219767	0.00351483	0.39718	0.39718	0.438392	0.00646251	0.00646251	0.00615202	0.150185	0.137094	0.16198	0.182136	0.145309	0	0.00395208	0.00423098	0.00424275	0.00386002	0.00529609	0.00255485	0.00401026	0	0	0.00349808	0.000548457
hsa-mir-1468	0.435017	0.696505	0.400796	0.654865	0.392302	0.742922	0.731259	0.53199	0.517248	0.613027	0.662227	0.655646	0.672697	0.56822	0.659542	0.150241	0.686287	0.688291	0.40966	0.407209	0.39125	0.0749285	0.559751	0.267167	0.596645	0.444702	0.196293	0.196293	0.370454	0.0915272	0.0915272	0.190987	0.649387	0.518736	0.680387	0.472043	0.653267	0.0968223	0.105028	0.515479	0.516466	0.40243	0.154248	0.435482	0.475022	0.4614	0.06595	0.462343	0.077641
hsa-mir-1469	0.441623	0.49436	0.458982	0.478717	0.443923	0.504511	0.511267	0.449644	0.525521	0.450692	0.461611	0.468257	0.517099	0.560038	0.491805	0.219567	0.51552	0.49549	0.476437	0.480904	0.482344	0.153954	0.348813	0.405985	0.498367	0.323489	0.316487	0.316487	0.397026	0.134528	0.134528	0.263973	0.517992	0.613663	0.527124	0.433877	0.512938	0.00501856	0.161418	0.360818	0.376095	0.37551	0.29165	0.286188	0.316981	0.295372	0.0961941	0.398846	0.115147
hsa-mir-146a	0.0413016	0.50833	0.0788175	0.489056	0.079645	0.518745	0.497584	0.380502	0.393777	0.465154	0.535144	0.536381	0.488453	0.375082	0.519733	0.015446	0.495137	0.501424	0.0429195	0.0442016	0.106009	0.003105	0.453726	0.0463849	0.462344	0.398926	0.0108086	0.0108086	0.457889	0.0063313	0.0063313	0.0121738	0.484064	0.307797	0.520559	0.315913	0.463137	0	0.00412609	0.443165	0.448013	0.308051	0.0879446	0.421492	0.431792	0.45076	0.00416485	0.3908	0.00694711
hsa-mir-146b	0.122509	0.475736	0.147654	0.483791	0.148909	0.473371	0.475254	0.390865	0.352827	0.480822	0.495473	0.501128	0.518614	0.411537	0.46998	0.414135	0.528033	0.489153	0.166424	0.167825	0.169405	0.00211569	0.565462	0.192981	0.499233	0.377694	0.314679	0.314679	0.449212	0.0098085	0.0098085	0.0381505	0.513878	0.342956	0.484221	0.362804	0.484472	0	0.00674246	0.437059	0.417982	0.295607	0.0934261	0.660631	0.414574	0.414943	0	0.378726	0.000412709
hsa-mir-147	0.164079	0.219184	0.184639	0.186817	0.186366	0.154256	0.157853	0.242843	0.172472	0.212435	0.213867	0.214964	0.32651	0.172038	0.150778	0.238983	0.170055	0.182476	0.224759	0.226393	0.220222	0.00126504	0.177272	0.252784	0.233482	0.00163878	0.175506	0.175506	0.456181	0.416283	0.416283	0.00689438	0.236281	0.151209	0.171587	0.332738	0.162949	0.00403758	0.00461612	0.0024443	0.366347	0.00360495	0.0036213	0.00181911	0.00186858	0	0	0.287336	0.00183563
hsa-mir-1471	0.150542	0.239711	0.176231	0.260639	0.177976	0.255878	0.239439	0.205158	0.22359	0.182315	0.185343	0.213642	0.294797	0.252098	0.250057	0.00914744	0.251456	0.257948	0.0846083	0.0858142	0.197123	0.000485341	0.170646	0.166041	0.234926	0.174487	0.266051	0.266051	0.165008	0.273532	0.273532	0.318787	0.267855	0.203087	0.228942	0.247482	0.264343	0	0.00808314	0.37322	0.167484	0.18368	0.15594	0.168739	0.172968	0.16752	0	0.186129	0.00164539
hsa-mir-147a	0.274367	0.543465	0.250427	0.540699	0.252836	0.52163	0.530069	0.407726	0.35923	0.490995	0.535255	0.541092	0.530517	0.447977	0.515312	0.0112913	0.490042	0.562898	0.19876	0.200588	0.281793	0.00162967	0.525324	0.223674	0.570202	0.380629	0.0215043	0.0215043	0.281498	0.00933422	0.00933422	0.269445	0.518191	0.361426	0.55871	0.377826	0.521821	0	0.00654792	0.426582	0.420171	0.292289	0.280225	0.416054	0.399692	0.41954	0	0.372495	0.00174181
hsa-mir-147b	0.478501	0.527268	0.5115	0.524162	0.490304	0.557406	0.529951	0.530798	0.50819	0.496995	0.483346	0.477999	0.551812	0.502933	0.494037	0.229925	0.582495	0.542936	0.499755	0.494195	0.438728	0.118785	0.395365	0.377455	0.483597	0.34988	0.310677	0.310677	0.414268	0.13704	0.13704	0.276049	0.538434	0.545899	0.539677	0.492384	0.568225	0.151251	0.169359	0.377906	0.387049	0.416914	0.239799	0.281227	0.339304	0.316332	0.00251382	0.421428	0.118114
hsa-mir-148	0.466738	0.484439	0.465628	0.470926	0.469535	0.43649	0.433109	0.406484	0.445325	0.391915	0.460955	0.462914	0.470375	0.520895	0.371053	0.29578	0.466789	0.500527	0.514047	0.46868	0.528527	0.190243	0.392986	0.44437	0.554347	0.23779	0.421005	0.421005	0.240302	0.212783	0.212783	0.27309	0.459523	0.452059	0.510975	0.406154	0.451321	0.242323	0.264449	0.209871	0.377893	0.366612	0.325753	0.0166329	0.00471391	0.14873	0.000335252	0.35918	0.00411989
hsa-mir-148a	0.442632	0.676327	0.496418	0.682518	0.477241	0.71818	0.697801	0.551452	0.519721	0.649699	0.696443	0.694291	0.705215	0.57226	0.659244	0.15432	0.704318	0.678036	0.489612	0.518488	0.38425	0.141992	0.520982	0.275759	0.618626	0.47443	0.26623	0.26623	0.423293	0.160781	0.160781	0.22031	0.68772	0.498798	0.680713	0.44365	0.661164	0.000406838	0.0125321	0.565436	0.564054	0.422841	0.22097	0.419861	0.501077	0.449737	0.00502497	0.54777	0.0104919
hsa-mir-148b	0.221412	0.602839	0.239498	0.536645	0.185971	0.603098	0.56761	0.421301	0.387144	0.51795	0.529962	0.527094	0.55401	0.422497	0.581557	0.217512	0.54546	0.601755	0.278374	0.283841	0.271689	0.00602827	0.522529	0.18365	0.520423	0.38762	0.154273	0.154273	0.388323	0.0110996	0.0110996	0.099842	0.538686	0.38184	0.589043	0.426041	0.529988	0	0.00587807	0.554167	0.44329	0.297016	0.100938	0.414664	0.597382	0.446255	0.00839177	0.388903	0.309995
hsa-mir-149	0.488172	0.731961	0.419122	0.652896	0.400975	0.720711	0.720457	0.498413	0.477137	0.631962	0.663879	0.652478	0.677832	0.541945	0.670801	0.215878	0.648977	0.685771	0.468232	0.488639	0.382187	0.095215	0.525457	0.262424	0.587948	0.443059	0.22102	0.22102	0.393321	0.108901	0.108901	0.243933	0.659163	0.52512	0.682954	0.486193	0.690764	0.00508532	0.134555	0.51966	0.534672	0.386695	0.171271	0.41267	0.472106	0.483935	0.0824207	0.480911	0.102222
hsa-mir-15	0.296875	0.323191	0.382332	0.386835	0.38381	0.347243	0.378305	0.276805	0.25903	0.313935	0.317455	0.318208	0.383806	0.409254	0.368457	0.18548	0.424475	0.345412	0.535026	0.539277	0.373074	0.289757	0.141651	0.206004	0.346425	0.367394	0.139009	0.139009	0.368174	0.319189	0.319189	0.265382	0.458571	0.396439	0.345835	0.270199	0.421641	0	0.00927499	0.00632844	0.502719	0.350304	0.279839	0.00964559	0.00422331	0.000711533	0.00884047	0.556396	0.000482477
hsa-mir-150	0.352407	0.650714	0.42074	0.631888	0.39197	0.652534	0.659629	0.532682	0.501203	0.62951	0.645779	0.646366	0.664483	0.543303	0.606999	0.125168	0.670473	0.63076	0.556801	0.513227	0.293554	0.0068511	0.575339	0.44361	0.713403	0.402817	0.0987994	0.0987994	0.412892	0.201781	0.201781	0.122086	0.670855	0.49456	0.644778	0.463874	0.656126	0.236849	0.010307	0.505461	0.528278	0.42134	0.176994	0.423565	0.532361	0.436208	0.00477865	0.558341	0.180609
hsa-mir-151	0.220066	0.331821	0.399641	0.346899	0.346018	0.377972	0.34218	0.310265	0.333461	0.335392	0.355942	0.357198	0.369007	0.31555	0.278403	0.208469	0.439774	0.311567	0.488162	0.492025	0.249123	0.00683382	0.301007	0.196994	0.183221	0.00881929	0.161136	0.161136	0.174865	0.0114502	0.0114502	0.204169	0.302883	0.303753	0.236966	0.264592	0.356942	0	0.00972493	0.260368	0.0104601	0.0092531	0.279656	0.00467065	0.390293	0	0	0.00807484	0.000350875
hsa-mir-151a	0.546594	0.656512	0.480432	0.619523	0.458624	0.645274	0.647682	0.510767	0.479269	0.567539	0.607509	0.608524	0.629138	0.588287	0.60145	0.244275	0.62151	0.657571	0.489807	0.493758	0.505377	0.154361	0.525603	0.466802	0.649413	0.478411	0.434436	0.434436	0.422725	0.177474	0.177474	0.237693	0.68411	0.559829	0.635392	0.537022	0.671882	0.000352533	0.217752	0.547533	0.528104	0.451245	0.233169	0.402749	0.482327	0.400773	0.131688	0.540976	0.00500883
hsa-mir-151b	0.484295	0.590511	0.407887	0.576345	0.411738	0.580183	0.547371	0.572723	0.484886	0.576979	0.551283	0.554409	0.627736	0.536451	0.584089	0.333999	0.641381	0.590143	0.480627	0.426089	0.413776	0.00226286	0.560979	0.445151	0.636708	0.362398	0.47772	0.47772	0.463657	0.236004	0.236004	0.188063	0.657881	0.510634	0.649505	0.557534	0.635361	0.278049	0.304989	0.506585	0.482924	0.511326	0.128317	0.384465	0.368283	0.37474	0	0.602895	0.000622021
hsa-mir-152	0.167164	0.56905	0.225234	0.52327	0.160036	0.591686	0.558091	0.450121	0.339694	0.516687	0.565669	0.524818	0.609026	0.408515	0.546383	0.019463	0.591588	0.637009	0.301528	0.199424	0.347254	0.00595351	0.563328	0.260472	0.557069	0.387899	0.16842	0.16842	0.321374	0.00995599	0.00995599	0.0318259	0.560118	0.414673	0.553573	0.45936	0.534001	0.497616	0.00583918	0.59082	0.444378	0.298769	0.103156	0.551813	0.644065	0.447945	0	0.3979	0.00677423
hsa-mir-153	0.324345	0.617718	0.389642	0.614221	0.343282	0.634204	0.617686	0.52109	0.427979	0.59506	0.655895	0.628637	0.668971	0.488326	0.588053	0.190514	0.629086	0.640178	0.434799	0.360147	0.331932	0.00648941	0.593568	0.276402	0.66758	0.39295	0.252403	0.252403	0.382853	0.0101385	0.0101385	0.0274447	0.629473	0.470024	0.628165	0.452045	0.60216	0.375954	0.0085921	0.553235	0.447174	0.469494	0.104414	0.513001	0.588053	0.442473	0	0.56072	0.00569519
hsa-mir-153-1	0.105961	0.0998613	0.122179	0.122739	0.123993	0.103278	0.105206	0.108582	0.106463	0.122497	0.13125	0.131732	0.11032	0.109919	0.0941331	0.0758563	0.112221	0.117314	0.136399	0.139112	0.0644559	0.0174934	0.0432365	0.13629	0.128547	0.0226421	0.0490987	0.0490987	0.232957	0.0351543	0.0351543	0.0571483	0.106843	0.105632	0.110288	0.124424	0.110169	0	0.0189197	0.0280798	0.0262025	0.0174746	0.0334916	0.0225904	0.0264717	0	0	0.0304004	0.0409203
hsa-mir-153-2	0.308227	0.30339	0.339516	0.299935	0.300553	0.313956	0.296375	0.236566	0.306997	0.289863	0.185661	0.183541	0.308501	0.317211	0.284557	0.105144	0.410927	0.428761	0.250982	0.253208	0.322254	0.00199386	0.00880853	0.333414	0.309304	0.0025801	0.281793	0.281793	0.286136	0.260802	0.260802	0.212756	0.283122	0.315803	0.312863	0.291669	0.283445	5.33e-05	0.00726162	0.441826	0.229332	0.0064277	0.00555205	0.0155985	0.285751	0	0.0075627	0.286771	0.00144047
hsa-mir-1538	0.468387	0.59078	0.416101	0.553342	0.402842	0.605509	0.583367	0.536364	0.507726	0.515891	0.532231	0.536477	0.570047	0.549835	0.566161	0.146448	0.612888	0.576807	0.421542	0.420104	0.381598	0.0726698	0.463233	0.306881	0.52381	0.390729	0.207776	0.207776	0.387548	0.088896	0.088896	0.187645	0.613402	0.51984	0.576855	0.480062	0.595262	0.09148	0.102589	0.436302	0.428068	0.393509	0.17907	0.407724	0.398113	0.384548	0.0630182	0.436252	0.0800896
hsa-mir-154	0.00607189	0.42989	0.00172056	0.420891	0	0.473995	0.432601	0.319431	0.348294	0.417043	0.425978	0.429217	0.426636	0.337392	0.432548	0	0.434681	0.422714	0.000435112	0.000438692	0.0107789	0	0.421354	0.167835	0.491137	0.386983	0	0	0.42274	0	0	0	0.42172	0.27813	0.424443	0.282713	0.421775	0	0	0.42311	0.421662	0.300621	0.0804726	0.411972	0.404873	0.415921	0.0187049	0.369498	0
hsa-mir-155	0.537353	0.704778	0.483164	0.651664	0.478321	0.697671	0.689203	0.569374	0.491734	0.636887	0.642387	0.641642	0.666248	0.576924	0.672152	0.215446	0.653889	0.705553	0.441721	0.438329	0.385646	0.141878	0.565455	0.320556	0.590866	0.453624	0.261809	0.261809	0.392328	0.121206	0.121206	0.267517	0.675292	0.549967	0.676244	0.52706	0.6869	0.13347	0.149269	0.52521	0.524711	0.339379	0.185893	0.417519	0.481423	0.425473	0.00396667	0.451845	0.114772
hsa-mir-157	0.448003	0.529275	0.564619	0.549845	0.551633	0.571216	0.519161	0.526419	0.471868	0.515683	0.477042	0.477275	0.528265	0.526468	0.449528	0.250627	0.492438	0.496917	0.446288	0.416984	0.4148	0.211981	0.308565	0.378815	0.447976	0.158719	0.316636	0.316636	0.28817	0.147657	0.147657	0.198499	0.435805	0.570625	0.586187	0.427357	0.490058	0.164135	0.179793	0.236602	0.22144	0.320413	0.22007	0.0273755	0.149685	0.000528161	0.00938242	0.299734	0.125417
hsa-mir-15a	0.470173	0.703644	0.492063	0.655479	0.481729	0.700768	0.659396	0.569337	0.535708	0.662814	0.627264	0.635035	0.688845	0.565337	0.654956	0.209351	0.664281	0.667605	0.454079	0.450779	0.426928	0.103174	0.545631	0.332441	0.615291	0.457722	0.29408	0.29408	0.404815	0.122999	0.122999	0.1881	0.662472	0.53843	0.679841	0.501889	0.657685	0.132245	0.146108	0.516631	0.510272	0.431448	0.180233	0.428793	0.478849	0.424072	0.0924645	0.51071	0.108981
hsa-mir-15b	0.452201	0.705668	0.572839	0.697888	0.560769	0.697713	0.699007	0.58901	0.510459	0.644997	0.669373	0.678064	0.690173	0.572014	0.618062	0.256165	0.644404	0.645218	0.446714	0.47477	0.333083	0.12727	0.521604	0.277842	0.593866	0.472245	0.241933	0.241933	0.402587	0.145671	0.145671	0.233027	0.673858	0.569745	0.671851	0.486852	0.684943	0.00173473	0.180254	0.540576	0.535258	0.462235	0.19732	0.460419	0.489573	0.420944	0.00106755	0.526289	0.141412
hsa-mir-16	0.458947	0.784409	0.5754	0.733464	0.551896	0.763979	0.744173	0.592131	0.506408	0.670576	0.730165	0.721801	0.73268	0.576257	0.64792	0.21675	0.662773	0.710846	0.487272	0.458711	0.354071	0.131822	0.602091	0.324477	0.641546	0.471973	0.250742	0.250742	0.414706	0.150128	0.150128	0.234728	0.689656	0.579194	0.731708	0.514118	0.710101	0.170055	0.186382	0.561183	0.557003	0.461506	0.210828	0.466564	0.500516	0.454196	0.00091603	0.533946	0.137318
hsa-mir-161	0.00362322	0.152204	0.000455556	0.000461532	0.000460284	0.152716	0.000834142	0.171609	0.000642315	0.225125	0.000862915	0.000863917	0.17308	0.0017843	0.000697195	0	0.176122	0.179912	0.233282	0	0.231824	0.000972776	0.438111	0.273435	0.251837	0	0.00026869	0.00026869	0	0	0	0	0.00136066	0.15411	0.175843	0.208039	0.0024408	1	0	0	0	0	0	0	0	0	0	0.000130523	0
hsa-mir-16-1	0.512945	0.728504	0.51786	0.69724	0.502945	0.750736	0.725515	0.591416	0.529342	0.661233	0.694651	0.684861	0.707038	0.585252	0.676927	0.211466	0.68481	0.698885	0.474074	0.473457	0.430954	0.123081	0.563836	0.309979	0.608386	0.445417	0.248476	0.248476	0.397621	0.108906	0.108906	0.175204	0.668798	0.572714	0.721858	0.500794	0.700253	0.116861	0.131282	0.525308	0.534235	0.414891	0.174115	0.423255	0.474534	0.479141	0.0806737	0.481146	0.108023
hsa-mir-16-2	0.286082	0.666937	0.452275	0.660896	0.430848	0.682079	0.65568	0.522564	0.470436	0.635365	0.676362	0.66094	0.671544	0.52994	0.614193	0.177944	0.605653	0.711527	0.358414	0.393252	0.368589	0.00528202	0.492851	0.276739	0.574709	0.386741	0.256484	0.256484	0.40973	0.182551	0.182551	0.206975	0.668033	0.508314	0.629635	0.465583	0.668297	0.00162834	0.0112616	0.576596	0.514956	0.296628	0.10418	0.420046	0.512878	0.443031	0.00466433	0.445427	0.175345
hsa-mir-17	0.156399	0.53206	0.207854	0.538774	0.210955	0.518568	0.50596	0.426745	0.392274	0.494093	0.527961	0.530352	0.54203	0.431795	0.526241	0.208437	0.535972	0.581469	0.157659	0.164663	0.255277	0.123968	0.548014	0.3147	0.578458	0.403403	0.315075	0.315075	0.406782	0.0111934	0.0111934	0.114709	0.515212	0.381207	0.553764	0.356572	0.502433	0.000324584	0.00698421	0.43935	0.436733	0.304078	0.100997	0.422098	0.42735	0.444149	0.00309726	0.38838	0.308419
hsa-mir-18	0.463211	0.500108	0.447788	0.432085	0.434022	0.552837	0.504052	0.461735	0.445821	0.485169	0.441876	0.44162	0.473522	0.460122	0.445025	0.143425	0.446496	0.423663	0.436581	0.46244	0.349119	0.00399404	0.120506	0.258314	0.333632	0.00514039	0.228757	0.228757	0.262338	0.135454	0.135454	0.213784	0.433654	0.532276	0.477147	0.382217	0.494187	0.00344825	0.00918257	0.223861	0.120186	0.21753	0.105315	0.0189367	0.142729	0.00390461	0.104946	0.281904	0.127453
hsa-mir-181	0.291742	0.307014	0.129751	0.130792	0.130978	0.302498	0.267779	0.193967	0.206185	0.112175	0.180774	0.180935	0.15405	0.164604	0.139515	0.0166787	0.193199	0.28148	0.214079	0.217371	0.133283	0.257647	0.00983427	0.0706019	0.136974	0.326655	0.0747074	0.0747074	0.0503099	0.00551415	0.00551415	0.0131795	0.232647	0.338506	0.211913	0.111242	0.224558	0.000982539	0.00605472	0.00445085	0.214481	0.00647977	0.246052	0.00292437	0.00465091	0	0.00130186	0.0081751	0.0110944
hsa-mir-181a	0.481713	0.45809	0.393338	0.461832	0.411453	0.474372	0.478527	0.488864	0.42235	0.415954	0.427089	0.434854	0.454238	0.451976	0.44713	0.19376	0.475336	0.489043	0.459988	0.467295	0.348658	0.166781	0.348939	0.346659	0.440751	0.380646	0.308191	0.308191	0.442409	0.186437	0.186437	0.292613	0.484666	0.47761	0.478833	0.445977	0.481542	0.000741792	0.00757949	0.364962	0.403005	0.263064	0.229649	0.281524	0.258102	0.263314	0.00815522	0.372786	0.175288
hsa-mir-181a-1	0.528109	0.531436	0.478511	0.460285	0.459677	0.507526	0.523738	0.515266	0.458589	0.453552	0.449852	0.450059	0.524085	0.446121	0.459498	0.27059	0.467151	0.492332	0.48027	0.485154	0.405817	0.185313	0.287595	0.331698	0.37963	0.172752	0.287	0.287	0.282182	0.156273	0.156273	0.240719	0.480013	0.552954	0.558651	0.437034	0.551892	0.000402308	0.197981	0.255811	0.276845	0.273273	0.23868	0.0181209	0.163362	0.109738	0.120258	0.320937	0.139643
hsa-mir-181a-2	0.417945	0.641289	0.483762	0.659912	0.472992	0.661327	0.66256	0.512408	0.4774	0.622252	0.667163	0.651547	0.697756	0.534246	0.611614	0.35952	0.651671	0.725009	0.436914	0.476089	0.420201	0.0775171	0.581761	0.43993	0.629991	0.387698	0.447649	0.447649	0.464253	0.207323	0.207323	0.282196	0.663694	0.519708	0.651967	0.512136	0.654776	0.000170565	0.260419	0.594965	0.545395	0.366882	0.17032	0.418574	0.521062	0.504238	6.04e-05	0.500023	0.188788
hsa-mir-181b	0.428295	0.657927	0.460807	0.682704	0.481825	0.658209	0.694651	0.505961	0.48793	0.613927	0.697758	0.678305	0.708435	0.56845	0.623298	0.369862	0.640591	0.732604	0.446768	0.451022	0.438018	0.258862	0.605263	0.44602	0.651375	0.515436	0.464172	0.464172	0.455005	0.214228	0.214228	0.287159	0.682068	0.519948	0.677502	0.531024	0.693948	0.000144385	0.270771	0.552415	0.640226	0.378309	0.262949	0.428655	0.438751	0.533605	6.3e-05	0.507636	0.190331
hsa-mir-181b-1	0.338039	0.35853	0.335947	0.307695	0.297744	0.391321	0.291871	0.411299	0.26143	0.294382	0.358848	0.323739	0.366728	0.28325	0.294255	0.3451	0.390631	0.398997	0.426842	0.385779	0.415473	0.00321737	0.431123	0.401486	0.373527	0.0038779	0.286129	0.286129	0.286536	0.202246	0.202246	0.131433	0.400297	0.429048	0.391931	0.459912	0.318549	0.235493	0.253831	0.14489	0.176267	0.253026	0.155093	0.0109283	0.214564	0.000464245	0.00252414	0.151002	0.188301
hsa-mir-181b-2	0.343784	0.639778	0.473047	0.668087	0.457636	0.671047	0.670276	0.544175	0.4892	0.649307	0.723999	0.699968	0.68334	0.546028	0.61863	0.332707	0.609561	0.608225	0.41656	0.420095	0.275163	0.0037003	0.541568	0.209554	0.605936	0.396812	0.176051	0.176051	0.438393	0.265556	0.265556	0.0250893	0.631797	0.48936	0.673465	0.48673	0.65062	0.000347589	0.338578	0.539676	0.563861	0.53324	0.100088	0.421711	0.579527	0.456304	0	0.66506	0.00235033
hsa-mir-181c	0.487051	0.529846	0.421398	0.491906	0.409384	0.519153	0.530798	0.511064	0.451198	0.480237	0.477783	0.469679	0.491321	0.51316	0.485246	0.225299	0.524961	0.508815	0.407954	0.412979	0.371665	0.113861	0.41113	0.40393	0.523682	0.370648	0.3203	0.3203	0.412532	0.137177	0.137177	0.174412	0.539938	0.528467	0.515883	0.50188	0.552586	0.00139588	0.160045	0.407094	0.401527	0.421	0.209742	0.316117	0.357193	0.295763	0.0993486	0.426873	0.0126446
hsa-mir-181d	0.198409	0.389363	0.155667	0.389619	0.157228	0.398559	0.374125	0.396702	0.338833	0.36506	0.397126	0.404443	0.415149	0.371662	0.33275	0.471612	0.396645	0.423776	0.184858	0.186426	0.182446	0.00143182	0.474557	0.210966	0.410509	0.325603	0.342335	0.342335	0.370941	0.0104596	0.0104596	0.00834479	0.426831	0.389355	0.441633	0.399372	0.41702	0	0.688385	0.324789	0.322667	0.48988	0.0972004	0.330221	0.317073	0.317554	0	0.425988	0.000377043
hsa-mir-182	0.0181736	0.442069	0.166659	0.463242	0.168356	0.440421	0.445171	0.401786	0.357125	0.467143	0.468777	0.470609	0.456531	0.408777	0.387774	0.00585567	0.393906	0.461028	0.19364	0.195224	0.0312403	0.000193585	0.386048	0.0263485	0.390372	0.367567	0.0343753	0.0343753	0.286669	0.00747963	0.00747963	0.0482695	0.463702	0.34578	0.458236	0.294955	0.452275	0	0.00566196	0.407758	0.38229	0.304805	0.0942409	0.396009	0.389859	0.377824	0	0.369662	1.75e-05
hsa-mir-1825	0.120157	0.451199	0.0211933	0.44479	0.022385	0.456158	0.480031	0.330573	0.31359	0.446617	0.511513	0.45598	0.446816	0.400984	0.454263	0.0237838	0.470063	0.546835	0.0202095	0.0209215	0.149612	0.000135439	0.44102	0.0135057	0.441885	0.392975	0.0139685	0.0139685	0.309594	0.00101491	0.00101491	0.0101475	0.481952	0.341101	0.453295	0.378514	0.486943	0	0.000439411	0.436865	0.441362	0.30639	0.10127	0.416045	0.417624	0.438331	0	0.396496	0.00219087
hsa-mir-1826	0.508576	0.449576	0.50994	0.494694	0.493813	0.483556	0.488611	0.458264	0.421519	0.407936	0.46157	0.438717	0.526345	0.504263	0.42122	0.20808	0.53596	0.602821	0.500345	0.504617	0.351774	0.170163	0.203681	0.422192	0.486573	0.159178	0.351718	0.351718	0.259823	0.146455	0.146455	0.312483	0.619492	0.565623	0.442493	0.446396	0.64527	0.000738413	0.181211	0.231557	0.221207	0.251838	0.218912	0.0997809	0.147863	0.00250898	5.03e-05	0.297799	0.00984707
hsa-mir-1827	0.353393	0.629255	0.367388	0.636169	0.369395	0.635168	0.617608	0.513854	0.454388	0.621131	0.644332	0.636639	0.616728	0.49255	0.642495	0.122354	0.614143	0.581057	0.441504	0.445821	0.226789	0.00551601	0.550198	0.233417	0.585864	0.38964	0.167865	0.167865	0.428895	0.190848	0.190848	0.115621	0.645245	0.420928	0.622251	0.471714	0.655348	0.00167897	0.0163892	0.438562	0.523451	0.39959	0.160234	0.415234	0.421495	0.452119	0.000525394	0.579549	0.0117211
hsa-mir-183	0.446988	0.693732	0.51472	0.681934	0.491996	0.681225	0.685579	0.511008	0.485727	0.647746	0.666252	0.663834	0.678997	0.572779	0.63951	0.110134	0.642429	0.656344	0.512857	0.516833	0.40306	0.158967	0.522287	0.278994	0.621672	0.488751	0.258478	0.258478	0.418053	0.179024	0.179024	0.357444	0.657608	0.524505	0.700981	0.444866	0.669583	0.00101003	0.0113814	0.571298	0.569555	0.442809	0.237449	0.423945	0.512614	0.437853	0.136093	0.560691	0.00341524
hsa-mir-184	0.524395	0.550875	0.384468	0.542425	0.379359	0.572325	0.574983	0.544868	0.463578	0.502854	0.555145	0.536686	0.557055	0.530964	0.544335	0.218621	0.589873	0.562806	0.436278	0.398916	0.427923	0.155944	0.488345	0.490608	0.637655	0.437754	0.34694	0.34694	0.410046	0.176879	0.176879	0.23289	0.628299	0.539544	0.617182	0.50493	0.594856	0.201014	0.223797	0.441426	0.484715	0.465441	0.247701	0.374891	0.342677	0.355469	0.00166379	0.518899	0.155004
hsa-mir-185	0.375163	0.679158	0.436478	0.64573	0.404642	0.652564	0.649226	0.47405	0.495393	0.626909	0.650771	0.648885	0.646665	0.510514	0.659674	0.132067	0.621001	0.632987	0.398372	0.402248	0.368129	0.00313516	0.540294	0.403845	0.671246	0.393649	0.32585	0.32585	0.40169	0.226102	0.226102	0.290352	0.597087	0.449219	0.665371	0.446166	0.601597	0	0.00968395	0.616432	0.534184	0.411101	0.170378	0.413049	0.538333	0.445042	0.00173259	0.564976	0.198659
hsa-mir-186	0.203026	0.575644	0.212133	0.519765	0.160087	0.567384	0.522899	0.408304	0.338632	0.531356	0.514893	0.50996	0.562214	0.397907	0.535618	0.115768	0.555743	0.578449	0.263355	0.182916	0.267913	0.00186753	0.530384	0.263236	0.551916	0.384647	0.0852841	0.0852841	0.380176	0.310813	0.310813	0.0278026	0.566617	0.380436	0.549875	0.409402	0.478036	0.374911	0.00442952	0.548675	0.569747	0.298667	0.0957187	0.527088	0.588916	0.442849	0.00762795	0.488042	0.00369591
hsa-mir-187	0.00235001	0.319211	0.000243813	0.323434	0.000246344	0.318834	0.316955	0.31288	0.280458	0.324533	0.317363	0.322353	0.324457	0.303835	0.325647	0	0.329192	0.317622	0.00094273	0	0.00278973	0.000472441	0.328625	0.00299915	0.33125	0.329989	0.000130453	0.000130453	0.293135	0	0	0	0.326425	0.293186	0.328727	0.305205	0.327682	0.00422074	0	0.332026	0.333396	0.308708	0.0972196	0.3235	0.336414	0.323822	0	0.333522	0
hsa-mir-188	0.00939369	0.454083	0.0102213	0.448433	0.0103272	0.454779	0.455568	0.338049	0.302947	0.441001	0.455948	0.456991	0.448138	0.435943	0.455154	0.000500407	0.442229	0.450162	0.0102011	0.0102849	0.0122734	0.000415748	0.445955	0.00862686	0.447432	0.392825	0.00131196	0.00131196	0.288256	0	0	0	0.440558	0.284806	0.450296	0.394092	0.448784	0	0.000749342	0.435351	0.437594	0.315405	0.0938628	0.429611	0.432611	0.450975	0	0.40764	0
hsa-mir-189	0.489136	0.496147	0.476111	0.46216	0.455621	0.525685	0.533079	0.49045	0.444656	0.45683	0.464048	0.443118	0.514629	0.504583	0.40158	0.261273	0.46887	0.560047	0.535066	0.531938	0.437146	0.114001	0.276128	0.380481	0.439625	0.143674	0.289343	0.289343	0.242965	0.130063	0.130063	0.210279	0.475891	0.570128	0.504134	0.438909	0.498098	0.146503	0.160928	0.21229	0.229971	0.224311	0.198406	0.0191186	0.135688	0.0911602	0.00767065	0.26885	0.128626
hsa-mir-1897	0.370702	0.364905	0.475629	0.480876	0.486443	0.404543	0.433089	0.40325	0.423869	0.291016	0.449754	0.450519	0.477603	0.415299	0.288249	0.157219	0.384445	0.460138	0.523064	0.527895	0.46008	0.00438209	0.206749	0.43057	0.451875	0.00565456	0.454715	0.454715	0.394458	0.234417	0.234417	0.32693	0.488033	0.478155	0.42221	0.281515	0.450745	0	0.0143367	0.2481	0.263585	0.0157268	0.188681	0.176323	0.00586829	0.16615	0.00112935	0.249373	0.012129
hsa-mir-18a	0.425377	0.632866	0.387143	0.612776	0.344083	0.647364	0.61725	0.474168	0.445847	0.541563	0.628535	0.628445	0.663394	0.502021	0.617026	0.418043	0.630317	0.675099	0.377217	0.380845	0.444022	0.111504	0.659559	0.480284	0.657432	0.384308	0.639901	0.639901	0.424985	0.0173664	0.0173664	0.389993	0.664401	0.500127	0.681769	0.501815	0.635764	0.00577061	0.377385	0.681891	0.438915	0.408771	0.21506	0.431504	0.575127	0.446271	0.000110621	0.446617	0.0104479
hsa-mir-18b	0.266568	0.469975	0.162931	0.469691	0.161494	0.459309	0.503826	0.390515	0.36561	0.408924	0.481183	0.48189	0.461396	0.438732	0.460956	0.39485	0.514013	0.511934	0.290641	0.293555	0.269411	0.40003	0.541769	0.199882	0.479117	0.632026	0.287876	0.287876	0.321103	0.014429	0.014429	0.0166461	0.49414	0.375475	0.518532	0.426029	0.500159	0	0.564116	0.402227	0.559299	0.471454	0.284686	0.392094	0.398708	0.39974	0.000599937	0.384575	0.00701558
hsa-mir-19	0.0836608	0.116078	0.0677689	0.0686299	0.0686133	0.133818	0.0542127	0.214703	0.0115446	0.132664	0.0127811	0.0106164	0.218605	0.0580838	0.14993	0.00394286	0.130396	0.137946	0.0741972	0.0750585	0.189898	9.78e-05	0.000601207	0.00613345	0.00749346	0.000126758	0.000561837	0.000561837	0.024048	0.000911079	0.000911079	0.00556944	0.133866	0.085027	0.184771	0.0758295	0.208249	0	0.000199132	0.000139266	0.000990978	0.000958584	0.000192197	6.31e-05	0.000145815	0.000816665	0	0.0153032	0.00128433
hsa-mir-190	0.0312941	0.0322965	0.0416339	0.0421362	0.0421418	0.0424057	0.0320217	0.0318949	0.0275347	0.0281681	0.0333014	0.0278011	0.128027	0.0353254	0.0247533	0.00613708	0.113211	0.0508572	0.0254497	0.0258456	0.0304072	0.000194941	0.00658879	0.0210496	0.0223824	0.000252697	0.0232641	0.0232641	0.036133	0.00711316	0.00711316	0.0349809	0.13266	0.0481011	0.0401039	0.0455711	0.0541078	0	0.0038079	0.0322871	0.00287309	0.00234048	0.00645858	0.472924	0.000288546	0	0	0.029781	0.000968881
hsa-mir-1908	0.357839	0.436259	0.372402	0.43249	0.322675	0.434383	0.431399	0.417552	0.413703	0.369011	0.409837	0.41301	0.443356	0.437758	0.412686	0.467593	0.45365	0.471738	0.35548	0.358386	0.446062	0.0028708	0.483293	0.438378	0.478051	0.27454	0.540082	0.540082	0.458488	0.328767	0.328767	0.261904	0.462791	0.431395	0.498303	0.43758	0.433646	3.19e-05	0.421543	0.553602	0.420674	0.392247	0.169926	0.306741	0.452782	0.282037	0	0.404852	0.000793726
hsa-mir-1909	0.288903	0.580218	0.283932	0.588423	0.286662	0.596082	0.581568	0.401723	0.38194	0.55079	0.628761	0.626469	0.576041	0.45807	0.591776	0.266157	0.552274	0.589692	0.341474	0.344275	0.342386	0.0015792	0.639821	0.393281	0.613606	0.38424	0.196513	0.196513	0.53101	0.462082	0.462082	0.264015	0.575615	0.418876	0.580687	0.461575	0.574796	0	0.0088303	0.437092	0.638779	0.294326	0.272665	0.417562	0.414927	0.450372	0	0.538758	0.000468178
hsa-mir-190a	0.443397	0.755325	0.517662	0.698636	0.49644	0.761104	0.715195	0.581922	0.539211	0.681564	0.731172	0.725402	0.731767	0.589647	0.686212	0.305322	0.693236	0.737336	0.530217	0.495467	0.500425	0.157315	0.618864	0.437846	0.696605	0.481634	0.393674	0.393674	0.393081	0.182045	0.182045	0.243786	0.662961	0.530229	0.742415	0.487809	0.68991	0.206028	0.225398	0.581404	0.599734	0.449195	0.231448	0.418076	0.513157	0.5102	0.000281887	0.526239	0.0203683
hsa-mir-190b	0.240375	0.525117	0.279685	0.546906	0.28251	0.523209	0.530284	0.333549	0.375108	0.410642	0.488941	0.492583	0.53516	0.481323	0.528619	0.00756245	0.542557	0.545694	0.157289	0.158576	0.335606	0.000354355	0.555885	0.388385	0.591156	0.390029	0.395928	0.395928	0.299665	0.0107839	0.0107839	0.767265	0.537675	0.399408	0.551254	0.355489	0.528891	0	0.00780993	0.719383	0.412663	0.304181	0.330499	0.425028	0.41005	0.418036	0	0.376877	4.56e-05
hsa-mir-191	0.178947	0.421913	0.264665	0.440141	0.267187	0.417988	0.422637	0.383365	0.428444	0.392536	0.403118	0.402601	0.429517	0.459351	0.396417	0.252129	0.414977	0.435605	0.186474	0.188011	0.248624	0.00365725	0.413437	0.283864	0.446972	0.300202	0.464946	0.464946	0.433452	0.00852107	0.00852107	0.358776	0.434797	0.401515	0.445813	0.364339	0.434619	0	0.00621326	0.541056	0.317201	0.303857	0.171086	0.34189	0.307045	0.308053	0	0.309419	0.000251798
hsa-mir-1914	0.0112142	0.424061	0.00558886	0.418608	0.00564683	0.429183	0.422969	0.331401	0.294357	0.420203	0.430933	0.43464	0.41871	0.339807	0.427166	0.000354129	0.419025	0.430974	0.00285607	0.00287956	0.00472231	0	0.425798	0.00274808	0.417778	0.393604	0.00331659	0.00331659	0.281007	0.000765322	0.000765322	0.0062744	0.481777	0.280036	0.434019	0.383583	0.426424	0	0.000530328	0.426633	0.426138	0.310991	0.0926756	0.413383	0.408474	0.423337	0	0.378688	0
hsa-mir-1915	0.515538	0.741711	0.538799	0.720754	0.536614	0.740956	0.735903	0.574945	0.518236	0.689905	0.70927	0.706418	0.704354	0.562716	0.716338	0.190434	0.661357	0.682546	0.422468	0.425864	0.353703	0.12067	0.548195	0.283998	0.599611	0.462648	0.272549	0.272549	0.405291	0.140168	0.140168	0.27499	0.711788	0.557676	0.708573	0.493838	0.725039	0.000219067	0.17018	0.508724	0.547034	0.442623	0.19241	0.425583	0.416988	0.457587	0.00186756	0.518591	0.00422707
hsa-mir-191a	0.0104497	0.177575	0.220511	0.223321	0.222729	0.174709	0.184989	0.0138146	0.0162798	0.0116239	0.0206307	0.0223019	0.202981	0.200863	0.00713792	0.00625849	0.202406	0.20924	0.266226	0.268405	0.020746	0.000549873	0.0122464	0.0122035	0.0114689	0.000712715	0.00882786	0.00882786	0.00600636	0.00891326	0.00891326	0.612457	0.195458	0.178326	0.0208185	0.00948328	0.186605	0	0.00625731	0.0067712	0.00271317	0.00393311	0.0141082	0.00730402	0.000805978	0	0	0.00224713	9.15e-05
hsa-mir-192	0.244867	0.563201	0.24448	0.552911	0.247026	0.532269	0.553444	0.39655	0.362655	0.502332	0.570208	0.572432	0.541708	0.457829	0.550253	0.333589	0.560485	0.564225	0.286345	0.289328	0.268069	0.00553967	0.663267	0.319767	0.574141	0.39635	0.246714	0.246714	0.446009	0.0210307	0.0210307	0.326672	0.522535	0.400698	0.543769	0.421329	0.534106	0	0.0114578	0.432596	0.437202	0.305731	0.314441	0.417921	0.42369	0.429933	0	0.387496	0.00937533
hsa-mir-192-2	0.52606	0.429224	0.49209	0.471589	0.470856	0.446773	0.494304	0.381394	0.39007	0.356296	0.436944	0.407749	0.525111	0.459641	0.49682	0.162963	0.505156	0.505661	0.484736	0.488261	0.441996	0.208467	0.151389	0.400276	0.487674	0.19499	0.334004	0.334004	0.281556	0.172951	0.172951	0.351973	0.575243	0.524364	0.45578	0.411183	0.517821	0.00438107	0.00982475	0.285303	0.267795	0.186159	0.268202	0.123202	0.182028	0	0.000121053	0.358269	0.00462628
hsa-mir-193	0.473095	0.411445	0.462552	0.44512	0.44529	0.466243	0.460243	0.458752	0.35475	0.362957	0.416967	0.39245	0.509391	0.453138	0.472691	0.266456	0.512906	0.469725	0.538152	0.51011	0.535555	0.134313	0.288702	0.471187	0.537724	0.168786	0.299105	0.299105	0.274819	0.155276	0.155276	0.335283	0.550912	0.518219	0.508859	0.479921	0.596392	0.171309	0.194818	0.245649	0.270075	0.27075	0.233106	0.0148014	0.158564	0.105234	5.4e-05	0.315641	0.0244227
hsa-mir-193a	0.420656	0.705673	0.439713	0.644097	0.417271	0.681146	0.655476	0.528411	0.462686	0.576264	0.606186	0.615814	0.653405	0.536381	0.624024	0.109134	0.626946	0.665116	0.407111	0.410809	0.392483	0.00427054	0.517835	0.268007	0.584197	0.400772	0.249545	0.249545	0.433947	0.183523	0.183523	0.35011	0.685144	0.534191	0.651541	0.444172	0.676287	0.0014262	0.02065	0.578449	0.530229	0.359091	0.166197	0.434239	0.512645	0.504716	0.00349157	0.479512	0.0076975
hsa-mir-193b	0.502618	0.634377	0.469627	0.652745	0.437889	0.68422	0.702029	0.499126	0.478388	0.522866	0.631122	0.640131	0.628088	0.545	0.614965	0.316822	0.651263	0.621983	0.390772	0.394124	0.389321	0.203704	0.596558	0.447861	0.723641	0.525263	0.441905	0.441905	0.349015	0.0147185	0.0147185	0.293479	0.645458	0.531037	0.633594	0.438119	0.653748	0	0.287995	0.624531	0.515784	0.506923	0.275529	0.429137	0.544214	0.443279	0.00204471	0.513306	0.00249496
hsa-mir-194	0.455192	0.64181	0.454348	0.655386	0.420185	0.694713	0.691372	0.482676	0.470887	0.541708	0.630934	0.632795	0.630913	0.508756	0.612113	0.335411	0.644541	0.595172	0.355663	0.358763	0.35637	0.00393077	0.616787	0.472976	0.711468	0.403956	0.467929	0.467929	0.348748	0.0151894	0.0151894	0.310648	0.628397	0.504433	0.614961	0.433237	0.634452	0	0.305622	0.640902	0.447101	0.525873	0.183869	0.430294	0.555626	0.451033	0.00217174	0.524684	0.00233015
hsa-mir-194-1	0.538007	0.608438	0.579802	0.567152	0.558611	0.567442	0.482485	0.469814	0.51232	0.460211	0.432954	0.433486	0.548403	0.481247	0.515935	0.235111	0.594868	0.573958	0.482679	0.477603	0.415527	0.157758	0.288022	0.401081	0.459966	0.147469	0.318654	0.318654	0.252453	0.13667	0.13667	0.299918	0.550493	0.586353	0.584041	0.452098	0.55126	0.149325	0.168579	0.218023	0.204212	0.232827	0.206177	0.0279641	0.13812	0	0.00666904	0.274998	0.118918
hsa-mir-194-2	0.38791	0.183689	0.224856	0.227237	0.228581	0.211803	0.192502	0.306216	0.206819	0.150204	0.253963	0.25578	0.206308	0.2081	0.271071	0.341864	0.312357	0.246941	0.259087	0.263267	0.244816	0.0031138	0.229307	0.29046	0.270411	0.0040282	0.241933	0.241933	0.279655	0.359152	0.359152	0.103448	0.300006	0.186859	0.332977	0.385056	0.31375	0	0.462699	0.00665107	0.313665	0.277911	0.0097801	0.00612148	0.00447668	0.000428286	0	0.250366	0.018771
hsa-mir-195	0.51085	0.684138	0.414969	0.655055	0.41904	0.644012	0.657838	0.510653	0.482514	0.56983	0.65332	0.652819	0.672431	0.553798	0.612331	0.24574	0.663765	0.68592	0.496487	0.500736	0.327365	0.147896	0.570022	0.326478	0.597297	0.476541	0.342947	0.342947	0.407487	0.176484	0.176484	0.376608	0.7007	0.50816	0.688413	0.489501	0.739416	0.00286918	0.214316	0.520138	0.565138	0.359078	0.223715	0.469241	0.423666	0.442587	0	0.467984	0.0115212
hsa-mir-196	0.45759	0.438223	0.63617	0.643561	0.633275	0.524047	0.544897	0.454163	0.437142	0.421756	0.498795	0.499753	0.520293	0.516826	0.369659	0.339331	0.533965	0.486689	0.588042	0.592755	0.420249	0.178261	0.285068	0.371846	0.481952	0.225356	0.403245	0.403245	0.326652	0.20363	0.20363	0.411542	0.598488	0.577177	0.519327	0.362605	0.498058	0.000282104	0.253793	0.204073	0.311588	0.450819	0.314821	0.0275233	0.00400402	0.00328525	0.00113006	0.412538	0.00419053
hsa-mir-196a	0.41637	0.654805	0.510602	0.688098	0.480613	0.699874	0.703372	0.51632	0.46381	0.600313	0.640251	0.641986	0.682859	0.574529	0.633753	0.297731	0.679463	0.725527	0.45266	0.484176	0.503425	0.153498	0.572558	0.417918	0.65028	0.49547	0.402701	0.402701	0.44384	0.182651	0.182651	0.360997	0.689335	0.541085	0.695281	0.492247	0.652207	0.000464103	0.219787	0.581201	0.580435	0.417585	0.234965	0.431315	0.516696	0.451839	0.00799701	0.476425	0.155402
hsa-mir-196a-1	0.0471878	0.0802733	0.0929099	0.0941136	0.0898854	0.114874	0.0839076	0.0891446	0.0897416	0.154331	0.110309	0.107134	0.12636	0.140094	0.16842	0.000836182	0.0699391	0.0566622	0.00779315	0.00805774	0.0132374	1.53e-05	0.00056478	0.00286386	0.00338864	1.99e-05	0.000895916	0.000895916	0.13617	0.000430963	0.000430963	0.00099099	0.0903225	0.129647	0.0553909	0.160007	0.132574	0	3.47e-05	2.1e-05	0.00035859	3.39e-05	3e-05	0.00492305	2.27e-05	0	0.00955602	0.125444	0.00116121
hsa-mir-196a-2	0.504322	0.393627	0.46327	0.440885	0.441814	0.478606	0.461944	0.444427	0.354056	0.371851	0.38303	0.383218	0.471474	0.49606	0.334687	0.317337	0.521967	0.517434	0.555895	0.590596	0.403426	0.161041	0.256171	0.321682	0.382907	0.20349	0.368662	0.368662	0.185647	0.0155476	0.0155476	0.408383	0.468853	0.465882	0.515986	0.40908	0.46064	0.000492967	0.227905	0.301175	0.185306	0.406594	0.281727	0.0198789	0.192039	0.12838	0	0.265643	0.167391
hsa-mir-196b	0.471177	0.595089	0.500521	0.57465	0.47744	0.596084	0.618279	0.495445	0.489074	0.506534	0.525919	0.526633	0.574041	0.580146	0.524923	0.246876	0.603269	0.624293	0.561309	0.565699	0.430919	0.155397	0.468081	0.37345	0.57499	0.434736	0.388383	0.388383	0.377453	0.175704	0.175704	0.358181	0.612157	0.579668	0.58863	0.467518	0.578383	4.18e-05	0.222231	0.497802	0.472337	0.43808	0.224324	0.352204	0.438076	0.342242	0.00565957	0.481672	0.00271268
hsa-mir-197	0.00150211	0.43375	0.00459295	0.431084	0.000132813	0.433693	0.429331	0.337009	0.315252	0.422907	0.433067	0.431267	0.429042	0.360223	0.441205	0	0.431958	0.42691	0.000751033	0.000757211	0.00629066	0	0.434681	0.000233967	0.423491	0.400706	0	0	0.305378	0	0	0	0.480925	0.296088	0.437447	0.305366	0.443515	0	0	0.425707	0.433754	0.311893	0.0923565	0.419087	0.415456	0.42918	0.000330604	0.389168	0
hsa-mir-1972	0.00605954	0.452446	0.00148531	0.437148	0.00150073	0.452882	0.448255	0.313328	0.341687	0.432256	0.45228	0.453079	0.437062	0.342881	0.444472	0	0.423396	0.44645	0.144614	0.145797	0.142154	0	0.438911	0	0.435022	0.389147	0	0	0.28334	0	0	0	0.423705	0.279702	0.439084	0.294513	0.430765	0	0	0.436668	0.640602	0.298123	0.0966014	0.409939	0.422317	0.942307	0	0.3766	0
hsa-mir-1972-1	0.172368	0.0838879	0.171835	0.174017	0.174233	0.0860125	0.091454	0.0995268	0.0965389	0.11802	0.115074	0.115246	0.0935078	0.177535	0.0833623	0.0218655	0.0967966	0.184454	0.129467	0.132189	0.225886	0.00028801	0.00187183	0.132262	0.122296	0.000373315	0.214652	0.214652	0.00974222	0.00129854	0.00129854	0.0100566	0.151172	0.139131	0.0938175	0.118354	0.0912026	0	0.000629845	0.000401023	0.00121604	0.00162792	0.000563582	0.000159048	0.000425905	0.00114696	0	0.00127117	0.00879057
hsa-mir-1973	0.00960738	0.325884	0.202637	0.42976	0.204723	0.403056	0.404738	0.409652	0.294259	0.323307	0.325852	0.327255	0.330795	0.337791	0.336407	0.00439816	0.427072	0.329057	0.00883197	0.00895134	0.007712	0.000151128	0.332054	0.0078792	0.33455	0.325444	0.0028672	0.0028672	0.321042	0.0080302	0.0080302	0.00176947	0.331087	0.388354	0.334727	0.313991	0.342675	0	0.00386686	0.335791	0.324544	0.314789	0.11416	0.334416	0.32073	0.329356	0	0.31933	0.000145641
hsa-mir-1974	0.00787858	0.00737736	0.009026	0.00904889	0.00917272	0.00914139	0.00747649	0.00869679	0.00695865	0.00684336	0.00823335	0.00835548	0.00713466	0.00901719	0.00457086	0.00468139	0.00727104	0.00816785	0.0095311	0.010468	0.00487134	0.000419623	0.00249736	0.00537349	0.00549852	0.000543921	0.00326053	0.00326053	0.00640452	0.00196113	0.00196113	0.00379747	0.0063406	0.00885809	0.00733575	0.00720503	0.00878464	0	0.000875846	0.000593612	0.00127262	0.000863318	0.000818829	0.000247461	0.000617357	0	0	0.00163486	0.00419961
hsa-mir-1976	0.42132	0.644649	0.464737	0.66262	0.433784	0.638098	0.637029	0.507609	0.439121	0.535925	0.605383	0.610242	0.667903	0.540505	0.657691	0.324673	0.696925	0.679253	0.453996	0.45774	0.438585	0.0852544	0.608174	0.471332	0.653994	0.389966	0.537141	0.537141	0.425413	0.230537	0.230537	0.461806	0.672889	0.500908	0.66145	0.542738	0.654986	0.000153473	0.29369	0.626219	0.539866	0.383824	0.186279	0.432395	0.542953	0.447341	0.006386	0.470674	0.00398071
hsa-mir-198	0.310025	0.571881	0.309393	0.582512	0.294973	0.571509	0.584422	0.42933	0.442769	0.544656	0.563632	0.567014	0.562272	0.534999	0.636964	0.0118282	0.593397	0.583491	0.333728	0.336842	0.3926	0.278014	0.434821	0.241288	0.613089	0.572948	0.206944	0.206944	0.416278	0.314092	0.314092	0.244265	0.593281	0.45305	0.599806	0.3849	0.609291	0	0.0113482	0.585554	0.67156	0.47132	0.229045	0.429575	0.421348	0.428564	0.0015398	0.657059	0.00506012
hsa-mir-199	0.51688	0.415439	0.378125	0.359297	0.348894	0.452777	0.416345	0.481469	0.352493	0.349094	0.350148	0.350914	0.426983	0.404632	0.512196	0.21057	0.456185	0.420487	0.395353	0.399219	0.440151	0.132109	0.210209	0.332233	0.408497	0.16605	0.341537	0.341537	0.262432	0.151649	0.151649	0.192953	0.461942	0.466628	0.503063	0.381485	0.494625	0	0.188203	0.240768	0.230053	0.333309	0.227836	0.019903	0.156236	0.000582458	0.00867511	0.303858	0.0094948
hsa-mir-199a	0.435391	0.682973	0.508542	0.678234	0.475436	0.684904	0.702908	0.54635	0.520935	0.60952	0.668721	0.684779	0.692265	0.59805	0.691687	0.258766	0.707169	0.663012	0.533796	0.538386	0.392815	0.160954	0.568936	0.386967	0.663764	0.494961	0.362832	0.362832	0.419765	0.28314	0.28314	0.395449	0.707051	0.50673	0.702571	0.51109	0.688738	0.00167876	0.22647	0.580617	0.575883	0.500242	0.237638	0.422095	0.513624	0.441075	0.006712	0.539086	0.0105867
hsa-mir-199a-1	0.377569	0.426761	0.445038	0.422505	0.410532	0.441908	0.460093	0.403605	0.397491	0.331533	0.383409	0.41264	0.466125	0.46505	0.466048	0.120126	0.491736	0.375898	0.456305	0.460744	0.310883	0.160468	0.15799	0.290058	0.391885	0.201976	0.197559	0.197559	0.25662	0.281118	0.281118	0.393787	0.506471	0.40991	0.462064	0.347203	0.452326	0.00167494	0.0132001	0.293809	0.27743	0.286132	0.277983	0.0260066	0.190343	0.00228622	0.00669676	0.304671	0.012961
hsa-mir-199a-2	0.433339	0.423225	0.480879	0.48616	0.47602	0.462508	0.479123	0.438371	0.487559	0.404885	0.51942	0.490793	0.469054	0.564248	0.450951	0.31165	0.567676	0.436568	0.444527	0.44869	0.458149	0.159158	0.251529	0.415438	0.467791	0.200832	0.411204	0.411204	0.292399	0.180279	0.180279	0.273024	0.51825	0.487851	0.43221	0.438018	0.527776	0.00183502	0.225066	0.178517	0.277844	0.401232	0.275824	0.0222293	0.00548852	0.00203086	0.00609208	0.309981	0.0111313
hsa-mir-199b	0.411365	0.700941	0.480831	0.669018	0.462512	0.70356	0.68652	0.528113	0.498357	0.647124	0.666175	0.658921	0.674515	0.565954	0.650389	0.240276	0.647519	0.715394	0.445267	0.46896	0.401566	0.1047	0.528331	0.264535	0.58653	0.459538	0.242082	0.242082	0.41267	0.125218	0.125218	0.275496	0.673158	0.567416	0.668757	0.498475	0.712116	0.00318951	0.148768	0.531238	0.528163	0.430759	0.190701	0.420453	0.480112	0.440499	0.0911223	0.509319	0.120146
hsa-mir-19a	0.495628	0.691748	0.400301	0.638578	0.368098	0.711155	0.674775	0.508715	0.464295	0.588589	0.667755	0.648418	0.67212	0.519444	0.677446	0.160945	0.603173	0.701043	0.29085	0.295347	0.395145	0.00422358	0.525242	0.282932	0.589329	0.389917	0.240522	0.240522	0.45612	0.165933	0.165933	0.22845	0.639979	0.516537	0.647518	0.484718	0.64697	0.00150848	0.00875985	0.572457	0.510593	0.29567	0.153197	0.422184	0.508469	0.450746	0.13151	0.470834	0.0256222
hsa-mir-19b	0.372816	0.716	0.451819	0.666996	0.428623	0.705959	0.718595	0.531604	0.484584	0.635234	0.68768	0.671356	0.670882	0.534546	0.649738	0.17856	0.634216	0.678734	0.448059	0.47591	0.34874	0.123302	0.489138	0.2603	0.606943	0.464997	0.204101	0.204101	0.399954	0.141004	0.141004	0.169452	0.695552	0.532753	0.649969	0.486189	0.659757	0.00254964	0.00896801	0.551591	0.56279	0.366488	0.149946	0.421044	0.494605	0.499509	0.0061582	0.501061	0.141901
hsa-mir-19b-1	0.225853	0.570161	0.289389	0.579124	0.283397	0.554661	0.58574	0.468042	0.428092	0.514845	0.558133	0.537434	0.591984	0.503157	0.572856	0.161096	0.589241	0.584407	0.351943	0.35842	0.269433	0.18818	0.446294	0.241635	0.553962	0.512494	0.146405	0.146405	0.405825	0.208878	0.208878	0.233341	0.651037	0.463439	0.592723	0.478225	0.617116	0.00200032	0.00561185	0.541829	0.629237	0.311565	0.187893	0.436437	0.423264	0.506578	0.00111449	0.460223	0.0289838
hsa-mir-19b-2	0.224987	0.544475	0.251206	0.559998	0.255234	0.561473	0.549389	0.441157	0.419212	0.578162	0.589071	0.587741	0.548227	0.474659	0.547954	0.358119	0.549945	0.555947	0.303121	0.30751	0.302189	0.00202284	0.563021	0.349687	0.602761	0.394534	0.244795	0.244795	0.611622	0.584269	0.584269	0.153233	0.539014	0.399144	0.576982	0.459579	0.567164	0	0.00684502	0.434769	0.696526	0.311864	0.099264	0.425058	0.42275	0.430889	0	0.584862	0.0228847
hsa-mir-20	0.526834	0.468201	0.491957	0.472181	0.471435	0.42493	0.460559	0.501746	0.472088	0.37061	0.459071	0.460381	0.496522	0.472336	0.492291	0.291209	0.583299	0.42932	0.474559	0.478494	0.447648	0.150641	0.282453	0.460336	0.503415	0.189518	0.392202	0.392202	0.274394	0.175601	0.175601	0.223795	0.550198	0.408191	0.543107	0.483817	0.520337	0	0.214379	0.275135	0.262642	0.297064	0.260077	0.0164711	0.177139	0.00326833	0.00021704	0.349574	0.00485586
hsa-mir-200	0.183935	0.171792	0.212947	0.215703	0.215125	0.169608	0.180007	0.0142403	0.199292	0.0136839	0.0201094	0.0211209	0.199995	0.195279	0.172848	0.00368828	0.197022	0.203965	0.0186091	0.0187663	0.255621	0.000145475	0.00664588	0.298132	0.274659	0.000188581	0.499908	0.499908	0.00415276	0.00492458	0.00492458	0.596146	0.194798	0.173318	0.198529	0.00571594	0.181215	0	0.00372678	0.783847	0.0011094	0.00225528	0.00723912	0.0424874	0.000213459	0	0	0.000963545	1.55e-05
hsa-mir-200a	0.453921	0.728593	0.512585	0.704909	0.497237	0.739806	0.71227	0.544854	0.501838	0.684287	0.693591	0.693171	0.711913	0.572882	0.63999	0.203838	0.654056	0.760994	0.518754	0.522776	0.480982	0.122561	0.570547	0.385591	0.66551	0.469046	0.323212	0.323212	0.391767	0.148779	0.148779	0.285	0.698373	0.544355	0.719483	0.454207	0.777137	0.00262626	0.175194	0.548105	0.553535	0.454484	0.197267	0.428933	0.491196	0.45307	0	0.522785	0.00825428
hsa-mir-200b	0.449265	0.720877	0.480818	0.686873	0.465287	0.719826	0.703558	0.579487	0.493515	0.658861	0.677793	0.671352	0.685214	0.547491	0.667688	0.199672	0.706173	0.728897	0.486536	0.490531	0.460413	0.119718	0.573363	0.378539	0.661479	0.466901	0.318238	0.318238	0.399405	0.146325	0.146325	0.189378	0.737924	0.521604	0.732545	0.498793	0.731441	0.000127802	0.174622	0.549887	0.552176	0.455011	0.19915	0.432051	0.495582	0.456035	0.000345585	0.526866	0.00785341
hsa-mir-200c	0.436776	0.745625	0.588013	0.741531	0.568157	0.747416	0.738325	0.594964	0.545577	0.672889	0.722539	0.71631	0.74129	0.589869	0.690095	0.196339	0.708177	0.731715	0.554564	0.530128	0.447676	0.118591	0.60099	0.390857	0.666002	0.466249	0.314054	0.314054	0.406818	0.143614	0.143614	0.276117	0.746103	0.551968	0.727875	0.508406	0.757604	0.148892	0.171284	0.54918	0.550248	0.421024	0.198234	0.472697	0.494292	0.456376	0.00383263	0.523328	0.00838151
hsa-mir-202	0.423474	0.679557	0.425424	0.646948	0.429541	0.664498	0.663616	0.492153	0.472199	0.585609	0.655814	0.652132	0.644551	0.540674	0.573404	0.328477	0.600742	0.648619	0.315546	0.318372	0.369863	0.00303743	0.600291	0.456169	0.643526	0.400879	0.510304	0.510304	0.4235	0.239043	0.239043	0.305054	0.594513	0.516389	0.610213	0.444227	0.626564	0.00208763	0.295681	0.546203	0.528394	0.392616	0.184857	0.428729	0.422346	0.434409	0.000297756	0.467299	0.00592063
hsa-mir-203	0.479699	0.516209	0.479252	0.46586	0.465298	0.4902	0.505012	0.449003	0.382798	0.306872	0.418267	0.397562	0.468607	0.408773	0.389293	0.216056	0.505838	0.482327	0.485832	0.489626	0.324531	0.113339	0.215756	0.348801	0.40869	0.142049	0.318184	0.318184	0.23741	0.130737	0.130737	0.261989	0.648557	0.589173	0.391984	0.421378	0.562134	0.00623207	0.157711	0.209515	0.197234	0.220726	0.196104	0.0913865	0.132101	0.00117024	0.000425697	0.26659	0.0102068
hsa-mir-203a	0.271263	0.638447	0.393588	0.624821	0.333612	0.637034	0.644506	0.498611	0.454297	0.644092	0.671075	0.66452	0.63924	0.50999	0.633657	0.223803	0.616053	0.615669	0.484648	0.488533	0.365288	0.00716834	0.541566	0.327798	0.593524	0.39712	0.3208	0.3208	0.497177	0.38892	0.38892	0.00697298	0.617621	0.438167	0.601111	0.455945	0.589287	0	0.00515336	0.583875	0.621322	0.302799	0.0949125	0.421047	0.642878	0.454685	0	0.515042	0.000417347
hsa-mir-204	0.367708	0.711299	0.514823	0.702418	0.489913	0.742935	0.70706	0.555844	0.530524	0.683396	0.696897	0.700434	0.747327	0.58339	0.694701	0.254681	0.666134	0.733338	0.43101	0.457948	0.398701	0.133757	0.557097	0.389713	0.638781	0.483403	0.322228	0.322228	0.436363	0.151976	0.151976	0.30576	0.714966	0.548207	0.694308	0.472146	0.763886	0.00166045	0.186975	0.565366	0.561088	0.355685	0.202804	0.430176	0.502991	0.449363	0.00546589	0.465362	0.0138348
hsa-mir-205	0.458914	0.71381	0.537512	0.708681	0.515797	0.703019	0.698525	0.537268	0.504877	0.602584	0.675041	0.675019	0.697864	0.572174	0.656501	0.199922	0.687179	0.728666	0.537698	0.542011	0.356373	0.121082	0.58381	0.37594	0.655842	0.472923	0.343636	0.343636	0.399277	0.146299	0.146299	0.279638	0.731098	0.549286	0.668805	0.486273	0.73317	0.00127644	0.172699	0.550217	0.547537	0.420088	0.194869	0.472996	0.494554	0.449409	0.00118462	0.524915	0.00760615
hsa-mir-206	0.380834	0.68535	0.391694	0.639702	0.387422	0.675966	0.656308	0.495	0.493596	0.634192	0.66079	0.650888	0.672232	0.545784	0.753063	0.188309	0.674367	0.680499	0.377109	0.349826	0.402282	0.192523	0.586618	0.504247	0.7084	0.457413	0.310315	0.310315	0.392269	0.129155	0.129155	0.171355	0.654826	0.523077	0.719089	0.473812	0.681661	0.148352	0.164299	0.49736	0.537718	0.419079	0.192457	0.424166	0.422828	0.447163	0.0997803	0.491757	0.113533
hsa-mir-208	0.229122	0.267007	0.273876	0.224232	0.197702	0.262481	0.24252	0.253196	0.213841	0.130315	0.255271	0.256836	0.271576	0.247455	0.371425	0.289808	0.290153	0.24672	0.300023	0.302885	0.409322	0.0035781	0.201959	0.261195	0.242789	0.00462621	0.211465	0.211465	0.321429	0.320543	0.320543	0.014394	0.31162	0.285909	0.327467	0.329449	0.277672	0	0.411529	0.232597	0.281551	0.237323	0.0087383	0.0250217	0.348695	0.00353154	0.0041957	0.2226	0.00515343
hsa-mir-208a	0.305743	0.456654	0.341596	0.501844	0.324323	0.50262	0.468708	0.430998	0.453951	0.416876	0.45956	0.461259	0.507061	0.476405	0.610011	0.135573	0.505154	0.48106	0.245462	0.247377	0.508971	0.00168094	0.388987	0.471139	0.543056	0.334176	0.410447	0.410447	0.473303	0.233072	0.233072	0.196126	0.503505	0.452895	0.513842	0.434883	0.503335	0.000299321	0.00738974	0.457479	0.43911	0.348694	0.116216	0.357036	0.32339	0.33095	0.0195674	0.421957	0.000279068
hsa-mir-208b	0.172044	0.429043	0.234847	0.448894	0.212023	0.41316	0.394506	0.398544	0.428413	0.373344	0.388635	0.389178	0.422941	0.391201	0.540978	0.00321746	0.466107	0.408636	0.132871	0.133909	0.209383	0.000112595	0.335132	0.140044	0.390104	0.333585	0.00196569	0.00196569	0.44719	0.273453	0.273453	0.00368249	0.456484	0.382697	0.43602	0.406462	0.460641	0.000518689	0.00214473	0.33801	0.459004	0.347338	0.107553	0.348437	0.323708	0.330982	0.00775412	0.438754	0.000257521
hsa-mir-20a	0.50224	0.751906	0.528908	0.696723	0.517615	0.754969	0.732671	0.551938	0.526389	0.688034	0.693158	0.683027	0.717999	0.592606	0.667088	0.231061	0.688214	0.736539	0.536346	0.534425	0.425233	0.100462	0.570629	0.313041	0.617362	0.455586	0.25697	0.25697	0.392967	0.122308	0.122308	0.265336	0.686593	0.591967	0.710194	0.507601	0.714257	0.127918	0.143045	0.530497	0.524812	0.427817	0.176916	0.452051	0.479465	0.440735	0.088185	0.489003	0.11492
hsa-mir-20b	0.510802	0.666156	0.470218	0.644561	0.433699	0.630319	0.63228	0.485075	0.449546	0.56777	0.592019	0.593015	0.638625	0.557997	0.617347	0.122242	0.652033	0.680557	0.505612	0.510249	0.381601	0.237487	0.516586	0.339022	0.657607	0.502717	0.289056	0.289056	0.466632	0.194987	0.194987	0.397917	0.670009	0.537141	0.659669	0.502888	0.681649	0.000986342	0.0102752	0.597026	0.580323	0.423341	0.256418	0.43365	0.538593	0.425264	0.00523209	0.593023	0.0108364
hsa-mir-21	0.48943	0.737826	0.491927	0.702912	0.47998	0.733681	0.71717	0.574116	0.535336	0.649482	0.673296	0.674146	0.707822	0.581568	0.689894	0.143871	0.697207	0.702292	0.401046	0.398891	0.372225	0.0699359	0.552242	0.29884	0.606156	0.451062	0.20151	0.20151	0.38083	0.130574	0.130574	0.181306	0.695789	0.567909	0.692443	0.506803	0.715468	0.0892441	0.101882	0.511082	0.507594	0.394872	0.146168	0.458776	0.474915	0.459017	0.0617981	0.477563	0.0727574
hsa-mir-210	0.453621	0.575174	0.512246	0.592143	0.494368	0.59632	0.60467	0.576928	0.511877	0.53039	0.548205	0.553816	0.592922	0.574668	0.569269	0.234763	0.625607	0.574531	0.490195	0.511411	0.398593	0.105083	0.46086	0.355002	0.539142	0.423486	0.296942	0.296942	0.393619	0.123146	0.123146	0.264206	0.634149	0.543502	0.613242	0.50146	0.64126	0.00368548	0.149077	0.446142	0.453595	0.409338	0.182488	0.360875	0.398383	0.386777	0.089885	0.46284	0.0156796
hsa-mir-211	0.365261	0.624514	0.300926	0.602045	0.290137	0.604816	0.618784	0.476512	0.463177	0.556515	0.588407	0.590666	0.597357	0.481732	0.577843	0.228744	0.630205	0.651899	0.218692	0.220934	0.267531	0.00474753	0.563126	0.287571	0.596093	0.412471	0.312049	0.312049	0.45233	0.238228	0.238228	0.19558	0.616347	0.494481	0.684367	0.472589	0.656357	0	0.305569	0.559561	0.546728	0.397678	0.0946841	0.438677	0.428267	0.447677	0.00124618	0.528193	0.00462674
hsa-mir-2110	0.193219	0.617481	0.360997	0.638064	0.364635	0.617263	0.622527	0.445107	0.470694	0.599538	0.624555	0.621546	0.622992	0.512083	0.611859	0.00869856	0.537964	0.570613	0.139664	0.140744	0.267147	0.000467035	0.457361	0.305955	0.579616	0.394864	0.272987	0.272987	0.422705	0.410642	0.410642	0.324489	0.532439	0.429428	0.621344	0.352985	0.597651	0.000489577	0.00894586	0.650267	0.625727	0.305933	0.0904931	0.433315	0.431203	0.451893	0	0.525451	0.000153737
hsa-mir-2116	0.179245	0.50633	0.200973	0.524028	0.203029	0.507285	0.509712	0.413229	0.393783	0.534447	0.543344	0.544246	0.514257	0.434758	0.51385	0.00625642	0.513233	0.521146	0.24603	0.248067	0.249537	0.000284738	0.425559	0.286428	0.548363	0.379459	0.00489725	0.00489725	0.543283	0.792622	0.792622	0.00615623	0.513098	0.364213	0.515891	0.39922	0.508714	0	0.00588025	0.418143	0.768208	0.308166	0.0969442	0.41857	0.413778	0.422267	0	0.652265	0.000210909
hsa-mir-212	0.457276	0.667934	0.475052	0.675167	0.443771	0.662495	0.678913	0.56617	0.441551	0.610491	0.623951	0.627717	0.671657	0.548377	0.667544	0.249533	0.717943	0.704573	0.52405	0.486875	0.48409	0.21203	0.632826	0.4085	0.66485	0.493625	0.28681	0.28681	0.436291	0.177774	0.177774	0.241648	0.683993	0.560943	0.711081	0.529011	0.667084	0.204301	0.223022	0.501868	0.57873	0.465084	0.226567	0.434811	0.516408	0.452311	0.00284403	0.538763	0.153205
hsa-mir-214	0.44954	0.696333	0.386637	0.633017	0.359801	0.66495	0.655608	0.514384	0.476661	0.583872	0.634098	0.632209	0.658432	0.548697	0.682034	0.195545	0.709019	0.692133	0.411087	0.414711	0.371556	0.120792	0.549675	0.322602	0.630676	0.462443	0.276012	0.276012	0.407687	0.14218	0.14218	0.274507	0.701947	0.514076	0.693395	0.520662	0.724984	0.00345084	0.173559	0.548551	0.547432	0.419959	0.202066	0.427871	0.49146	0.454477	0.00595574	0.521411	0.119585
hsa-mir-215	0.534704	0.68739	0.518271	0.689692	0.513948	0.679384	0.699447	0.521479	0.50153	0.632733	0.675288	0.681786	0.66333	0.610826	0.616772	0.327096	0.646366	0.672347	0.522762	0.527103	0.408181	0.174225	0.568337	0.365925	0.66535	0.511414	0.389587	0.389587	0.451269	0.195205	0.195205	0.267247	0.696493	0.582413	0.707971	0.490811	0.679877	7.17e-05	0.242921	0.536425	0.585792	0.51571	0.24749	0.436004	0.421823	0.432875	0.00123994	0.578011	0.00588356
hsa-mir-216	0.413249	0.244779	0.300203	0.303458	0.303173	0.249563	0.308723	0.296221	0.278393	0.141509	0.249854	0.252171	0.278048	0.334415	0.323649	0.320243	0.435721	0.347945	0.334621	0.337747	0.418845	0.312759	0.225215	0.400734	0.371805	0.396506	0.443358	0.443358	0.269613	0.348751	0.348751	0.278407	0.421476	0.298131	0.434396	0.415647	0.406505	0	0.449546	0.351897	0.542233	0.263077	0.302837	0.023899	0.00586781	0	0	0.242168	0.00561177
hsa-mir-216a	0.268461	0.619859	0.315471	0.612425	0.300357	0.631733	0.62804	0.466558	0.442566	0.537589	0.654778	0.65191	0.620181	0.501494	0.569856	0.293163	0.567879	0.656093	0.289106	0.291511	0.435057	0.00169392	0.555112	0.326215	0.625489	0.396354	0.344356	0.344356	0.427423	0.338253	0.338253	0.0144574	0.58147	0.43661	0.627512	0.435199	0.608227	0	0.421568	0.44114	0.593396	0.423865	0.0949081	0.426904	0.426268	0.451613	0.259477	0.501541	0.000727769
hsa-mir-216b	0.342706	0.634096	0.506877	0.688758	0.498017	0.651687	0.66606	0.514129	0.519688	0.590686	0.68769	0.685951	0.662252	0.592722	0.632426	0.379456	0.671311	0.637305	0.52448	0.528567	0.474419	0.0050906	0.633209	0.49017	0.659688	0.401611	0.544471	0.544471	0.463909	0.274672	0.274672	0.352669	0.639776	0.476066	0.643296	0.478041	0.659691	0	0.34606	0.568823	0.55825	0.412842	0.203645	0.436819	0.428485	0.441344	0.003448	0.490579	0.000413839
hsa-mir-217	0.440561	0.650861	0.387565	0.633363	0.39186	0.614074	0.654732	0.482365	0.431012	0.533295	0.611376	0.616416	0.631103	0.539937	0.611909	0.314102	0.638886	0.684432	0.418691	0.42278	0.398704	0.00207879	0.619738	0.426353	0.658262	0.3895	0.432315	0.432315	0.398069	0.217618	0.217618	0.474293	0.65799	0.487385	0.677432	0.461852	0.648458	0	0.27527	0.539806	0.528112	0.377568	0.170735	0.427722	0.422138	0.441504	0	0.456589	0.00885105
hsa-mir-218	0.491144	0.72459	0.527208	0.706854	0.508924	0.711188	0.712423	0.55782	0.497184	0.625569	0.697391	0.684099	0.722305	0.602213	0.671971	0.276309	0.695984	0.778196	0.491194	0.519396	0.453693	0.140188	0.591265	0.343189	0.628363	0.486817	0.372482	0.372482	0.421199	0.172826	0.172826	0.331516	0.753118	0.557293	0.710763	0.542917	0.767413	0.000614648	0.202954	0.572125	0.574624	0.367696	0.225857	0.430081	0.51205	0.450898	0.00082357	0.474863	0.00990315
hsa-mir-218-1	0.488598	0.67851	0.572761	0.694417	0.536132	0.673824	0.687838	0.568363	0.52473	0.611958	0.7087	0.690501	0.699316	0.610435	0.62489	0.300362	0.69312	0.683077	0.667896	0.673397	0.437685	0.320555	0.577237	0.378549	0.66412	0.505984	0.391045	0.391045	0.478748	0.213671	0.213671	0.284594	0.700609	0.552753	0.71201	0.525898	0.730713	0.000284762	0.268714	0.60265	0.590702	0.493397	0.272192	0.428605	0.524982	0.423107	0.00103611	0.594832	0.0105284
hsa-mir-218-2	0.438139	0.645883	0.534907	0.673954	0.528902	0.656913	0.658579	0.529599	0.536566	0.609307	0.684372	0.666613	0.658862	0.602191	0.598557	0.32292	0.682731	0.708858	0.618445	0.623741	0.462782	0.204637	0.579522	0.428662	0.631611	0.506836	0.462219	0.462219	0.469919	0.229579	0.229579	0.305353	0.672306	0.55423	0.667776	0.530648	0.741915	0	0.289109	0.538521	0.589282	0.384756	0.275764	0.419762	0.40565	0.412828	0.00111445	0.500381	0.0113318
hsa-mir-219	0.282637	0.312578	0.347791	0.351666	0.352833	0.401971	0.301326	0.375765	0.259495	0.468158	0.387093	0.339269	0.458096	0.324058	0.292896	0.239724	0.37178	0.395705	0.430794	0.370321	0.375985	0.0994198	0.349077	0.351597	0.327531	0.00717428	0.16799	0.16799	0.455862	0.257759	0.257759	0.15723	0.371889	0.366264	0.419388	0.430172	0.382986	0.307702	0.00735687	0.00705666	0.22706	0.00663067	0.200444	0.00579633	0.00462086	0	0	0.291875	0.00576628
hsa-mir-219-1	0.407902	0.353052	0.45721	0.462785	0.463098	0.371977	0.393411	0.303557	0.403754	0.321464	0.503937	0.448237	0.425885	0.423013	0.336101	0.291489	0.378639	0.362006	0.395387	0.398745	0.342063	0.00239383	0.268656	0.362782	0.560683	0.00309772	0.45751	0.45751	0.164417	0.00900842	0.00900842	0.418111	0.436122	0.396115	0.409408	0.292115	0.41807	0	0.00863136	0.32507	0.100577	0.349216	0.247899	0.0210883	0.00272094	0.233306	0	0.354311	0.00196169
hsa-mir-219-2	0.0468614	0.00437895	0.051763	0.0524398	0.0522985	0.0424433	0.0450004	0.049483	0.0518624	0.00309893	0.0616226	0.0616938	0.0944577	0.0498865	0.0493362	7.21e-05	0.0500258	0.0534111	0.00328964	0.00326219	0.000227552	0.225604	0.000589396	0.075549	0.0695819	0	0.126874	0.126874	0.139829	0	0	0	0.163796	0.0434088	0.00070365	0.00597793	0.00164529	0.000431195	0	0	0	0	0	0	0	0	0	0.000397686	0.0002264
hsa-mir-22	0.399688	0.701301	0.521488	0.695218	0.4988	0.714319	0.699555	0.553202	0.515676	0.64348	0.699789	0.692605	0.720806	0.606541	0.672121	0.238894	0.691931	0.733985	0.483617	0.509746	0.429996	0.053006	0.546029	0.398631	0.659385	0.391951	0.364994	0.364994	0.404705	0.142239	0.142239	0.284778	0.701966	0.534005	0.679517	0.462782	0.711487	0.00471197	0.173646	0.543671	0.4993	0.419244	0.146434	0.423246	0.491786	0.443394	0.110867	0.500043	0.129443
hsa-mir-220a	0.0158315	0.11016	0.136235	0.138011	0.137654	0.113969	0.116419	0.126233	0.00660339	0.0198888	0.0124952	0.00823412	0.130282	0.125774	0.115085	0.00171876	0.126811	0.137626	0.16842	0.169834	0.164996	2.85e-05	0.000323518	0.0046678	0.00587248	3.69e-05	0.000285798	0.000285798	0.0391812	0.000609898	0.000609898	0.00348221	0.134449	0.0218932	0.0287568	0.159739	0.126534	0	9.23e-05	3.48e-05	0.000471148	8.94e-05	5.6e-05	6.07e-06	4.25e-05	0	0	0.0332578	0.000213134
hsa-mir-221	0.552846	0.751313	0.512909	0.700325	0.496609	0.753981	0.71992	0.594859	0.554962	0.673555	0.694485	0.685776	0.716333	0.609918	0.709597	0.193305	0.708465	0.726458	0.461536	0.482062	0.474056	0.0936057	0.557984	0.337299	0.633433	0.461399	0.221952	0.221952	0.419358	0.115187	0.115187	0.24544	0.719219	0.585425	0.71865	0.50872	0.716955	0.00326927	0.13654	0.53552	0.529644	0.434986	0.177892	0.476907	0.489818	0.452627	0.0832156	0.503486	0.101402
hsa-mir-222	0.545368	0.717995	0.487582	0.684791	0.469288	0.74323	0.723625	0.584725	0.540388	0.66672	0.68301	0.681666	0.701092	0.603697	0.685583	0.199361	0.723224	0.725916	0.432999	0.429593	0.466554	0.0986369	0.561261	0.364439	0.646793	0.462434	0.283475	0.283475	0.422957	0.179742	0.179742	0.16499	0.675468	0.599881	0.695291	0.524911	0.705473	0.126657	0.145535	0.538173	0.531439	0.414874	0.182169	0.443831	0.490053	0.450095	0.0877805	0.507594	0.102563
hsa-mir-223	0.480421	0.673786	0.429674	0.636328	0.420513	0.668722	0.663934	0.508789	0.490771	0.578681	0.615264	0.605414	0.645596	0.558132	0.654702	0.180355	0.662956	0.66115	0.41904	0.438335	0.382791	0.086354	0.548399	0.3274	0.611083	0.450449	0.224504	0.224504	0.415924	0.107266	0.107266	0.227838	0.672478	0.528298	0.671357	0.472427	0.670138	0.00690492	0.125974	0.509013	0.510499	0.384042	0.169849	0.425749	0.467486	0.428608	0.0769028	0.48925	0.0947468
hsa-mir-224	0.49656	0.694546	0.457986	0.670758	0.44055	0.692331	0.676047	0.564394	0.512967	0.65915	0.688001	0.677594	0.680422	0.587384	0.687224	0.259226	0.690023	0.709807	0.503354	0.507855	0.405483	0.132081	0.560425	0.308853	0.636756	0.479029	0.331353	0.331353	0.407391	0.156151	0.156151	0.204787	0.720702	0.531658	0.714218	0.535925	0.705845	0.000505513	0.190568	0.565954	0.566758	0.471424	0.206767	0.425693	0.505273	0.449114	0.00452778	0.540042	0.0102479
hsa-mir-2278	0.0261526	0.557438	0.171348	0.538375	0.175152	0.54863	0.531346	0.40024	0.377215	0.540688	0.560544	0.557594	0.561996	0.423667	0.528627	0.0392639	0.54504	0.46631	0.208644	0.212879	0.0136285	0.00717928	0.453622	0.0152256	0.448325	0.403648	0.00220428	0.00220428	0.297232	0.00781068	0.00781068	0.148748	0.513383	0.35544	0.519511	0.338429	0.534217	0.000150384	0.000664182	0.442582	0.447213	0.306404	0.0968391	0.417262	0.427872	0.45469	0	0.388633	0.0227365
hsa-mir-23	0.154494	0.138671	0.163863	0.165995	0.163232	0.18725	0.147096	0.151595	0.163095	0.0148002	0.196222	0.19641	0.211009	0.209945	0.0785485	0.00150434	0.163454	0.00563408	0.00412516	0.00400719	0.0906328	4.62e-05	0.00147619	0.00445566	0.0043464	5.99e-05	0.000220606	0.000220606	0.0170953	0.000369851	0.000369851	0.00177594	0.068462	0.0716094	0.0741751	0.00606291	0.0669005	0.00127901	8.47e-05	6.82e-05	0.00236754	0.000203533	9.01e-05	0.00344646	6.78e-05	0.00562202	0.00306093	0.000546943	0.000622252
hsa-mir-2355	0.149215	0.494602	0.168595	0.50702	0.17009	0.491895	0.495369	0.388138	0.365628	0.510976	0.523072	0.526674	0.499716	0.405622	0.494906	0.546284	0.492437	0.508021	0.206816	0.208547	0.203098	0.00271299	0.620882	0.238137	0.524351	0.399076	0.39718	0.39718	0.497207	0.00646251	0.00646251	0.00615202	0.495179	0.343097	0.507411	0.376398	0.490172	0	0.00395208	0.422881	0.42402	0.291592	0.0845659	0.402794	0.414714	0.417604	0	0.382618	0.000548457
hsa-mir-23a	0.486441	0.731463	0.494084	0.697669	0.471713	0.716196	0.708971	0.558288	0.536638	0.642446	0.692894	0.690666	0.699189	0.588173	0.703675	0.272182	0.692425	0.726363	0.360986	0.364471	0.433589	0.160749	0.555768	0.399022	0.677055	0.469042	0.299483	0.299483	0.403876	0.141513	0.141513	0.218477	0.722409	0.536539	0.743758	0.530943	0.714244	0.00254935	0.173092	0.55641	0.554268	0.458508	0.191512	0.434759	0.500994	0.454387	0.00946686	0.527661	0.0104879
hsa-mir-23b	0.493447	0.728001	0.560564	0.730912	0.53847	0.74143	0.755225	0.558741	0.53236	0.663728	0.717624	0.715266	0.708649	0.578155	0.708621	0.241478	0.689864	0.697669	0.459636	0.464225	0.452342	0.126931	0.556399	0.41479	0.685872	0.473634	0.278749	0.278749	0.416452	0.142529	0.142529	0.190692	0.672131	0.572047	0.701671	0.475313	0.693229	0.000733712	0.17684	0.56015	0.558567	0.428926	0.195253	0.43121	0.504156	0.454014	0.106186	0.531187	0.125604
hsa-mir-23c	0.112406	0.528525	0.125205	0.45932	0.00574691	0.528003	0.530037	0.380648	0.295003	0.448425	0.480292	0.476649	0.514549	0.347709	0.517009	0.00212664	0.494066	0.531734	0.155922	0.157202	0.155257	0.00461692	0.455153	0.00435418	0.447695	0.395323	0.00237037	0.00237037	0.281479	0.000854344	0.000854344	0.000796069	0.496005	0.334616	0.516093	0.362071	0.443826	0	0.00085849	0.67878	0.449382	0.304523	0.090133	0.420932	0.785663	0.452055	0	0.385342	3.65e-05
hsa-mir-24	0.512041	0.702642	0.468723	0.675512	0.445009	0.698108	0.712488	0.538908	0.479441	0.60639	0.644291	0.648075	0.681936	0.541767	0.670002	0.245714	0.679194	0.693693	0.417028	0.421066	0.446409	0.12335	0.547684	0.338234	0.624795	0.482004	0.32709	0.32709	0.443559	0.14641	0.14641	0.22402	0.693564	0.521954	0.692044	0.479842	0.647074	0.000705762	0.176694	0.55137	0.54892	0.427634	0.198808	0.431108	0.494967	0.44897	0.11266	0.537385	0.0112277
hsa-mir-24-1	0.465481	0.614534	0.439213	0.594576	0.405843	0.623769	0.605579	0.553028	0.465888	0.565553	0.596899	0.603336	0.61061	0.545053	0.560419	0.314714	0.571489	0.650091	0.413559	0.418535	0.419729	0.221397	0.508558	0.383908	0.578199	0.478422	0.332986	0.332986	0.449241	0.188963	0.188963	0.124871	0.609866	0.587812	0.608729	0.509261	0.641382	0.0015865	0.232115	0.460298	0.52561	0.427539	0.224005	0.392007	0.477424	0.387849	0.00226749	0.470212	0.16743
hsa-mir-24-2	0.35892	0.59866	0.44018	0.605159	0.430482	0.60219	0.558583	0.545588	0.480982	0.599705	0.60811	0.614621	0.61882	0.549231	0.548646	0.322577	0.565983	0.650015	0.354224	0.357727	0.420677	0.0847666	0.537776	0.433629	0.576887	0.375025	0.412867	0.412867	0.488801	0.235283	0.235283	0.14701	0.6078	0.554528	0.590976	0.501816	0.641563	0.000153928	0.29015	0.395644	0.48034	0.454784	0.170293	0.390761	0.378486	0.383749	0.00493023	0.489467	0.00704457
hsa-mir-25	0.486575	0.74607	0.548561	0.715122	0.523582	0.749793	0.721464	0.517	0.517933	0.649197	0.683509	0.685348	0.714445	0.574404	0.646957	0.265701	0.67749	0.767761	0.511172	0.538622	0.405394	0.00429681	0.56415	0.323987	0.642105	0.39178	0.344135	0.344135	0.435539	0.158795	0.158795	0.321226	0.710428	0.600756	0.68163	0.493328	0.707272	0.00144448	0.196648	0.567268	0.532933	0.435628	0.153976	0.425949	0.50752	0.504037	0.00279938	0.545543	0.0111681
hsa-mir-26	0.222571	0.217627	0.245608	0.248266	0.244765	0.256797	0.217471	0.225152	0.237393	0.280394	0.281974	0.283	0.272634	0.231995	0.315248	0.021946	0.25398	0.236404	0.291372	0.294314	0.336673	0.00371054	0.0171652	0.329118	0.304826	0.00480178	0.220959	0.220959	0.392997	0.493796	0.493796	0.0166202	0.27663	0.259748	0.276201	0.263494	0.272621	0.000287349	0.00756957	0.00660263	0.434751	0.00620423	0.00868349	0.0134453	0.00561349	0	0.0139744	0.342471	0.00805434
hsa-mir-2682	0.103012	0.411587	0	0.40834	0	0.41227	0.414105	0.304621	0.282122	0.407515	0.412214	0.416233	0.460826	0.328476	0.416428	0	0.413674	0.422937	0.000240775	0	0.000238833	0.502875	0.416226	0.167953	0.482251	0.394188	0.283276	0.283276	0.280928	0	0	0	0.409976	0.32035	0.415679	0.280983	0.414151	0.00108062	0	0.425275	0.418089	0.291614	0.0830669	0.401261	0.40208	0.411436	0	0.379205	0
hsa-mir-26a	0.433768	0.738013	0.499194	0.695886	0.476119	0.754808	0.71671	0.593505	0.524266	0.69557	0.719331	0.717359	0.743491	0.595724	0.69894	0.248007	0.683346	0.753719	0.512538	0.485872	0.543851	0.125781	0.589181	0.377252	0.664712	0.476648	0.312462	0.312462	0.431879	0.151674	0.151674	0.219125	0.676736	0.544543	0.742942	0.538775	0.743174	0.16237	0.17737	0.558413	0.558769	0.42368	0.205782	0.434593	0.499093	0.455935	0.107819	0.532393	0.129448
hsa-mir-26a-1	0.34276	0.643645	0.57449	0.685315	0.540598	0.659827	0.664635	0.57633	0.502658	0.578152	0.657489	0.663503	0.701984	0.580764	0.611215	0.327152	0.65682	0.638978	0.633728	0.594483	0.454277	0.00434747	0.584293	0.431851	0.619203	0.385386	0.420887	0.420887	0.416175	0.194016	0.194016	0.390994	0.665828	0.52161	0.614942	0.48513	0.656189	0.224087	0.243798	0.572886	0.496071	0.375518	0.166962	0.418502	0.503444	0.408547	0.00157693	0.447978	0.0096424
hsa-mir-26a-2	0.294368	0.637061	0.563154	0.676064	0.527389	0.653984	0.644071	0.585959	0.50928	0.582018	0.645465	0.651892	0.694837	0.575188	0.602434	0.339501	0.649125	0.613797	0.577912	0.536053	0.429952	0.00444983	0.549811	0.401245	0.604426	0.383182	0.436593	0.436593	0.420295	0.200374	0.200374	0.311942	0.644049	0.506006	0.603574	0.474212	0.648602	0.233169	0.252951	0.575877	0.497344	0.380046	0.0982887	0.418781	0.505481	0.405403	0.00164117	0.450253	0.0100248
hsa-mir-26b	0.430837	0.675443	0.385567	0.613481	0.354354	0.674731	0.637914	0.527892	0.496019	0.605339	0.623313	0.631056	0.664378	0.537818	0.635326	0.229542	0.643464	0.700128	0.496283	0.463001	0.520356	0.196187	0.588157	0.409622	0.635074	0.477993	0.385807	0.385807	0.435453	0.163759	0.163759	0.214945	0.672319	0.542087	0.708524	0.493775	0.649883	0.186965	0.203475	0.55526	0.575409	0.400305	0.221391	0.426547	0.49757	0.490549	0.126388	0.470997	0.00786218
hsa-mir-27	0.101058	0.161292	0.141039	0.142491	0.142221	0.218328	0.183603	0.0967784	0.0579992	0.119519	0.0342822	0.0365724	0.130126	0.251355	0.0890581	0.0119573	0.19587	0.261797	0.293244	0.2957	0.24136	0.360355	0.0137023	0.0218334	0.0217376	0.45743	0.0118054	0.0118054	0.0247807	0.0281196	0.0281196	0.330914	0.194271	0.17681	0.172543	0.11188	0.260881	0	0.00994203	0.00702225	0.414464	0.230413	0.348277	0.00637048	0.00298431	0.29171	0	0.015761	0.000944906
hsa-mir-27a	0.484576	0.729906	0.403611	0.64788	0.380263	0.709998	0.69935	0.529848	0.481404	0.662289	0.651236	0.646833	0.712205	0.556497	0.681574	0.23397	0.704386	0.730152	0.54343	0.518609	0.456198	0.118354	0.598788	0.369371	0.642276	0.463791	0.332915	0.332915	0.413738	0.138045	0.138045	0.294446	0.707962	0.540049	0.731644	0.507667	0.70807	0.148381	0.167842	0.549484	0.564923	0.446108	0.193846	0.464804	0.492677	0.500241	0.00603377	0.516105	0.00849548
hsa-mir-27b	0.473855	0.700944	0.451316	0.670877	0.43374	0.724355	0.703928	0.530437	0.491394	0.634507	0.675784	0.670864	0.70496	0.569479	0.649733	0.293415	0.677143	0.737367	0.478044	0.482712	0.524698	0.130011	0.581979	0.361725	0.657653	0.471765	0.343666	0.343666	0.419718	0.152008	0.152008	0.329171	0.664996	0.514451	0.733059	0.531112	0.725685	0.00396211	0.184958	0.560612	0.578771	0.461941	0.205387	0.423991	0.501378	0.505393	0.114535	0.532166	0.133784
hsa-mir-28	0.252799	0.557389	0.386101	0.585271	0.377706	0.561486	0.618438	0.474316	0.420263	0.527238	0.507049	0.512469	0.55581	0.543984	0.541283	0.018452	0.597883	0.542837	0.34836	0.353171	0.306397	0.192129	0.449637	0.328973	0.546441	0.509402	0.151265	0.151265	0.393197	0.214877	0.214877	0.438555	0.560587	0.471111	0.556971	0.413345	0.533991	0.00204242	0.00883287	0.51192	0.560162	0.3652	0.269318	0.408972	0.400442	0.394768	0.00633233	0.453131	0.0163284
hsa-mir-2861	0.108133	0.498938	0.0209177	0.449031	0.0174779	0.46361	0.454099	0.329336	0.305097	0.433731	0.453739	0.455233	0.449111	0.346831	0.494937	0.00499791	0.497762	0.498064	0.0165038	0.016924	0.0226315	0.00305937	0.444081	0.0176319	0.439956	0.3955	0.00923974	0.00923974	0.300245	0.00394085	0.00394085	0.00528488	0.451497	0.373454	0.501244	0.371436	0.50296	0	0.00069463	0.431997	0.444569	0.308025	0.0901284	0.414765	0.420183	0.446593	0.0125789	0.391215	0.00136432
hsa-mir-29	0.570721	0.398468	0.372124	0.349198	0.336533	0.354658	0.422803	0.390976	0.321282	0.317297	0.363645	0.363445	0.396827	0.366118	0.449156	0.294184	0.427909	0.440786	0.518753	0.523319	0.441545	0.155607	0.243202	0.326676	0.383207	0.195873	0.250588	0.250588	0.309653	0.171556	0.171556	0.109645	0.475337	0.514541	0.497321	0.489335	0.435486	1.94e-05	0.216885	0.124592	0.268425	0.302567	0.267821	0.0169008	0.183123	0.00398793	0.134705	0.357144	0.152749
hsa-mir-2909	0.0121822	0.409092	0.0124195	0.405822	0.0108221	0.45093	0.407321	0.33512	0.300364	0.458816	0.407057	0.410971	0.406378	0.405733	0.458214	0.00606689	0.509517	0.460753	0.0180755	0.140245	0.00925759	3.08e-05	0.409551	0.0092889	0.407376	0.387872	0.000195217	0.000195217	0.294539	0.00023855	0.00023855	0.0103122	0.41723	0.335308	0.41816	0.311921	0.417272	0	7.02e-05	0.409868	0.407865	0.31229	0.0941726	0.398628	0.407769	0.416549	0.018635	0.37263	0.0332914
hsa-mir-294	0.16494	0.00759197	0.00888142	0.00831225	0.00829632	0.00811882	0.157432	0.00944843	0.00741738	0.0076792	0.00909714	0.00931848	0.0081108	0.169841	0.156708	0.00247799	0.17336	0.175983	0.228785	0.230659	0.22485	0.787499	0.00227988	0.00456742	0.00523406	1	0.0034398	0.0034398	0.00553253	0.00108389	0.00108389	0.0010102	0.167295	0.150786	0.172795	0.201937	0.158976	0	0.00076834	0.0029628	0.650668	0.0025907	0.747292	0.000168124	0.00442015	0	0	0.00239303	4.6e-05
hsa-mir-296	0.467558	0.620722	0.489628	0.622702	0.453745	0.63023	0.606179	0.532683	0.475726	0.58214	0.583005	0.590151	0.634778	0.55225	0.569687	0.279192	0.635216	0.656127	0.588956	0.547106	0.422221	0.176401	0.57371	0.36526	0.625929	0.502869	0.255645	0.255645	0.474811	0.198244	0.198244	0.270875	0.63252	0.557111	0.643002	0.554506	0.637147	0.229622	0.250246	0.47252	0.550125	0.535605	0.235808	0.401066	0.498672	0.393617	0.1536	0.583603	0.00434978
hsa-mir-297	0.235216	0.575676	0.273562	0.542781	0.178758	0.554788	0.560101	0.391607	0.366458	0.436664	0.470528	0.472288	0.560192	0.436736	0.593792	0.00475693	0.551439	0.564992	0.174939	0.176424	0.328868	0.00164222	0.442124	0.173239	0.512697	0.390219	0.280909	0.280909	0.335128	0.00589723	0.00589723	0.336854	0.548363	0.381729	0.550719	0.372094	0.54542	0	0.0024935	0.794319	0.443713	0.296255	0.0976988	0.429441	0.652622	0.442782	0.00219387	0.385924	0.000351733
hsa-mir-298	0.156027	0.495032	0.0875406	0.486022	0.0885384	0.518879	0.494507	0.355111	0.334431	0.490575	0.540479	0.537759	0.482956	0.417043	0.491924	0.267747	0.470399	0.537295	0.101924	0.102673	0.273334	0.0014029	0.543494	0.116819	0.493332	0.395642	0.187045	0.187045	0.497566	0.00302462	0.00302462	0.0091028	0.466526	0.317613	0.518844	0.348805	0.474415	0.00245006	0.0017984	0.439633	0.448615	0.299751	0.0947837	0.420046	0.421403	0.44867	0.00211389	0.386918	0.00180262
hsa-mir-299	0.312764	0.55438	0.344176	0.565135	0.289012	0.563587	0.569404	0.440596	0.413498	0.504605	0.548185	0.54374	0.546583	0.522627	0.557798	0.268307	0.581401	0.567644	0.310602	0.31379	0.373229	0.00392654	0.542304	0.308745	0.574736	0.394939	0.236907	0.236907	0.402611	0.0112282	0.0112282	0.172746	0.535609	0.404227	0.565469	0.456752	0.531065	5.7e-05	0.00623338	0.520125	0.431397	0.320407	0.219114	0.419704	0.567141	0.419669	0.00141175	0.39095	0.00665546
hsa-mir-299a	0.00620797	0.00135649	0.00301727	0.00305683	0.00304857	0.00323547	0.00256333	0.00283461	0.00286424	0.00304884	0.00340215	0.00340609	0.00301521	0.0082136	0.00338157	0	0.00653203	0.000733015	0.00131605	0.00132687	0.00169189	0.000380384	0	0.00141595	0.0025476	0.00049307	0.000868289	0.000868289	0.46236	0	0	0	0.00161648	0.0021819	0.00154906	0.00473529	0.00328861	0	0	0	0.000311025	0.00265485	0.000359751	7.75e-05	0	0	0	0.00265485	0
hsa-mir-29a	0.490465	0.708825	0.366988	0.624355	0.345202	0.74035	0.701402	0.526072	0.473573	0.639475	0.640137	0.639883	0.679918	0.526835	0.67148	0.201404	0.638217	0.718786	0.416163	0.413666	0.396162	0.13549	0.554047	0.332147	0.617566	0.451275	0.272255	0.272255	0.395457	0.11953	0.11953	0.182212	0.671086	0.528955	0.686902	0.509591	0.660646	0.128921	0.143741	0.530787	0.525706	0.428149	0.177139	0.421062	0.479832	0.450274	0.0882382	0.500545	0.107852
hsa-mir-29b	0.464902	0.737563	0.4684	0.674398	0.444832	0.744404	0.713349	0.553814	0.489561	0.67915	0.683731	0.683499	0.712299	0.53665	0.680542	0.185945	0.665675	0.713606	0.472687	0.467164	0.496139	0.156093	0.585345	0.38367	0.646555	0.460842	0.346152	0.346152	0.397891	0.13122	0.13122	0.177985	0.679756	0.545726	0.718755	0.490552	0.672524	0.150973	0.162871	0.544411	0.537349	0.413755	0.189905	0.420766	0.488828	0.450015	0.101076	0.515499	0.12004
hsa-mir-29b-1	0.40956	0.695348	0.403983	0.637831	0.375346	0.696839	0.701418	0.57461	0.492125	0.659321	0.65242	0.652028	0.692283	0.543611	0.645974	0.270405	0.648165	0.667038	0.455246	0.423375	0.426855	0.189986	0.566879	0.389286	0.673884	0.488516	0.287364	0.287364	0.401753	0.15734	0.15734	0.0281826	0.645528	0.555077	0.709612	0.495444	0.636264	0.18237	0.197106	0.499208	0.561016	0.486818	0.158729	0.427784	0.507625	0.446653	0.121002	0.5354	0.141381
hsa-mir-29b-2	0.35905	0.688994	0.356021	0.608618	0.333441	0.682703	0.672897	0.554409	0.451425	0.651771	0.622408	0.624024	0.669854	0.499222	0.657655	0.159875	0.617467	0.631778	0.370922	0.33572	0.382636	0.00525475	0.523261	0.340265	0.651684	0.391895	0.178795	0.178795	0.392703	0.164214	0.164214	0.0210282	0.61624	0.517995	0.683921	0.466828	0.597095	0.194012	0.00607677	0.497065	0.513246	0.427732	0.10282	0.426451	0.509574	0.443573	0.128511	0.533801	0.150322
hsa-mir-29c	0.42835	0.724375	0.526171	0.703247	0.509941	0.722463	0.737404	0.58975	0.500279	0.677752	0.691744	0.69161	0.742072	0.572828	0.68225	0.194197	0.692135	0.714694	0.576926	0.551628	0.463566	0.16429	0.574209	0.455658	0.667661	0.46489	0.337226	0.337226	0.379896	0.138036	0.138036	0.277575	0.666569	0.518875	0.735493	0.50358	0.694904	0.157062	0.170176	0.548395	0.542546	0.452638	0.195326	0.417421	0.492154	0.450505	0.000414748	0.521866	0.122462
hsa-mir-3	0.223392	0.201451	0.248852	0.251957	0.251284	0.201438	0.212712	0.226933	0.236293	0.296603	0.295779	0.296203	0.229386	0.231904	0.210404	0.00556322	0.235415	0.011585	0.308548	0.311075	0.0086453	0.00245013	0.0043391	0.0132431	0.335501	0.00317341	0.00773277	0.00773277	0.00472101	0.00101874	0.00101874	0.000961107	0.225592	0.205253	0.233456	0.012045	0.217955	0	0.00622345	0.0014494	0.00229009	0.694218	0.00269063	0.000263132	0.00195208	0	0	0.693425	6.11e-05
hsa-mir-30	0.273029	0.227949	0.222957	0.225258	0.21039	0.264	0.297856	0.201954	0.174092	0.181281	0.25334	0.252888	0.243444	0.235575	0.334026	0.407053	0.262471	0.252767	0.21812	0.22035	0.294444	0.0101332	0.334679	0.235704	0.219789	0.0130045	0.251824	0.251824	0.273332	0.013482	0.013482	0.144158	0.209795	0.23479	0.321392	0.284572	0.233461	0.000641581	0.303386	0.00691147	0.0131979	0.182146	0.189452	0.0169596	0.00413785	0.000641847	0.187343	0.10271	0.00499203
hsa-mir-300	0.338867	0.632552	0.354614	0.627147	0.340016	0.629193	0.642038	0.511678	0.459049	0.659182	0.672382	0.664684	0.645089	0.537446	0.65375	0.0200209	0.601403	0.581905	0.347045	0.350238	0.202266	0.304985	0.454051	0.120635	0.576123	0.580076	0.153589	0.153589	0.395372	0.00708875	0.00708875	0.0120097	0.606348	0.488805	0.682732	0.407812	0.654703	0.000391662	0.00947123	0.439665	0.570075	0.491913	0.236983	0.427878	0.428619	0.446313	0.00168618	0.627644	0.0057021
hsa-mir-3007a	0.16494	0.00759197	0.00888142	0.00831225	0.00829632	0.00811882	0.157432	0.00944843	0.00741738	0.0076792	0.00909714	0.00931848	0.0081108	0.169841	0.156708	0.00247799	0.17336	0.175983	0.228785	0.230659	0.22485	0.787499	0.00227988	0.00456742	0.00523406	1	0.0034398	0.0034398	0.00553253	0.00108389	0.00108389	0.0010102	0.167295	0.150786	0.172795	0.201937	0.158976	0	0.00076834	0.0029628	0.650668	0.0025907	0.747292	0.000168124	0.00442015	0	0	0.00239303	4.6e-05
hsa-mir-301	0.27208	0.161999	0.198696	0.201201	0.200671	0.166704	0.172441	0.18717	0.189975	0.0955461	0.168703	0.170229	0.217114	0.184331	0.15717	0.437838	0.189624	0.192282	0.241624	0.243588	0.172124	0.000447908	0.303043	0.198294	0.183689	0.000580528	0.327051	0.327051	0.00868821	0.00981256	0.00981256	0.00654526	0.180018	0.121503	0.189599	0.21706	0.172811	0	0.638913	0.00224463	0.00345007	0.374382	0.00387004	0.00239582	0.000658879	0.000607644	0	0.00502538	6.79e-05
hsa-mir-301a	0.482742	0.739041	0.470404	0.67531	0.443789	0.717922	0.698072	0.547841	0.43289	0.546084	0.63307	0.632284	0.6774	0.50296	0.623626	0.275295	0.681988	0.681187	0.409119	0.364077	0.433483	0.00210597	0.640585	0.437516	0.66677	0.387767	0.428255	0.428255	0.39432	0.196717	0.196717	0.394302	0.685327	0.526171	0.693084	0.508394	0.629953	0.228094	0.250569	0.603151	0.528381	0.373499	0.167117	0.428028	0.523185	0.454124	0.000314945	0.452242	0.00290421
hsa-mir-301b	0.329714	0.631102	0.486524	0.671626	0.438965	0.650432	0.659515	0.518438	0.437466	0.567649	0.647635	0.646843	0.61831	0.480303	0.559363	0.587186	0.616166	0.623645	0.396896	0.400239	0.337867	0.00279187	0.630592	0.307416	0.584456	0.388491	0.494794	0.494794	0.369514	0.0153872	0.0153872	0.0316615	0.579745	0.442079	0.61329	0.461817	0.558005	0	0.444691	0.572156	0.44743	0.42737	0.0955867	0.424909	0.607896	0.454185	0	0.388003	0.00168826
hsa-mir-302	0.225131	0.213868	0.287292	0.290319	0.288549	0.276773	0.249503	0.210544	0.17921	0.173808	0.2891	0.28979	0.269888	0.270812	0.257115	0.0202509	0.283215	0.278077	0.284631	0.286034	0.330788	0.0123164	0.175989	0.33422	0.3108	0.0158423	0.145002	0.145002	0.302655	0.369206	0.369206	0.215948	0.294509	0.22786	0.202687	0.259598	0.268205	0.0102209	0.00875757	0.00952397	0.328183	0.00948021	0.293152	0.0114878	0.00665365	0	0.00899751	0.264218	0.00602235
hsa-mir-302a	0.384375	0.665838	0.433296	0.662488	0.392388	0.676078	0.681808	0.487313	0.442788	0.577897	0.630689	0.629779	0.709866	0.550007	0.647059	0.140658	0.672581	0.689547	0.444352	0.448215	0.355981	0.196526	0.563398	0.250807	0.648732	0.529552	0.281238	0.281238	0.421567	0.0190629	0.0190629	0.445793	0.680913	0.509254	0.689048	0.458097	0.67908	0	0.0113191	0.633297	0.539995	0.432524	0.266598	0.444708	0.554116	0.464783	0.169567	0.56093	0.0060392
hsa-mir-302b	0.381324	0.710143	0.496564	0.711326	0.489144	0.713972	0.686348	0.561793	0.532844	0.720674	0.766067	0.745148	0.713546	0.577995	0.667491	0.158332	0.685044	0.703724	0.530438	0.534812	0.306695	0.00791547	0.574894	0.327135	0.691669	0.410483	0.268209	0.268209	0.504843	0.246347	0.246347	0.160499	0.709194	0.545219	0.694022	0.484779	0.732174	0	0.0151629	0.461918	0.563882	0.44778	0.192272	0.44181	0.440499	0.464783	0.00120499	0.655015	0.00549865
hsa-mir-302c	0.341054	0.663914	0.457772	0.690683	0.449795	0.678994	0.668065	0.51164	0.477867	0.647149	0.703087	0.722057	0.662359	0.559341	0.63296	0.153581	0.637889	0.613907	0.44029	0.444069	0.253596	0.00771152	0.573196	0.264911	0.661928	0.411324	0.16745	0.16745	0.498753	0.382028	0.382028	0.149742	0.645022	0.469778	0.64331	0.441486	0.65332	0	0.014151	0.456824	0.562837	0.445032	0.19213	0.438709	0.440755	0.464608	0.00118098	0.648339	0.00504714
hsa-mir-302d	0.371706	0.649336	0.427359	0.676441	0.431484	0.671954	0.655714	0.513008	0.471559	0.651714	0.728713	0.702607	0.67415	0.546558	0.628557	0.19065	0.621939	0.662746	0.451733	0.455818	0.284815	0.0061076	0.597118	0.32309	0.708747	0.410732	0.205237	0.205237	0.53002	0.299662	0.299662	0.185111	0.674201	0.489485	0.671936	0.493398	0.676798	0	0.0132576	0.457047	0.587507	0.477472	0.213237	0.437063	0.442379	0.465297	0	0.713213	0.00794993
hsa-mir-302e	0.16405	0.579559	0.236074	0.57399	0.238471	0.597073	0.576944	0.375718	0.348248	0.511812	0.613935	0.603091	0.562862	0.435959	0.55818	0.0367105	0.538281	0.560178	0.273403	0.276355	0.189657	0.00746739	0.607287	0.311746	0.583115	0.396607	0.181027	0.181027	0.32904	0.0232189	0.0232189	0.391528	0.535604	0.378043	0.559027	0.393692	0.540997	0	0.0140047	0.448919	0.450705	0.305634	0.348115	0.424188	0.430233	0.453306	0	0.390717	0.0114297
hsa-mir-302f	0.173797	0.611712	0.33324	0.622612	0.335235	0.620685	0.61497	0.389917	0.365355	0.523655	0.604474	0.603292	0.607112	0.492142	0.555831	0.254993	0.58779	0.610869	0.39249	0.396075	0.216815	0.00596205	0.635118	0.302343	0.582278	0.403367	0.280495	0.280495	0.404673	0.0215372	0.0215372	0.566939	0.584447	0.424737	0.56394	0.432153	0.611679	0	0.0134889	0.456472	0.455908	0.310262	0.26056	0.426349	0.434566	0.457339	0.000375518	0.393917	0.00726263
hsa-mir-3065	0.0128327	0.540926	0.207208	0.553001	0.20922	0.540549	0.543022	0.416117	0.394726	0.569155	0.580129	0.580693	0.543168	0.436896	0.547257	0.00198861	0.534046	0.461702	0.25827	0.2604	0.00913722	0.00905441	0.455627	0.0072088	0.443189	0.402097	0.00161323	0.00161323	0.284131	0.00759625	0.00759625	0.00166283	0.536299	0.365144	0.461078	0.307738	0.53067	0	0.000407921	0.445885	0.455184	0.311215	0.0980643	0.421588	0.432976	0.455566	0	0.396905	0.000137063
hsa-mir-3074	0.00116002	0.476715	0.000664233	0.418049	0.000671127	0.423501	0.420477	0.377157	0.351743	0.409102	0.422661	0.422091	0.418096	0.340873	0.421754	0.000346952	0.420601	0.420285	0.160847	0.162217	0.00012401	0	0.423422	0.000241226	0.418135	0.393799	0.000248965	0.000248965	0.280493	0	0	0	0.476687	0.282962	0.457361	0.314935	0.423038	0	0	0.419707	0.421873	0.305013	0.0974353	0.411903	0.414392	0.421432	0	0.379726	0.000496788
hsa-mir-3098	0.00232263	0.00980685	0.00378724	0.00383689	0	0.00630026	0.0089303	0.00425487	0.00439033	0.000222127	0.00457256	0.00457786	0.00150241	0.00588855	0.0152203	0	0.00706881	0.000835825	0.00350039	0.00352917	0.00535568	0	6.74e-05	0.000200615	0.000184671	0	0	0	0.0107562	0	0	0	0.00468792	0.00574563	0.0044826	0.0036808	0.00789732	0	0	0	0	0	0	0.00399999	0	0	0.000285857	0	0
hsa-mir-30a	0.413354	0.691681	0.4346	0.660939	0.409913	0.710425	0.706311	0.546253	0.479269	0.617102	0.662636	0.645098	0.691219	0.53997	0.678467	0.099808	0.662492	0.693577	0.456002	0.459301	0.436166	0.160366	0.54656	0.31628	0.628508	0.464895	0.252203	0.252203	0.409752	0.141923	0.141923	0.185017	0.695202	0.51991	0.698844	0.483829	0.671694	0.00301725	0.016243	0.542365	0.559978	0.401816	0.193372	0.460789	0.490713	0.494438	0.102658	0.519296	0.00433772
hsa-mir-30b	0.480541	0.731894	0.443587	0.677873	0.437157	0.725821	0.709501	0.512733	0.502647	0.628188	0.675244	0.671168	0.705614	0.559731	0.65393	0.214753	0.657571	0.705324	0.47854	0.482035	0.374426	0.182381	0.559169	0.308758	0.631159	0.484194	0.334701	0.334701	0.43523	0.15262	0.15262	0.308665	0.689755	0.538889	0.673679	0.52077	0.687765	0.0032397	0.191525	0.521313	0.581568	0.471139	0.199587	0.426635	0.432011	0.510169	0.117117	0.542389	0.00408682
hsa-mir-30c	0.438479	0.712887	0.532339	0.70572	0.499507	0.704139	0.709703	0.538534	0.498575	0.63851	0.704603	0.69896	0.724448	0.574406	0.676722	0.315536	0.67911	0.687175	0.549953	0.553892	0.412367	0.00765654	0.584589	0.387752	0.655399	0.392003	0.431045	0.431045	0.436688	0.1869	0.1869	0.378852	0.677293	0.503024	0.669968	0.461927	0.672864	0.00447696	0.234146	0.588185	0.548715	0.457332	0.164896	0.427643	0.520848	0.518189	0.00554618	0.568694	0.00389589
hsa-mir-30c-1	0.399685	0.692404	0.555437	0.712687	0.513365	0.710183	0.703579	0.594904	0.525403	0.684749	0.747329	0.748809	0.72834	0.582398	0.676216	0.406122	0.679928	0.64725	0.620312	0.625113	0.463945	0.00756369	0.620993	0.409242	0.6791	0.398522	0.417359	0.417359	0.44924	0.239498	0.239498	0.153453	0.699656	0.509149	0.67783	0.532806	0.679697	0.00221178	0.30273	0.533237	0.580424	0.573383	0.184377	0.423867	0.55518	0.540382	0.00440257	0.590197	0.00487854
hsa-mir-30c-2	0.379397	0.71141	0.603731	0.736815	0.565125	0.728007	0.723203	0.614915	0.548795	0.718924	0.778127	0.779707	0.748128	0.603981	0.664489	0.382264	0.667155	0.674746	0.586889	0.591443	0.439099	0.00715485	0.611063	0.386321	0.66629	0.39819	0.392958	0.392958	0.439677	0.225287	0.225287	0.144619	0.686224	0.52887	0.666459	0.521632	0.700189	0.00207659	0.284441	0.527203	0.57223	0.557633	0.177222	0.42293	0.545947	0.534761	0.00413351	0.578556	0.00464249
hsa-mir-30d	0.341046	0.694439	0.473601	0.675013	0.43469	0.685173	0.664714	0.523034	0.516685	0.677449	0.672253	0.665849	0.67689	0.526231	0.665545	0.124415	0.626047	0.662997	0.4259	0.42944	0.323387	0.0783001	0.498832	0.32026	0.654849	0.394325	0.332143	0.332143	0.415562	0.201216	0.201216	0.168383	0.658374	0.490442	0.673395	0.411502	0.660268	0.000135954	0.0107897	0.59956	0.528444	0.454863	0.096288	0.422765	0.528355	0.447078	0.00174722	0.552968	0.00374919
hsa-mir-30e	0.360294	0.67918	0.389948	0.648147	0.382783	0.677565	0.636893	0.51	0.477054	0.635083	0.669074	0.661907	0.686561	0.517862	0.613698	0.139781	0.586299	0.69099	0.375525	0.378607	0.483138	0.0776501	0.570681	0.310076	0.650665	0.392094	0.224131	0.224131	0.453841	0.207493	0.207493	0.137074	0.637798	0.458081	0.691955	0.464409	0.629228	0.00340674	0.0111179	0.436166	0.529435	0.403975	0.172559	0.418547	0.422636	0.447155	0.160302	0.593186	0.00580931
hsa-mir-31	0.49161	0.66746	0.510063	0.651169	0.496315	0.665989	0.633807	0.563566	0.520013	0.582536	0.630791	0.624516	0.669059	0.57946	0.610553	0.189995	0.6673	0.715781	0.488776	0.466806	0.458895	0.107643	0.538248	0.340456	0.594516	0.447164	0.29361	0.29361	0.403693	0.131126	0.131126	0.281578	0.681412	0.569633	0.654561	0.538649	0.70003	0.137436	0.159071	0.513204	0.495929	0.416312	0.184531	0.451845	0.467096	0.406762	0.095885	0.505936	0.111232
hsa-mir-3117	0.179245	0.47037	0.200973	0.495798	0.203029	0.470127	0.470279	0.404969	0.396588	0.512017	0.506601	0.51035	0.486664	0.417993	0.479146	0.00625642	0.489353	0.490769	0.24603	0.248067	0.249537	0.000284738	0.395636	0.286428	0.520839	0.387526	0.00489725	0.00489725	0.542311	0.792622	0.792622	0.00615623	0.485789	0.353331	0.485968	0.388631	0.474691	0	0.00588025	0.396861	0.741951	0.305034	0.0913611	0.394596	0.387189	0.389772	0	0.641705	0.000210909
hsa-mir-3120	0.15499	0.545525	0.172843	0.456275	0.00629829	0.546141	0.546605	0.392182	0.289683	0.44518	0.479703	0.474763	0.532769	0.337307	0.534843	0.00282415	0.508353	0.545064	0.215251	0.217016	0.212333	0.00341253	0.453929	0.00450287	0.438389	0.393156	0.00303061	0.00303061	0.289888	0.00123478	0.00123478	0.00115038	0.511949	0.348314	0.533721	0.389941	0.439988	0	0.000869889	0.769076	0.446838	0.300948	0.0956518	0.414928	0.924023	0.451176	0	0.382877	5.28e-05
hsa-mir-3126	0.179245	0.505265	0.200973	0.518857	0.203029	0.505943	0.503841	0.413228	0.383955	0.5351	0.54225	0.544455	0.509481	0.440346	0.51102	0.00625642	0.509867	0.521972	0.24603	0.248067	0.249537	0.000284738	0.429765	0.286428	0.553227	0.392754	0.00489725	0.00489725	0.550684	0.792622	0.792622	0.00615623	0.509678	0.372541	0.520098	0.388823	0.514306	0	0.00588025	0.423617	0.768358	0.303909	0.0902328	0.415409	0.408531	0.425149	0	0.653365	0.000210909
hsa-mir-3127	0.220563	0.539826	0.246553	0.550826	0.249059	0.539766	0.543654	0.427613	0.417106	0.571377	0.543158	0.540517	0.539467	0.464446	0.539188	0.0068227	0.535308	0.556143	0.303013	0.305491	0.217575	0.000345399	0.43512	0.248631	0.541854	0.385961	0.0196735	0.0196735	0.51063	0.668144	0.668144	0.00561177	0.534192	0.364677	0.546795	0.419917	0.535003	0	0.00527383	0.430342	0.722257	0.302871	0.108445	0.415182	0.412429	0.430934	0	0.614238	0.000183752
hsa-mir-3130	0.000291634	0.418523	0	0.412787	0	0.418695	0.417061	0.324666	0.28733	0.411129	0.418704	0.424558	0.412674	0.346006	0.422881	0	0.419065	0.419283	9.5e-05	0	9.42e-05	0.00292417	0.422977	0.000587199	0.410942	0.387402	0.00080888	0.00080888	0.303102	0	0	0	0.41042	0.277495	0.422763	0.296516	0.422758	0.00042646	0	0.422242	0.418439	0.30007	0.0993639	0.411967	0.41712	0.423861	0	0.377192	0
hsa-mir-3130-1	0.149215	0.141689	0.168595	0.170513	0.17009	0.135983	0.143567	0.152309	0.158572	0.19738	0.197968	0.198677	0.154916	0.155258	0.139462	0.546284	0.158053	0.16689	0.206816	0.208547	0.203098	0.00271299	0.388921	0.238137	0.219767	0.00351483	0.39718	0.39718	0.438392	0.00646251	0.00646251	0.00615202	0.150185	0.137094	0.16198	0.182136	0.145309	0	0.00395208	0.00423098	0.00424275	0.00386002	0.00529609	0.00255485	0.00401026	0	0	0.00349808	0.000548457
hsa-mir-3130-2	0.149215	0.141689	0.168595	0.170513	0.17009	0.135983	0.143567	0.152309	0.158572	0.19738	0.197968	0.198677	0.154916	0.155258	0.139462	0.546284	0.158053	0.16689	0.206816	0.208547	0.203098	0.00271299	0.388921	0.238137	0.219767	0.00351483	0.39718	0.39718	0.438392	0.00646251	0.00646251	0.00615202	0.150185	0.137094	0.16198	0.182136	0.145309	0	0.00395208	0.00423098	0.00424275	0.00386002	0.00529609	0.00255485	0.00401026	0	0	0.00349808	0.000548457
hsa-mir-3131	0.179245	0.416912	0.200973	0.44049	0.203029	0.416254	0.4177	0.411156	0.385122	0.451556	0.452094	0.461143	0.430965	0.423622	0.432926	0.00625642	0.448934	0.434585	0.24603	0.248067	0.249537	0.000284738	0.347336	0.286428	0.470087	0.33787	0.00489725	0.00489725	0.563946	0.792622	0.792622	0.00615623	0.431996	0.368874	0.437668	0.416285	0.435578	0	0.00588025	0.35264	0.693999	0.307469	0.104953	0.346388	0.339596	0.341992	0	0.602702	0.000210909
hsa-mir-3138	0.0217819	0.403618	0.0211286	0.405413	0.018175	0.409882	0.406959	0.338461	0.29122	0.400588	0.406087	0.409375	0.407334	0.344034	0.416011	0.00237296	0.413976	0.419231	0.014753	0.0150681	0.0148132	7.02e-05	0.402877	0.0037553	0.402331	0.373494	0.000337466	0.000337466	0.299328	0.00229278	0.00229278	0.00282714	0.461386	0.290059	0.415558	0.310576	0.435948	0	0.000127112	0.419119	0.404099	0.292336	0.0979457	0.399745	0.389804	0.40673	0.000261552	0.389419	0.000970428
hsa-mir-3142	0.183935	0.510985	0.212947	0.525484	0.215125	0.509928	0.509715	0.32816	0.389433	0.419231	0.43469	0.437724	0.517253	0.446771	0.516182	0.00368828	0.518448	0.527209	0.0186091	0.0187663	0.255621	0.000145475	0.424746	0.298132	0.555114	0.395362	0.499908	0.499908	0.288532	0.00492458	0.00492458	0.596146	0.516284	0.36683	0.520687	0.288087	0.505163	0	0.00372678	0.811554	0.420554	0.311367	0.0968928	0.439801	0.41353	0.419831	0	0.391146	1.55e-05
hsa-mir-3144	0.13261	0.502392	0.151076	0.484893	0.149967	0.479367	0.476961	0.385942	0.364227	0.494025	0.504482	0.502573	0.477437	0.422705	0.51392	0.00441366	0.491541	0.483113	0.179321	0.180815	0.187121	0.000200397	0.417797	0.207642	0.512652	0.385129	0.00345558	0.00345558	0.488384	0.571359	0.571359	0.00434456	0.479697	0.349652	0.485403	0.367196	0.485491	0	0.00414451	0.41685	0.668971	0.318936	0.108178	0.423221	0.40785	0.412113	0.000553819	0.577362	0.000148429
hsa-mir-3148	0.00119662	0.542621	0.000655677	0.446113	0.000662483	0.480117	0.475536	0.37101	0.3539	0.432143	0.480169	0.46405	0.446323	0.324864	0.454506	0.000423449	0.41768	0.458636	0.191741	0.193359	0.000151352	0	0.44286	0.000294386	0.42648	0.374483	0.000303858	0.000303858	0.268169	0	0	0	0.490473	0.268741	0.443146	0.288527	0.423748	0	0	0.425224	0.431965	0.292112	0.0923709	0.402438	0.410589	0.442747	0	0.365883	0.000606352
hsa-mir-3149	0.11603	0.47211	0.126854	0.424069	0.00546631	0.474876	0.47211	0.375351	0.337105	0.408495	0.42625	0.426302	0.478742	0.345345	0.539345	0.001902	0.508968	0.478442	0.151391	0.152635	0.158418	0.00229803	0.42447	0.00496984	0.41244	0.39282	0.00204245	0.00204245	0.290123	0.000830854	0.000830854	0.000774188	0.505425	0.361505	0.514891	0.390738	0.454476	0	0.000585204	0.645478	0.41727	0.300809	0.084401	0.421456	0.759605	0.415953	0.00260468	0.376829	3.55e-05
hsa-mir-3151	0.147081	0.440156	0.162425	0.481232	0.171881	0.492635	0.476444	0.385796	0.367806	0.483231	0.493724	0.496402	0.473192	0.413126	0.475268	0.381523	0.479295	0.451527	0.0954242	0.102488	0.0456543	0.00689564	0.417353	0.0879866	0.448281	0.380488	0.0221711	0.0221711	0.344031	0.016986	0.016986	0.25795	0.444732	0.328412	0.480885	0.402531	0.4738	0	0.00764709	0.411928	0.414674	0.297823	0.111972	0.408124	0.399928	0.404067	0	0.381155	0.0535808
hsa-mir-3156	0.163471	0.498809	0.0120233	0.426908	0.0119131	0.432065	0.431058	0.320405	0.305341	0.417207	0.433543	0.431857	0.426136	0.361479	0.428796	0.00201215	0.505601	0.512707	0.00676182	0.00682425	0.00956344	0.00217734	0.429254	0.0127239	0.432093	0.386923	0.0150922	0.0150922	0.28291	0.000746434	0.000746434	0.000701325	0.423288	0.359092	0.51257	0.383431	0.501119	0	0.000555884	0.418043	0.432385	0.300581	0.108242	0.406721	0.404058	0.430215	0	0.380875	2.14e-05
hsa-mir-3158	0.105961	0.476983	0.122179	0.478367	0.123993	0.479703	0.474384	0.371182	0.341441	0.471488	0.493393	0.490049	0.471975	0.388089	0.47119	0.0758563	0.478163	0.483513	0.136399	0.139112	0.0644559	0.0174934	0.444136	0.13629	0.482171	0.39795	0.0490987	0.0490987	0.389167	0.0351543	0.0351543	0.0571483	0.460671	0.330592	0.477662	0.354521	0.482822	0	0.0189197	0.440948	0.437073	0.307474	0.100358	0.420164	0.429839	0.421804	0	0.397858	0.0409203
hsa-mir-3162	0.103495	0.500966	0.267075	0.473666	0.165073	0.499917	0.504273	0.43075	0.374716	0.483619	0.490019	0.493664	0.514572	0.413366	0.511484	0.00179108	0.444673	0.452186	0.143057	0.144238	0.140416	0.002164	0.397723	0.00364853	0.395347	0.365119	0.003247	0.003247	0.286287	0.000782336	0.000782336	0.000728989	0.440977	0.324795	0.450828	0.358476	0.389881	0	0.000551019	0.6148	0.393416	0.30242	0.112766	0.395241	0.715725	0.390093	0	0.370269	6e-05
hsa-mir-3163	0.0158315	0.539536	0.136235	0.523081	0.137654	0.542028	0.540313	0.380569	0.28962	0.453954	0.491684	0.476964	0.519193	0.39482	0.519012	0.00171876	0.489026	0.535569	0.16842	0.169834	0.164996	2.85e-05	0.453189	0.0046678	0.442762	0.38733	0.000285798	0.000285798	0.296788	0.000609898	0.000609898	0.00348221	0.494606	0.283334	0.467406	0.369831	0.496536	0	9.23e-05	0.435174	0.441503	0.298592	0.0901536	0.412107	0.422476	0.455447	0	0.393225	0.000213134
hsa-mir-3171	0.136292	0.413981	0.0120742	0.415048	0.00799728	0.414944	0.474505	0.324544	0.334567	0.406278	0.414161	0.419713	0.413287	0.417164	0.518094	0.00198388	0.480019	0.478925	0.187935	0.189476	0.187013	0.641655	0.419021	0.003959	0.422137	0.804288	0.00275583	0.00275583	0.307146	0.000867345	0.000867345	0.000808453	0.512824	0.382104	0.490394	0.421797	0.506099	0	0.000614768	0.410047	0.674899	0.31889	0.404126	0.399034	0.405375	0.41266	0.00027585	0.370312	3.68e-05
hsa-mir-3172	0.000312395	0.000867021	0.000221434	0.000224339	0.000223733	0.000859834	0.000621627	0.000978396	0.000691277	0.000873716	0.0002641	0.000264407	0.000671462	0.000672258	0.000305481	0	0	0.000346288	0	0	0	0	0	0	0	0	0	0	0	0	0	0	0.000687957	0.000181307	0.000622204	0	0.000191144	0	0	0	0	0	0	0	0	0	0	0	0
hsa-mir-3175	0.0576497	0.500257	0.0680102	0.485476	0.0692378	0.501077	0.496235	0.343123	0.31979	0.471076	0.504789	0.500645	0.482593	0.367768	0.482695	0.0266259	0.463591	0.495852	0.0699391	0.0719509	0.0281239	0.00555608	0.46229	0.062984	0.469702	0.396021	0.0194607	0.0194607	0.329064	0.0111049	0.0111049	0.0196492	0.463505	0.308075	0.484882	0.330644	0.469278	0	0.00575556	0.44651	0.446634	0.309256	0.100541	0.416903	0.431399	0.453508	0	0.386552	0.0126197
hsa-mir-3176	0.15499	0.502276	0.172843	0.429078	0.00629829	0.50245	0.507505	0.397437	0.299341	0.427699	0.436429	0.443649	0.505511	0.341784	0.512056	0.00282415	0.49574	0.514476	0.215251	0.217016	0.212333	0.00341253	0.435143	0.00450287	0.42641	0.396827	0.00303061	0.00303061	0.295425	0.00123478	0.00123478	0.00115038	0.497301	0.354068	0.514935	0.394952	0.433089	0	0.000869889	0.754391	0.427841	0.307577	0.102198	0.418011	0.90982	0.432668	0	0.381348	5.28e-05
hsa-mir-3177	0.105961	0.392331	0.122179	0.410168	0.123993	0.393763	0.399866	0.358425	0.365345	0.410497	0.4077	0.413402	0.404096	0.382645	0.399445	0.0758563	0.417782	0.407135	0.136399	0.139112	0.0644559	0.0174934	0.373555	0.13629	0.414076	0.354306	0.0490987	0.0490987	0.390487	0.0351543	0.0351543	0.0571483	0.407313	0.34266	0.407081	0.340838	0.412165	0	0.0189197	0.372858	0.372347	0.297869	0.124682	0.372673	0.354755	0.349042	0	0.341998	0.0409203
hsa-mir-3178	0.27916	0.498838	0.317762	0.536472	0.320847	0.49717	0.507028	0.424804	0.404047	0.498243	0.553918	0.562414	0.521613	0.490171	0.514276	0.304988	0.532639	0.529778	0.38531	0.388447	0.386321	0.00181115	0.595229	0.445591	0.583778	0.383005	0.22514	0.22514	0.591945	0.530179	0.530179	0.301651	0.518337	0.427425	0.524938	0.473949	0.531303	0	0.010149	0.390193	0.614391	0.31975	0.309124	0.384304	0.373687	0.378907	0	0.554196	0.000451379
hsa-mir-3179-1	0.0077564	0.00258722	0.00359608	0.00364322	0.00363338	0.00272436	0.00405899	0.00407272	0.00574377	0.00393836	0.0020773	0.00207971	0.179434	0.00228121	0.00266269	0	0.00303369	0.00706805	0.00206499	0.00208197	0.00139804	0	0	0.00165213	0.00152087	0	0.0028055	0.0028055	2.62e-05	0	0	0	0.00149069	0.00420802	0.00155104	0.00194288	0.00151113	0	0	0	0	0	0	0.000256437	0	0	0	0	0
hsa-mir-3179-2	0.0077564	0.00258722	0.00359608	0.00364322	0.00363338	0.00272436	0.00405899	0.00407272	0.00574377	0.00393836	0.0020773	0.00207971	0.179434	0.00228121	0.00266269	0	0.00303369	0.00706805	0.00206499	0.00208197	0.00139804	0	0	0.00165213	0.00152087	0	0.0028055	0.0028055	2.62e-05	0	0	0	0.00149069	0.00420802	0.00155104	0.00194288	0.00151113	0	0	0	0	0	0	0.000256437	0	0	0	0	0
hsa-mir-3179-3	0.0077564	0.00258722	0.00359608	0.00364322	0.00363338	0.00272436	0.00405899	0.00407272	0.00574377	0.00393836	0.0020773	0.00207971	0.179434	0.00228121	0.00266269	0	0.00303369	0.00706805	0.00206499	0.00208197	0.00139804	0	0	0.00165213	0.00152087	0	0.0028055	0.0028055	2.62e-05	0	0	0	0.00149069	0.00420802	0.00155104	0.00194288	0.00151113	0	0	0	0	0	0	0.000256437	0	0	0	0	0
hsa-mir-3182	0.183935	0.565751	0.212947	0.565353	0.215125	0.565036	0.567633	0.318926	0.391158	0.452869	0.490868	0.484777	0.557631	0.4303	0.556164	0.00368828	0.529469	0.569239	0.0186091	0.0187663	0.255621	0.000145475	0.459839	0.298132	0.583969	0.393629	0.499908	0.499908	0.284005	0.00492458	0.00492458	0.596146	0.536685	0.362846	0.555781	0.298243	0.529649	0	0.00372678	0.833626	0.447425	0.304786	0.0932719	0.44321	0.431426	0.457143	0	0.386645	1.55e-05
hsa-mir-3185	0.0149654	0.449139	0.0147565	0.440989	0.0152644	0.452017	0.446629	0.320994	0.298461	0.432355	0.450942	0.448374	0.440736	0.337051	0.497526	0.00740444	0.43012	0.439639	0.0147191	0.0153901	0.00481684	0.000202811	0.435515	0.00849882	0.439987	0.386591	0.000988974	0.000988974	0.290701	0.00160567	0.00160567	0.00898242	0.433758	0.296978	0.442823	0.297604	0.437704	0	0.000358181	0.43267	0.432178	0.30082	0.0967956	0.416834	0.410062	0.432947	0	0.37863	0.00296477
hsa-mir-3186	0.149215	0.348602	0.168595	0.368716	0.17009	0.346386	0.347085	0.335922	0.343482	0.37417	0.377252	0.376634	0.360759	0.370982	0.3505	0.546284	0.367614	0.36468	0.206816	0.208547	0.203098	0.00271299	0.480575	0.238137	0.393811	0.299633	0.39718	0.39718	0.480573	0.00646251	0.00646251	0.00615202	0.363194	0.350834	0.367105	0.397068	0.36585	0	0.00395208	0.297722	0.289201	0.280194	0.0909731	0.281117	0.292501	0.282648	0	0.288629	0.000548457
hsa-mir-3189	0.166789	0.552921	0.248846	0.513804	0.140998	0.554739	0.558449	0.428808	0.328593	0.47591	0.488592	0.490795	0.559051	0.403146	0.555792	0.0277256	0.547	0.569535	0.301328	0.304437	0.271651	0.00755767	0.455444	0.0628461	0.467166	0.404731	0.0181307	0.0181307	0.343904	0.0115676	0.0115676	0.0210197	0.539867	0.370875	0.536749	0.437554	0.502933	0	0.00604651	0.703951	0.444643	0.304288	0.102839	0.429078	0.817518	0.445167	0	0.407509	0.0118516
hsa-mir-3196	0.119921	0.460234	0.134107	0.470839	0.135262	0.457557	0.458642	0.375116	0.36032	0.473504	0.479688	0.483355	0.464501	0.408917	0.461187	0.413983	0.460636	0.471903	0.162284	0.163724	0.157653	0.00202769	0.55693	0.18454	0.490928	0.37687	0.301049	0.301049	0.461689	0.0090466	0.0090466	0.00694814	0.459705	0.412005	0.472135	0.365858	0.471223	0	0.00298503	0.408394	0.404426	0.302237	0.107084	0.399291	0.392113	0.405583	0	0.373251	0.000836078
hsa-mir-32	0.448825	0.67653	0.467908	0.652664	0.423507	0.667033	0.648571	0.50649	0.483704	0.588143	0.633146	0.631492	0.675643	0.536351	0.639375	0.409059	0.665728	0.71933	0.475609	0.479166	0.524168	0.0042279	0.607286	0.454308	0.64216	0.391139	0.489855	0.489855	0.479805	0.243031	0.243031	0.327568	0.662686	0.501923	0.685325	0.503822	0.648643	0.00584684	0.307283	0.633874	0.54058	0.392688	0.182839	0.436144	0.548263	0.435797	0.00688533	0.506292	0.00687374
hsa-mir-320	0.485039	0.477929	0.394813	0.362877	0.347864	0.398701	0.340946	0.380057	0.380115	0.368209	0.388205	0.387834	0.476282	0.334121	0.436525	0.134526	0.467658	0.452698	0.409894	0.413159	0.395093	0.00330797	0.193637	0.302779	0.440294	0.0042733	0.197807	0.197807	0.374607	0.224587	0.224587	0.132659	0.448503	0.416239	0.554086	0.390077	0.424237	8.14e-05	0.00821617	0.1644	0.197176	0.248366	0.175451	0.0138391	0.244534	0	0.00400299	0.473163	0.00085961
hsa-mir-3200	0.149215	0.459589	0.168595	0.470247	0.17009	0.456709	0.45888	0.387026	0.37964	0.482665	0.487629	0.483952	0.462125	0.413255	0.465237	0.546284	0.476892	0.472541	0.206816	0.208547	0.203098	0.00271299	0.589159	0.238137	0.500349	0.381565	0.39718	0.39718	0.516153	0.00646251	0.00646251	0.00615202	0.469396	0.36195	0.475688	0.386184	0.461644	0	0.00395208	0.398019	0.393048	0.319808	0.118712	0.393549	0.382858	0.392428	0	0.362067	0.000548457
hsa-mir-3201	0.158606	0.432144	0.00741833	0.43509	0.00909115	0.435275	0.435045	0.325187	0.292294	0.431331	0.434592	0.440774	0.434294	0.419631	0.432913	0.0335022	0.417674	0.518278	0.00361855	0.0044766	0.215482	4.05e-05	0.431458	0.00306563	0.426925	0.389819	0.000255052	0.000255052	0.2829	0.000313384	0.000313384	0.0130583	0.419472	0.284311	0.435438	0.308769	0.429039	0	9.27e-05	0.427009	0.428872	0.293936	0.0921661	0.405227	0.408502	0.43327	0	0.389416	0.0032152
hsa-mir-320a	0.444345	0.669083	0.372496	0.622121	0.339534	0.653945	0.654652	0.492891	0.458938	0.595508	0.628191	0.625536	0.661373	0.543484	0.658405	0.111422	0.657713	0.671684	0.384094	0.387451	0.459285	0.155834	0.524743	0.306341	0.642736	0.488881	0.185247	0.185247	0.426404	0.17354	0.17354	0.228788	0.656973	0.49784	0.694455	0.451424	0.644755	0.00161557	0.00944567	0.57953	0.57903	0.395748	0.227913	0.426648	0.515246	0.452784	0.133554	0.569887	0.00599876
hsa-mir-320b	0.161185	0.556337	0.152213	0.524421	0.15263	0.541169	0.531104	0.366394	0.365635	0.481612	0.503805	0.50177	0.538798	0.439423	0.541947	0.182853	0.561654	0.531154	0.0823959	0.0836124	0.182137	0.00396387	0.51825	0.205348	0.534958	0.393339	0.335609	0.335609	0.352455	0.00413765	0.00413765	0.252817	0.504399	0.365126	0.542561	0.328621	0.504344	0.00120692	0.00276758	0.601877	0.446195	0.300781	0.0970405	0.427078	0.424239	0.452784	0.0107375	0.38967	0.00407875
hsa-mir-320b-1	0.18092	0.25772	0.313623	0.317424	0.316611	0.254553	0.268903	0.287073	0.295432	0.369424	0.369332	0.370381	0.288479	0.291565	0.266064	0.265589	0.295225	0.198649	0.386116	0.38927	0.245377	0.0111604	0.195428	0.279286	0.25809	0.0143873	0.194263	0.194263	0.505823	0.464325	0.464325	0.00724353	0.286705	0.25867	0.192334	0.216442	0.276513	0	0.00533896	0.00349983	0.413407	0.0047729	0.0132795	0.00190484	0.00326431	0	0	0.321556	0.000449157
hsa-mir-320b-2	0.18092	0.25772	0.313623	0.317424	0.316611	0.254553	0.268903	0.287073	0.295432	0.369424	0.369332	0.370381	0.288479	0.291565	0.266064	0.265589	0.295225	0.198649	0.386116	0.38927	0.245377	0.0111604	0.195428	0.279286	0.25809	0.0143873	0.194263	0.194263	0.505823	0.464325	0.464325	0.00724353	0.286705	0.25867	0.192334	0.216442	0.276513	0	0.00533896	0.00349983	0.413407	0.0047729	0.0132795	0.00190484	0.00326431	0	0	0.321556	0.000449157
hsa-mir-320c	0.245631	0.544069	0.194665	0.545773	0.196209	0.543633	0.58	0.410534	0.383611	0.489972	0.576521	0.574912	0.53677	0.469663	0.528507	0.597007	0.556948	0.59048	0.336689	0.339424	0.333174	0.392515	0.661762	0.266706	0.56378	0.639193	0.438433	0.438433	0.375223	0.0108595	0.0108595	0.00826308	0.558851	0.389619	0.582419	0.443394	0.557798	0	0.550213	0.440046	0.607418	0.457317	0.280803	0.418958	0.425729	0.452784	0	0.392249	0.000302215
hsa-mir-320c-1	0.279546	0.260717	0.317466	0.321379	0.320553	0.256728	0.270458	0.186113	0.297913	0.236008	0.239804	0.241335	0.294698	0.294218	0.263267	0.267117	0.296083	0.308538	0.248648	0.250704	0.38518	0.00592768	0.198459	0.445458	0.411151	0.00766162	0.484142	0.484142	0.506071	0.464966	0.464966	0.367648	0.288377	0.259929	0.298735	0.215878	0.275932	0	0.00729613	0.477331	0.410474	0.00536861	0.0124168	0.0272844	0.00228314	0	0	0.320358	0.000378074
hsa-mir-320c-2	0.269849	0.251531	0.306023	0.309784	0.30899	0.247646	0.261132	0.179365	0.316556	0.226854	0.230915	0.232427	0.284171	0.283705	0.25323	0.255964	0.285231	0.297856	0.280533	0.282828	0.408838	0.00567268	0.190348	0.428076	0.395129	0.00733202	0.464497	0.464497	0.48556	0.445559	0.445559	0.352382	0.27835	0.250634	0.287844	0.207895	0.265877	0	0.00698235	0.457325	0.51187	0.00544317	0.0118851	0.0261256	0.00218466	0.330269	0	0.306941	0.000361751
hsa-mir-320d	0.144081	0.531207	0.101042	0.498467	0.101706	0.532605	0.507968	0.393817	0.338615	0.567561	0.522126	0.517569	0.52352	0.412738	0.520402	0.273759	0.474024	0.564394	0.122734	0.124151	0.188514	0.00592794	0.550084	0.204935	0.535261	0.394609	0.19902	0.19902	0.477198	0.00386386	0.00386386	0.00595994	0.511381	0.347684	0.555085	0.413614	0.514417	0.00106477	0.00239626	0.438555	0.447221	0.300887	0.0967748	0.418088	0.424552	0.452784	0.000778032	0.488749	0.00228079
hsa-mir-320d-1	0.283214	0.259584	0.315416	0.319322	0.318531	0.256124	0.270057	0.287765	0.298017	0.22963	0.371655	0.372676	0.291075	0.292822	0.166481	0.263954	0.296755	0.19634	0.241048	0.243116	0.241213	0.00582309	0.193794	0.275713	0.254668	0.00752662	0.192451	0.192451	0.501393	0.459372	0.459372	0.00762189	0.179621	0.163738	0.188649	0.213664	0.176099	0	0.005133	0.00279753	0.407354	0.00416596	0.00818982	0.00189205	0.00219051	0.00447483	0	0.317289	0.00085993
hsa-mir-320d-2	0.221757	0.203386	0.246234	0.249237	0.248637	0.198843	0.211141	0.224642	0.233272	0.116501	0.290516	0.291123	0.227598	0.227349	0.0858203	0.313081	0.232743	0.104623	0.124584	0.125738	0.120075	0.00682613	0.228299	0.138755	0.128429	0.00882379	0.227804	0.227804	0.253494	0.003882	0.003882	0.00505658	0.0924414	0.0851867	0.102357	0.109783	0.0897963	0	0.00223544	0.00244341	0.00889105	0.0023706	0.00797932	0.00142361	0.00236029	0.00539414	0	0.00250068	0.000895049
hsa-mir-320e	0.269405	0.567827	0.307088	0.584602	0.310072	0.566651	0.597914	0.416319	0.440679	0.541289	0.558133	0.557582	0.572023	0.516577	0.566829	0.256988	0.568786	0.585355	0.239034	0.241013	0.371418	0.00142613	0.5308	0.429696	0.626363	0.38805	0.466264	0.466264	0.529521	0.44734	0.44734	0.353784	0.560957	0.409552	0.579131	0.398351	0.566408	0	0.0070111	0.656859	0.631033	0.308906	0.0984595	0.423698	0.415198	0.44018	0	0.536588	0.000363246
hsa-mir-322	0.127656	0.121385	0.139749	0.141267	0.138184	0.177666	0.121012	0.126696	0.135995	0.160505	0.163689	0.164396	0.202253	0.130874	0.19125	0.436135	0.137616	0.137631	0.167539	0.168953	0.264078	0.00211034	0.315249	0.19249	0.177766	0.00273406	0.317576	0.317576	0.359619	0.00503317	0.00503317	0.00479469	0.194402	0.182495	0.208417	0.148141	0.188574	0	0.00307482	0.00329314	0.00330267	0.00300553	0.00412312	0.00631268	0.00311961	0	0.00291994	0.00272326	0.000426326
hsa-mir-323	0.140553	0.244189	0.114771	0.0549642	0.0539079	0.250451	0.0989477	0.17206	0.148417	0.275309	0.0547315	0.0513215	0.252039	0.0503576	0.125146	0.0184847	0.311196	0.289218	0.218753	0.129336	0.197806	0.00510375	0.194009	0.148161	0.139432	0.00518827	0.0130441	0.0130441	0.189187	0.00700855	0.00700855	0.0132338	0.146415	0.253507	0.285819	0.251072	0.160527	0.420457	0.00770234	0.254994	0.00578176	0.00784947	0.00678628	0.00528285	0.383831	0	0.00127386	0.149583	0.00585791
hsa-mir-323a	0.0840538	0.521436	0.127664	0.50613	0.132662	0.551098	0.502089	0.390697	0.369615	0.527718	0.533634	0.497569	0.502903	0.397748	0.499734	0.161512	0.521821	0.561205	0.103463	0.10453	0.0783861	0.00315618	0.446383	0.0428388	0.459429	0.395175	0.0144686	0.0144686	0.331435	0.00697433	0.00697433	0.0223641	0.499462	0.3849	0.471893	0.406535	0.544602	0.00489061	0.00806422	0.437407	0.443422	0.303347	0.0933223	0.420469	0.423356	0.4357	0	0.401078	0.00796496
hsa-mir-323b	0.222948	0.50192	0.199838	0.517819	0.201883	0.503587	0.545756	0.411083	0.377918	0.495987	0.50452	0.502101	0.509347	0.447607	0.503766	0.00503258	0.506084	0.567312	0.369134	0.372146	0.247398	0.000202703	0.424091	0.199086	0.509369	0.393009	0.00348849	0.00348849	0.482776	0.544332	0.544332	0.0057109	0.551439	0.394636	0.492388	0.424084	0.510554	0	0.00412493	0.415599	0.658831	0.317227	0.10689	0.419952	0.407655	0.422728	0	0.576571	0.000233422
hsa-mir-324	0.288531	0.568963	0.275713	0.562913	0.234474	0.58952	0.566548	0.457862	0.429177	0.559378	0.551922	0.531519	0.594002	0.434127	0.582044	0.146472	0.552864	0.598987	0.275564	0.278767	0.406546	0.00439442	0.499916	0.296444	0.571684	0.392323	0.266877	0.266877	0.477983	0.249567	0.249567	0.201352	0.584102	0.440698	0.623762	0.433029	0.578289	0.000462956	0.00458537	0.645514	0.585563	0.310955	0.0936013	0.428354	0.555036	0.533689	0.00639388	0.521581	0.227631
hsa-mir-325	0.1645	0.439093	0.207043	0.457711	0.181443	0.452931	0.441779	0.428977	0.390485	0.467874	0.442229	0.448521	0.437882	0.440557	0.469925	0.00469388	0.472453	0.443889	0.220718	0.222528	0.194096	0.000491335	0.359174	0.236856	0.465985	0.368352	0.121839	0.121839	0.600125	0.466883	0.466883	0.00386042	0.457791	0.354166	0.454595	0.403001	0.463333	0	0.0036242	0.373414	0.573047	0.310376	0.106316	0.368208	0.360183	0.364871	0.00241447	0.50277	0.000126127
hsa-mir-326	0.379298	0.639708	0.36996	0.631234	0.374819	0.609256	0.603767	0.512335	0.44369	0.589801	0.629817	0.614982	0.644942	0.491428	0.631421	0.208876	0.655039	0.65528	0.367554	0.371533	0.323166	0.00249358	0.536199	0.340152	0.590107	0.394842	0.322061	0.322061	0.458983	0.21808	0.21808	0.294767	0.662795	0.462148	0.658347	0.506892	0.646143	0.00137914	0.0184985	0.54562	0.534455	0.307375	0.177207	0.424115	0.422376	0.444335	0.00086872	0.505754	0.00923505
hsa-mir-328	0.428966	0.648457	0.412954	0.630623	0.405512	0.658003	0.628339	0.471474	0.485937	0.568919	0.588645	0.589358	0.644804	0.571677	0.638372	0.1972	0.665946	0.708567	0.435612	0.438788	0.452883	0.186193	0.519964	0.335657	0.60043	0.510649	0.302683	0.302683	0.491072	0.206064	0.206064	0.423846	0.658089	0.530292	0.648827	0.495827	0.676038	0.00386027	0.00969305	0.520572	0.609363	0.308538	0.262882	0.427133	0.414085	0.501486	0.00456411	0.495424	0.00274723
hsa-mir-329	0.243111	0.563813	0.203604	0.534411	0.205637	0.549416	0.561616	0.407435	0.355628	0.525429	0.552831	0.55578	0.567288	0.434426	0.558864	0.00893794	0.51167	0.552014	0.093524	0.0943976	0.0914941	0.00115776	0.512829	0.10126	0.478108	0.391068	0.0115892	0.0115892	0.354811	0.005483	0.005483	0.185153	0.526254	0.43409	0.604009	0.421869	0.600304	0.000411579	0.00616025	0.43401	0.437228	0.3054	0.215733	0.410916	0.411661	0.435332	0	0.447935	0.0009397
hsa-mir-329-1	0.0153373	0.0672668	0.0833993	0.0844852	0.0842716	0.0714463	0.0719516	0.0785531	0.00842814	0.0145512	0.00872825	0.00630097	0.221272	0.0763051	0.0700459	0.00094026	0.0768887	0.0889473	0.100891	0.101752	0.097624	1.56e-05	0.000176798	0.00394657	0.00450874	2.02e-05	0.00250737	0.00250737	0.0223215	0.000333309	0.000333309	0.00190873	0.085576	0.0161857	0.0183098	0.0997156	0.0797909	0	5.04e-05	1.9e-05	0.000257469	4.89e-05	3.06e-05	0.00021812	2.32e-05	0	0	0.0187882	0.000116438
hsa-mir-329-2	0.0153373	0.0672668	0.0833993	0.0844852	0.0842716	0.0714463	0.0719516	0.0785531	0.00842814	0.0145512	0.00872825	0.00630097	0.221272	0.0763051	0.0700459	0.00094026	0.0768887	0.0889473	0.100891	0.101752	0.097624	1.56e-05	0.000176798	0.00394657	0.00450874	2.02e-05	0.00250737	0.00250737	0.0223215	0.000333309	0.000333309	0.00190873	0.085576	0.0161857	0.0183098	0.0997156	0.0797909	0	5.04e-05	1.9e-05	0.000257469	4.89e-05	3.06e-05	0.00021812	2.32e-05	0	0	0.0187882	0.000116438
hsa-mir-33	0.0536545	0.237533	0.0179596	0.018124	0.0155951	0.197598	0.0475153	0.1741	0.02243	0.224474	0.0199228	0.0211547	0.172234	0.0972226	0.103867	0.00594602	0.149243	0.191625	0.0960938	0.0132087	0.426174	0.00063601	0.164656	0.169331	0.15655	0.000388265	0.00508919	0.00508919	0.0263844	0.0180629	0.0180629	0.00566165	0.0555891	0.13011	0.322306	0.119402	0.186236	0.361298	0.00542477	0.00164785	0.0120091	0.00408804	0.00288054	0.00551776	0.000443199	0	0.243192	0.0103836	0.000221511
hsa-mir-330	0.480631	0.686335	0.522955	0.700266	0.483436	0.69494	0.702667	0.56019	0.518152	0.624457	0.707715	0.700046	0.692083	0.57026	0.680035	0.385576	0.677551	0.667054	0.491496	0.495292	0.407286	0.0123662	0.570826	0.373279	0.685965	0.387364	0.457412	0.457412	0.429473	0.225522	0.225522	0.191819	0.685849	0.475782	0.715551	0.501332	0.669849	0.00313898	0.289085	0.621353	0.542588	0.500473	0.095932	0.429578	0.535213	0.447721	0.00144405	0.572298	0.00486151
hsa-mir-331	0.488193	0.634885	0.362913	0.598642	0.330627	0.645826	0.661784	0.436413	0.416585	0.569438	0.572934	0.578043	0.603253	0.503094	0.607479	0.236917	0.632396	0.640123	0.413549	0.458974	0.437163	0.00401908	0.536695	0.410399	0.61624	0.396599	0.349346	0.349346	0.436786	0.240464	0.240464	0.372193	0.583901	0.502931	0.640492	0.489655	0.589331	2.22e-05	0.00800027	0.638492	0.53875	0.300742	0.180289	0.432035	0.547759	0.431824	0.000310667	0.466691	0.22589
hsa-mir-335	0.506098	0.719958	0.427412	0.663787	0.409735	0.717971	0.72664	0.530387	0.517243	0.60992	0.674215	0.6697	0.689844	0.547589	0.651114	0.250282	0.698337	0.664648	0.424985	0.429525	0.401094	0.175719	0.561497	0.401491	0.661864	0.48145	0.322294	0.322294	0.401262	0.151097	0.151097	0.200738	0.660221	0.515785	0.71389	0.47996	0.644438	0.00261599	0.18407	0.566011	0.559037	0.431146	0.201767	0.428873	0.505543	0.459029	0.00208097	0.536544	0.0154708
hsa-mir-337	0.441377	0.553678	0.288908	0.568072	0.293857	0.541314	0.521951	0.419023	0.384223	0.47466	0.493602	0.494907	0.533459	0.440933	0.573848	0.131945	0.596061	0.565042	0.14846	0.148853	0.197896	0.00133836	0.49821	0.226745	0.524076	0.394798	0.22558	0.22558	0.28535	0.0120386	0.0120386	0.416351	0.572402	0.394389	0.594177	0.478611	0.58273	0.00604837	0.0203403	0.580455	0.422957	0.313508	0.207636	0.421166	0.410531	0.416758	0	0.380322	0.00139326
hsa-mir-338	0.500322	0.626883	0.455001	0.650735	0.459193	0.656356	0.646988	0.468252	0.486351	0.584608	0.654975	0.6371	0.661927	0.558418	0.614453	0.300155	0.634218	0.687672	0.520087	0.523438	0.469625	0.25888	0.580032	0.418759	0.69337	0.510812	0.467567	0.467567	0.453447	0.216755	0.216755	0.287647	0.710008	0.543792	0.682132	0.498985	0.666499	0.0066115	0.272356	0.533776	0.623902	0.495881	0.27159	0.414873	0.414126	0.502677	0	0.598798	0.000834616
hsa-mir-339	0.271636	0.511477	0.394664	0.507661	0.387009	0.522798	0.502356	0.444949	0.48442	0.506005	0.487071	0.484085	0.506115	0.516569	0.461894	0.142	0.535556	0.486252	0.406732	0.396283	0.285652	0.00464656	0.447261	0.27702	0.511581	0.301587	0.233689	0.233689	0.357242	0.0110109	0.0110109	0.337078	0.493291	0.516151	0.482758	0.431855	0.519182	0.255053	0.0100001	0.421692	0.311037	0.423957	0.194827	0.322654	0.310186	0.299737	0.00717161	0.434653	0.0203706
hsa-mir-33a	0.347085	0.662604	0.296177	0.590956	0.268793	0.657948	0.635057	0.485953	0.422422	0.617428	0.599109	0.59077	0.65517	0.463017	0.615754	0.106762	0.584323	0.712115	0.302702	0.305234	0.457379	0.00188194	0.496749	0.346592	0.625425	0.38645	0.267839	0.267839	0.431176	0.18539	0.18539	0.150127	0.609077	0.445373	0.713519	0.441639	0.612507	0.000230742	0.00634753	0.597662	0.550119	0.361584	0.0961959	0.431896	0.524765	0.524551	0.141673	0.486939	0.00123709
hsa-mir-33b	0.375288	0.62632	0.3574	0.61321	0.360768	0.622991	0.635147	0.468056	0.458971	0.552314	0.625808	0.608942	0.621586	0.512735	0.627438	0.123796	0.577601	0.621955	0.21535	0.21742	0.456362	0.00113816	0.52288	0.450656	0.663316	0.396091	0.307132	0.307132	0.438733	0.212006	0.212006	0.27859	0.575255	0.482141	0.64297	0.433249	0.601552	0.000273473	0.00550224	0.540987	0.52269	0.309574	0.175374	0.425498	0.418038	0.43072	0.167887	0.462289	0.00246265
hsa-mir-34	0.447362	0.46486	0.496655	0.470361	0.468784	0.362242	0.40536	0.392951	0.331089	0.280925	0.359662	0.363623	0.458523	0.392604	0.411235	0.301854	0.460935	0.38461	0.423191	0.426995	0.447862	0.255038	0.305245	0.39185	0.364945	0.238412	0.462741	0.462741	0.142229	0.0332646	0.0332646	0.286623	0.452341	0.408943	0.438847	0.413525	0.387459	0.00401999	0.27092	0.349107	0.163947	0.161473	0.331397	0.0256825	0.224439	0	0.00494034	0.0140141	0.187033
hsa-mir-340	0.40128	0.608991	0.45679	0.603171	0.40881	0.632017	0.586108	0.505805	0.4399	0.545069	0.548115	0.558048	0.649432	0.534032	0.591831	0.146302	0.631571	0.662786	0.413303	0.416614	0.495163	0.00209599	0.498518	0.366793	0.584072	0.393199	0.356574	0.356574	0.474622	0.249472	0.249472	0.505003	0.632553	0.512682	0.622999	0.475069	0.637428	0	0.00893204	0.611005	0.504339	0.306107	0.188548	0.410671	0.531664	0.395374	0.00821996	0.513238	0.000965552
hsa-mir-342	0.394132	0.640956	0.364079	0.60141	0.348412	0.672141	0.626632	0.54979	0.453115	0.572441	0.566632	0.57359	0.658607	0.513506	0.572234	0.260379	0.627301	0.641466	0.457186	0.426409	0.432651	0.003632	0.575902	0.372577	0.618306	0.401471	0.330807	0.330807	0.417433	0.149476	0.149476	0.307203	0.614918	0.497733	0.664304	0.488352	0.620487	0.174672	0.18827	0.552978	0.516475	0.399442	0.146683	0.423373	0.493574	0.487252	0.114836	0.473481	0.13571
hsa-mir-345	0.352142	0.633215	0.350885	0.600371	0.309609	0.618652	0.626344	0.48282	0.477099	0.531556	0.577025	0.577935	0.606449	0.500824	0.59261	0.38524	0.617424	0.665835	0.532165	0.537012	0.462545	0.247627	0.586526	0.369477	0.606453	0.546092	0.451098	0.451098	0.438562	0.273499	0.273499	0.218826	0.625518	0.430855	0.63407	0.473877	0.613068	0	0.350254	0.669102	0.687797	0.403502	0.212694	0.426588	0.574049	0.544637	0	0.475213	0.00933954
hsa-mir-346	0.240156	0.487517	0.234542	0.502374	0.236723	0.473209	0.46372	0.401261	0.405061	0.488855	0.494751	0.496746	0.480979	0.418424	0.483009	0.172267	0.506571	0.549621	0.225591	0.227434	0.222946	0.113035	0.456272	0.326729	0.53758	0.378682	0.36957	0.36957	0.454163	0.298564	0.298564	0.00624798	0.53786	0.394015	0.506907	0.43733	0.497484	0.000209175	0.00393809	0.39252	0.515577	0.304616	0.10545	0.399664	0.380437	0.385084	0	0.466832	0.000465653
hsa-mir-34a	0.461338	0.683807	0.436585	0.630656	0.426654	0.693023	0.676495	0.565144	0.486487	0.61602	0.610041	0.602081	0.657036	0.562472	0.670183	0.178621	0.681147	0.67747	0.416787	0.413375	0.458209	0.144021	0.525656	0.395989	0.628986	0.436303	0.262511	0.262511	0.392695	0.106465	0.106465	0.223367	0.674632	0.563991	0.680339	0.500331	0.699287	0.114026	0.124043	0.501491	0.509153	0.416656	0.16265	0.446907	0.452677	0.450158	0.0770021	0.477115	0.0888472
hsa-mir-34b	0.418667	0.68769	0.513244	0.684834	0.500667	0.685112	0.699105	0.550137	0.523411	0.615831	0.669963	0.667228	0.687075	0.594007	0.647606	0.246195	0.669746	0.69109	0.501868	0.527417	0.361089	0.12397	0.560747	0.42193	0.675127	0.471464	0.282331	0.282331	0.384105	0.143862	0.143862	0.310971	0.688201	0.51352	0.662476	0.48893	0.732925	0.00459392	0.17519	0.551436	0.539593	0.437938	0.199631	0.429982	0.496933	0.445394	0.00121384	0.521361	0.125569
hsa-mir-34c	0.481388	0.699253	0.562135	0.698881	0.551272	0.696955	0.698017	0.582442	0.522405	0.610895	0.678485	0.669755	0.716533	0.618952	0.669292	0.28002	0.703884	0.727526	0.563227	0.558175	0.505411	0.122766	0.576985	0.419875	0.664771	0.476498	0.323473	0.323473	0.409908	0.144745	0.144745	0.31312	0.687942	0.575529	0.700735	0.528407	0.715211	0.156832	0.175761	0.537877	0.524989	0.426554	0.212178	0.423564	0.485728	0.425626	0.00145669	0.506643	0.125117
hsa-mir-350	0.153322	0.139191	0.170191	0.172368	0.171908	0.137263	0.149046	0.156237	0.163411	0.203787	0.197808	0.198158	0.158437	0.157183	0.143882	0.00309265	0.163542	0.164623	0.211109	0.212838	0.203651	0.000415748	0.00284739	0.24066	0.221764	0.000538908	0.403933	0.403933	0.00686142	0.0013518	0.0013518	0.00125913	0.152503	0.138476	0.159125	0.188026	0.147261	0	0.000948193	0.000570657	0.000651622	0.000928	0.000813288	0.000211174	0.000614651	0	0	0.000684145	5.81e-05
hsa-mir-352	0.00449624	0.00201677	0.000375476	0.000380401	0.000379373	0.00815164	0.000582886	0.00675049	0.000454016	0.00351623	0.000641459	0.000642204	0.000835232	0.000653308	0.000335815	0	0.000814605	0.000366749	0.000476024	0	0.00102598	0	0.0008996	0.00060657	0.000558364	0	0	0	0	0	0	0	0.000359469	0.00652556	0.000928441	0.000863819	0.000256654	0.00213535	0	0	0	0	0	0	0	0	0	0	0
hsa-mir-355	0.000345264	0.000367135	0.000370032	0.000374887	0.000373873	0.00225585	0.0011824	0.000496965	0.00124909	0.00240406	0.00037318	0.000373613	0.0004978	0.00126081	0.000530407	0	0.00112343	0.000250971	0.000151503	0.00010748	0.000213968	0	8.49e-05	0.00282167	0.00259753	0	0	0	0.000261432	0	0	0	0.00016964	0.000300333	0.00160582	0.000357223	0.000305745	0.00020167	0	0	0	0	0	0	0	0	0	0	0
hsa-mir-355p	0.00258027	0.00915823	0.00828816	0.00839677	0.0022314	0.0118051	0.009523	0.00776901	0.0101892	0.00277631	0.00996785	0.00997941	0.00455274	0.00929123	0.132778	0	0.0131815	0.00318868	0.00104377	0.00105236	0.00872661	0	0.000106878	0.000494441	0.000455145	0	0	0	0.0227028	0	0	0	0.128829	0.118952	0.00737134	0.156754	0.125685	0	0	0	0	0	0	0.00617884	0	0	0.000459692	0	0
hsa-mir-3591	0.000799411	0.459643	0.000740311	0.459896	0.000668218	0.460112	0.460454	0.324033	0.302917	0.447044	0.459635	0.460308	0.459412	0.334835	0.460945	0.000294427	0.440636	0.460199	0.000172143	0.000173559	0.000583714	0	0.449691	0.00056583	0.440446	0.405953	0.00021128	0.00021128	0.283533	0	0	0	0.438547	0.281947	0.45003	0.302836	0.445969	0	0	0.446144	0.444438	0.306	0.0841405	0.425812	0.434917	0.45529	0.000514286	0.391683	0
hsa-mir-3607	0.15499	0.538421	0.172843	0.451038	0.00629829	0.538258	0.539543	0.387941	0.290535	0.442332	0.472104	0.465169	0.527348	0.334746	0.529331	0.00282415	0.501634	0.540651	0.215251	0.217016	0.212333	0.00341253	0.451066	0.00450287	0.43497	0.382217	0.00303061	0.00303061	0.277761	0.00123478	0.00123478	0.00115038	0.504183	0.344284	0.530858	0.377396	0.434641	0	0.000869889	0.763077	0.437569	0.293208	0.0928624	0.412374	0.921046	0.44711	0	0.370973	5.28e-05
hsa-mir-361	0.458938	0.646962	0.435723	0.642104	0.398065	0.661149	0.643485	0.484853	0.475467	0.592347	0.67503	0.648599	0.662182	0.542618	0.638417	0.248742	0.656406	0.711088	0.365841	0.36895	0.406999	0.00272625	0.567807	0.400863	0.653462	0.388999	0.394178	0.394178	0.486629	0.26959	0.26959	0.356845	0.661753	0.506175	0.698045	0.547259	0.650891	0	0.00726829	0.664414	0.559419	0.301571	0.199267	0.428942	0.569933	0.44938	0.00773909	0.524437	0.00187212
hsa-mir-3610	0.00608056	0.29125	0.00313462	0.291092	0.00316715	0.291304	0.289127	0.309939	0.290223	0.296194	0.289547	0.293078	0.290243	0.286119	0.298246	0	0.296596	0.292625	0.000869697	0	0.00191676	0	0.293096	0.0010944	0.295816	0.29976	0	0	0.298972	0	0	0	0.293936	0.287538	0.29316	0.281774	0.30343	0.00389891	0	0.304304	0.296257	0.31017	0.136039	0.300871	0.297119	0.297001	0	0.296646	0
hsa-mir-3611	0.158606	0.441	0.00741833	0.43538	0.00909115	0.443556	0.442447	0.330471	0.291001	0.435395	0.442909	0.442978	0.434608	0.421893	0.446874	0.0335022	0.434886	0.52768	0.00361855	0.0044766	0.215482	4.05e-05	0.438644	0.00306563	0.430692	0.390177	0.000255052	0.000255052	0.27884	0.000313384	0.000313384	0.0130583	0.428251	0.291293	0.442624	0.301281	0.433179	0	9.27e-05	0.434876	0.436667	0.305549	0.0937715	0.419828	0.418465	0.434949	0	0.387216	0.0032152
hsa-mir-3613	0.0694736	0.51571	0.0805387	0.486123	0.0794316	0.568451	0.512809	0.382427	0.318322	0.528214	0.527085	0.514313	0.544267	0.363503	0.511057	0.224544	0.457086	0.498642	0.0921454	0.0933309	0.191977	0.00125284	0.524951	0.227573	0.531196	0.375573	0.163533	0.163533	0.363855	0.00353198	0.00353198	0.00537584	0.475858	0.320428	0.522406	0.34435	0.513549	0	0.00196171	0.427112	0.434853	0.292324	0.0933988	0.40934	0.411166	0.444232	0.000151094	0.370527	0.00235388
hsa-mir-3614	0.00260991	0.479984	0.000179891	0.422935	0.000181758	0.422444	0.421896	0.332384	0.301878	0.412357	0.420779	0.422165	0.48882	0.353254	0.428081	0	0.494926	0.415384	0.001379	0.00134546	0.000162755	0	0.425509	0.000231885	0.423147	0.399411	0	0	0.286423	0	0	0	0.420266	0.286685	0.492847	0.296832	0.422078	0.000292427	0	0.419379	0.418552	0.303017	0.0862023	0.408164	0.404891	0.426974	0	0.389125	7.89e-05
hsa-mir-3619	0.201483	0.486693	0.224431	0.444303	0.100967	0.486986	0.490143	0.414705	0.327638	0.449256	0.404698	0.404707	0.49701	0.36138	0.498178	0.00402506	0.497826	0.503023	0.278851	0.281118	0.177972	0.00281888	0.39879	0.0159504	0.398662	0.383248	0.0195665	0.0195665	0.276816	0.00153902	0.00153902	0.00145356	0.492714	0.335588	0.502213	0.416995	0.446946	0	0.00111538	0.660004	0.394889	0.307613	0.100477	0.389316	0.78894	0.395055	0	0.369841	5.12e-05
hsa-mir-362	0.317463	0.597659	0.24205	0.555701	0.244243	0.580643	0.573671	0.421274	0.45314	0.484559	0.577156	0.581603	0.576355	0.507319	0.539199	0.0164507	0.555885	0.617227	0.222878	0.224676	0.349472	0.00675066	0.501071	0.327143	0.613377	0.397094	0.171269	0.171269	0.377144	0.25047	0.25047	0.331204	0.608552	0.413566	0.624175	0.415346	0.572147	0.00138449	0.00560512	0.561714	0.583603	0.30578	0.189628	0.419219	0.413564	0.529849	0.00416584	0.468364	0.00145887
hsa-mir-3620	0.00121365	0.420255	0.0006616	0.413855	0.000668467	0.419023	0.41695	0.318509	0.310792	0.412243	0.418863	0.420397	0.414029	0.34537	0.433258	0	0.415057	0.41632	0.00110862	0.0012041	0.000561511	0	0.421553	0.000203221	0.417336	0.396107	0	0	0.289809	0	0	0	0.412907	0.292027	0.421734	0.301078	0.417418	0	0	0.421041	0.417927	0.308662	0.0919761	0.40755	0.413977	0.417823	0	0.382926	0.00043986
hsa-mir-3622a	0.183935	0.510448	0.212947	0.52784	0.215125	0.509695	0.516406	0.334269	0.400784	0.425917	0.434786	0.437295	0.519709	0.439059	0.518794	0.00368828	0.517597	0.527598	0.0186091	0.0187663	0.255621	0.000145475	0.427248	0.298132	0.550352	0.387456	0.499908	0.499908	0.283667	0.00492458	0.00492458	0.596146	0.511602	0.363562	0.52319	0.289827	0.512959	0	0.00372678	0.811392	0.429874	0.302175	0.0856452	0.434797	0.414647	0.425586	0	0.378931	1.55e-05
hsa-mir-3622b	0.109906	0.52789	0.120703	0.422779	0.00459445	0.528201	0.478327	0.442249	0.304083	0.505727	0.427458	0.429408	0.537636	0.344802	0.483791	0.0018919	0.53993	0.548516	0.316503	0.151058	0.313508	0.00300578	0.59129	0.209659	0.509872	0.389365	0.00223045	0.00223045	0.283777	0.000826439	0.000826439	0.000770075	0.468501	0.38101	0.543854	0.427698	0.42497	0.759242	0.000582093	0.646991	0.430535	0.300744	0.083442	0.413732	0.759876	0.42601	0	0.37939	3.53e-05
hsa-mir-363	0.273407	0.597974	0.289534	0.595339	0.291201	0.614172	0.598981	0.430097	0.416446	0.574562	0.593587	0.59516	0.602347	0.482872	0.611596	0.131819	0.576631	0.579415	0.328508	0.333233	0.249747	0.00487373	0.570326	0.344516	0.598436	0.390954	0.277014	0.277014	0.450385	0.220697	0.220697	0.291988	0.640623	0.463836	0.586286	0.42123	0.621796	0.000118362	0.00647459	0.550662	0.542228	0.301242	0.177978	0.421139	0.428059	0.451034	0.00552485	0.501971	0.20137
hsa-mir-3646	0.217315	0.531249	0.12484	0.513283	0.126699	0.530922	0.530091	0.365917	0.343283	0.508222	0.551948	0.539347	0.507397	0.440356	0.508494	0.396775	0.482902	0.579356	0.14905	0.150736	0.295166	0.00186108	0.587219	0.1696	0.508322	0.383371	0.278705	0.278705	0.425555	0.00459913	0.00459913	0.0137788	0.476052	0.316398	0.509208	0.356543	0.482839	0	0.00273658	0.434085	0.441257	0.295167	0.083324	0.409594	0.421314	0.445994	0	0.370491	0.0027436
hsa-mir-3648	0.149215	0.364974	0.168595	0.379594	0.17009	0.361525	0.365269	0.39201	0.374489	0.391655	0.393069	0.391455	0.371704	0.396232	0.370649	0.546284	0.387287	0.375343	0.206816	0.208547	0.203098	0.00271299	0.498404	0.238137	0.401244	0.301754	0.39718	0.39718	0.518047	0.00646251	0.00646251	0.00615202	0.369623	0.353378	0.384933	0.370293	0.370248	0	0.00395208	0.301417	0.296438	0.288633	0.113515	0.310342	0.293353	0.298763	0	0.309368	0.000548457
hsa-mir-365	0.358481	0.333539	0.325174	0.329032	0.313344	0.331745	0.29825	0.373199	0.291804	0.25079	0.335891	0.335475	0.395922	0.299395	0.257118	0.420294	0.368047	0.431213	0.476425	0.481901	0.370284	0.108702	0.409592	0.395157	0.36683	0.0018753	0.360286	0.360286	0.472903	0.293588	0.293588	0.237031	0.38705	0.349812	0.414006	0.422483	0.432142	0.000201438	0.374951	0.00577258	0.255426	0.215635	0.226321	0.0136719	0.00213756	0	0.231345	0.314418	0.0206158
hsa-mir-365-1	0.183935	0.171792	0.212947	0.215703	0.215125	0.169608	0.180007	0.0142403	0.199292	0.0136839	0.0201094	0.0211209	0.199995	0.195279	0.172848	0.00368828	0.197022	0.203965	0.0186091	0.0187663	0.255621	0.000145475	0.00664588	0.298132	0.274659	0.000188581	0.499908	0.499908	0.00415276	0.00492458	0.00492458	0.596146	0.194798	0.173318	0.198529	0.00571594	0.181215	0	0.00372678	0.783847	0.0011094	0.00225528	0.00723912	0.0424874	0.000213459	0	0	0.000963545	1.55e-05
hsa-mir-365-2	0.211173	0.197721	0.243857	0.246496	0.246593	0.197558	0.207393	0.0674366	0.224727	0.0679331	0.0802698	0.0813924	0.227057	0.222814	0.195948	0.0287811	0.225428	0.233821	0.0812945	0.0832797	0.259404	0.00522255	0.0202417	0.325479	0.301254	0.00675935	0.487637	0.487637	0.0976881	0.0152191	0.0152191	0.580496	0.220931	0.201895	0.225807	0.0667319	0.21089	0	0.00902575	0.756295	0.00886282	0.00730893	0.0168588	0.0469236	0.0079188	0	0	0.0102299	0.0120502
hsa-mir-3653	0.163471	0.49592	0.0120233	0.429389	0.0119131	0.428651	0.427627	0.328265	0.304987	0.422448	0.429819	0.429953	0.428182	0.349226	0.427467	0.00201215	0.508137	0.513626	0.00676182	0.00682425	0.00956344	0.00217734	0.427204	0.0127239	0.430929	0.396341	0.0150922	0.0150922	0.281873	0.000746434	0.000746434	0.000701325	0.408655	0.361802	0.510519	0.388873	0.49808	0	0.000555884	0.42515	0.425194	0.296838	0.0917849	0.417592	0.408046	0.420995	0	0.39925	2.14e-05
hsa-mir-3654	0.15499	0.496876	0.172843	0.42812	0.00629829	0.496747	0.500018	0.394073	0.3016	0.412322	0.430558	0.431527	0.504663	0.339839	0.503321	0.00282415	0.508268	0.511379	0.215251	0.217016	0.212333	0.00341253	0.429057	0.00450287	0.423011	0.388723	0.00303061	0.00303061	0.282401	0.00123478	0.00123478	0.00115038	0.497726	0.352293	0.508849	0.389058	0.42736	0	0.000869889	0.757191	0.425521	0.302802	0.0980501	0.412366	0.914065	0.425174	0	0.382364	5.28e-05
hsa-mir-3656	0.105961	0.468486	0.122179	0.480829	0.123993	0.469713	0.472713	0.375306	0.34731	0.473911	0.484084	0.483022	0.474548	0.392412	0.465755	0.0758563	0.474927	0.473712	0.136399	0.139112	0.0644559	0.0174934	0.444134	0.13629	0.481433	0.403688	0.0490987	0.0490987	0.404365	0.0351543	0.0351543	0.0571483	0.463243	0.342679	0.47766	0.361568	0.476491	0	0.0189197	0.439668	0.437103	0.312673	0.111309	0.424971	0.426407	0.420983	0	0.394668	0.0409203
hsa-mir-3658	0.16494	0.483324	0.00888142	0.458326	0.00829632	0.484165	0.556408	0.317192	0.286761	0.448561	0.485017	0.478822	0.45834	0.418938	0.540941	0.00247799	0.513393	0.55335	0.228785	0.230659	0.22485	0.787499	0.456527	0.00456742	0.44082	0.890266	0.0034398	0.0034398	0.276929	0.00108389	0.00108389	0.0010102	0.517422	0.345451	0.541784	0.386917	0.516928	0	0.00076834	0.439167	0.770685	0.301651	0.465021	0.412838	0.430092	0.450307	0	0.383638	4.6e-05
hsa-mir-365a	0.227694	0.583014	0.407565	0.643785	0.396657	0.590542	0.63488	0.50373	0.50054	0.605905	0.652623	0.656243	0.601499	0.528397	0.597225	0.158499	0.568447	0.575236	0.341315	0.344037	0.232945	0.00487267	0.49894	0.239492	0.579936	0.413092	0.233311	0.233311	0.476154	0.274187	0.274187	0.0186511	0.578967	0.476306	0.572551	0.415596	0.594176	0.000529886	0.00483746	0.442535	0.560742	0.30614	0.0937719	0.428227	0.421173	0.441103	0.0013823	0.48068	0.000712951
hsa-mir-365b	0.275048	0.61207	0.491322	0.686204	0.479149	0.620394	0.630124	0.537907	0.540424	0.644442	0.698174	0.701813	0.635553	0.563498	0.591526	0.196951	0.596858	0.6025	0.416618	0.419998	0.284128	0.00556544	0.513042	0.294469	0.612584	0.41354	0.288627	0.288627	0.517014	0.340703	0.340703	0.0223857	0.61043	0.469767	0.599908	0.439383	0.627021	0	0.00596627	0.444279	0.590051	0.306666	0.0945184	0.43009	0.42142	0.441103	0.00172423	0.503825	0.000802655
hsa-mir-3662	0.153322	0.553156	0.170191	0.540858	0.171908	0.552884	0.555452	0.393841	0.371057	0.543699	0.583401	0.569936	0.533915	0.411359	0.533621	0.00309265	0.510297	0.548037	0.211109	0.212838	0.203651	0.000415748	0.453664	0.24066	0.548379	0.385298	0.403933	0.403933	0.276244	0.0013518	0.0013518	0.00125913	0.505009	0.343425	0.531803	0.382319	0.50928	0	0.000948193	0.436091	0.442627	0.297199	0.0875258	0.414755	0.424015	0.451599	0	0.377381	5.81e-05
hsa-mir-3663	0.126566	0.478051	0.141901	0.486995	0.141151	0.478447	0.478603	0.389988	0.361077	0.418879	0.504048	0.507493	0.480431	0.401032	0.431489	0.00237296	0.428908	0.495789	0.00759974	0.00786208	0.00672446	7.02e-05	0.416859	0.00271797	0.50531	0.395168	0.000337466	0.000337466	0.291198	0.000560052	0.000560052	0.00282714	0.519674	0.336116	0.483997	0.29653	0.485318	0	0.000127112	0.416599	0.421621	0.304399	0.0957838	0.409546	0.410132	0.422684	0.000261552	0.383469	0.000970428
hsa-mir-3664	0.179245	0.517433	0.200973	0.537099	0.203029	0.51766	0.521131	0.411362	0.392009	0.549876	0.554356	0.561796	0.527703	0.421756	0.527607	0.00625642	0.514288	0.535038	0.24603	0.248067	0.249537	0.000284738	0.435652	0.286428	0.562015	0.396837	0.00489725	0.00489725	0.546144	0.792622	0.792622	0.00615623	0.51691	0.373201	0.525985	0.405211	0.521013	0	0.00588025	0.442665	0.781706	0.308901	0.087989	0.40793	0.416438	0.437189	0	0.664248	0.000210909
hsa-mir-3666	0.129377	0.531997	0.144041	0.52525	0.145509	0.531918	0.536833	0.38686	0.362872	0.52804	0.483116	0.481816	0.519203	0.405876	0.523784	0.00293092	0.49961	0.532827	0.178907	0.18037	0.0151508	0.000195596	0.457354	0.0197968	0.450855	0.387686	0.0274302	0.0274302	0.287418	0.000919903	0.000919903	0.000889004	0.495889	0.284212	0.523504	0.372358	0.500279	0	0.000698876	0.441576	0.44351	0.298481	0.0903443	0.419804	0.420105	0.454186	0	0.384333	1.54e-05
hsa-mir-367	0.454604	0.651345	0.454203	0.678818	0.445949	0.670754	0.674724	0.524565	0.479929	0.630735	0.687963	0.670073	0.669233	0.567391	0.710275	0.143396	0.685939	0.661579	0.473893	0.477266	0.357366	0.203062	0.550741	0.301052	0.655995	0.517034	0.242362	0.242362	0.479157	0.22332	0.22332	0.291999	0.744012	0.50555	0.698481	0.539519	0.729952	0.00598312	0.019783	0.552208	0.61953	0.421626	0.265247	0.425441	0.430103	0.449983	0.00636037	0.618146	0.00570986
hsa-mir-3673	0.15499	0.139713	0.172843	0.00630776	0.00629829	0.139136	0.147813	0.157357	0.00548304	0.00535654	0.00663612	0.00688694	0.159353	0.00644061	0.145975	0.00282415	0.162744	0.16632	0.215251	0.217016	0.212333	0.00341253	0.00259946	0.00450287	0.00479102	0.00442015	0.00303061	0.00303061	0.00617968	0.00123478	0.00123478	0.00115038	0.155765	0.141535	0.162183	0.190571	0.00599598	0	0.000869889	0.659112	0.0030754	0.00181187	0.00360927	0.000192326	1	0	0	0.00158826	5.28e-05
hsa-mir-3676	0.112296	0.225125	0.276003	0.2795	0.278815	0.228764	0.235501	0.253385	0.261001	0.200795	0.325349	0.326599	0.254099	0.255825	0.142455	0.386282	0.122127	0.125174	0.151615	0.154852	0.147278	0.000596318	0.266794	0.247648	0.229751	0.000772794	0.27999	0.27999	0.00895758	0.00863256	0.00863256	0.0124071	0.113301	0.267752	0.306513	0.136446	0.241256	0.000513802	0.559815	0.00226275	0.00320061	0.321498	0.00373002	0.00225148	0.00087286	0.000757651	0	0.00628573	0.395157
hsa-mir-3677	0.15499	0.411428	0.172843	0.351527	0.00629829	0.411644	0.414018	0.41077	0.30383	0.351598	0.344814	0.34816	0.428006	0.341425	0.420661	0.00282415	0.435265	0.433767	0.215251	0.217016	0.212333	0.00341253	0.348874	0.00450287	0.338591	0.347936	0.00303061	0.00303061	0.294913	0.00123478	0.00123478	0.00115038	0.415488	0.357475	0.428666	0.386796	0.354226	0	0.000869889	0.682333	0.354887	0.309756	0.0974603	0.357601	0.846742	0.349742	0	0.349683	5.28e-05
hsa-mir-3682	0.15499	0.456263	0.172843	0.396801	0.00629829	0.456415	0.461234	0.394844	0.293699	0.391443	0.389873	0.397299	0.472426	0.333121	0.468545	0.00282415	0.495312	0.475295	0.215251	0.217016	0.212333	0.00341253	0.396852	0.00450287	0.399868	0.379416	0.00303061	0.00303061	0.283292	0.00123478	0.00123478	0.00115038	0.475134	0.355156	0.476644	0.387812	0.401779	0	0.000869889	0.74017	0.399397	0.301096	0.0830821	0.383018	0.891767	0.390874	0	0.369323	5.28e-05
hsa-mir-3686	0.158606	0.47307	0.00741833	0.457506	0.00909115	0.476378	0.472618	0.321371	0.29424	0.45073	0.47529	0.470316	0.457169	0.418528	0.467076	0.0335022	0.436131	0.548712	0.00361855	0.0044766	0.215482	4.05e-05	0.452162	0.00306563	0.443153	0.396978	0.000255052	0.000255052	0.284394	0.000313384	0.000313384	0.0130583	0.43526	0.276016	0.456141	0.300411	0.440643	0	9.27e-05	0.439764	0.449134	0.303131	0.0926105	0.427217	0.431282	0.453006	0	0.387158	0.0032152
hsa-mir-3687	0.149215	0.37929	0.168595	0.40655	0.17009	0.376526	0.382869	0.398188	0.36205	0.416941	0.408179	0.414683	0.398672	0.381294	0.386201	0.546284	0.395437	0.399322	0.206816	0.208547	0.203098	0.00271299	0.515806	0.238137	0.421003	0.323355	0.39718	0.39718	0.494303	0.00646251	0.00646251	0.00615202	0.399044	0.362673	0.402335	0.390714	0.406296	0	0.00395208	0.331126	0.313404	0.308402	0.110703	0.316777	0.334578	0.329615	0	0.325351	0.000548457
hsa-mir-3689d	0.15499	0.523281	0.172843	0.441504	0.00629829	0.523725	0.52831	0.390132	0.295304	0.434021	0.457326	0.455234	0.517848	0.343217	0.52229	0.00282415	0.507002	0.530068	0.215251	0.217016	0.212333	0.00341253	0.445805	0.00450287	0.435991	0.388234	0.00303061	0.00303061	0.28846	0.00123478	0.00123478	0.00115038	0.507753	0.349319	0.525597	0.393163	0.437697	0	0.000869889	0.764001	0.442606	0.292916	0.0946304	0.413998	0.920092	0.443501	0	0.38037	5.28e-05
hsa-mir-369	0.219106	0.578724	0.169734	0.53183	0.171886	0.534503	0.537076	0.388067	0.369003	0.503562	0.56284	0.562311	0.546684	0.455476	0.530713	0.0200827	0.548723	0.575694	0.133598	0.134999	0.296422	0.00132237	0.455084	0.237004	0.549913	0.38513	0.151627	0.151627	0.424761	0.407833	0.407833	0.0114076	0.501224	0.355645	0.568555	0.35233	0.512857	0.000103129	0.00352294	0.440772	0.620971	0.302952	0.104983	0.421966	0.421687	0.449084	0	0.523128	0.00155433
hsa-mir-370	0.460399	0.637967	0.368924	0.607048	0.342778	0.657552	0.628231	0.503962	0.475851	0.660969	0.606942	0.604637	0.65533	0.53085	0.667131	0.187624	0.656313	0.703013	0.405828	0.409302	0.468297	0.00393683	0.559821	0.332195	0.6363	0.3959	0.283104	0.283104	0.438293	0.195737	0.195737	0.257746	0.6472	0.505153	0.673329	0.471601	0.651438	0.000814003	0.0120658	0.598947	0.523883	0.407416	0.166712	0.424529	0.529496	0.449444	0.152427	0.590887	0.00479676
hsa-mir-371	0.237492	0.22466	0.270226	0.217162	0.216422	0.224906	0.232654	0.175227	0.198479	0.137829	0.147539	0.147611	0.250952	0.199131	0.270853	0.0209786	0.252048	0.262224	0.224685	0.227473	0.303974	0.00415129	0.013347	0.275002	0.256458	0.00536599	0.228024	0.228024	0.271865	0.338486	0.338486	0.273727	0.298599	0.22796	0.252084	0.341864	0.240694	0	0.00684976	0.569731	0.297773	0.00566797	0.0105091	0.0232879	0.370087	0	0.000788499	0.238143	0.00893701
hsa-mir-371a	0.144537	0.317099	0.165955	0.298419	0.16467	0.309868	0.275393	0.2785	0.303052	0.31092	0.277037	0.275908	0.293651	0.286193	0.273826	0.0257277	0.313047	0.330215	0.139971	0.142088	0.111765	0.00430684	0.297409	0.127251	0.265365	0.222997	0.0170744	0.0170744	0.302329	0.0112665	0.0112665	0.198857	0.307271	0.333404	0.298973	0.360883	0.322188	0	0.0128479	0.225085	0.223617	0.234178	0.256025	0.22409	0.218008	0.222373	0.00045357	0.292823	0.00795039
hsa-mir-371b	0.00907872	0.40826	0.00840035	0.416301	0.00851082	0.405649	0.402006	0.33055	0.317828	0.396256	0.404925	0.409941	0.417312	0.346478	0.411065	0.00169387	0.460925	0.406583	0.00510817	0.00525391	0.00552444	0.00244792	0.415339	0.00371728	0.406847	0.388931	0.000515046	0.000515046	0.303973	0.00027526	0.00027526	0.00230016	0.411894	0.294842	0.423694	0.304885	0.415318	0	0.000354584	0.40648	0.405012	0.322944	0.100269	0.399074	0.394581	0.405182	0	0.381267	0.000407777
hsa-mir-372	0.429797	0.645738	0.413605	0.651424	0.372073	0.680577	0.682722	0.505931	0.46824	0.638679	0.64866	0.648862	0.659259	0.554324	0.661424	0.140487	0.656686	0.704542	0.479725	0.483726	0.50667	0.197992	0.562656	0.381967	0.634216	0.530535	0.387306	0.387306	0.481767	0.225888	0.225888	0.289557	0.662947	0.495041	0.673308	0.493772	0.66263	0.000597422	0.0137619	0.632798	0.628991	0.38088	0.267244	0.442587	0.555053	0.467144	0.00107092	0.520782	0.00624359
hsa-mir-373	0.510329	0.72154	0.511915	0.70489	0.481391	0.715881	0.719308	0.536126	0.502201	0.657494	0.711782	0.696735	0.703378	0.59603	0.634635	0.252271	0.670813	0.795392	0.53893	0.544393	0.454205	0.156337	0.592385	0.339804	0.672129	0.505268	0.356831	0.356831	0.44566	0.183222	0.183222	0.358208	0.699122	0.569468	0.710888	0.536636	0.736791	0.000472976	0.222759	0.596703	0.593579	0.511069	0.231318	0.439397	0.53094	0.466216	0.000847842	0.581653	0.00931996
hsa-mir-374a	0.276948	0.653217	0.374657	0.617984	0.37827	0.59052	0.595943	0.512935	0.436315	0.565092	0.596103	0.598242	0.641254	0.516135	0.563328	0.164456	0.596095	0.632731	0.443554	0.447033	0.279313	0.00354343	0.551089	0.321476	0.578417	0.389198	0.239214	0.239214	0.44908	0.271715	0.271715	0.371034	0.625867	0.456019	0.607521	0.45985	0.604242	0.00330131	0.0107295	0.439566	0.544059	0.295462	0.203269	0.419692	0.417031	0.430291	0.000306423	0.46851	0.00545319
hsa-mir-374b	0.226291	0.599671	0.261204	0.565531	0.26356	0.563177	0.555553	0.449628	0.396181	0.469955	0.570913	0.576019	0.579662	0.464409	0.524664	0.181857	0.519999	0.580572	0.193987	0.195708	0.309123	0.00136013	0.608492	0.273377	0.592532	0.391473	0.317626	0.317626	0.372348	0.00835987	0.00835987	0.388231	0.570786	0.396352	0.593007	0.385634	0.542736	0.00385334	0.00554128	0.584537	0.489191	0.302589	0.214829	0.431334	0.415373	0.540463	0.000981475	0.379957	0.00473471
hsa-mir-375	0.51172	0.576499	0.527694	0.570346	0.503935	0.560942	0.554642	0.537903	0.493258	0.511416	0.496721	0.49838	0.566054	0.558232	0.531593	0.25767	0.633897	0.591302	0.476311	0.446126	0.527113	0.131223	0.475366	0.360414	0.541401	0.397077	0.306791	0.306791	0.455926	0.158222	0.158222	0.308277	0.57111	0.657253	0.602103	0.560641	0.621724	0.168761	0.191851	0.437727	0.429779	0.451116	0.24639	0.339686	0.386517	0.31233	0.00121392	0.470857	0.0038748
hsa-mir-376	0.266218	0.240777	0.247328	0.250203	0.251048	0.268365	0.213151	0.27002	0.229837	0.399625	0.289543	0.286993	0.276245	0.230553	0.244927	0.255778	0.23283	0.19916	0.300153	0.304572	0.167782	0.00286093	0.17411	0.187059	0.375139	0.00370276	0.174604	0.174604	0.351384	0.0053119	0.0053119	0.107892	0.273239	0.250518	0.349745	0.252113	0.291139	0	0.00625025	0.00293871	0.00483321	0.453765	0.00424953	0.00137699	0.00316184	0	0	0.607301	0.0174786
hsa-mir-376a	0.411059	0.659092	0.460744	0.639921	0.421105	0.629107	0.637311	0.545608	0.510317	0.619686	0.61931	0.624245	0.674268	0.533537	0.616649	0.398498	0.643944	0.62164	0.479189	0.482961	0.432003	0.00569159	0.576605	0.43669	0.694345	0.398924	0.464924	0.464924	0.448107	0.282106	0.282106	0.227382	0.661293	0.474894	0.66125	0.476975	0.60838	0.00264034	0.360011	0.661577	0.552977	0.55022	0.09741	0.417406	0.559494	0.42534	0.00335754	0.616611	0.00479756
hsa-mir-376a-1	0.19447	0.302763	0.444929	0.450536	0.449379	0.321832	0.336537	0.359659	0.267523	0.338059	0.39311	0.330982	0.295932	0.293217	0.160054	0.0079338	0.253137	0.358319	0.229359	0.231282	0.223625	0.000538909	0.00591901	0.206479	0.191906	0.000698352	0.144334	0.144334	0.243864	0.330025	0.330025	0.00700714	0.22892	0.342423	0.152456	0.271713	0.328799	0	0.00474318	0.00112522	0.290438	0.0039539	0.00195535	0.000704207	0.000792714	0	0	0.245069	0.000406875
hsa-mir-376a-2	0.19447	0.531621	0.444929	0.603211	0.449379	0.541744	0.544632	0.496015	0.440047	0.547244	0.576732	0.542891	0.525851	0.488951	0.467515	0.0079338	0.516715	0.559674	0.229359	0.231282	0.223625	0.000538909	0.384651	0.206479	0.48353	0.363392	0.144334	0.144334	0.416637	0.330025	0.330025	0.00700714	0.508498	0.451163	0.45792	0.421257	0.549067	0	0.00474318	0.389245	0.537659	0.298919	0.108783	0.388625	0.376678	0.382013	0	0.483474	0.000406875
hsa-mir-376b	0.111653	0.438491	0.107286	0.483271	0.107229	0.523508	0.500149	0.370969	0.31312	0.461555	0.436399	0.440366	0.434557	0.337313	0.493214	0.00226815	0.481924	0.501079	0.00660616	0.00639557	0.0117832	7.52e-05	0.432289	0.00597229	0.429882	0.395301	0.00148336	0.00148336	0.284878	0.00400811	0.00400811	0.000880893	0.42813	0.334248	0.436948	0.291926	0.43152	0.00141198	0.00203896	0.427123	0.431087	0.302176	0.0904622	0.407818	0.407421	0.423809	0.0021387	0.375954	0.000203057
hsa-mir-376c	0.330585	0.579406	0.314569	0.571451	0.273789	0.606967	0.61535	0.454326	0.410827	0.549195	0.589551	0.567976	0.566535	0.45162	0.578796	0.1507	0.648017	0.585731	0.304737	0.307199	0.217499	0.00330618	0.546458	0.220048	0.598268	0.38232	0.116038	0.116038	0.353359	0.0115221	0.0115221	0.147445	0.567519	0.461119	0.635906	0.418757	0.556205	0.000146369	0.00717075	0.519221	0.439723	0.501717	0.203277	0.41328	0.556378	0.432499	0	0.520698	0.000395618
hsa-mir-377	0.348194	0.62501	0.365396	0.611699	0.311413	0.643605	0.623714	0.504333	0.425271	0.57128	0.620619	0.619249	0.652124	0.488207	0.673193	0.24207	0.617913	0.63651	0.450594	0.455385	0.402887	0.00292573	0.558239	0.299531	0.576463	0.385479	0.222566	0.222566	0.454513	0.261274	0.261274	0.157001	0.621952	0.435951	0.628914	0.490796	0.628038	0	0.00581696	0.529316	0.552952	0.298758	0.191834	0.428023	0.561833	0.450461	0.00679301	0.472672	0.012277
hsa-mir-378	0.508611	0.446381	0.540046	0.518124	0.507604	0.546391	0.482843	0.526676	0.477571	0.449339	0.503695	0.504529	0.573647	0.527281	0.47387	0.326953	0.515785	0.47597	0.513383	0.517546	0.575901	0.0061928	0.270339	0.36283	0.46445	0.00796388	0.38362	0.38362	0.333302	0.198039	0.198039	0.256879	0.579779	0.46101	0.562895	0.465622	0.572394	0.00159464	0.242106	0.312628	0.17161	0.332987	0.149914	0.0282478	0.199423	0.000377433	0.144713	0.392328	0.00588396
hsa-mir-378a	0.408594	0.61923	0.419085	0.606849	0.3878	0.596387	0.608209	0.476705	0.469903	0.523247	0.593224	0.593118	0.607386	0.523274	0.65791	0.144766	0.613597	0.635207	0.407552	0.411757	0.488304	0.19883	0.51773	0.435304	0.642134	0.519009	0.306439	0.306439	0.424094	0.220768	0.220768	0.333275	0.612931	0.487962	0.630343	0.477951	0.628607	0.000278112	0.00798986	0.598736	0.608569	0.304999	0.266568	0.409302	0.523594	0.492991	0.00605407	0.447631	0.012001
hsa-mir-378b	0.172112	0.501076	0.213837	0.480312	0.135291	0.501015	0.537895	0.42305	0.361033	0.480503	0.492352	0.490863	0.510874	0.432097	0.550781	0.00474176	0.552509	0.506494	0.372274	0.375323	0.227278	0.420622	0.422697	0.0116675	0.42481	0.661215	0.00428648	0.00428648	0.295393	0.00819397	0.00819397	0.00352083	0.542162	0.42039	0.510213	0.399123	0.518078	0	0.00109689	0.582095	0.586477	0.302719	0.29344	0.399844	0.656586	0.413771	0	0.37538	0.000392963
hsa-mir-378c	0.172112	0.50024	0.213837	0.479951	0.135291	0.500206	0.538468	0.421541	0.359338	0.480383	0.491899	0.491302	0.51047	0.428704	0.54942	0.00474176	0.552693	0.505821	0.372274	0.375323	0.227278	0.420622	0.422043	0.0116675	0.421198	0.659759	0.00428648	0.00428648	0.29308	0.00819397	0.00819397	0.00352083	0.541479	0.420181	0.50956	0.398124	0.518164	0	0.00109689	0.58179	0.585356	0.301985	0.294437	0.399177	0.656047	0.414139	0	0.373856	0.000392963
hsa-mir-378d-1	0.172112	0.173575	0.213837	0.13561	0.135291	0.173267	0.257737	0.197369	0.125407	0.156574	0.157139	0.157374	0.196569	0.206033	0.256993	0.00474176	0.283607	0.180759	0.372274	0.375323	0.227278	0.420622	0.00331026	0.0116675	0.0120684	0.532523	0.00428648	0.00428648	0.015872	0.00819397	0.00819397	0.00352083	0.276428	0.29541	0.178343	0.205846	0.199321	0	0.00109689	0.330894	0.351892	0.00296859	0.399559	0.000215779	0.500989	0	0	0.00842732	0.000392963
hsa-mir-378d-2	0.172112	0.173575	0.213837	0.13561	0.135291	0.173267	0.257737	0.197369	0.125407	0.156574	0.157139	0.157374	0.196569	0.206033	0.256993	0.00474176	0.283607	0.180759	0.372274	0.375323	0.227278	0.420622	0.00331026	0.0116675	0.0120684	0.532523	0.00428648	0.00428648	0.015872	0.00819397	0.00819397	0.00352083	0.276428	0.29541	0.178343	0.205846	0.199321	0	0.00109689	0.330894	0.351892	0.00296859	0.399559	0.000215779	0.500989	0	0	0.00842732	0.000392963
hsa-mir-378e	0.172112	0.499196	0.213837	0.478925	0.135291	0.49918	0.53725	0.421663	0.3605	0.47927	0.490872	0.490042	0.509447	0.428024	0.548649	0.00474176	0.551734	0.505157	0.372274	0.375323	0.227278	0.420622	0.421086	0.0116675	0.420806	0.658818	0.00428648	0.00428648	0.292709	0.00819397	0.00819397	0.00352083	0.540626	0.418374	0.508603	0.397235	0.516778	0	0.00109689	0.580655	0.584798	0.302034	0.295352	0.397204	0.655182	0.413691	0	0.371972	0.000392963
hsa-mir-378f	0.172112	0.499025	0.213837	0.478094	0.135291	0.499136	0.536093	0.421123	0.361692	0.480266	0.490502	0.489281	0.50866	0.429677	0.549134	0.00474176	0.551851	0.504333	0.372274	0.375323	0.227278	0.420622	0.420386	0.0116675	0.421073	0.659072	0.00428648	0.00428648	0.291855	0.00819397	0.00819397	0.00352083	0.540011	0.417305	0.507902	0.396495	0.516454	0	0.00109689	0.581554	0.584564	0.304797	0.293693	0.397338	0.653776	0.411468	0	0.373278	0.000392963
hsa-mir-378g	0.195155	0.551784	0.240008	0.531016	0.167667	0.552243	0.59018	0.429365	0.365836	0.5286	0.547967	0.547926	0.557292	0.455397	0.59283	0.0198257	0.578434	0.554574	0.392119	0.395747	0.235266	0.416453	0.45629	0.0472611	0.46276	0.657874	0.0138594	0.0138594	0.318772	0.0142936	0.0142936	0.0146588	0.574863	0.430941	0.551602	0.414936	0.548067	0	0.00434115	0.602739	0.623081	0.308287	0.293017	0.418603	0.670005	0.450547	0	0.39148	0.00755139
hsa-mir-378h	0.172112	0.502862	0.213837	0.482375	0.135291	0.502967	0.54037	0.421089	0.359097	0.481891	0.494381	0.49405	0.512969	0.428221	0.549471	0.00474176	0.554463	0.507707	0.372274	0.375323	0.227278	0.420622	0.422792	0.0116675	0.423421	0.662686	0.00428648	0.00428648	0.291024	0.00819397	0.00819397	0.00352083	0.541346	0.421044	0.510309	0.397155	0.517346	0	0.00109689	0.58153	0.586786	0.30149	0.292472	0.400706	0.656491	0.413944	0	0.375705	0.000392963
hsa-mir-378i	0.141739	0.485129	0.175292	0.467548	0.110548	0.484792	0.515751	0.404036	0.347961	0.465857	0.477433	0.476816	0.492741	0.410242	0.527049	0.00381849	0.527756	0.489737	0.305792	0.308338	0.185724	0.340428	0.421721	0.00954626	0.420096	0.608994	0.0034525	0.0034525	0.29175	0.00660058	0.00660058	0.00283502	0.517549	0.394611	0.493538	0.379917	0.500493	0	0.000882779	0.550182	0.551931	0.301696	0.256357	0.399156	0.608187	0.414139	0	0.373038	0.000577089
hsa-mir-379	0.221701	0.55348	0.196422	0.530634	0.198285	0.51571	0.539678	0.439355	0.404079	0.535618	0.557214	0.525159	0.564488	0.477414	0.538473	0.193545	0.588243	0.578782	0.23243	0.234361	0.250958	0.00121863	0.501794	0.300754	0.560499	0.392398	0.147373	0.147373	0.470138	0.335432	0.335432	0.00648287	0.557309	0.395771	0.615686	0.45515	0.561814	0.000153314	0.00416514	0.42905	0.580695	0.307953	0.0973182	0.417333	0.419208	0.427151	0	0.501467	0.000542534
hsa-mir-380	0.0749247	0.489931	0.00697448	0.447948	0.00428411	0.483757	0.454663	0.368296	0.35941	0.439333	0.454276	0.456571	0.453089	0.358323	0.547779	0.00102945	0.44581	0.45726	0.113516	0.114513	0.0170582	1.32e-05	0.449441	0.00785321	0.444349	0.408049	0.000299206	0.000299206	0.300663	0.000282603	0.000282603	0.00161894	0.511703	0.358002	0.459177	0.348905	0.484035	5.61e-05	4.28e-05	0.44924	0.445049	0.308932	0.0978489	0.431011	0.428786	0.447948	0.000994629	0.395062	0.000431534
hsa-mir-381	0.377638	0.685299	0.494372	0.68254	0.453782	0.682277	0.693442	0.551486	0.500598	0.683096	0.710607	0.703011	0.700263	0.577236	0.709579	0.136018	0.666416	0.632889	0.496055	0.500098	0.400803	0.0115781	0.545057	0.421755	0.687152	0.395536	0.190947	0.190947	0.469834	0.218676	0.218676	0.131258	0.674087	0.502934	0.723454	0.463021	0.663131	0.000607019	0.0104954	0.518269	0.542061	0.428149	0.180335	0.42802	0.546376	0.449028	0.00108133	0.613308	0.0044659
hsa-mir-382	0.388848	0.564182	0.29407	0.55066	0.245137	0.550437	0.587573	0.463169	0.410676	0.534566	0.515137	0.518132	0.597153	0.479248	0.5772	0.10213	0.600543	0.527001	0.311511	0.314116	0.200039	0.00465136	0.427149	0.125425	0.530624	0.390831	0.166932	0.166932	0.323899	0.00765477	0.00765477	0.194453	0.581793	0.444626	0.586444	0.393596	0.550708	0.00309485	0.00899125	0.626043	0.426256	0.434492	0.0935107	0.417596	0.540186	0.415954	0.187951	0.504237	0.0054115
hsa-mir-383	0.328524	0.652412	0.453218	0.65951	0.422084	0.639578	0.628243	0.523819	0.457311	0.639507	0.681052	0.65682	0.652268	0.517892	0.629473	0.142274	0.582175	0.623189	0.411501	0.41571	0.251655	0.00510123	0.548849	0.236134	0.627075	0.398767	0.197407	0.197407	0.399653	0.0110778	0.0110778	0.1339	0.629407	0.479318	0.669051	0.480814	0.671731	0.000640696	0.011222	0.522237	0.443542	0.428348	0.179146	0.423838	0.549084	0.442385	0.00271785	0.554315	0.0113197
hsa-mir-384	0.345491	0.538597	0.144177	0.490196	0.145047	0.545789	0.4875	0.399523	0.359649	0.545971	0.503841	0.504225	0.50797	0.407557	0.547158	0.0182205	0.482399	0.58835	0.165234	0.167319	0.207881	0.00292479	0.431498	0.237852	0.536252	0.392307	0.013677	0.013677	0.50621	0.394407	0.394407	0.0150547	0.504098	0.407417	0.537249	0.444978	0.559435	0	0.00631389	0.428696	0.598593	0.296529	0.101835	0.402189	0.410299	0.423567	0.000787983	0.589751	0.00660141
hsa-mir-3908	0.149215	0.51367	0.168595	0.529744	0.17009	0.512251	0.515366	0.390825	0.372037	0.535127	0.54247	0.548179	0.52153	0.41691	0.524842	0.546284	0.511393	0.532597	0.206816	0.208547	0.203098	0.00271299	0.638678	0.238137	0.547463	0.408294	0.39718	0.39718	0.509729	0.00646251	0.00646251	0.00615202	0.507882	0.352941	0.525208	0.394346	0.510106	0	0.00395208	0.446013	0.446051	0.318172	0.0979014	0.414976	0.4308	0.441937	0	0.399096	0.000548457
hsa-mir-3909	0.00279951	0.420779	0.00598489	0.412198	0.000138744	0.420788	0.418956	0.308639	0.298847	0.400072	0.42021	0.417517	0.410286	0.354264	0.420631	0	0.419122	0.494936	0.00156582	0.0015787	0.00884775	0	0.409753	0.000384422	0.410737	0.369414	0	0	0.291332	0	0	0	0.410753	0.284581	0.413508	0.291898	0.427576	0	0	0.411815	0.417351	0.287296	0.108385	0.789574	0.403317	0.411589	0.000854326	0.379643	0
hsa-mir-3913	0.00787858	0.434078	0.009026	0.431026	0.00917272	0.435086	0.432882	0.320054	0.306144	0.427496	0.434912	0.438173	0.429552	0.342952	0.443039	0.00468139	0.430578	0.438654	0.0095311	0.010468	0.00487134	0.000419623	0.438157	0.00537349	0.434443	0.39596	0.00326053	0.00326053	0.287971	0.00196113	0.00196113	0.00379747	0.430054	0.288589	0.440576	0.302128	0.429762	0	0.000875846	0.434695	0.431187	0.304976	0.100352	0.414742	0.415394	0.432179	0	0.381729	0.00419961
hsa-mir-3915	0.221373	0.510881	0.129242	0.455778	0.0109036	0.512683	0.511286	0.378819	0.29898	0.446475	0.464763	0.463673	0.510168	0.393565	0.508144	0.0261742	0.486726	0.571406	0.157917	0.159624	0.301679	0.00241804	0.446042	0.00533962	0.438876	0.391889	0.00230485	0.00230485	0.276663	0.00108753	0.00108753	0.0101845	0.492902	0.32888	0.505984	0.3586	0.437208	0	0.000674688	0.678781	0.442204	0.292714	0.0824862	0.42011	0.781458	0.446554	0	0.381483	0.00233649
hsa-mir-3923	0.149215	0.470744	0.168595	0.481375	0.17009	0.46811	0.470498	0.405274	0.38178	0.492338	0.499165	0.499034	0.472524	0.421216	0.478892	0.546284	0.487505	0.488222	0.206816	0.208547	0.203098	0.00271299	0.609127	0.238137	0.506591	0.386664	0.39718	0.39718	0.506336	0.00646251	0.00646251	0.00615202	0.474297	0.34651	0.495656	0.386203	0.485511	0	0.00395208	0.413756	0.407644	0.302261	0.0940376	0.400959	0.407971	0.411203	0	0.37597	0.000548457
hsa-mir-3925	0.000589821	0.45479	0.000204879	0.44332	0.000207005	0.452416	0.445749	0.327542	0.325273	0.439062	0.452085	0.446521	0.443011	0.359587	0.455852	8.73e-05	0.439048	0.453391	0.00385903	0.00394052	7.84e-05	0	0.448407	0.000144866	0.442426	0.407026	6.27e-05	6.27e-05	0.30866	0	0	0	0.538148	0.313036	0.448597	0.312954	0.43458	0	0	0.442893	0.447245	0.327376	0.104471	0.429902	0.426918	0.446243	0	0.398048	0.000274125
hsa-mir-3926	0.000589821	0.445408	0.000204879	0.432003	0.000207005	0.442891	0.441014	0.32516	0.300819	0.429688	0.442733	0.441308	0.431464	0.345756	0.446496	8.73e-05	0.429264	0.441648	0.00385903	0.00394052	7.84e-05	0	0.441771	0.000144866	0.431799	0.388629	6.27e-05	6.27e-05	0.28429	0	0	0	0.526447	0.284516	0.44196	0.297185	0.428736	0	0	0.433776	0.429735	0.299901	0.0938158	0.414427	0.420177	0.437885	0	0.385279	0.000274125
hsa-mir-3928	0.148977	0.500605	0.0181112	0.437032	0.0183582	0.435357	0.43364	0.390454	0.293912	0.422898	0.434511	0.437399	0.504415	0.340392	0.508357	0.00192348	0.500416	0.512438	0.00375182	0.00391631	0.0007299	4.62e-05	0.432269	0.00298659	0.425134	0.390124	0.000291907	0.000291907	0.281025	0.000357529	0.000357529	0.00290845	0.495182	0.352623	0.509584	0.30546	0.501409	0	0.000105446	0.435844	0.430795	0.305004	0.0906563	0.412339	0.421048	0.434718	0	0.385823	0.000522323
hsa-mir-3940	0.129377	0.314889	0.144041	0.334845	0.145509	0.314412	0.316178	0.373624	0.337492	0.352749	0.265035	0.271445	0.328715	0.342678	0.333694	0.00293092	0.350518	0.33102	0.178907	0.18037	0.0151508	0.000195596	0.271603	0.0197968	0.279825	0.28907	0.0274302	0.0274302	0.266739	0.000919903	0.000919903	0.000889004	0.337776	0.256186	0.337753	0.350235	0.337559	0	0.000698876	0.276614	0.27609	0.266048	0.0917569	0.27957	0.269352	0.271171	0	0.267772	1.54e-05
hsa-mir-3945	0.00608056	0.386732	0.00313462	0.382501	0.00316715	0.387323	0.386207	0.322544	0.302896	0.386403	0.385214	0.385498	0.381017	0.347339	0.389787	0	0.395749	0.387281	0.000869697	0	0.00191676	0	0.388493	0.0010944	0.393514	0.385601	0	0	0.296088	0	0	0	0.39167	0.293417	0.388558	0.295488	0.394237	0.00389891	0	0.396499	0.399871	0.29906	0.0977005	0.397434	0.376865	0.384748	0	0.369943	0
hsa-mir-3960	0.00549308	0.442121	0.00880819	0.37432	0.000569575	0.397972	0.385118	0.389205	0.335419	0.445992	0.377079	0.377147	0.378535	0.360983	0.456824	0.000664001	0.422438	0.438799	0.00488713	0.00492731	0.180837	0	0.384801	0.188736	0.464414	0.375648	0.000476485	0.000476485	0.316134	0	0	0	0.404654	0.342059	0.44939	0.349909	0.41182	0	0.000994287	0.379322	0.376453	0.331772	0.101927	0.390482	0.374533	0.381419	0.0272903	0.362524	0
hsa-mir-3976	0.186646	0.505722	0.209911	0.530245	0.212019	0.508087	0.515175	0.416038	0.386106	0.426289	0.545332	0.550872	0.520688	0.429775	0.437024	0.683705	0.52108	0.526693	0.25539	0.257484	0.25414	0.000592793	0.658427	0.296515	0.555842	0.3823	0.496122	0.496122	0.282069	0.0143611	0.0143611	0.00978485	0.504657	0.365906	0.521148	0.398806	0.505894	0	1	0.427674	0.424441	0.58451	0.0884342	0.40907	0.403558	0.418873	0	0.373603	9.91e-05
hsa-mir-409	0.48724	0.670457	0.468188	0.637312	0.435548	0.62123	0.630711	0.534376	0.456824	0.591352	0.640901	0.622078	0.676268	0.541966	0.622686	0.220726	0.67977	0.644776	0.466845	0.410442	0.461583	0.216595	0.582768	0.40952	0.664604	0.51805	0.253039	0.253039	0.425274	0.237708	0.237708	0.315209	0.650575	0.50269	0.659411	0.503701	0.607146	0.283911	0.00864355	0.620832	0.609202	0.423473	0.284347	0.414113	0.541832	0.419987	0	0.583216	0.00159693
hsa-mir-410	0.380968	0.650176	0.385685	0.619704	0.355988	0.650082	0.629373	0.494399	0.468512	0.585164	0.636582	0.637623	0.663658	0.53235	0.616219	0.293241	0.609191	0.656527	0.350764	0.35356	0.497572	0.00214117	0.589007	0.48211	0.65681	0.396051	0.415546	0.415546	0.473268	0.206323	0.206323	0.270328	0.663879	0.485299	0.680416	0.46837	0.658139	0.000937209	0.262806	0.612444	0.526827	0.378466	0.168304	0.426723	0.531103	0.439636	0.160937	0.496653	0.0014504
hsa-mir-411	0.291592	0.584239	0.27555	0.570013	0.278151	0.556515	0.546897	0.473314	0.414199	0.614969	0.593434	0.593745	0.598666	0.46297	0.596976	0.192762	0.598025	0.533386	0.332652	0.335498	0.179446	0.00232175	0.501185	0.249427	0.616951	0.392527	0.215705	0.215705	0.464805	0.331478	0.331478	0.00685711	0.595206	0.428778	0.600738	0.372582	0.570841	8.32e-05	0.00686495	0.428718	0.579157	0.484396	0.0983639	0.417474	0.418997	0.426726	0	0.668616	0.00164016
hsa-mir-412	0.153322	0.473391	0.170191	0.488705	0.171908	0.472535	0.47528	0.396453	0.369747	0.504119	0.502562	0.510963	0.481843	0.409689	0.485609	0.00309265	0.490431	0.492838	0.211109	0.212838	0.203651	0.000415748	0.411011	0.24066	0.512735	0.381472	0.403933	0.403933	0.289544	0.0013518	0.0013518	0.00125913	0.474605	0.346023	0.48915	0.383784	0.480069	0	0.000948193	0.412829	0.412261	0.298964	0.0927518	0.419795	0.40558	0.409053	0	0.377818	5.81e-05
hsa-mir-421	0.322597	0.607406	0.285316	0.590591	0.287858	0.572576	0.556333	0.436156	0.407361	0.537287	0.58582	0.615853	0.628206	0.47326	0.576804	0.193582	0.59163	0.639553	0.300711	0.303578	0.340712	0.00441911	0.581464	0.33441	0.595932	0.402908	0.152496	0.152496	0.502682	0.503017	0.503017	0.206156	0.588836	0.455124	0.618892	0.458448	0.595996	0	0.0173955	0.446135	0.626338	0.312033	0.215562	0.433114	0.431351	0.562614	0.00376715	0.500048	0.0054508
hsa-mir-422a	0.37936	0.630358	0.38185	0.603726	0.384124	0.59078	0.587845	0.466263	0.453975	0.547688	0.578922	0.577784	0.657474	0.501468	0.579344	0.0108587	0.569611	0.631526	0.209068	0.210798	0.280076	0.000588555	0.482308	0.279457	0.576489	0.39335	0.187102	0.187102	0.431534	0.270503	0.270503	0.355325	0.570484	0.48457	0.656255	0.457883	0.653029	0.000383936	0.00837909	0.553466	0.527234	0.302678	0.199432	0.40851	0.404789	0.413252	0.215197	0.515502	0.000798485
hsa-mir-422b	0.204482	0.231952	0.284365	0.287742	0.28698	0.291912	0.304842	0.328797	0.269952	0.428531	0.337054	0.337616	0.33194	0.330401	0.301812	0.00754844	0.216221	0.0875893	0.280604	0.282827	0.201911	0.341437	0.00622466	0.0123126	0.203946	0.433192	0.00852962	0.00852962	0.0069196	0.00164665	0.00164665	0.00154855	0.20681	0.294336	0.406158	0.096504	0.373958	0.000441417	0.00760519	0.00239549	0.282507	0.412028	0.324371	0.000379597	0.0032816	0	0	0.409848	9.11e-05
hsa-mir-423	0.331821	0.535479	0.362789	0.517513	0.35227	0.518879	0.482954	0.438366	0.456572	0.449899	0.465092	0.474108	0.506417	0.500832	0.50909	0.130703	0.516387	0.571578	0.318198	0.321082	0.413794	0.00374792	0.428361	0.345646	0.499045	0.336082	0.296054	0.296054	0.461985	0.203734	0.203734	0.416915	0.526902	0.496333	0.523512	0.46288	0.538429	0.000675954	0.00881825	0.442583	0.419978	0.302191	0.199044	0.370341	0.33673	0.327559	0.00706125	0.437394	0.00499091
hsa-mir-423-5p	0.015615	0.0948074	0.102652	0.103995	0	0.0935948	0.0954812	0.0943105	0.103553	0.00359139	0.122846	0.122988	0.0216154	0.101263	0.125201	0	0.114769	0.0106742	0.0137427	0.0138556	0.133175	0	0.00207871	0.00293157	0.00269864	0	0	0	0.28134	0	0	0	0.0371614	0.0998461	0.104648	0.0279717	0.105816	0	0	0	0	0	0	0.0482829	0	0	0.00912671	0	0
hsa-mir-424	0.390016	0.518155	0.428446	0.579701	0.396249	0.595722	0.575688	0.512036	0.461181	0.526716	0.549677	0.559992	0.586103	0.548557	0.553715	0.178261	0.588849	0.581481	0.313103	0.316633	0.351661	0.160197	0.415643	0.2541	0.514089	0.463885	0.253063	0.253063	0.439581	0.177312	0.177312	0.192276	0.57932	0.490005	0.562878	0.453995	0.581918	0.00143937	0.00659541	0.535553	0.520567	0.352756	0.164804	0.396927	0.464057	0.371994	0.00360323	0.420788	0.01133
hsa-mir-425	0.425613	0.542481	0.471411	0.552505	0.427365	0.561393	0.567706	0.477575	0.465646	0.479147	0.506195	0.51259	0.578009	0.547442	0.516972	0.328134	0.612567	0.603715	0.584862	0.590964	0.527823	0.209123	0.494523	0.407911	0.530536	0.472121	0.381152	0.381152	0.519616	0.234134	0.234134	0.471534	0.589195	0.532883	0.565285	0.515737	0.608623	0	0.293898	0.53144	0.520287	0.379831	0.283167	0.376742	0.452949	0.328847	0.0117764	0.454082	0.0216298
hsa-mir-4257	0.149215	0.521088	0.168595	0.530508	0.17009	0.51847	0.524	0.403851	0.379151	0.544684	0.54968	0.551235	0.522641	0.430367	0.521325	0.546284	0.50949	0.532013	0.206816	0.208547	0.203098	0.00271299	0.638696	0.238137	0.552127	0.405919	0.39718	0.39718	0.512554	0.00646251	0.00646251	0.00615202	0.502688	0.361972	0.525226	0.389562	0.505637	0	0.00395208	0.444739	0.446913	0.313483	0.0985864	0.418149	0.4258	0.447529	0	0.390631	0.000548457
hsa-mir-4258	0.149215	0.490271	0.168595	0.505836	0.17009	0.48725	0.488077	0.411132	0.382395	0.511581	0.518457	0.524857	0.498125	0.423123	0.491425	0.546284	0.496876	0.502236	0.206816	0.208547	0.203098	0.00271299	0.616007	0.238137	0.526523	0.401454	0.39718	0.39718	0.519783	0.00646251	0.00646251	0.00615202	0.49103	0.364166	0.502537	0.404992	0.493063	0	0.00395208	0.424878	0.425109	0.320901	0.105321	0.412884	0.418775	0.422574	0	0.399684	0.000548457
hsa-mir-4262	0.129681	0.545253	0.143585	0.525409	0.1448	0.542596	0.541347	0.377356	0.355186	0.525315	0.568988	0.555095	0.519535	0.394248	0.519143	0.454776	0.495669	0.534701	0.174932	0.176406	0.171033	0.00220915	0.614347	0.20013	0.526634	0.38789	0.332512	0.332512	0.458173	0.00526789	0.00526789	0.00501777	0.493006	0.33133	0.519815	0.367488	0.493832	0	0.0032187	0.439462	0.443414	0.296672	0.0882115	0.413663	0.422766	0.450457	0	0.381166	0.000446334
hsa-mir-4268	0.158606	0.436647	0.00741833	0.434592	0.00909115	0.439429	0.43622	0.335379	0.300216	0.430328	0.438758	0.4401	0.434031	0.424069	0.439934	0.0335022	0.424058	0.519378	0.00361855	0.0044766	0.215482	4.05e-05	0.432266	0.00306563	0.424234	0.393666	0.000255052	0.000255052	0.289476	0.000313384	0.000313384	0.0130583	0.422634	0.288045	0.436246	0.309122	0.436406	0	9.27e-05	0.431329	0.427176	0.301499	0.0855799	0.417468	0.414723	0.42971	0	0.38846	0.0032152
hsa-mir-4270	0.002081	0.468493	0.001914	0.448943	0.00189721	0.467014	0.465247	0.322813	0.296841	0.442289	0.467137	0.462418	0.449418	0.343673	0.462318	0.000237608	0.425054	0.460076	0.00276889	0.00279165	0.00641639	0.00313225	0.45238	0.00171	0.435421	0.389704	0.000376007	0.000376007	0.2871	0	0	0	0.432975	0.28295	0.459288	0.293936	0.439677	0	0.000355838	0.432986	0.440709	0.303282	0.0971342	0.414003	0.417585	0.450576	0	0.384142	0
hsa-mir-4271	0.00394803	0.545861	0.000600138	0.450639	0.000606367	0.478185	0.470189	0.38958	0.279643	0.436728	0.473597	0.469101	0.533706	0.329457	0.461142	0	0.426591	0.461501	0.00193043	0	0.00324063	0	0.45321	0.00308635	0.43803	0.386898	0	0	0.277374	0	0	0	0.510609	0.27459	0.452834	0.394169	0.439323	0.00863226	0	0.436443	0.439336	0.298698	0.0933782	0.41363	0.423011	0.456334	0	0.381117	0
hsa-mir-4279	0.129434	0.477347	0.0109527	0.460342	0.0085672	0.48066	0.478932	0.324671	0.299	0.4482	0.479357	0.471248	0.459192	0.40289	0.513968	0.0266773	0.4369	0.533877	0.00349622	0.00418039	0.176954	3.19e-05	0.451503	0.00272238	0.440244	0.393656	0.000200878	0.000200878	0.292674	0.000246812	0.000246812	0.0103357	0.477269	0.322358	0.456873	0.354552	0.483104	0	7.3e-05	0.43666	0.445532	0.300221	0.0914632	0.420253	0.426562	0.458178	0.000283347	0.384172	0.00253321
hsa-mir-4281	0.158533	0.408649	0.176039	0.435652	0.177933	0.408871	0.412878	0.40902	0.375844	0.341415	0.442255	0.445353	0.42763	0.408764	0.349702	0.00307455	0.348552	0.428267	0.00902775	0.00935725	0.00227138	9.11e-05	0.343944	0.00327838	0.460702	0.342589	0.000437625	0.000437625	0.30581	0.000726277	0.000726277	0.00366145	0.424648	0.366076	0.426777	0.310848	0.42972	0	0.000164868	0.343519	0.342595	0.305597	0.0908862	0.351092	0.337242	0.34589	0	0.330236	0.00125847
hsa-mir-4282	0.183935	0.567452	0.212947	0.562288	0.215125	0.566912	0.567812	0.319645	0.383419	0.444959	0.49245	0.479468	0.554149	0.424697	0.540601	0.00368828	0.526704	0.563741	0.0186091	0.0187663	0.255621	0.000145475	0.45102	0.298132	0.570352	0.38357	0.499908	0.499908	0.26939	0.00492458	0.00492458	0.596146	0.524798	0.355125	0.546962	0.286687	0.52012	0	0.00372678	0.822771	0.440988	0.295903	0.0868769	0.429491	0.418081	0.447567	0	0.37573	1.55e-05
hsa-mir-4284	0.137956	0.4615	0.0882152	0.46759	0.0891376	0.465121	0.462186	0.360331	0.352808	0.429257	0.432453	0.431908	0.465784	0.373475	0.465301	0.00113764	0.451729	0.473793	0.106743	0.107653	0.104662	1.66e-05	0.423334	0.00453779	0.418417	0.388593	0.00282874	0.00282874	0.293732	0.000625299	0.000625299	0.00588401	0.464151	0.288335	0.434893	0.342402	0.461553	0	0.000254594	0.429305	0.422108	0.294684	0.0917365	0.415173	0.408792	0.4263	0	0.391852	0.000124326
hsa-mir-4286	0.276799	0.608021	0.31237	0.608665	0.315564	0.596787	0.603432	0.407986	0.436648	0.501627	0.583259	0.576787	0.596986	0.476402	0.555074	0.00547625	0.529798	0.611467	0.12673	0.127875	0.26807	0.00108668	0.450763	0.315858	0.637697	0.38777	0.522817	0.522817	0.287932	0.004152	0.004152	0.3875	0.57307	0.405401	0.594275	0.348432	0.569572	0	0.00290134	0.688523	0.443309	0.295037	0.0859345	0.430531	0.420745	0.451202	0	0.384473	0.000706698
hsa-mir-429	0.490517	0.731136	0.520485	0.703705	0.491984	0.708759	0.703336	0.544223	0.487933	0.601486	0.688432	0.681782	0.701697	0.588853	0.688613	0.245233	0.716245	0.726751	0.523532	0.52763	0.456087	0.151997	0.579753	0.40754	0.687095	0.48594	0.337436	0.337436	0.434831	0.179289	0.179289	0.344184	0.73378	0.524847	0.72783	0.504604	0.747124	0	0.219229	0.577861	0.578943	0.45304	0.226888	0.431316	0.514475	0.454886	0.000812808	0.562377	0.00420201
hsa-mir-4290	0.158606	0.431295	0.00741833	0.428932	0.00909115	0.434517	0.433408	0.323973	0.294706	0.420399	0.433763	0.438659	0.428636	0.417212	0.435151	0.0335022	0.419885	0.515798	0.00361855	0.0044766	0.215482	4.05e-05	0.427596	0.00306563	0.422425	0.390804	0.000255052	0.000255052	0.286486	0.000313384	0.000313384	0.0130583	0.418813	0.286533	0.431575	0.303307	0.424114	0	9.27e-05	0.424509	0.422834	0.292398	0.0925752	0.417853	0.410626	0.426292	0	0.379936	0.0032152
hsa-mir-4291	0.158533	0.544851	0.176039	0.540528	0.177933	0.545301	0.548389	0.392124	0.368435	0.443366	0.578741	0.571071	0.532874	0.411336	0.458801	0.00307455	0.429786	0.549514	0.00902775	0.00935725	0.00227138	9.11e-05	0.449967	0.00327838	0.550664	0.386157	0.000437625	0.000437625	0.281818	0.000726277	0.000726277	0.00366145	0.508304	0.340396	0.532799	0.295801	0.509564	0	0.000164868	0.437562	0.441912	0.297075	0.0879952	0.412755	0.419259	0.456321	0	0.384369	0.00125847
hsa-mir-4293	0.129377	0.527007	0.144041	0.524417	0.145509	0.526595	0.528752	0.392199	0.359042	0.52787	0.478039	0.472671	0.518522	0.406106	0.517891	0.00293092	0.501215	0.527564	0.178907	0.18037	0.0151508	0.000195596	0.4581	0.0197968	0.448667	0.388781	0.0274302	0.0274302	0.28781	0.000919903	0.000919903	0.000889004	0.491087	0.282191	0.524249	0.373664	0.502113	0	0.000698876	0.439386	0.443983	0.301635	0.0857164	0.42229	0.426914	0.45564	0	0.383056	1.54e-05
hsa-mir-4294	0.00699979	0.46411	0.0161602	0.454798	0.0162524	0.465155	0.463123	0.316674	0.292874	0.444593	0.465565	0.467689	0.45394	0.339234	0.461417	0.00741891	0.43039	0.456951	0.00965918	0.00975163	0.0112335	0.000380384	0.450826	0.00827512	0.435745	0.392301	0.00650131	0.00650131	0.281177	0.0452449	0.0452449	0.00635417	0.431945	0.292462	0.451909	0.305618	0.44341	0	0.00777401	0.440882	0.440878	0.305274	0.0888594	0.416211	0.421727	0.447768	0	0.384351	5.28e-05
hsa-mir-4295	0.00955991	0.553365	0.0183015	0.461071	0.0183573	0.554181	0.481662	0.327808	0.385975	0.557323	0.483271	0.481836	0.459781	0.348441	0.467288	0.0101379	0.52004	0.556559	0.0172215	0.0173857	0.00748366	0.000693468	0.460242	0.00766412	0.445813	0.38711	0.00807508	0.00807508	0.286489	0.00189576	0.00189576	0.00484199	0.435207	0.355466	0.463803	0.295938	0.522138	0	0.011233	0.441577	0.443608	0.303607	0.0938995	0.419071	0.419258	0.453956	0	0.386006	0.000117158
hsa-mir-4298	0.149215	0.496873	0.168595	0.512838	0.17009	0.49395	0.498861	0.394808	0.36966	0.512135	0.525315	0.532402	0.505039	0.411223	0.499535	0.546284	0.500612	0.514099	0.206816	0.208547	0.203098	0.00271299	0.624096	0.238137	0.531839	0.40125	0.39718	0.39718	0.496362	0.00646251	0.00646251	0.00615202	0.494879	0.347625	0.510626	0.38028	0.496159	0	0.00395208	0.428098	0.427714	0.289328	0.0897813	0.408944	0.41312	0.430748	0	0.383313	0.000548457
hsa-mir-4301	0.183935	0.457151	0.212947	0.481017	0.215125	0.456117	0.459949	0.318389	0.389505	0.377837	0.381444	0.38226	0.472631	0.450419	0.456943	0.00368828	0.472911	0.47543	0.0186091	0.0187663	0.255621	0.000145475	0.379559	0.298132	0.516015	0.363818	0.499908	0.499908	0.278155	0.00492458	0.00492458	0.596146	0.472459	0.388306	0.475501	0.283954	0.47064	0	0.00372678	0.773253	0.379596	0.297735	0.104214	0.405812	0.369766	0.378977	0	0.36065	1.55e-05
hsa-mir-4306	0.227381	0.578531	0.255841	0.572567	0.258265	0.591424	0.578987	0.42227	0.397854	0.499842	0.623063	0.612996	0.562326	0.440829	0.5037	0.814387	0.534991	0.578924	0.312314	0.313689	0.310174	0.002014	0.728895	0.361898	0.594411	0.380961	0.596431	0.596431	0.406922	0.0144156	0.0144156	0.0108425	0.536257	0.378343	0.563679	0.424759	0.53857	0.0114648	0.759055	0.430773	0.436319	0.507869	0.0906505	0.402038	0.412549	0.444272	0	0.3767	0.000391545
hsa-mir-431	0.188696	0.42072	0.192423	0.413923	0.194261	0.434967	0.411285	0.399107	0.378897	0.431926	0.401126	0.371236	0.439955	0.424739	0.449594	0.0048928	0.443962	0.505361	0.139505	0.140687	0.259319	0.000561888	0.331201	0.215914	0.425963	0.316997	0.187618	0.187618	0.405414	0.283238	0.283238	0.225828	0.463881	0.417205	0.460687	0.397944	0.456635	0.00020908	0.00365214	0.467798	0.443839	0.391414	0.134771	0.338187	0.315973	0.32275	0.227165	0.42294	0.000427844
hsa-mir-4317	0.158533	0.522876	0.176039	0.533068	0.177933	0.523052	0.525903	0.414024	0.3803	0.445667	0.556696	0.555447	0.525285	0.428465	0.458458	0.00307455	0.441896	0.540643	0.00902775	0.00935725	0.00227138	9.11e-05	0.445383	0.00327838	0.561003	0.406011	0.000437625	0.000437625	0.30028	0.000726277	0.000726277	0.00366145	0.518125	0.354968	0.528216	0.304226	0.518327	0	0.000164868	0.44624	0.443442	0.317851	0.0903639	0.426075	0.432055	0.448194	0	0.400463	0.00125847
hsa-mir-432	0.348295	0.580927	0.262262	0.556153	0.248077	0.554311	0.569556	0.453653	0.433673	0.532441	0.576716	0.576923	0.578208	0.48183	0.554915	0.00894451	0.593546	0.553893	0.231039	0.232944	0.155677	0.106164	0.432847	0.22302	0.627169	0.400345	0.0690384	0.0690384	0.404801	0.278515	0.278515	0.00611003	0.568987	0.468777	0.626358	0.3999	0.600574	0.000583317	0.00676515	0.427111	0.545449	0.451955	0.0897975	0.417564	0.41157	0.423654	0.224326	0.627673	0.000777187
hsa-mir-4324	0.158533	0.505686	0.176039	0.521823	0.177933	0.506228	0.510399	0.399799	0.374802	0.432824	0.54003	0.541549	0.513951	0.422741	0.44496	0.00307455	0.422978	0.525587	0.00902775	0.00935725	0.00227138	9.11e-05	0.434793	0.00327838	0.546248	0.391185	0.000437625	0.000437625	0.282276	0.000726277	0.000726277	0.00366145	0.504064	0.358355	0.517626	0.30139	0.507343	0	0.000164868	0.425439	0.430613	0.304103	0.0906753	0.409592	0.410898	0.438427	0	0.390384	0.00125847
hsa-mir-433	0.284094	0.672263	0.441537	0.634985	0.404182	0.633033	0.605464	0.48367	0.468049	0.595422	0.630314	0.632556	0.650004	0.500066	0.552736	0.015282	0.584684	0.661203	0.374367	0.377018	0.353477	0.00315219	0.496406	0.181126	0.567811	0.396692	0.0230736	0.0230736	0.373936	0.260138	0.260138	0.160857	0.588663	0.466733	0.608181	0.445935	0.614831	0.00237285	0.0140705	0.526473	0.576726	0.437253	0.19935	0.419569	0.551074	0.527002	0.198172	0.597515	0.000308253
hsa-mir-43c	0.0259132	0.148194	0.184623	0.186925	0.186435	0.0430892	0.0418518	0.026185	0.0316607	0.0183462	0.0430684	0.046798	0.17224	0.0497739	0.0203964	0.0141697	0.0396282	0.174929	0.0438275	0.0442129	0.214232	0.000978508	0.0355745	0.0353931	0.0329527	0.00126822	0.0260928	0.0260928	0.013252	0.0236367	0.0236367	0.0745908	0.165553	0.148157	0.166387	0.0241515	0.0392538	0	0.0156174	0.0256779	0.00734433	0.0095638	0.0469536	0.0339242	0.00144742	0	0	0.00591875	0.000169342
hsa-mir-4417	0.232577	0.536134	0.261371	0.554914	0.263889	0.53446	0.537595	0.438976	0.41841	0.570938	0.582173	0.583097	0.542582	0.467018	0.542234	0.360782	0.536524	0.553076	0.319997	0.322635	0.320252	0.00192752	0.558929	0.370624	0.594517	0.386943	0.263367	0.263367	0.624651	0.629676	0.629676	0.00864218	0.536894	0.408166	0.550249	0.433367	0.542197	0	0.00704385	0.429036	0.707679	0.309115	0.10164	0.42607	0.418318	0.429538	0	0.596345	0.000508611
hsa-mir-4423	0.0974412	0.481558	0.108156	0.485345	0.109232	0.481948	0.481074	0.369165	0.344329	0.490057	0.499635	0.49868	0.481127	0.409855	0.484794	0.00182499	0.477752	0.488548	0.132527	0.133615	0.125605	0.000244918	0.43836	0.148588	0.50632	0.393363	0.248382	0.248382	0.293639	0.000796738	0.000796738	0.000742277	0.46737	0.326143	0.487566	0.366957	0.478126	0	0.000558689	0.434395	0.432832	0.300112	0.107384	0.412008	0.416034	0.431587	0	0.387859	3.42e-05
hsa-mir-4429	0.00731984	0.468241	0.00110266	0.448286	0.000485678	0.470674	0.46981	0.321574	0.296351	0.451504	0.466486	0.464165	0.449369	0.404896	0.458062	0	0.432236	0.456624	0.000682234	7.21e-05	0.00837132	0	0.45058	0.00298655	0.441269	0.390155	0	0	0.277941	0	0	0	0.435982	0.280001	0.453235	0.293638	0.439654	0.00274068	0	0.437126	0.444512	0.29846	0.0940086	0.417943	0.423322	0.453166	0.00200448	0.388135	0
hsa-mir-4436b-1	0.000291634	6.14e-05	0	0	0	6.09e-05	0	0.00142683	0	9.12e-05	0	0	0.000369562	0	0	0	7.15e-05	7.32e-05	9.5e-05	0	9.42e-05	0.00292417	0.283788	0.000587199	0.000540531	0	0.00080888	0.00080888	0	0	0	0	0.0138862	0.0235329	7.14e-05	8.44e-05	3.12e-05	0.00042646	0	0	0	0	0	0	0	0	0	0.000386531	0
hsa-mir-4436b-2	0.000291634	6.14e-05	0	0	0	6.09e-05	0	0.00142683	0	9.12e-05	0	0	0.000369562	0	0	0	7.15e-05	7.32e-05	9.5e-05	0	9.42e-05	0.00292417	0.283788	0.000587199	0.000540531	0	0.00080888	0.00080888	0	0	0	0	0.0138862	0.0235329	7.14e-05	8.44e-05	3.12e-05	0.00042646	0	0	0	0	0	0	0	0	0	0.000386531	0
hsa-mir-4443	0.175269	0.534086	0.151948	0.524883	0.153253	0.532003	0.53107	0.384029	0.357018	0.528791	0.559233	0.553365	0.518141	0.417435	0.522081	0.482199	0.512701	0.536228	0.183874	0.185421	0.180166	0.0023567	0.618653	0.210937	0.52857	0.39248	0.35091	0.35091	0.47009	0.00561812	0.00561812	0.00535051	0.496466	0.345421	0.518154	0.371596	0.499361	0	0.00343351	0.437177	0.441765	0.298132	0.0938043	0.414328	0.420292	0.449502	0	0.385319	0.000476222
hsa-mir-4446	0.0135278	0.468087	0.00199325	0.456508	0.00201393	0.514103	0.464602	0.382085	0.303333	0.451355	0.465682	0.466592	0.457973	0.350195	0.459272	0	0.437937	0.459556	0.00284395	0	0.00646214	0	0.458982	0.0035333	0.442166	0.39821	0	0	0.295	0	0	0	0.439785	0.343711	0.45933	0.308067	0.446284	0.0127209	0	0.442241	0.449407	0.310321	0.0977133	0.423972	0.428007	0.456038	0	0.395149	0
hsa-mir-4447	0.00610356	0.475709	0.00356996	0.450332	0.003607	0.529858	0.474967	0.369803	0.350845	0.437989	0.556941	0.545446	0.450498	0.323902	0.455621	0.000285325	0.418706	0.459944	0.00153596	0.00154859	0.00341649	0	0.447028	0.00157705	0.430622	0.385576	0.00178701	0.00178701	0.274803	0.000591083	0.000591083	0.00361348	0.486023	0.27229	0.511528	0.299341	0.431188	0	0.000427302	0.430993	0.437641	0.293453	0.087551	0.406528	0.41559	0.445673	0	0.37628	0
hsa-mir-4448	0.000312395	0.41339	0.000221434	0.414694	0.000223733	0.413536	0.412076	0.331844	0.307588	0.405835	0.412996	0.417808	0.414569	0.357158	0.42379	0	0.422057	0.415875	0	0	0	0	0.423014	0	0.416704	0.399862	0	0	0.307226	0	0	0	0.410492	0.292264	0.476887	0.311601	0.419495	0	0	0.420385	0.419123	0.322532	0.105482	0.413107	0.424884	0.420223	0	0.392932	0
hsa-mir-4449	0.272102	0.446711	0.0033507	0.355086	0.00332288	0.446427	0.451323	0.331156	0.321172	0.343268	0.340283	0.350985	0.37452	0.329984	0.354671	0.000887638	0.350023	0.342403	0.00469486	0.00566736	0.00158368	0.1947	0.347488	0.0668567	0.380298	0.348223	0.109549	0.109549	0.331876	0.000232533	0.000232533	0.0010333	0.345897	0.435322	0.348361	0.327357	0.352842	0.000369611	5.39e-05	0.344154	0.346443	0.33652	0.111555	0.362624	0.34053	0.343229	0.000699195	0.349612	0.0046374
hsa-mir-4454	0.143374	0.236149	0.00758555	0.239333	0.00708205	0.236314	0.299562	0.280985	0.25078	0.24125	0.236134	0.237767	0.238847	0.313143	0.309996	0.00210256	0.32884	0.31274	0.197722	0.199343	0.194024	0.67738	0.236656	0.00426223	0.237764	0.684302	0.00292025	0.00292025	0.235294	0.000919329	0.000919329	0.000856891	0.319007	0.292027	0.338978	0.324599	0.312433	0	0.00065163	0.247696	0.517122	0.234631	0.412532	0.239514	0.246207	0.242024	0	0.237802	3.9e-05
hsa-mir-4455	0.186646	0.545475	0.209911	0.551525	0.212019	0.546343	0.551103	0.405797	0.382368	0.447356	0.583935	0.581192	0.541846	0.428035	0.45653	0.683705	0.521135	0.556611	0.25539	0.257484	0.25414	0.000592793	0.683586	0.296515	0.565826	0.388932	0.496122	0.496122	0.282694	0.0143611	0.0143611	0.00978485	0.517362	0.356084	0.546306	0.407935	0.526549	0	1	0.434505	0.439851	0.572525	0.0970302	0.411377	0.418598	0.451364	0	0.382578	9.91e-05
hsa-mir-4458	0.179245	0.536067	0.200973	0.543562	0.203029	0.536637	0.53847	0.422221	0.390259	0.618063	0.572853	0.570079	0.534437	0.436527	0.536989	0.00625642	0.522048	0.554556	0.24603	0.248067	0.249537	0.000284738	0.446824	0.286428	0.566314	0.395628	0.00489725	0.00489725	0.547866	0.792622	0.792622	0.00615623	0.519117	0.361893	0.537156	0.403559	0.520217	0	0.00588025	0.440723	0.789277	0.302536	0.0921585	0.419752	0.423877	0.446012	0	0.662378	0.000210909
hsa-mir-4466	0.105961	0.379634	0.122179	0.39465	0.123993	0.380686	0.38351	0.372587	0.360514	0.389303	0.394447	0.397909	0.388135	0.390115	0.381821	0.0758563	0.395172	0.387511	0.136399	0.139112	0.0644559	0.0174934	0.355673	0.13629	0.400367	0.336202	0.0490987	0.0490987	0.423676	0.0351543	0.0351543	0.0571483	0.390871	0.376305	0.389198	0.365528	0.39107	0	0.0189197	0.350171	0.351652	0.312914	0.165082	0.363432	0.34099	0.334953	0	0.344679	0.0409203
hsa-mir-4467	0.00362322	0.315749	0.000455556	0.240809	0.000460284	0.315876	0.237585	0.347981	0.273683	0.36424	0.239678	0.241279	0.327175	0.256177	0.251676	0	0.334164	0.334204	0.233282	0	0.231824	0.000972776	0.474045	0.273435	0.370528	0.246179	0.00026869	0.00026869	0.263359	0	0	0	0.244084	0.317079	0.342911	0.373059	0.256048	1	0	0.25286	0.248468	0.256275	0.13084	0.25248	0.247946	0.250351	0	0.237848	0
hsa-mir-4469	0.15499	0.499405	0.172843	0.427235	0.00629829	0.498698	0.501302	0.396586	0.291968	0.419764	0.432569	0.43898	0.50385	0.334599	0.50848	0.00282415	0.501725	0.511709	0.215251	0.217016	0.212333	0.00341253	0.437134	0.00450287	0.420523	0.395316	0.00303061	0.00303061	0.285808	0.00123478	0.00123478	0.00115038	0.498847	0.349414	0.516926	0.392252	0.425441	0	0.000869889	0.755728	0.42673	0.296852	0.0984419	0.412051	0.911793	0.433742	0	0.38782	5.28e-05
hsa-mir-4476	0.00699979	0.476682	0.0161602	0.458306	0.0162524	0.477519	0.479284	0.320839	0.295222	0.444127	0.478076	0.477668	0.457569	0.342117	0.466494	0.00741891	0.430712	0.467092	0.00965918	0.00975163	0.0112335	0.000380384	0.455227	0.00827512	0.44211	0.388077	0.00650131	0.00650131	0.279803	0.0452449	0.0452449	0.00635417	0.431684	0.282201	0.45631	0.291369	0.440942	0	0.00777401	0.440565	0.445188	0.297241	0.0936562	0.415394	0.420813	0.452803	0	0.386174	5.28e-05
hsa-mir-4478	0.183935	0.55812	0.212947	0.559268	0.215125	0.557488	0.56416	0.32159	0.375081	0.448045	0.483054	0.477551	0.551716	0.419509	0.540292	0.00368828	0.51743	0.562334	0.0186091	0.0187663	0.255621	0.000145475	0.448596	0.298132	0.566238	0.386677	0.499908	0.499908	0.27063	0.00492458	0.00492458	0.596146	0.520211	0.352249	0.544538	0.285282	0.516912	0	0.00372678	0.823697	0.437722	0.291302	0.0856002	0.424867	0.419605	0.446745	0	0.376767	1.55e-05
hsa-mir-448	0.352508	0.617053	0.325899	0.614667	0.327162	0.615931	0.607355	0.46991	0.425339	0.633233	0.648196	0.65442	0.616803	0.499691	0.626381	0.188504	0.601707	0.559234	0.396816	0.4	0.254797	0.00231293	0.588887	0.284901	0.652492	0.402545	0.141147	0.141147	0.47248	0.324589	0.324589	0.185256	0.584673	0.419653	0.650143	0.413469	0.587028	8.08e-05	0.00934496	0.450159	0.591054	0.566622	0.222903	0.421533	0.428749	0.450383	0.000442288	0.661125	0.000323824
hsa-mir-4480	0.108605	0.466676	0.000606557	0.412155	0.000612853	0.465948	0.415827	0.379515	0.303784	0.414885	0.414603	0.413906	0.417424	0.355495	0.412996	0	0.412414	0.414094	0	0	0	0	0.41751	0	0.410551	0.390022	0	0	0.281259	0	0	0	0.409389	0.270406	0.417663	0.286961	0.411489	0	0	0.415113	0.414104	0.29544	0.0927366	0.410629	0.404528	0.417993	0	0.374398	0
hsa-mir-4487	0.200232	0.509833	0.148434	0.519333	0.150056	0.540271	0.512723	0.389332	0.360753	0.447681	0.538828	0.539162	0.513298	0.406769	0.488955	0.003494	0.42656	0.52394	0.0110961	0.0114413	0.00287918	9.03e-05	0.444896	0.00540787	0.533615	0.3906	0.000521877	0.000521877	0.297471	0.000946181	0.000946181	0.00500867	0.532824	0.377902	0.515463	0.355056	0.534753	0	0.000187545	0.437439	0.437885	0.299085	0.0945998	0.42281	0.424824	0.449372	0	0.397364	0.00114065
hsa-mir-4488	0.000799411	0.41066	0.000740311	0.406228	0.000668218	0.410828	0.408422	0.320816	0.291136	0.408236	0.409816	0.413527	0.406026	0.339118	0.416042	0.000294427	0.412428	0.421455	0.000172143	0.000173559	0.000583714	0	0.413878	0.00056583	0.401192	0.390517	0.00021128	0.00021128	0.29201	0	0	0	0.408654	0.290511	0.414217	0.312676	0.416123	0	0	0.417971	0.412325	0.306846	0.104143	0.405407	0.397392	0.411169	0.000514286	0.374279	0
hsa-mir-4489	0.13926	0.416381	0.0199637	0.4152	0.0202421	0.473749	0.416951	0.343298	0.301427	0.496639	0.421264	0.420891	0.478277	0.349085	0.4245	0.00236368	0.424498	0.487449	0.0186739	0.0189756	0.014091	5.57e-05	0.412899	0.00441481	0.411399	0.397161	0.000353476	0.000353476	0.507237	0.00156678	0.00156678	0.00359278	0.490056	0.354973	0.487679	0.399153	0.485662	0	0.000126474	0.423533	0.410998	0.315911	0.0962542	0.408732	0.415097	0.418843	0	0.594915	0.000638463
hsa-mir-449	0.243821	0.345391	0.248555	0.185723	0.18521	0.299963	0.318152	0.168794	0.113377	0.132773	0.140954	0.142563	0.23074	0.11718	0.155177	0.00708561	0.0873098	0.146074	0.110347	0.111878	0.177253	0.00174709	0.0150501	0.017858	0.016961	0.00226242	0.0121086	0.0121086	0.00939841	0.00958649	0.00958649	0.0309774	0.137825	0.273727	0.138956	0.0912901	0.0218321	0	0.00624159	0.282685	0.00410027	0.00435003	0.0194598	0.0130655	0.419116	0	0.000507514	0.00309106	0.00346712
hsa-mir-4496	0.156227	0.535757	0.183879	0.541741	0.185737	0.534617	0.536529	0.324777	0.298054	0.443833	0.567159	0.562399	0.533618	0.409144	0.52641	0.00741891	0.518522	0.543834	0.218766	0.220557	0.22073	0.000380384	0.645861	0.252773	0.54707	0.390744	0.0105297	0.0105297	0.273378	0.0109958	0.0109958	0.504997	0.51056	0.351211	0.529894	0.386206	0.507158	0	0.00777401	0.435124	0.43723	0.310247	0.438886	0.423546	0.425591	0.44466	0	0.385899	5.28e-05
hsa-mir-449a	0.447331	0.670703	0.518386	0.691749	0.493524	0.704541	0.700641	0.554753	0.460239	0.664831	0.680216	0.679818	0.68149	0.548158	0.637484	0.122057	0.636952	0.706976	0.502755	0.506727	0.381773	0.293614	0.534295	0.393067	0.661752	0.502244	0.272602	0.272602	0.434582	0.200474	0.200474	0.124698	0.673619	0.523792	0.671949	0.466449	0.693172	0.000260682	0.012518	0.508347	0.594812	0.456037	0.248026	0.417849	0.51821	0.452364	0	0.591444	0.00354644
hsa-mir-449b	0.409406	0.653332	0.469178	0.66961	0.440293	0.678517	0.67227	0.477747	0.460596	0.608616	0.619378	0.61892	0.629587	0.52974	0.636435	0.20865	0.673698	0.653292	0.425871	0.429703	0.391901	0.200975	0.547685	0.409767	0.680453	0.524735	0.245235	0.245235	0.420447	0.229366	0.229366	0.296512	0.654713	0.490037	0.642159	0.451206	0.673327	0	0.0163502	0.621051	0.615403	0.421755	0.263676	0.424651	0.546323	0.448791	0	0.573918	0.00652452
hsa-mir-449c	0.11851	0.464819	0.191793	0.509558	0.193729	0.484358	0.489049	0.36967	0.350875	0.406146	0.51837	0.518879	0.50095	0.42983	0.492741	0.00540937	0.503935	0.498055	0.165798	0.167157	0.168541	0.000276515	0.561112	0.190548	0.500968	0.385298	0.0079315	0.0079315	0.38639	0.00802313	0.00802313	0.379951	0.477999	0.365846	0.475771	0.378229	0.472925	0	0.00566297	0.418169	0.413361	0.322103	0.358165	0.412709	0.411864	0.406751	0	0.386537	3.84e-05
hsa-mir-450	0.132567	0.120789	0.146982	0.148851	0.148455	0.118948	0.129668	0.135417	0.141681	0.176145	0.1697	0.17003	0.137299	0.135895	0.124194	0.00259388	0.141924	0.142376	0.181945	0.183436	0.174176	0.000348427	0.00238889	0.205888	0.189746	0.000451644	0.34505	0.34505	0.00576376	0.00113316	0.00113316	0.00105558	0.13161	0.119367	0.191841	0.162137	0.127234	0	0.000794724	0.000478277	0.000546152	0.000777907	0.00068166	0.000176971	0.000515126	0	0	0.000573445	4.87e-05
hsa-mir-4500	0.153322	0.537569	0.170191	0.537152	0.171908	0.537306	0.542979	0.403597	0.373116	0.57821	0.567911	0.560997	0.530434	0.411908	0.53439	0.00309265	0.508062	0.546755	0.211109	0.212838	0.203651	0.000415748	0.448811	0.24066	0.546898	0.395628	0.403933	0.403933	0.282505	0.0013518	0.0013518	0.00125913	0.506325	0.346194	0.52695	0.385187	0.506934	0	0.000948193	0.437432	0.444303	0.298643	0.0832501	0.415932	0.418943	0.452383	0	0.389751	5.81e-05
hsa-mir-4505	0.0153898	0.482355	0.0255037	0.459566	0.0256105	0.479357	0.47638	0.318516	0.296812	0.44871	0.480096	0.473157	0.454719	0.335903	0.462468	0.0043183	0.434927	0.465935	0.0175984	0.0173721	0.0055539	0.00980859	0.452299	0.00762186	0.436565	0.389242	0.00654309	0.00654309	0.288817	0.00233579	0.00233579	0.00588266	0.431642	0.283192	0.455118	0.298578	0.440086	0.00192912	0.00152894	0.435313	0.441901	0.29739	0.092401	0.409323	0.413754	0.452691	0	0.375816	0.000147033
hsa-mir-450a	0.175158	0.319789	0.19542	0.38585	0.197635	0.363374	0.369238	0.373252	0.38632	0.31615	0.394483	0.40356	0.376159	0.400924	0.37556	0.0362569	0.386446	0.377447	0.0907597	0.0930727	0.193887	0.00968516	0.29622	0.260674	0.416218	0.295723	0.357085	0.357085	0.375832	0.0151708	0.0151708	0.0258467	0.332505	0.405848	0.325587	0.315127	0.386577	0	0.00809944	0.293534	0.302786	0.283354	0.180196	0.312124	0.278222	0.2761	0	0.296976	0.0161942
hsa-mir-450a-1	0.232577	0.566854	0.261371	0.574248	0.263889	0.565188	0.568223	0.436281	0.416492	0.586409	0.612779	0.612513	0.562155	0.46312	0.561179	0.360782	0.550787	0.578854	0.319997	0.322635	0.320252	0.00192752	0.585154	0.370624	0.606797	0.397253	0.263367	0.263367	0.619849	0.629676	0.629676	0.00864218	0.548647	0.390857	0.576474	0.433039	0.542692	0	0.00704385	0.439452	0.721678	0.30954	0.0946842	0.415986	0.425085	0.442126	0	0.597811	0.000508611
hsa-mir-450a-2	0.232577	0.562737	0.261371	0.581262	0.263889	0.56153	0.567383	0.448103	0.425295	0.597889	0.608863	0.611477	0.569341	0.459291	0.565037	0.360782	0.550811	0.579542	0.319997	0.322635	0.320252	0.00192752	0.583337	0.370624	0.606184	0.403755	0.263367	0.263367	0.624805	0.629676	0.629676	0.00864218	0.550253	0.398516	0.574657	0.44314	0.554675	0	0.00704385	0.444781	0.719779	0.307147	0.092883	0.424295	0.426713	0.447423	0	0.606127	0.000508611
hsa-mir-450b	0.194769	0.477038	0.21956	0.492891	0.22165	0.475225	0.476957	0.421972	0.396139	0.516429	0.513603	0.510958	0.48238	0.422963	0.480752	0.294065	0.488782	0.494808	0.266614	0.269126	0.26599	0.00179456	0.497178	0.305697	0.516448	0.365379	0.214894	0.214894	0.554025	0.510458	0.510458	0.00918362	0.486901	0.349026	0.49252	0.407068	0.48822	0	0.00616452	0.392241	0.611644	0.292029	0.101301	0.399172	0.383836	0.398277	0	0.555921	0.00292249
hsa-mir-451	0.498666	0.487369	0.460401	0.439953	0.438919	0.484529	0.478182	0.331908	0.315747	0.350774	0.348401	0.348813	0.511466	0.487802	0.462087	0.164861	0.506043	0.458125	0.476815	0.480848	0.421027	0.150086	0.152243	0.271926	0.331005	0.18929	0.249604	0.249604	0.276063	0.174522	0.174522	0.347449	0.527928	0.518892	0.395227	0.37431	0.47463	0.000254944	0.0142559	0.277681	0.262959	0.183897	0.264456	0.0228057	0.177888	0	0.00635322	0.349626	0.00586758
hsa-mir-4513	0.00682268	0.402323	0.00307467	0.411425	0	0.405069	0.407934	0.326235	0.29288	0.401048	0.401707	0.408874	0.415033	0.419017	0.483435	0	0.495475	0.41124	0.000364604	0.000367603	0.0107016	0	0.408872	0.00125089	0.400052	0.385106	0	0	0.291839	0	0	0	0.400062	0.346911	0.413835	0.294346	0.408922	0	0	0.412124	0.406761	0.30347	0.0993223	0.401606	0.39982	0.406166	0.0277469	0.384198	0
hsa-mir-4516	0.15499	0.549064	0.172843	0.45531	0.00629829	0.5493	0.552259	0.3925	0.291055	0.444	0.483524	0.472193	0.532006	0.332525	0.536714	0.00282415	0.506334	0.545761	0.215251	0.217016	0.212333	0.00341253	0.455002	0.00450287	0.439573	0.391877	0.00303061	0.00303061	0.279618	0.00123478	0.00123478	0.00115038	0.505722	0.347596	0.534794	0.388827	0.439272	0	0.000869889	0.766012	0.44461	0.300047	0.0922932	0.414053	0.920497	0.4535	0	0.377329	5.28e-05
hsa-mir-4518	0.15499	0.489932	0.172843	0.424159	0.00629829	0.489606	0.492113	0.391002	0.287028	0.413908	0.422708	0.426134	0.50044	0.345162	0.495686	0.00282415	0.495773	0.506832	0.215251	0.217016	0.212333	0.00341253	0.42643	0.00450287	0.427968	0.385327	0.00303061	0.00303061	0.286667	0.00123478	0.00123478	0.00115038	0.489982	0.334768	0.506222	0.393381	0.41808	0	0.000869889	0.749549	0.425746	0.299693	0.101754	0.400801	0.907063	0.424018	0	0.378462	5.28e-05
hsa-mir-451a	0.352508	0.58283	0.480405	0.592025	0.47279	0.571553	0.561224	0.491359	0.463677	0.510534	0.545245	0.553477	0.60493	0.588106	0.532577	0.279705	0.575564	0.60527	0.440701	0.446314	0.481863	0.0053258	0.50583	0.399576	0.56912	0.36501	0.393393	0.393393	0.478384	0.198063	0.198063	0.403088	0.622452	0.524003	0.586738	0.448483	0.59855	0.00172452	0.246511	0.472497	0.447728	0.3575	0.202675	0.390323	0.360785	0.363452	0.00643871	0.447493	0.0109965
hsa-mir-451b	0.275789	0.549145	0.216052	0.557469	0.21875	0.551602	0.552661	0.421847	0.396676	0.48995	0.554969	0.556179	0.547918	0.49056	0.497245	0.488437	0.534524	0.607924	0.261009	0.263405	0.305117	0.000514812	0.620448	0.215893	0.542884	0.399975	0.354894	0.354894	0.291448	0.0104342	0.0104342	0.0146593	0.534449	0.347003	0.556513	0.418489	0.53919	0	0.698428	0.442345	0.447585	0.505563	0.0926745	0.423785	0.434863	0.455818	0	0.390326	0.00194677
hsa-mir-452	0.310255	0.632241	0.448481	0.634202	0.403926	0.616163	0.655162	0.50183	0.469184	0.546963	0.598315	0.576488	0.659934	0.565351	0.601317	0.142947	0.663066	0.673417	0.483332	0.487303	0.390692	0.212667	0.485103	0.315194	0.594549	0.51845	0.256871	0.256871	0.447231	0.235173	0.235173	0.371009	0.658308	0.473973	0.620781	0.466346	0.647575	4.68e-05	0.00896925	0.623477	0.637163	0.303069	0.196543	0.493349	0.546326	0.51466	0.00115911	0.474466	0.00429194
hsa-mir-4521	0.116133	0.46519	0.131608	0.470482	0.132697	0.462644	0.466468	0.385415	0.357232	0.477682	0.48568	0.492473	0.463951	0.401891	0.472694	0.417676	0.48394	0.475536	0.160612	0.161969	0.156856	0.0020136	0.565986	0.183279	0.490386	0.391511	0.304203	0.304203	0.45389	0.00480328	0.00480328	0.00457613	0.462919	0.338758	0.478814	0.367731	0.465027	0	0.00293396	0.418775	0.419495	0.304971	0.0962067	0.407347	0.404238	0.409971	0	0.378957	0.000406744
hsa-mir-453	0.149215	0.141689	0.168595	0.170513	0.17009	0.135983	0.143567	0.152309	0.158572	0.19738	0.197968	0.198677	0.154916	0.155258	0.139462	0.546284	0.158053	0.16689	0.206816	0.208547	0.203098	0.00271299	0.388921	0.238137	0.219767	0.00351483	0.39718	0.39718	0.438392	0.00646251	0.00646251	0.00615202	0.150185	0.137094	0.16198	0.182136	0.145309	0	0.00395208	0.00423098	0.00424275	0.00386002	0.00529609	0.00255485	0.00401026	0	0	0.00349808	0.000548457
hsa-mir-4530	0.00699979	0.461718	0.0161602	0.452363	0.0162524	0.462711	0.460077	0.318141	0.294972	0.447203	0.463168	0.468532	0.451846	0.345299	0.453473	0.00741891	0.423653	0.459404	0.00965918	0.00975163	0.0112335	0.000380384	0.450355	0.00827512	0.434794	0.389225	0.00650131	0.00650131	0.285983	0.0452449	0.0452449	0.00635417	0.428311	0.278386	0.451438	0.296533	0.430388	0	0.00777401	0.432283	0.44171	0.293854	0.0897025	0.41385	0.418062	0.447314	0	0.378962	5.28e-05
hsa-mir-4532	0.00308612	0.437173	0.000991392	0.428741	0.000136665	0.523483	0.438289	0.391349	0.327601	0.519171	0.435513	0.439355	0.504506	0.3437	0.442898	0	0.423174	0.4364	0.000215538	0.000217312	0.203725	0	0.43184	0.0923052	0.471147	0.382645	0	0	0.375034	0	0	0	0.428583	0.302516	0.511212	0.293552	0.497657	0	0	0.432109	0.428227	0.298413	0.0978852	0.416616	0.413452	0.433073	0.00932663	0.382673	0
hsa-mir-4534	0.000418069	0.532249	0.000619569	0.452734	0.000626	0.474305	0.472199	0.373278	0.284195	0.526084	0.47434	0.466073	0.45537	0.334362	0.522039	0.000729986	0.433898	0.530462	0.000463017	0.000466826	0.18316	0	0.454322	0.200457	0.531915	0.394347	0.000523836	0.000523836	0.278744	0	0	0	0.431279	0.275338	0.522125	0.298786	0.442802	0	0.0010931	0.444299	0.445507	0.29464	0.0897218	0.416344	0.421864	0.45573	0	0.385038	0
hsa-mir-454	0.270681	0.647588	0.346775	0.628142	0.336894	0.635049	0.623326	0.492489	0.437133	0.597415	0.589348	0.58723	0.639219	0.519965	0.630264	0.0229963	0.631225	0.60883	0.353574	0.357344	0.189025	0.00947789	0.46197	0.15306	0.571808	0.393575	0.165526	0.165526	0.360222	0.00974953	0.00974953	0.424324	0.634792	0.462579	0.617664	0.357381	0.627876	0	0.00635759	0.564107	0.484674	0.430491	0.0988277	0.430818	0.421333	0.542524	0.00803412	0.561591	0.00932797
hsa-mir-455	0.348214	0.64852	0.488321	0.664414	0.454952	0.654536	0.64933	0.490454	0.444503	0.57887	0.621338	0.623587	0.676523	0.568482	0.615041	0.156981	0.618267	0.712876	0.44566	0.449567	0.407997	0.00454058	0.555757	0.372998	0.634713	0.392468	0.27431	0.27431	0.509399	0.256409	0.256409	0.518596	0.652328	0.490947	0.654706	0.460773	0.642717	0.000419117	0.0124566	0.644292	0.545151	0.306548	0.194627	0.431281	0.555504	0.441684	0.000644527	0.522315	0.00588109
hsa-mir-463	0.000852097	0.128067	0.00127438	0.0012911	0.00128761	0.0024529	0.00108785	0.0140854	0.00141098	0.0178881	0.0012452	0.00124665	0.0110446	0.00434404	0.131393	0.00141456	0.0114872	0.0242186	0.000900136	0.000907541	0.198987	0	0.000963456	0.021106	0.0198139	0	0.00101517	0.00101517	0	0	0	0	0.00306752	0.00308951	0.145544	0.00128899	0.00167468	0	0.00211773	0	0	0.00206003	0	0	0	0	0	0.000896211	0
hsa-mir-4634	0.0940074	0.319586	0.10687	0.346025	0.107722	0.315478	0.319733	0.345093	0.321004	0.335933	0.334375	0.341799	0.340921	0.32282	0.32118	0.335275	0.328934	0.33273	0.131908	0.133057	0.126459	0.0015933	0.40153	0.147681	0.347353	0.282318	0.244404	0.244404	0.405661	0.00380313	0.00380313	0.00362461	0.402303	0.318578	0.331377	0.366451	0.337027	0	0.0023218	0.285252	0.282199	0.274279	0.103685	0.278329	0.282888	0.280048	0	0.294903	0.000543581
hsa-mir-4639	0.000166928	0.421865	0.000201703	0.418346	0.000203796	0.421941	0.423155	0.324753	0.304481	0.410248	0.42153	0.422933	0.418847	0.350561	0.424912	0	0.41319	0.418667	6.91e-05	6.96e-05	2.7e-05	0	0.425138	3.19e-05	0.412196	0.387815	0	0	0.288297	0	0	0	0.413532	0.292713	0.425298	0.306388	0.419559	0	0	0.417943	0.42152	0.308251	0.0856018	0.410743	0.415008	0.425985	0	0.383346	0
hsa-mir-4644	0.20637	0.563548	0.235604	0.563821	0.237784	0.563534	0.565422	0.416771	0.392803	0.496816	0.604023	0.60326	0.553055	0.443932	0.504417	0.729251	0.534098	0.571838	0.282424	0.284746	0.280029	0.00199179	0.7058	0.324624	0.585607	0.392393	0.535105	0.535105	0.403108	0.0375887	0.0375887	0.0130549	0.535061	0.380216	0.55874	0.419653	0.540491	0	0.676658	0.435924	0.446111	0.488145	0.0978292	0.414372	0.420376	0.449575	0	0.385734	0.000375658
hsa-mir-4650	0.186646	0.517462	0.209911	0.535244	0.212019	0.519	0.520733	0.424426	0.393534	0.439605	0.555901	0.554557	0.525149	0.4327	0.436521	0.683705	0.528599	0.534489	0.25539	0.257484	0.25414	0.000592793	0.660392	0.296515	0.5604	0.397547	0.496122	0.496122	0.279922	0.0143611	0.0143611	0.00978485	0.51131	0.35826	0.523112	0.400958	0.508767	0	1	0.425701	0.438126	0.585985	0.0884584	0.40975	0.420735	0.422221	0	0.398472	9.91e-05
hsa-mir-466	0.0125728	0.485719	0.0294518	0.473677	0.0270018	0.48851	0.485873	0.384506	0.329031	0.447743	0.488895	0.483957	0.465625	0.344979	0.508195	0.00478902	0.442204	0.472912	0.240214	0.244504	0.0739217	0.000168524	0.459629	0.00746005	0.448864	0.389977	0.000650693	0.000650693	0.292222	0.00138886	0.00138886	0.00439644	0.477286	0.32424	0.465626	0.344924	0.536081	0	0.000247687	0.44063	0.547554	0.30381	0.0946097	0.424468	0.429596	0.691547	0.000249974	0.384749	0.0214343
hsa-mir-4661	0.000906047	0.385404	0.115053	0.445265	0.116243	0.432127	0.433182	0.356797	0.348239	0.383992	0.454403	0.456712	0.441132	0.37915	0.444996	0	0.444899	0.444918	0	0	0.000169415	0	0.395008	0.000595199	0.375006	0.36972	0	0	0.411106	0	0	0	0.389688	0.288728	0.395307	0.295351	0.388809	0	0	0.390892	0.391358	0.30139	0.0849962	0.405261	0.377195	0.391109	0	0.373507	0
hsa-mir-4666a	0.00258027	0.483121	0.00828816	0.456599	0.0022314	0.484569	0.476672	0.318021	0.298469	0.444486	0.483777	0.476618	0.454675	0.337152	0.529642	0	0.438642	0.468364	0.00104377	0.00105236	0.00872661	0	0.456128	0.000494441	0.440704	0.393591	0	0	0.298547	0	0	0	0.496532	0.334417	0.459761	0.367947	0.500124	0	0	0.436669	0.449273	0.302213	0.0923863	0.422817	0.424255	0.455707	0.000459692	0.379954	0
hsa-mir-467	0.149215	0.141689	0.168595	0.170513	0.17009	0.135983	0.143567	0.152309	0.158572	0.19738	0.197968	0.198677	0.154916	0.155258	0.139462	0.546284	0.158053	0.16689	0.206816	0.208547	0.203098	0.00271299	0.388921	0.238137	0.219767	0.00351483	0.39718	0.39718	0.438392	0.00646251	0.00646251	0.00615202	0.150185	0.137094	0.16198	0.182136	0.145309	0	0.00395208	0.00423098	0.00424275	0.00386002	0.00529609	0.00255485	0.00401026	0	0	0.00349808	0.000548457
hsa-mir-4672	0.000352118	0.473353	0.000288669	0.453415	0.000291665	0.471449	0.470021	0.317389	0.29573	0.444524	0.470716	0.470863	0.454336	0.34142	0.461354	0	0.433648	0.464223	0.000186593	0.000188128	0.000221075	0.000282326	0.45898	0.00197711	0.444094	0.388938	0.00327082	0.00327082	0.283769	0	0	0	0.431963	0.276572	0.459178	0.294876	0.442152	0	0	0.439654	0.443266	0.299718	0.0986976	0.422763	0.420137	0.451079	0	0.38733	0
hsa-mir-467a	0.000654067	0.000501271	0.000221673	0.000224581	0.000223974	0.00255669	9.45e-05	0.000371494	7.95e-05	0.00189166	8.88e-05	8.89e-05	0.000210781	0.158965	0.000117521	0	0.000155277	6.4e-05	8.31e-05	0	0.000169324	0	0.000157092	0.00013467	0.000123967	0	0	0	0	0	0	0	0.000572313	0.000754055	0.000183641	0.000216927	4.3e-05	0.000373091	0	0	0	0	0	0	0	0	0	0	0
hsa-mir-467d	0.00232263	0.00980685	0.00378724	0.00383689	0	0.00630026	0.0089303	0.00425487	0.00439033	0.000222127	0.00457256	0.00457786	0.00150241	0.00588855	0.0152203	0	0.00706881	0.000835825	0.00350039	0.00352917	0.00535568	0	6.74e-05	0.000200615	0.000184671	0	0	0	0.0107562	0	0	0	0.00468792	0.00574563	0.0044826	0.0036808	0.00789732	0	0	0	0	0	0	0.00399999	0	0	0.000285857	0	0
hsa-mir-4687	0.000418069	0.473343	0.000619569	0.412368	0.000626	0.415023	0.418263	0.386035	0.283023	0.48811	0.414172	0.41681	0.415037	0.325036	0.4772	0.000729986	0.413306	0.484834	0.000463017	0.000466826	0.18316	0	0.417623	0.200457	0.498284	0.37996	0.000523836	0.000523836	0.270545	0	0	0	0.411749	0.286362	0.485425	0.278597	0.404453	0	0.0010931	0.422389	0.41925	0.302275	0.0868236	0.420758	0.402781	0.413196	0	0.383021	0
hsa-mir-4697	0.11357	0.530394	0.135165	0.495963	0.136519	0.482497	0.482831	0.391816	0.299953	0.429559	0.50258	0.506655	0.546191	0.410771	0.483576	0.00509211	0.486787	0.495551	0.157716	0.158035	0.161122	0.000260197	0.571189	0.181437	0.500601	0.388972	0.00725223	0.00725223	0.292705	0.00755327	0.00755327	0.359174	0.535221	0.340366	0.4905	0.437202	0.486455	0.00631083	0.0053302	0.430319	0.438912	0.314078	0.340818	0.416673	0.417706	0.422373	0	0.383652	3.61e-05
hsa-mir-4701	0.158606	0.417738	0.00741833	0.418054	0.00909115	0.42103	0.419725	0.312455	0.283748	0.413623	0.420268	0.424832	0.417664	0.416868	0.425587	0.0335022	0.415534	0.502606	0.00361855	0.0044766	0.215482	4.05e-05	0.417864	0.00306563	0.419596	0.385697	0.000255052	0.000255052	0.287837	0.000313384	0.000313384	0.0130583	0.409239	0.27173	0.421844	0.312353	0.431857	0	9.27e-05	0.420657	0.415656	0.290093	0.0929924	0.398046	0.40469	0.413995	0	0.375802	0.0032152
hsa-mir-4706	0.158533	0.447928	0.176039	0.474124	0.177933	0.447861	0.455456	0.40534	0.38938	0.389761	0.481535	0.489649	0.466216	0.412638	0.393457	0.00307455	0.387949	0.470041	0.00902775	0.00935725	0.00227138	9.11e-05	0.385465	0.00327838	0.50203	0.385065	0.000437625	0.000437625	0.295128	0.000726277	0.000726277	0.00366145	0.459437	0.365497	0.468298	0.28964	0.464286	0	0.000164868	0.384828	0.38619	0.297132	0.105621	0.389461	0.383306	0.389349	0	0.367466	0.00125847
hsa-mir-4717	0.10653	0.430613	0.000645853	0.425964	0.000652556	0.430611	0.477267	0.322533	0.293389	0.429356	0.429332	0.430965	0.426982	0.345744	0.433845	0.000103707	0.421465	0.492521	0.144763	0.145727	0.00431917	0.00582394	0.433389	0.00168341	0.422093	0.384201	0.00170026	0.00170026	0.28647	0.000584463	0.000584463	8.34e-05	0.471126	0.330155	0.434551	0.30298	0.429583	0.00135136	0.000155314	0.425723	0.429518	0.298247	0.0928169	0.413755	0.41322	0.436606	0	0.379686	2.63e-05
hsa-mir-4721	0.00121365	0.432045	0.0006616	0.422332	0.000668467	0.431712	0.430574	0.321971	0.287856	0.421547	0.431316	0.4288	0.422596	0.335352	0.437854	0	0.427155	0.426821	0.00110862	0.0012041	0.000561511	0	0.43426	0.000203221	0.434854	0.404315	0	0	0.285944	0	0	0	0.424601	0.280571	0.434441	0.308258	0.436391	0	0	0.436922	0.438621	0.312328	0.0960847	0.410337	0.426847	0.432911	0	0.385511	0.00043986
hsa-mir-4723	0.15499	0.512456	0.172843	0.436316	0.00629829	0.512018	0.515084	0.397302	0.299516	0.431634	0.445727	0.447824	0.512519	0.341206	0.52059	0.00282415	0.511057	0.524044	0.215251	0.217016	0.212333	0.00341253	0.443773	0.00450287	0.437984	0.395165	0.00303061	0.00303061	0.291863	0.00123478	0.00123478	0.00115038	0.504325	0.358983	0.523565	0.389636	0.439796	0	0.000869889	0.767153	0.440887	0.303677	0.102301	0.415851	0.915717	0.437485	0	0.385544	5.28e-05
hsa-mir-4728	0.181539	0.528932	0.206317	0.54426	0.208548	0.528104	0.534942	0.421666	0.395318	0.543174	0.561088	0.56696	0.534341	0.441701	0.527259	0.526844	0.519907	0.546003	0.245148	0.24801	0.208593	0.00891673	0.626225	0.271494	0.562456	0.399864	0.383505	0.383505	0.53772	0.0192095	0.0192095	0.0289108	0.521731	0.377108	0.535538	0.408075	0.526071	0	0.0105681	0.445966	0.445729	0.301742	0.0952793	0.421759	0.42604	0.442256	0	0.391869	0.0156721
hsa-mir-4731	0.158533	0.53129	0.176039	0.540088	0.177933	0.53147	0.531917	0.408377	0.388382	0.44281	0.564752	0.56068	0.531866	0.427968	0.460277	0.00307455	0.439478	0.54443	0.00902775	0.00935725	0.00227138	9.11e-05	0.454863	0.00327838	0.561278	0.398047	0.000437625	0.000437625	0.294417	0.000726277	0.000726277	0.00366145	0.521706	0.36015	0.537696	0.304338	0.521516	0	0.000164868	0.446793	0.447421	0.303525	0.095203	0.42433	0.428218	0.447663	0	0.391592	0.00125847
hsa-mir-4732	0.245222	0.482159	0.176029	0.496941	0.178116	0.481915	0.482735	0.352407	0.365869	0.426365	0.507187	0.51136	0.488613	0.415582	0.485138	0.0265581	0.497204	0.490755	0.199194	0.2017	0.174158	0.00456654	0.558969	0.217553	0.508407	0.39293	0.0228714	0.0228714	0.321069	0.0165061	0.0165061	0.364571	0.485264	0.349533	0.496104	0.392369	0.49135	0	0.0100103	0.424426	0.417876	0.3083	0.334342	0.414214	0.409601	0.414821	0	0.393653	0.010248
hsa-mir-4736	0.0118018	0.448716	0.0327152	0.457204	0.0334629	0.451303	0.450812	0.409347	0.29624	0.44339	0.452148	0.456043	0.447865	0.339494	0.452807	0.00658867	0.43689	0.453992	0.237049	0.241537	0.00409869	0.000232447	0.43919	0.0098367	0.435362	0.3995	0.000897126	0.000897126	0.282664	0.0019146	0.0019146	0.00604744	0.4415	0.285331	0.444596	0.308602	0.519229	0	0.000341631	0.438102	0.441007	0.296565	0.0840401	0.417426	0.422589	0.440043	0	0.38188	0.0294082
hsa-mir-4739	0.136127	0.52326	0.166588	0.536758	0.172242	0.541179	0.542816	0.389097	0.320748	0.476787	0.567397	0.56046	0.526404	0.408918	0.531042	0.18936	0.499484	0.519916	0.256436	0.260781	0.130337	0.00205816	0.563858	0.145994	0.508357	0.39483	0.00641064	0.00641064	0.290494	0.0070297	0.0070297	0.287013	0.48775	0.324945	0.511929	0.382008	0.528128	0	0.00450011	0.442697	0.447735	0.301635	0.283456	0.417365	0.424922	0.4556	0	0.384552	0.0183224
hsa-mir-4753	0.00133252	0.472304	0.000461342	0.453057	0.000466131	0.473468	0.475783	0.310067	0.290059	0.441112	0.472764	0.470936	0.452738	0.329441	0.463732	0	0.431241	0.464081	0	0	0	0	0.453612	0	0.440389	0.384856	0	0	0.278266	0	0	0	0.431927	0.27358	0.453612	0.286963	0.437917	0	0	0.441442	0.448571	0.299134	0.089122	0.418049	0.421815	0.451111	0	0.373581	0
hsa-mir-4758	0.156227	0.50127	0.183879	0.519575	0.185737	0.500045	0.503187	0.324947	0.295382	0.425729	0.533179	0.537232	0.511203	0.408034	0.507626	0.00741891	0.498401	0.521086	0.218766	0.220557	0.22073	0.000380384	0.628209	0.252773	0.539119	0.393351	0.0105297	0.0105297	0.287659	0.0109958	0.0109958	0.504997	0.501228	0.343881	0.512241	0.388703	0.504471	0	0.00777401	0.435894	0.424191	0.297652	0.44683	0.412134	0.415643	0.433782	0	0.379174	5.28e-05
hsa-mir-4764	0.000589821	0.402383	0.000204879	0.397207	0.000207005	0.39975	0.395624	0.321339	0.308472	0.394033	0.39983	0.400865	0.396521	0.343672	0.411343	8.73e-05	0.398357	0.405561	0.00385903	0.00394052	7.84e-05	0	0.401479	0.000144866	0.401011	0.387406	6.27e-05	6.27e-05	0.306698	0	0	0	0.493323	0.296967	0.401668	0.303341	0.405715	0	0	0.404415	0.399448	0.320675	0.11311	0.412464	0.404495	0.402372	0	0.370017	0.000274125
hsa-mir-4772	0.00552136	0.425991	0.00571456	0.419961	0.00577382	0.428713	0.42443	0.321597	0.285893	0.409664	0.428982	0.430136	0.422938	0.346812	0.495285	0	0.424996	0.425124	0	0	1.24e-05	0	0.423602	6.77e-05	0.415417	0.395209	0	0	0.287741	0	0	0	0.417728	0.270077	0.423625	0.285886	0.419495	0	0	0.420649	0.424902	0.301434	0.0932124	0.407618	0.407697	0.419574	0	0.379243	0
hsa-mir-4775	0.183935	0.569099	0.212947	0.563461	0.215125	0.56828	0.569461	0.32208	0.393016	0.451233	0.493953	0.483296	0.555574	0.432492	0.546895	0.00368828	0.528348	0.567562	0.0186091	0.0187663	0.255621	0.000145475	0.459138	0.298132	0.577486	0.389398	0.499908	0.499908	0.276194	0.00492458	0.00492458	0.596146	0.525431	0.357413	0.55508	0.294668	0.523606	0	0.00372678	0.827383	0.441244	0.295428	0.0910096	0.43431	0.423996	0.453458	0	0.381491	1.55e-05
hsa-mir-4778	0.002081	0.444017	0.001914	0.434709	0.00189721	0.44234	0.442365	0.32231	0.296903	0.426763	0.441583	0.442097	0.434877	0.339246	0.448694	0.000237608	0.432432	0.439305	0.00276889	0.00279165	0.00641639	0.00313225	0.440846	0.00171	0.439385	0.390835	0.000376007	0.000376007	0.280315	0	0	0	0.428185	0.285444	0.447755	0.296504	0.4307	0	0.000355838	0.435414	0.436434	0.300276	0.0990544	0.416986	0.416467	0.435979	0	0.387379	0
hsa-mir-4782	0.129377	0.473314	0.144041	0.485848	0.145509	0.472766	0.478268	0.380238	0.362142	0.48598	0.424137	0.425397	0.479163	0.409542	0.477687	0.00293092	0.481829	0.489897	0.178907	0.18037	0.0151508	0.000195596	0.419932	0.0197968	0.417354	0.38146	0.0274302	0.0274302	0.289545	0.000919903	0.000919903	0.000889004	0.474164	0.296315	0.486082	0.35492	0.46976	0	0.000698876	0.417136	0.426721	0.301706	0.112416	0.40775	0.400767	0.414186	0	0.3815	1.54e-05
hsa-mir-4792	0.00814595	0.392312	0.00818562	0.393597	0.00839445	0.392925	0.442254	0.309908	0.291112	0.390143	0.391976	0.399065	0.393552	0.32555	0.406756	0.00376389	0.404242	0.394705	0.00757865	0.00788437	0.00137184	8.5e-05	0.398438	0.00630545	0.393575	0.389764	0.000544112	0.000544112	0.28782	0.000656423	0.000656423	0.00578774	0.392444	0.33109	0.402214	0.287888	0.400826	0	0.000190455	0.400478	0.400027	0.305008	0.0849396	0.407589	0.391401	0.390401	0	0.365158	0.00100453
hsa-mir-4793	0.00289622	0.430845	0.00356996	0.428637	0.003607	0.432309	0.430332	0.331729	0.295504	0.42525	0.431936	0.431896	0.427958	0.33982	0.43586	0.000285325	0.424722	0.43013	0.00153596	0.00154859	0.00341649	0	0.430043	0.00157705	0.433106	0.392302	0.00178701	0.00178701	0.275319	0.000591083	0.000591083	0.00361348	0.42263	0.28585	0.432276	0.305292	0.424034	0	0.000427302	0.432977	0.427299	0.307785	0.0934706	0.412627	0.416483	0.424437	0	0.390256	0
hsa-mir-483	0.407466	0.619594	0.320624	0.570116	0.296361	0.639351	0.596443	0.514485	0.417261	0.56447	0.554309	0.535656	0.62159	0.482455	0.585338	0.158444	0.629314	0.646808	0.28961	0.25209	0.404541	0.00276918	0.554433	0.318889	0.56638	0.389236	0.219019	0.219019	0.387047	0.168245	0.168245	0.220929	0.596574	0.470117	0.631003	0.502887	0.594819	0.189006	0.210842	0.559624	0.492051	0.369262	0.154232	0.47942	0.506336	0.420851	0.0045561	0.478053	0.00535569
hsa-mir-484	0.262659	0.592238	0.448205	0.652401	0.452534	0.615247	0.603735	0.488293	0.497216	0.534236	0.599789	0.604943	0.590765	0.500666	0.542654	0.353927	0.61443	0.597015	0.30205	0.305518	0.384689	0.00496804	0.590355	0.381244	0.630074	0.405204	0.411089	0.411089	0.430236	0.252528	0.252528	0.202444	0.594605	0.493424	0.606463	0.405903	0.582718	0.000112459	0.32151	0.556113	0.541045	0.412319	0.102844	0.418723	0.423358	0.433981	0	0.476443	0.225528
hsa-mir-485	0.356626	0.632286	0.402648	0.631312	0.362619	0.635775	0.634576	0.509599	0.463044	0.651079	0.654255	0.654837	0.637709	0.496121	0.629318	0.1736	0.59242	0.57458	0.378734	0.382814	0.219281	0.00605305	0.508448	0.182913	0.593147	0.395085	0.125061	0.125061	0.434843	0.27306	0.27306	0.0750306	0.595966	0.426402	0.607455	0.447417	0.595511	0.000585122	0.00621438	0.541676	0.567167	0.454234	0.0941495	0.417687	0.577627	0.447563	0	0.619296	0.011244
hsa-mir-486	0.444717	0.711734	0.503708	0.691024	0.485448	0.668387	0.648855	0.518064	0.479904	0.59214	0.638768	0.63839	0.676573	0.551435	0.681908	0.26294	0.672008	0.71048	0.453145	0.457902	0.429664	0.00409798	0.560243	0.321222	0.632655	0.390307	0.307565	0.307565	0.379493	0.157136	0.157136	0.339927	0.666617	0.515484	0.696469	0.491455	0.701081	0.000505474	0.193444	0.557754	0.503215	0.426135	0.151878	0.419335	0.493481	0.450212	0.00497495	0.502688	0.0161919
hsa-mir-487a	0.185083	0.509368	0.00986281	0.426819	0.00991247	0.429813	0.43288	0.3198	0.296227	0.417753	0.430129	0.432952	0.42641	0.335711	0.425697	0.00186766	0.429247	0.522648	0.0108564	0.0109541	0.00379788	0.000253762	0.420997	0.00467079	0.415938	0.386365	0.00526787	0.00526787	0.267369	0.000817736	0.000817736	0.00219847	0.41897	0.354612	0.423627	0.393817	0.505856	0	0.0005873	0.424546	0.422711	0.300909	0.0789858	0.411519	0.405864	0.415757	0	0.367133	3.43e-05
hsa-mir-487b	0.26561	0.448956	0.269556	0.442979	0.216717	0.465793	0.470284	0.423761	0.413873	0.392237	0.412016	0.411402	0.460253	0.483558	0.463435	0.00634147	0.492553	0.461013	0.229815	0.231121	0.321422	0.00143509	0.409373	0.371928	0.512786	0.331719	0.336384	0.336384	0.320085	0.00651656	0.00651656	0.411569	0.487674	0.44835	0.489826	0.41925	0.449958	0.00349921	0.00461274	0.604878	0.33507	0.327839	0.249302	0.361717	0.507375	0.343222	0.00818972	0.323379	0.000141281
hsa-mir-488	0.396344	0.637246	0.394205	0.61126	0.340093	0.614151	0.61993	0.494215	0.428672	0.562844	0.650921	0.648437	0.646466	0.500615	0.619732	0.205503	0.609584	0.607145	0.404232	0.407526	0.242872	0.00505578	0.601404	0.192816	0.654988	0.39657	0.153419	0.153419	0.372613	0.007648	0.007648	0.201934	0.63164	0.465599	0.661593	0.413323	0.609544	0.00024685	0.00798402	0.567107	0.441662	0.505885	0.235396	0.426048	0.624296	0.447245	0	0.579491	0.000914038
hsa-mir-489	0.325785	0.575406	0.257142	0.552538	0.256036	0.538239	0.574289	0.44613	0.443576	0.569874	0.561072	0.560138	0.540459	0.500063	0.612847	0.175378	0.607154	0.577164	0.38202	0.385157	0.250418	0.279898	0.534185	0.195808	0.522303	0.585384	0.135665	0.135665	0.471866	0.304262	0.304262	0.00608707	0.562276	0.443314	0.542911	0.470958	0.599385	3.57e-05	0.00410619	0.428949	0.67202	0.320133	0.232822	0.424418	0.423522	0.433319	0.00116071	0.50791	0.00128884
hsa-mir-490	0.40953	0.612991	0.403807	0.622408	0.407612	0.580553	0.617302	0.459751	0.450757	0.556951	0.595066	0.596907	0.620252	0.535739	0.613382	0.0324615	0.659243	0.624388	0.42653	0.430254	0.400497	0.249776	0.53173	0.363786	0.644484	0.540249	0.303749	0.303749	0.398652	0.275015	0.275015	0.36222	0.623808	0.49652	0.662416	0.434147	0.636313	0	0.0108809	0.563779	0.630004	0.445262	0.31724	0.420371	0.4116	0.424953	0.216515	0.619466	0.0050184
hsa-mir-491	0.323512	0.652804	0.439472	0.643617	0.411563	0.657769	0.631441	0.490332	0.425492	0.588596	0.586814	0.589321	0.654618	0.52186	0.561113	0.121823	0.640371	0.683188	0.32263	0.32505	0.334466	0.00500167	0.53646	0.259293	0.555862	0.392841	0.216596	0.216596	0.432064	0.206802	0.206802	0.408649	0.599472	0.47796	0.637076	0.435262	0.643389	0.00111428	0.0116941	0.599167	0.527755	0.357096	0.171224	0.421778	0.531036	0.442998	0.000217281	0.492953	0.000767558
hsa-mir-492	0.271155	0.542569	0.308359	0.562129	0.311415	0.52793	0.530501	0.406718	0.4403	0.51048	0.519768	0.520169	0.549087	0.495462	0.54472	0.258809	0.571453	0.559237	0.241234	0.243348	0.37137	0.00148647	0.506563	0.430282	0.601693	0.384113	0.465893	0.465893	0.537591	0.446748	0.446748	0.354886	0.561408	0.421077	0.555316	0.400287	0.539385	0	0.00710749	0.641326	0.601461	0.321152	0.096842	0.418595	0.403819	0.406514	0	0.525829	0.00128841
hsa-mir-493	0.34888	0.588198	0.375121	0.578546	0.328784	0.574472	0.595106	0.492398	0.447109	0.554501	0.605997	0.601291	0.587255	0.517807	0.560375	0.204777	0.579002	0.63489	0.4539	0.457802	0.390674	0.290571	0.537192	0.298835	0.585914	0.564532	0.282398	0.282398	0.491235	0.319093	0.319093	0.0300186	0.607056	0.454639	0.635851	0.482411	0.582916	0.00032228	0.0108058	0.533821	0.660581	0.310702	0.241604	0.414075	0.584783	0.41538	0	0.486487	0.00587387
hsa-mir-494	0.421207	0.682515	0.498153	0.688772	0.470681	0.663045	0.658699	0.551225	0.494872	0.622144	0.669837	0.658287	0.66724	0.547626	0.663221	0.282105	0.675718	0.686585	0.480335	0.484824	0.413759	0.145347	0.56716	0.285577	0.614972	0.489171	0.272787	0.272787	0.429836	0.1673	0.1673	0.113363	0.680648	0.516296	0.698011	0.538536	0.694017	0.00216892	0.209444	0.501039	0.57279	0.453426	0.217454	0.424481	0.514126	0.447087	0.125849	0.556246	0.0125502
hsa-mir-495	0.31867	0.660848	0.358195	0.614726	0.323684	0.65777	0.671581	0.470298	0.424331	0.596737	0.654191	0.623423	0.636759	0.505965	0.631393	0.161627	0.643342	0.652882	0.409586	0.413646	0.358922	0.222077	0.565418	0.310891	0.589414	0.530237	0.265551	0.265551	0.400665	0.0136465	0.0136465	0.199232	0.657176	0.45343	0.670566	0.527181	0.617203	0.00233502	0.0118244	0.529895	0.538452	0.305583	0.28273	0.425093	0.55656	0.458559	0.190974	0.444427	0.0129845
hsa-mir-496	0.1932	0.466262	0.140508	0.469445	0.141702	0.493706	0.462044	0.379241	0.350337	0.468805	0.488014	0.487503	0.462856	0.406174	0.49309	0.437834	0.46836	0.472103	0.170011	0.171475	0.164588	0.00213424	0.56419	0.193519	0.494656	0.380948	0.31852	0.31852	0.46428	0.00542598	0.00542598	0.00697193	0.487128	0.372566	0.474969	0.409507	0.502645	0	0.00314124	0.40425	0.404348	0.301316	0.103623	0.395857	0.394604	0.406583	0	0.370366	0.000560959
hsa-mir-497	0.501979	0.695842	0.517643	0.695776	0.485227	0.711049	0.720335	0.536173	0.503694	0.633027	0.689756	0.685618	0.700979	0.561747	0.664822	0.258628	0.68965	0.711714	0.481768	0.486476	0.492886	0.220524	0.578939	0.439726	0.678489	0.488346	0.39822	0.39822	0.433715	0.184806	0.184806	0.247722	0.691713	0.55923	0.739071	0.510536	0.720584	0.00136499	0.229596	0.584005	0.584405	0.456245	0.227803	0.426585	0.513429	0.447168	0.140433	0.564103	0.16281
hsa-mir-498	0.363116	0.61569	0.455964	0.657674	0.460706	0.614889	0.626611	0.498733	0.544322	0.612288	0.659222	0.664321	0.638671	0.590509	0.591039	0.0252045	0.592793	0.574951	0.324349	0.327472	0.28972	0.00294657	0.443747	0.275403	0.624499	0.406706	0.28167	0.28167	0.395752	0.255586	0.255586	0.216014	0.601647	0.431454	0.591952	0.375976	0.574799	0	0.00871403	0.557352	0.546831	0.447783	0.105198	0.437858	0.418686	0.436793	0	0.614291	0.00533055
hsa-mir-499	0.335014	0.293429	0.357205	0.335443	0.320381	0.364383	0.321188	0.211257	0.289444	0.2108	0.244452	0.2466	0.375315	0.360629	0.412991	0.103755	0.398609	0.371919	0.34528	0.375184	0.355602	0.00372808	0.149712	0.30918	0.287883	0.00480614	0.292558	0.292558	0.275004	0.165381	0.165381	0.339587	0.390146	0.37077	0.313883	0.27014	0.356801	0.00098946	0.0101007	0.27272	0.143111	0.0100979	0.134315	0.0320585	0.174499	0.00232477	0.0189511	0.113469	0.00858554
hsa-mir-499a	0.284993	0.64515	0.400476	0.649291	0.38923	0.642275	0.645786	0.475707	0.47383	0.596332	0.615495	0.614129	0.678164	0.569709	0.644756	0.13221	0.671173	0.60661	0.452408	0.456696	0.321215	0.00265871	0.505834	0.281332	0.627617	0.397176	0.32471	0.32471	0.438025	0.221053	0.221053	0.346675	0.637974	0.484289	0.647887	0.40912	0.656834	5.41e-05	0.00876264	0.555805	0.540359	0.424042	0.107786	0.435325	0.423718	0.445806	0.177517	0.57818	0.00827041
hsa-mir-499b	0.235308	0.567901	0.262561	0.580746	0.265218	0.567489	0.570934	0.443687	0.434026	0.593901	0.614223	0.612666	0.568621	0.478604	0.564695	0.00678593	0.56148	0.58117	0.322906	0.325545	0.320888	0.00048432	0.458902	0.37253	0.616748	0.396997	0.270196	0.270196	0.500016	0.623004	0.623004	0.00555004	0.549858	0.399708	0.578034	0.442665	0.562564	0	0.00513607	0.445022	0.719197	0.304845	0.103757	0.423619	0.423568	0.446888	0	0.603215	0.000199529
hsa-mir-500	0.36344	0.273664	0.331699	0.271298	0.248432	0.271241	0.366789	0.243932	0.190881	0.203507	0.309245	0.310672	0.290226	0.338733	0.288855	0.00826627	0.315242	0.301036	0.499427	0.503416	0.40359	0.00183377	0.175821	0.338508	0.312583	0.00237459	0.172054	0.172054	0.327985	0.388661	0.388661	0.220976	0.285044	0.353247	0.310638	0.338324	0.237806	0	0.00661404	0.283639	0.341279	0.00517115	0.302516	0.0154849	0.426221	0.000419976	0.00198498	0.267422	0.000313582
hsa-mir-5004	0.15499	0.499687	0.172843	0.426471	0.00629829	0.499517	0.497749	0.390121	0.302631	0.417933	0.432908	0.432187	0.502606	0.339177	0.498984	0.00282415	0.501379	0.51764	0.215251	0.217016	0.212333	0.00341253	0.428987	0.00450287	0.422959	0.388766	0.00303061	0.00303061	0.28318	0.00123478	0.00123478	0.00115038	0.494134	0.36219	0.508779	0.387142	0.431453	0	0.000869889	0.758737	0.431898	0.309199	0.104193	0.411203	0.913596	0.424896	0	0.384628	5.28e-05
hsa-mir-500a	0.174639	0.50748	0.292552	0.571151	0.268281	0.506839	0.510165	0.428558	0.460198	0.519834	0.512089	0.51921	0.511582	0.449571	0.520164	0.00525921	0.528418	0.515494	0.23324	0.235151	0.204682	0.0050232	0.426046	0.186431	0.505599	0.409872	0.0147226	0.0147226	0.518971	0.494046	0.494046	0.00409224	0.507062	0.37656	0.526581	0.419782	0.529794	0	0.00384228	0.424053	0.650108	0.318593	0.11525	0.415526	0.415523	0.425987	0.00255996	0.554998	0.000133734
hsa-mir-500b	0.15161	0.526004	0.169435	0.531362	0.171192	0.525677	0.524755	0.391791	0.413073	0.532771	0.55406	0.557081	0.524327	0.417991	0.527064	0.0064198	0.510265	0.531679	0.202925	0.204672	0.205974	0.000261237	0.447866	0.23514	0.548083	0.401108	0.00413551	0.00413551	0.496342	0.645068	0.645068	0.00707382	0.508636	0.355146	0.523721	0.387986	0.51121	0	0.00478454	0.438308	0.728974	0.300975	0.089072	0.419467	0.425388	0.445051	0	0.616671	0.000551732
hsa-mir-501	0.274212	0.514356	0.227935	0.531953	0.230525	0.516615	0.589244	0.427929	0.454863	0.49475	0.55326	0.557938	0.521641	0.484159	0.485205	0.0198251	0.530485	0.571862	0.278252	0.28117	0.158081	0.00317862	0.430179	0.308584	0.624023	0.391329	0.0124299	0.0124299	0.46318	0.443478	0.443478	0.0161005	0.560811	0.41267	0.565817	0.388938	0.53717	9.17e-05	0.00655254	0.427174	0.625976	0.307275	0.098764	0.408565	0.414965	0.430621	0	0.537789	0.0077639
hsa-mir-5010	0.00362322	0.542621	0.000455556	0.449081	0.000460284	0.543469	0.46025	0.401451	0.299035	0.549966	0.467142	0.465025	0.535208	0.339942	0.456054	0	0.521842	0.551584	0.233282	0	0.231824	0.000972776	0.674085	0.273435	0.569024	0.396214	0.00026869	0.00026869	0.27984	0	0	0	0.430638	0.349992	0.542951	0.405817	0.44252	1	0	0.446691	0.442168	0.302556	0.0950524	0.417714	0.42968	0.451475	0	0.383438	0
hsa-mir-502	0.432783	0.670439	0.493257	0.646105	0.457574	0.621421	0.637421	0.503571	0.525675	0.612337	0.635429	0.6406	0.66524	0.553053	0.636514	0.151537	0.680358	0.633709	0.527761	0.532188	0.346193	0.00635774	0.533948	0.331961	0.643836	0.393369	0.282312	0.282312	0.435606	0.25652	0.25652	0.339834	0.644937	0.496035	0.648679	0.465381	0.650952	2.96e-05	0.010377	0.640601	0.543064	0.443184	0.196351	0.417708	0.551003	0.42731	0	0.604742	0.00378865
hsa-mir-503	0.3794	0.579033	0.394788	0.568638	0.364929	0.567076	0.567932	0.476265	0.411288	0.544842	0.500858	0.510663	0.596901	0.517863	0.580854	0.128837	0.650468	0.634579	0.433232	0.436799	0.477159	0.187071	0.471995	0.48067	0.596835	0.493054	0.308498	0.308498	0.431266	0.208151	0.208151	0.422161	0.620594	0.468834	0.619164	0.492462	0.638181	0	0.0108754	0.560621	0.544089	0.363829	0.252242	0.388759	0.498688	0.386743	0.164391	0.439638	0.00358299
hsa-mir-504	0.267644	0.548752	0.287213	0.583818	0.290173	0.591678	0.569586	0.460698	0.373949	0.563337	0.616186	0.583389	0.59032	0.464505	0.558512	0.0258072	0.550378	0.604413	0.380182	0.384856	0.238201	0.00471023	0.525582	0.23005	0.531466	0.396174	0.172438	0.172438	0.387868	0.0148566	0.0148566	0.224252	0.589297	0.426064	0.563458	0.506614	0.634483	0	0.00813263	0.433519	0.441321	0.301001	0.227035	0.416731	0.422439	0.443553	0	0.475556	0.0184235
hsa-mir-505	0.269681	0.577099	0.301833	0.591774	0.302915	0.617533	0.568574	0.463322	0.455006	0.542603	0.616816	0.622989	0.604891	0.48098	0.570606	0.407549	0.599927	0.627835	0.412	0.341784	0.486528	0.0023233	0.713066	0.526398	0.673342	0.392995	0.394567	0.394567	0.475866	0.293287	0.293287	0.168459	0.598533	0.451443	0.59339	0.494346	0.590307	0.34487	0.372374	0.439205	0.604303	0.415235	0.208446	0.427556	0.420244	0.541063	0.00368175	0.491406	0.000538027
hsa-mir-506	0.525934	0.732651	0.54342	0.728234	0.547816	0.722688	0.705735	0.526038	0.489716	0.624494	0.716448	0.708959	0.718167	0.594416	0.65406	0.330876	0.699296	0.739976	0.542875	0.547063	0.449365	0.00293671	0.619748	0.431808	0.719501	0.389226	0.472951	0.472951	0.458506	0.242971	0.242971	0.475443	0.72547	0.529667	0.736487	0.520889	0.744945	0	0.301857	0.558712	0.54423	0.508382	0.186582	0.424587	0.421471	0.452173	0.00549813	0.624844	0.000835541
hsa-mir-507	0.179248	0.547688	0.235512	0.558892	0.19995	0.548361	0.553466	0.420711	0.401857	0.465504	0.586311	0.587243	0.532584	0.456526	0.509546	0.0290175	0.483407	0.541911	0.0804153	0.0826077	0.0942964	0.00539387	0.453408	0.0648963	0.562312	0.391642	0.0172526	0.0172526	0.395495	0.0116772	0.0116772	0.0225655	0.514996	0.388154	0.557068	0.334643	0.54561	0	0.00587834	0.439557	0.443415	0.299353	0.0978965	0.435364	0.417887	0.439568	0.00405347	0.385684	0.0136238
hsa-mir-508	0.256245	0.577547	0.349157	0.580612	0.332766	0.568931	0.551901	0.458636	0.431475	0.542425	0.61154	0.6069	0.606797	0.510845	0.535325	0.00855665	0.550035	0.578507	0.323427	0.326135	0.245498	0.00461246	0.492863	0.236158	0.559286	0.377829	0.00836933	0.00836933	0.51657	0.364717	0.364717	0.20825	0.575202	0.452724	0.557939	0.419519	0.576486	0	0.00603963	0.415861	0.561428	0.313262	0.239331	0.410512	0.399623	0.405325	0.00185017	0.574889	0.000870166
hsa-mir-509	0.381069	0.59794	0.481252	0.65119	0.485981	0.599171	0.611109	0.503424	0.546573	0.593052	0.634697	0.643726	0.630887	0.556276	0.597617	0.150265	0.62923	0.582979	0.465569	0.47145	0.317371	0.00846637	0.515337	0.37278	0.661224	0.40303	0.351847	0.351847	0.442607	0.241181	0.241181	0.318323	0.628565	0.494487	0.612688	0.431792	0.627268	0.000554402	0.0110571	0.536998	0.51155	0.449701	0.187158	0.411032	0.405273	0.412539	0	0.587798	0.0229861
hsa-mir-509-1	0.105261	0.203316	0.251462	0.254533	0.253914	0.204148	0.216405	0.231297	0.237561	0.180861	0.298073	0.298111	0.231889	0.232259	0.132001	0.00320982	0.14447	0.111802	0.190768	0.192451	0.00802697	0.00651949	0.00116941	0.00701876	0.147895	0.00842821	0.00139397	0.00139397	0.0118614	0.0057841	0.0057841	0.0033279	0.232449	0.208942	0.10974	0.0124499	0.221833	0	0.000384274	0.00160662	0.0100284	0.000980188	0.00632147	7.08e-05	0.00242092	0	0	0.00771375	0.00083764
hsa-mir-509-2	0.105261	0.203316	0.251462	0.254533	0.253914	0.204148	0.216405	0.231297	0.237561	0.180861	0.298073	0.298111	0.231889	0.232259	0.132001	0.00320982	0.14447	0.111802	0.190768	0.192451	0.00802697	0.00651949	0.00116941	0.00701876	0.147895	0.00842821	0.00139397	0.00139397	0.0118614	0.0057841	0.0057841	0.0033279	0.232449	0.208942	0.10974	0.0124499	0.221833	0	0.000384274	0.00160662	0.0100284	0.000980188	0.00632147	7.08e-05	0.00242092	0	0	0.00771375	0.00083764
hsa-mir-509-3	0.139813	0.541776	0.278557	0.57596	0.281292	0.559558	0.565083	0.450979	0.419503	0.545069	0.611128	0.611715	0.563381	0.470022	0.527878	0.00299709	0.514274	0.495371	0.179465	0.181053	0.00918049	0.00673397	0.443569	0.00809423	0.499252	0.395991	0.00315937	0.00315937	0.283456	0.00540131	0.00540131	0.00310747	0.531467	0.369561	0.495181	0.328456	0.555283	0	0.000358734	0.434271	0.437085	0.306884	0.097035	0.412217	0.428866	0.448063	0	0.387275	0.000781976
hsa-mir-5096	0.114845	0.464934	0.0163606	0.45154	0.0165896	0.510404	0.460665	0.331894	0.295274	0.515315	0.465921	0.45787	0.504308	0.350537	0.459872	0.00187522	0.436299	0.523041	0.0151615	0.0154081	0.0114185	0.000167846	0.447512	0.00463499	0.438071	0.396745	0.00218084	0.00218084	0.451426	0.00124249	0.00124249	0.00285232	0.497015	0.339116	0.509767	0.370802	0.498483	0	0.000100249	0.437038	0.44819	0.306571	0.0878001	0.424437	0.424368	0.444194	0	0.561256	0.000506117
hsa-mir-510	0.178032	0.576275	0.356408	0.622038	0.360063	0.575909	0.582927	0.455126	0.444206	0.563882	0.627355	0.627542	0.579961	0.477482	0.551194	0.259753	0.533774	0.548805	0.279791	0.283565	0.11399	0.00918187	0.537852	0.146728	0.559104	0.396046	0.189284	0.189284	0.401874	0.0138841	0.0138841	0.0202538	0.594718	0.441767	0.53854	0.361312	0.568452	0	0.00535148	0.440887	0.446068	0.316565	0.0979123	0.425853	0.43047	0.443811	0	0.390337	0.0137595
hsa-mir-5100	0.119647	0.450686	0.133352	0.467964	0.134887	0.492258	0.456658	0.385376	0.357458	0.534166	0.472369	0.478737	0.46227	0.403285	0.460922	0.0090809	0.52249	0.511987	0.166103	0.293186	0.153228	0.000335881	0.412039	0.185031	0.4891	0.393562	0.301692	0.301692	0.289807	0.00124877	0.00124877	0.0125568	0.453781	0.336765	0.474284	0.365229	0.46663	0	0.000765892	0.411833	0.402506	0.298772	0.087117	0.396834	0.397516	0.402667	0	0.378635	0.0268502
hsa-mir-511	0.197494	0.55593	0.221197	0.554409	0.226303	0.569195	0.539241	0.453938	0.406225	0.601093	0.573382	0.568372	0.575199	0.443002	0.538817	0.145913	0.563906	0.56801	0.369411	0.285508	0.292256	0.00444918	0.538314	0.349913	0.597184	0.403114	0.159729	0.159729	0.423749	0.354867	0.354867	0.0217683	0.546594	0.395691	0.56215	0.517407	0.525279	0.426652	0.00559234	0.443406	0.598956	0.310325	0.097272	0.414115	0.427142	0.439908	0	0.50432	0.0105471
hsa-mir-512	0.301377	0.601465	0.340722	0.573836	0.28273	0.600405	0.577922	0.482823	0.394757	0.593328	0.57166	0.570311	0.623394	0.460442	0.573752	0.00938368	0.620376	0.629865	0.506716	0.418946	0.456327	0.00224083	0.608523	0.4409	0.624884	0.392589	0.171828	0.171828	0.406024	0.372157	0.372157	0.21258	0.581561	0.438864	0.622408	0.541321	0.542707	0.448007	0.00656279	0.560083	0.588511	0.305121	0.225247	0.424325	0.61873	0.430569	0	0.510682	0.00149788
hsa-mir-512-1	0.234516	0.155855	0.183231	0.1853	0.150979	0.155921	0.250446	0.167878	0.174665	0.174269	0.215343	0.216339	0.142745	0.271559	0.260617	0.00594438	0.278408	0.251714	0.321242	0.323867	0.358726	0.52148	0.00599469	0.207822	0.192053	0.662152	0.00561561	0.00561561	0.468847	0.565567	0.565567	0.00493988	0.242499	0.243665	0.273523	0.287622	0.259785	0	0.00458778	0.00286529	0.890464	0.00440488	0.49577	0.0173144	0.00313204	0	0.00294683	0.39117	0.000176336
hsa-mir-512-2	0.211105	0.140239	0.164121	0.165947	0.135417	0.144105	0.223719	0.152128	0.155422	0.158673	0.285482	0.192219	0.131669	0.242685	0.2352	0.00577474	0.248399	0.300724	0.284227	0.286571	0.318092	0.453216	0.00530242	0.182157	0.168891	0.575471	0.00496186	0.00496186	0.419319	0.491915	0.491915	0.00541135	0.28863	0.282188	0.246796	0.345339	0.300602	0	0.00400231	0.00249344	0.777945	0.00384466	0.430968	0.0149936	0.00272624	0	0.00254714	0.349723	0.0002664
hsa-mir-513	0.0734429	0.0101416	0.0163866	0.0165931	0.0165953	0.0120097	0.0114943	0.0139364	0.012517	0.0118896	0.0120165	0.0118371	0.0136867	0.07095	0.099524	0.00196613	0.0747982	0.105279	0.0124449	0.0126511	0.131633	3.7e-05	0.000343795	0.0121376	0.0114676	4.79e-05	0.000306414	0.000306414	0.0289903	0.0136595	0.0136595	0.00359777	0.103601	0.0935067	0.00958787	0.0112774	0.0241329	0	0.000102339	4.75e-05	0.0119423	9.88e-05	7.27e-05	0.00175866	5.52e-05	0	0	0.0107202	0.000344599
hsa-mir-513a	0.00163359	0.476007	0.00550721	0.456705	0	0.476295	0.475188	0.314899	0.293575	0.437677	0.475665	0.470632	0.454846	0.339029	0.46883	0	0.4408	0.46054	0.000931994	0.000939661	0.00775163	0	0.451287	0.000290547	0.438909	0.382247	0	0	0.281767	0	0	0	0.50073	0.28023	0.454473	0.287052	0.44578	0	0	0.43943	0.440621	0.298703	0.0837066	0.42066	0.421189	0.447208	0.000410636	0.382078	0
hsa-mir-513a-1	0.262298	0.350532	0.404068	0.409033	0.40801	0.328625	0.346623	0.313289	0.325036	0.33142	0.473125	0.473766	0.374854	0.373072	0.167846	0.209064	0.191021	0.415903	0.247375	0.249472	0.244579	0.00142307	0.303661	0.277476	0.343818	0.00184311	0.300231	0.300231	0.177451	0.00988076	0.00988076	0.206965	0.24449	0.352771	0.254489	0.22098	0.35091	0	0.00530655	0.00555317	0.00498429	0.00482415	0.281414	0.00473383	0.00269017	0	0	0.00985871	0.000824854
hsa-mir-513a-2	0.262298	0.350532	0.404068	0.409033	0.40801	0.328625	0.346623	0.313289	0.325036	0.33142	0.473125	0.473766	0.374854	0.373072	0.167846	0.209064	0.191021	0.415903	0.247375	0.249472	0.244579	0.00142307	0.303661	0.277476	0.343818	0.00184311	0.300231	0.300231	0.177451	0.00988076	0.00988076	0.206965	0.24449	0.352771	0.254489	0.22098	0.35091	0	0.00530655	0.00555317	0.00498429	0.00482415	0.281414	0.00473383	0.00269017	0	0	0.00985871	0.000824854
hsa-mir-513b	0.186073	0.620448	0.344997	0.632527	0.34853	0.608841	0.612789	0.438981	0.418931	0.555413	0.671104	0.668259	0.617759	0.495662	0.504542	0.00627112	0.475472	0.640906	0.114564	0.115631	0.118722	0.000326389	0.552379	0.125937	0.553424	0.39014	0.00604297	0.00604297	0.28692	0.0086782	0.0086782	0.247241	0.517226	0.43475	0.539042	0.342893	0.586819	0	0.00435375	0.440081	0.448471	0.307437	0.260124	0.422158	0.424823	0.451344	0	0.386723	0.000741917
hsa-mir-513c	0.280102	0.664634	0.450652	0.653648	0.398464	0.65612	0.664686	0.491973	0.432357	0.579862	0.684419	0.67946	0.662979	0.518748	0.568477	0.00900623	0.556641	0.68968	0.317416	0.320057	0.319618	0.0016166	0.52958	0.223488	0.58484	0.383293	0.00796452	0.00796452	0.398266	0.348203	0.348203	0.199482	0.581455	0.459225	0.58803	0.42639	0.61253	0	0.00620576	0.565955	0.593392	0.301361	0.218668	0.419975	0.61122	0.447208	0	0.507324	0.000749792
hsa-mir-514	0.158533	0.142241	0.176039	0.178329	0.177933	0.14251	0.151372	0.161103	0.166482	0.00638045	0.209336	0.209099	0.162882	0.162479	0.00559057	0.00307455	0.00454605	0.17165	0.00902775	0.00935725	0.00227138	9.11e-05	0.000452265	0.00327838	0.234808	0.00011808	0.000437625	0.000437625	0.00980152	0.000726277	0.000726277	0.00366145	0.16029	0.145966	0.166118	0.0103394	0.15456	0	0.000164868	0.000134283	0.000561426	0.0001619	0.000178048	6.62e-05	0.000134391	0	0	0.00532221	0.00125847
hsa-mir-514a	0.158533	0.493166	0.176039	0.514429	0.177933	0.493386	0.500378	0.401597	0.388449	0.417239	0.526496	0.532962	0.506774	0.431135	0.432697	0.00307455	0.425239	0.512368	0.00902775	0.00935725	0.00227138	9.11e-05	0.430581	0.00327838	0.533092	0.393207	0.000437625	0.000437625	0.29367	0.000726277	0.000726277	0.00366145	0.501354	0.362829	0.513414	0.302686	0.503571	0	0.000164868	0.427027	0.423133	0.314469	0.089112	0.414385	0.413138	0.428769	0	0.385919	0.00125847
hsa-mir-514a-1	0.113627	0.219325	0.271263	0.274682	0.274005	0.218845	0.233224	0.249197	0.256517	0.195922	0.321824	0.32191	0.250166	0.250616	0.142586	0.0034959	0.156211	0.12074	0.206329	0.20814	0.00848951	0.00701772	0.00127381	0.0076345	0.160273	0.0090726	0.0015184	0.0015184	0.0129039	0.00629865	0.00629865	0.00362426	0.249981	0.225003	0.118417	0.0133019	0.23873	0	0.000418641	0.00104366	0.0108495	0.00106776	0.00680639	7.72e-05	0.00152964	0	0	0.00839626	0.000912544
hsa-mir-514a-2	0.113627	0.219325	0.271263	0.274682	0.274005	0.218845	0.233224	0.249197	0.256517	0.195922	0.321824	0.32191	0.250166	0.250616	0.142586	0.0034959	0.156211	0.12074	0.206329	0.20814	0.00848951	0.00701772	0.00127381	0.0076345	0.160273	0.0090726	0.0015184	0.0015184	0.0129039	0.00629865	0.00629865	0.00362426	0.249981	0.225003	0.118417	0.0133019	0.23873	0	0.000418641	0.00104366	0.0108495	0.00106776	0.00680639	7.72e-05	0.00152964	0	0	0.00839626	0.000912544
hsa-mir-514a-3	0.113627	0.219325	0.271263	0.274682	0.274005	0.218845	0.233224	0.249197	0.256517	0.195922	0.321824	0.32191	0.250166	0.250616	0.142586	0.0034959	0.156211	0.12074	0.206329	0.20814	0.00848951	0.00701772	0.00127381	0.0076345	0.160273	0.0090726	0.0015184	0.0015184	0.0129039	0.00629865	0.00629865	0.00362426	0.249981	0.225003	0.118417	0.0133019	0.23873	0	0.000418641	0.00104366	0.0108495	0.00106776	0.00680639	7.72e-05	0.00152964	0	0	0.00839626	0.000912544
hsa-mir-514b	0.105961	0.471976	0.122179	0.486634	0.123993	0.47377	0.477295	0.375337	0.35844	0.475298	0.487453	0.494278	0.480493	0.404855	0.476968	0.0758563	0.479076	0.4852	0.136399	0.139112	0.0644559	0.0174934	0.451973	0.13629	0.479961	0.404469	0.0490987	0.0490987	0.405247	0.0351543	0.0351543	0.0571483	0.474631	0.342661	0.485499	0.359728	0.481375	0	0.0189197	0.440999	0.435954	0.323125	0.105769	0.425647	0.426307	0.428769	0	0.398458	0.0409203
hsa-mir-515	0.107681	0.477018	0.122506	0.489582	0.123506	0.475513	0.479741	0.377841	0.366347	0.47984	0.495986	0.498472	0.48327	0.404343	0.483855	0.386613	0.481254	0.487302	0.148867	0.150105	0.145478	0.00185311	0.568006	0.171293	0.505734	0.395556	0.281678	0.281678	0.453748	0.00442162	0.00442162	0.00421315	0.471427	0.341268	0.487477	0.362114	0.480402	0.00014744	0.00270024	0.426901	0.426412	0.308965	0.094404	0.415279	0.414535	0.426547	0	0.38678	0.00037427
hsa-mir-515-1	0.206068	0.224258	0.268135	0.2714	0.237257	0.218522	0.229432	0.144547	0.154078	0.137638	0.311556	0.312824	0.220999	0.24803	0.236378	0.36483	0.254887	0.229976	0.284914	0.28725	0.325544	0.00198496	0.519295	0.325569	0.300452	0.00257139	0.26851	0.26851	0.397573	0.0115815	0.0115815	0.360106	0.217504	0.224267	0.254702	0.253555	0.23501	0	0.00779729	0.00837023	0.00465389	0.00566867	0.497274	0.0261526	0.00293306	0	0.00333243	0.00385682	0.000384637
hsa-mir-515-2	0.206068	0.224258	0.268135	0.2714	0.237257	0.218522	0.229432	0.144547	0.154078	0.137638	0.311556	0.312824	0.220999	0.24803	0.236378	0.36483	0.254887	0.229976	0.284914	0.28725	0.325544	0.00198496	0.519295	0.325569	0.300452	0.00257139	0.26851	0.26851	0.397573	0.0115815	0.0115815	0.360106	0.217504	0.224267	0.254702	0.253555	0.23501	0	0.00779729	0.00837023	0.00465389	0.00566867	0.497274	0.0261526	0.00293306	0	0.00333243	0.00385682	0.000384637
hsa-mir-516	0.00846206	0.119027	0.00889784	0.00896113	0.00903966	0.117439	0.00793876	0.0087546	0.137159	0.00764571	0.00901529	0.0088981	0.00891133	0.00805017	0.00711127	0.00401321	0.00807301	0.139949	0.00884284	0.00909212	0.00390524	0.000373501	0.00177033	0.00695122	0.00735515	0.000484132	0.00451799	0.00451799	0.00985854	0.00109998	0.00109998	0.00439165	0.0111256	0.00890774	0.00886037	0.00921192	0.0132439	0	0.000571296	0.00031165	0.000746666	0.000636363	0.000586702	0.000107825	0.000341544	0	0	0.00194064	0.000711798
hsa-mir-516a	0.116502	0.499652	0.13396	0.507913	0.132679	0.4967	0.498956	0.380592	0.363533	0.50668	0.519917	0.521236	0.500865	0.395337	0.499	0.417676	0.490765	0.508982	0.160696	0.162054	0.16015	0.0020136	0.589709	0.183404	0.504571	0.391017	0.304203	0.304203	0.45254	0.00480328	0.00480328	0.00457613	0.524666	0.335479	0.503759	0.363738	0.48649	0	0.00293396	0.435536	0.432193	0.305473	0.0899263	0.417857	0.41582	0.435567	0.000275526	0.385299	0.000406744
hsa-mir-516a-1	0.252117	0.233967	0.341285	0.345434	0.344541	0.231359	0.240758	0.198274	0.26112	0.253957	0.330969	0.332137	0.263645	0.263144	0.234199	0.215584	0.266165	0.149448	0.345682	0.347191	0.176668	0.00290342	0.316264	0.202723	0.371493	0.00330202	0.161155	0.161155	0.175067	0.00722362	0.00722362	0.211601	0.255628	0.233895	0.267697	0.156309	0.245341	0.0103081	0.00803349	0.00562706	0.0039835	0.412064	0.290848	0.00496694	0.00280242	0	0	0.410445	0.000255094
hsa-mir-516a-2	0.252117	0.233967	0.341285	0.345434	0.344541	0.231359	0.240758	0.198274	0.26112	0.253957	0.330969	0.332137	0.263645	0.263144	0.234199	0.215584	0.266165	0.149448	0.345682	0.347191	0.176668	0.00290342	0.316264	0.202723	0.371493	0.00330202	0.161155	0.161155	0.175067	0.00722362	0.00722362	0.211601	0.255628	0.233895	0.267697	0.156309	0.245341	0.0103081	0.00803349	0.00562706	0.0039835	0.412064	0.290848	0.00496694	0.00280242	0	0	0.410445	0.000255094
hsa-mir-516b	0.0139702	0.441994	6.63e-05	0.440246	6.7e-05	0.443112	0.441844	0.32062	0.307812	0.431661	0.441681	0.44265	0.440114	0.333694	0.5107	0	0.433879	0.442956	2.36e-05	0	0.00701685	0	0.438625	0.00830663	0.4237	0.389713	0	0	0.281449	0	0	0	0.423413	0.28034	0.441669	0.291549	0.426926	0.00010611	0	0.433965	0.430617	0.304039	0.087959	0.415042	0.414332	0.435567	0	0.384	0
hsa-mir-516b-1	0.156491	0.151087	0.252649	0.255691	0.255051	0.147224	0.152172	0.0876168	0.161151	0.107256	0.206924	0.208216	0.168155	0.166226	0.144369	0.266169	0.164872	0.177807	0.211885	0.213593	0.210749	0.00156236	0.384092	0.241147	0.22317	0.00202378	0.196316	0.196316	0.216243	0.00940667	0.00940667	0.26189	0.159408	0.14788	0.170654	0.185392	0.154248	0.000477065	0.00864588	0.00616869	0.0041449	0.00711752	0.358956	0.00606402	0.00230659	0	0	0.0052884	0.000456833
hsa-mir-516b-2	0.156491	0.151087	0.252649	0.255691	0.255051	0.147224	0.152172	0.0876168	0.161151	0.107256	0.206924	0.208216	0.168155	0.166226	0.144369	0.266169	0.164872	0.177807	0.211885	0.213593	0.210749	0.00156236	0.384092	0.241147	0.22317	0.00202378	0.196316	0.196316	0.216243	0.00940667	0.00940667	0.26189	0.159408	0.14788	0.170654	0.185392	0.154248	0.000477065	0.00864588	0.00616869	0.0041449	0.00711752	0.358956	0.00606402	0.00230659	0	0	0.0052884	0.000456833
hsa-mir-517	0.0145614	0.422207	0.00478035	0.423949	0.00490881	0.42207	0.421383	0.320814	0.307599	0.420802	0.421083	0.422991	0.423899	0.331414	0.479211	0.00220928	0.425206	0.427921	0.00475081	0.00493077	0.00631478	0.000247896	0.424746	0.00948593	0.425214	0.396781	0.00120144	0.00120144	0.291046	0.000474011	0.000474011	0.00299723	0.42352	0.288633	0.429128	0.300076	0.422088	7.45e-05	0.000160006	0.421557	0.41968	0.310533	0.094539	0.416616	0.411726	0.424344	0	0.385769	0.000678677
hsa-mir-517a	0.430924	0.537314	0.425069	0.553644	0.377609	0.545659	0.571601	0.48611	0.438261	0.512678	0.581419	0.58607	0.561261	0.535555	0.568779	0.0111261	0.580958	0.544118	0.525288	0.529476	0.38483	0.287399	0.437568	0.319878	0.632564	0.542177	0.212545	0.212545	0.394732	0.313363	0.313363	0.179533	0.594127	0.503337	0.591252	0.453859	0.556205	0	0.00858254	0.491964	0.617148	0.486402	0.347513	0.381502	0.528586	0.364715	0	0.616483	0.000594628
hsa-mir-517b	0.000487678	0.366157	0.000467674	0.364453	0.000173441	0.400636	0.365124	0.316381	0.286864	0.358457	0.363264	0.367354	0.365111	0.335498	0.41568	0	0.379576	0.364012	0.000509722	0.000513916	0.00050461	0.00027852	0.365674	0.130797	0.432864	0.360213	0.220738	0.220738	0.28589	0	0	0	0.405616	0.331752	0.366003	0.281021	0.368079	0	0	0.377871	0.368916	0.313157	0.0991094	0.379574	0.357661	0.364715	0	0.342869	0
hsa-mir-517c	0.113972	0.419724	0.131645	0.430683	0.132921	0.435562	0.420258	0.375462	0.348191	0.434219	0.43904	0.443391	0.424686	0.39646	0.448261	0.00930896	0.441028	0.427913	0.156787	0.158101	0.156791	0.00075848	0.369185	0.237948	0.48255	0.36004	0.119531	0.119531	0.445847	0.476301	0.476301	0.00628962	0.441789	0.366033	0.425488	0.348841	0.427521	0	0.0096851	0.377595	0.578042	0.317089	0.100137	0.379298	0.356744	0.364254	0	0.507834	0.00018814
hsa-mir-518	0.00741811	0.0149542	0.00556969	0.00564268	0.00476765	0.114106	0.0104659	0.00805708	0.0701954	0.0105403	0.00807367	0.00808303	0.0121841	0.0184835	0.0733261	0.000244775	0.0148783	0.00321219	0.00447294	0.00450971	0.00994287	0.000314386	0.00235761	0.191574	0.179225	0.000407519	0.176005	0.176005	0.178428	0	0	0	0.0741863	0.0699373	0.00943484	0.0145726	0.0117531	0	0.000366565	0	0.000257061	0.00944159	0.000297333	0.000983011	0	0	0.00949496	0.009244	0
hsa-mir-5189	0.15499	0.462313	0.172843	0.392275	0.00629829	0.462	0.465923	0.39665	0.296011	0.391299	0.396162	0.394267	0.467947	0.353484	0.472575	0.00282415	0.484898	0.476196	0.215251	0.217016	0.212333	0.00341253	0.404351	0.00450287	0.395589	0.392378	0.00303061	0.00303061	0.298851	0.00123478	0.00123478	0.00115038	0.47582	0.365354	0.484143	0.392995	0.408089	0	0.000869889	0.736074	0.399321	0.305243	0.0892887	0.39494	0.890776	0.403791	0	0.368684	5.28e-05
hsa-mir-518a	0.225704	0.430626	0.258227	0.461033	0.259368	0.444607	0.435265	0.378944	0.428616	0.403514	0.404631	0.407232	0.451048	0.453558	0.442868	0.00601681	0.4544	0.453288	0.161599	0.162943	0.315285	0.000259949	0.332445	0.410662	0.524618	0.334843	0.321772	0.321772	0.49821	0.487575	0.487575	0.384821	0.458049	0.403901	0.448821	0.366715	0.444218	0	0.00581015	0.591108	0.542552	0.320879	0.0902314	0.349762	0.328306	0.325662	0.00613129	0.490046	0.000135091
hsa-mir-518a-1	0.16494	0.00759197	0.00888142	0.00831225	0.00829632	0.00811882	0.157432	0.00944843	0.00741738	0.0076792	0.00909714	0.00931848	0.0081108	0.169841	0.156708	0.00247799	0.17336	0.175983	0.228785	0.230659	0.22485	0.787499	0.00227988	0.00456742	0.00523406	1	0.0034398	0.0034398	0.00553253	0.00108389	0.00108389	0.0010102	0.167295	0.150786	0.172795	0.201937	0.158976	0	0.00076834	0.0029628	0.650668	0.0025907	0.747292	0.000168124	0.00442015	0	0	0.00239303	4.6e-05
hsa-mir-518a-2	0.16494	0.00759197	0.00888142	0.00831225	0.00829632	0.00811882	0.157432	0.00944843	0.00741738	0.0076792	0.00909714	0.00931848	0.0081108	0.169841	0.156708	0.00247799	0.17336	0.175983	0.228785	0.230659	0.22485	0.787499	0.00227988	0.00456742	0.00523406	1	0.0034398	0.0034398	0.00553253	0.00108389	0.00108389	0.0010102	0.167295	0.150786	0.172795	0.201937	0.158976	0	0.00076834	0.0029628	0.650668	0.0025907	0.747292	0.000168124	0.00442015	0	0	0.00239303	4.6e-05
hsa-mir-518b	0.154257	0.409897	0.291257	0.468688	0.294637	0.411236	0.41511	0.418505	0.363166	0.380059	0.376946	0.380169	0.431094	0.461033	0.382924	0.022158	0.452767	0.463653	0.360933	0.365313	0.241178	0.000590064	0.319642	0.134566	0.380491	0.327151	0.00714164	0.00714164	0.396239	0.339236	0.339236	0.288568	0.436216	0.379491	0.368699	0.367638	0.44331	0	0.00542516	0.324557	0.465346	0.314608	0.088662	0.328879	0.316445	0.318113	0	0.441049	0.0129189
hsa-mir-518c	0.0232988	0.357919	0.193347	0.419123	0.195242	0.373138	0.358002	0.36361	0.374548	0.373567	0.368516	0.372198	0.370546	0.372729	0.3512	0.00595522	0.336164	0.370081	0.114467	0.115416	0.0200343	0.00070416	0.319194	0.091034	0.359866	0.327225	0.145182	0.145182	0.280086	0.00523376	0.00523376	0.028905	0.393797	0.354123	0.361958	0.290777	0.354972	0	0.00380988	0.335637	0.317445	0.314121	0.0877956	0.333867	0.316524	0.318113	0	0.321234	0.000100252
hsa-mir-518d	0.000652952	0.398831	0.000728622	0.330637	0.000736185	0.325498	0.324925	0.318846	0.290494	0.328554	0.324855	0.32678	0.411733	0.333985	0.339992	0.000422324	0.334485	0.415419	0.000581385	0.000586167	0.0218398	0.000242414	0.328169	0.00797994	0.339044	0.334832	0.00306302	0.00306302	0.282915	0	0	0	0.34027	0.29761	0.334703	0.295613	0.330229	0	0.000632424	0.340516	0.328372	0.319539	0.0872477	0.334816	0.328115	0.325662	0	0.32246	0
hsa-mir-518e	0.250693	0.388383	0.197028	0.402587	0.197231	0.414618	0.422131	0.403265	0.375903	0.378013	0.421004	0.429171	0.395154	0.447671	0.412291	0.00585329	0.419251	0.445306	0.247702	0.249811	0.249944	0.393611	0.314928	0.261926	0.480019	0.574193	0.104174	0.104174	0.514252	0.427373	0.427373	0.00537373	0.45744	0.436508	0.443848	0.409344	0.450127	0	0.00350632	0.316247	0.646272	0.29655	0.33481	0.311931	0.313385	0.311345	0.00536402	0.455554	0.000710721
hsa-mir-518f	0.12822	0.375768	0.155011	0.399739	0.154579	0.374606	0.379248	0.328134	0.294387	0.3236	0.400504	0.404323	0.392521	0.395356	0.386697	0.00590221	0.393874	0.393473	0.179476	0.180947	0.18463	0.000301905	0.478088	0.206254	0.412837	0.326964	0.0083971	0.0083971	0.283201	0.00875276	0.00875276	0.411694	0.396664	0.357227	0.38619	0.367338	0.378443	0	0.00618017	0.325984	0.317774	0.314657	0.370722	0.331952	0.316284	0.318113	0.000135762	0.321464	4.19e-05
hsa-mir-519	0.194209	0.128203	0.22293	0.225783	0.22897	0.179098	0.190689	0.0866479	0.0844696	0.0993478	0.257937	0.259009	0.206006	0.204488	0.181436	0.284203	0.204568	0.153383	0.187735	0.189725	0.189935	0.000361497	0.336938	0.215516	0.19883	0.00046858	0.00901004	0.00901004	0.0130548	0.00944465	0.00944465	0.433995	0.142378	0.12929	0.15375	0.240392	0.135564	0	0.00651825	0.006954	0.00263148	0.00399861	0.591774	0.00772726	0.000534506	0	0	0.00254249	0.00313858
hsa-mir-5193	0.16051	0.445934	0.000926268	0.44028	0.000935881	0.447188	0.518629	0.322719	0.298092	0.432683	0.445718	0.448076	0.440034	0.334026	0.449362	0.000165019	0.426175	0.527179	0.221573	0.223386	0.00614911	0	0.446331	0.000345835	0.443039	0.392364	0.000137167	0.000137167	0.282893	0.000929707	0.000929707	0.000132653	0.516061	0.357772	0.447901	0.311376	0.436288	0	0.000247137	0.433707	0.440709	0.306452	0.0932291	0.415704	0.419027	0.450987	0	0.39347	0
hsa-mir-519a	0.32134	0.619942	0.359231	0.635047	0.362697	0.619251	0.627082	0.482923	0.464622	0.655432	0.685159	0.686276	0.618303	0.504826	0.612635	0.261658	0.603781	0.562791	0.442004	0.445594	0.240026	0.00309235	0.55226	0.276651	0.676339	0.387897	0.193459	0.193459	0.527487	0.452162	0.452162	0.0067948	0.595864	0.420569	0.62464	0.398819	0.600024	0	0.00934269	0.440296	0.642178	0.547671	0.0940462	0.419342	0.426338	0.458179	0	0.777719	0.000402435
hsa-mir-519a-1	0.0807375	0.0798592	0.0970982	0.098326	0.0980655	0.0760327	0.0802073	0.00727802	0.0443235	0.00417936	0.107575	0.108603	0.0909019	0.0874544	0.0749323	0.00352617	0.085549	0.0942551	0.156576	0.157852	0.158164	0.000308913	0.199279	0.127735	0.117773	0.000400398	0.00651486	0.00651486	0.00382288	0.00523241	0.00523241	0.253086	0.0880734	0.0783538	0.0878235	0.0968343	0.079216	0	0.00368923	0.00396715	0.139788	0.00260835	0.34924	0.0044348	0.000265581	0.334169	0	0.00119214	2.5e-05
hsa-mir-519a-2	0.0933992	0.0908296	0.113527	0.114965	0.11466	0.088424	0.0929897	0.00782499	0.00941263	0.0046694	0.126279	0.127429	0.105355	0.102255	0.0878158	0.00419841	0.10032	0.109093	0.130925	0.132	0.134126	0.000214323	0.235911	0.150147	0.138401	0.000277814	0.00598531	0.00598531	0.00445131	0.00622903	0.00622903	0.299302	0.101791	0.0910115	0.103125	0.113505	0.0930195	0	0.00439338	0.0047235	0.00162268	0.0026696	0.413606	0.00528055	0.000316402	0	0	0.00135321	2.97e-05
hsa-mir-519b	0.163231	0.547595	0.0839538	0.495735	0.0830771	0.508625	0.510345	0.357764	0.33501	0.447218	0.522429	0.522921	0.49138	0.376996	0.489403	0.0021945	0.440502	0.579905	0.00953191	0.00972222	0.00620948	0.000163015	0.456316	0.00407568	0.490579	0.386002	0.00279322	0.00279322	0.287171	0.000704118	0.000704118	0.00260204	0.493032	0.367214	0.495154	0.378784	0.543147	0	0.000358301	0.438579	0.443081	0.297511	0.0913044	0.41938	0.424764	0.458179	0.000148682	0.38528	0.000537127
hsa-mir-519c	0.255891	0.627538	0.37864	0.61931	0.331361	0.625806	0.633992	0.39209	0.382673	0.496338	0.566386	0.568407	0.645427	0.48732	0.580131	0.197242	0.626401	0.646999	0.355671	0.358902	0.338827	0.00459989	0.596785	0.316672	0.585032	0.388998	0.352515	0.352515	0.376002	0.018228	0.018228	0.668242	0.620057	0.427802	0.596036	0.402851	0.582066	0	0.0120748	0.715102	0.447447	0.301914	0.222098	0.536925	0.602016	0.45819	0	0.388355	0.00535256
hsa-mir-519d	0.289777	0.613254	0.276104	0.567852	0.222285	0.60197	0.595227	0.472068	0.395317	0.572595	0.58061	0.579858	0.606616	0.441085	0.612374	0.206639	0.589552	0.629749	0.328507	0.331628	0.268299	0.00478533	0.535076	0.277809	0.570242	0.397963	0.232613	0.232613	0.491742	0.345167	0.345167	0.0147036	0.589201	0.410401	0.611295	0.447314	0.566753	0	0.00673388	0.569703	0.598549	0.30605	0.0940718	0.419151	0.614918	0.458363	0	0.508623	0.00590808
hsa-mir-519e	0.242251	0.539616	0.277965	0.567763	0.280812	0.539361	0.546524	0.414462	0.404077	0.52407	0.58358	0.586637	0.554263	0.476734	0.547573	0.24565	0.553217	0.561586	0.32915	0.332323	0.31542	0.00412256	0.602145	0.37228	0.599191	0.397853	0.181167	0.181167	0.538312	0.412532	0.412532	0.240944	0.541752	0.405174	0.557928	0.443455	0.550023	0	0.0106791	0.43182	0.605887	0.310953	0.25438	0.418842	0.416161	0.427991	0	0.528301	0.00684317
hsa-mir-520a	0.300519	0.607344	0.350393	0.637153	0.340019	0.60233	0.632949	0.456797	0.433041	0.562727	0.60172	0.602481	0.598838	0.513124	0.600864	0.160592	0.590839	0.654914	0.324909	0.329835	0.360602	0.00149224	0.576874	0.328244	0.60832	0.40828	0.277421	0.277421	0.459401	0.259447	0.259447	0.343769	0.58526	0.41249	0.602162	0.470396	0.611214	0	0.00646079	0.583452	0.569406	0.316475	0.197218	0.443344	0.438765	0.465783	0.00130346	0.489128	0.0169596
hsa-mir-520b	0.294601	0.627106	0.391977	0.658377	0.379611	0.635975	0.664007	0.490693	0.467145	0.646349	0.683633	0.683646	0.634754	0.529299	0.637355	0.186224	0.582476	0.62133	0.367711	0.37097	0.271064	0.00366691	0.598126	0.28867	0.588443	0.408404	0.144063	0.144063	0.49665	0.308477	0.308477	0.180809	0.581526	0.448451	0.639936	0.455856	0.624014	0.000359757	0.0111317	0.452837	0.592187	0.319967	0.215923	0.436733	0.439291	0.467404	0.00154885	0.505233	0.0051057
hsa-mir-520c	0.376184	0.61461	0.361652	0.616911	0.295499	0.639046	0.628921	0.47665	0.424745	0.57926	0.632004	0.6307	0.638468	0.490539	0.600535	0.203923	0.588316	0.646148	0.313325	0.316689	0.324322	0.00583517	0.609515	0.208553	0.591325	0.4098	0.157229	0.157229	0.477158	0.0141441	0.0141441	0.199657	0.605017	0.430107	0.642792	0.502977	0.607411	0	0.00826925	0.571904	0.461283	0.317551	0.227167	0.437578	0.61989	0.465146	0.00168938	0.470704	0.00814635
hsa-mir-520d	0.249851	0.597521	0.324032	0.623662	0.3103	0.596937	0.612097	0.450628	0.423446	0.58649	0.625376	0.62619	0.621281	0.487057	0.598361	0.187902	0.597971	0.597619	0.306888	0.31003	0.273418	0.00360241	0.600317	0.293478	0.591852	0.40944	0.145758	0.145758	0.503177	0.313732	0.313732	0.184445	0.560034	0.391653	0.595338	0.476912	0.586046	0	0.00826735	0.455494	0.593526	0.31798	0.218178	0.439239	0.440419	0.4653	0.00157792	0.508355	0.00626023
hsa-mir-520e	0.271364	0.597798	0.324413	0.624415	0.307304	0.609124	0.614658	0.452124	0.431389	0.597789	0.642984	0.64176	0.602622	0.498829	0.611433	0.00765113	0.59745	0.605637	0.333392	0.336074	0.313021	0.000953368	0.550375	0.326493	0.60525	0.405797	0.170868	0.170868	0.446404	0.369826	0.369826	0.210239	0.56818	0.39457	0.605067	0.47262	0.592662	0	0.00616411	0.45226	0.620374	0.314887	0.238838	0.4359	0.437269	0.465056	0.00188711	0.524021	0.000140289
hsa-mir-520f	0.0812018	0.517347	0.15696	0.528591	0.132252	0.534266	0.530476	0.401336	0.351252	0.492243	0.528199	0.526201	0.513012	0.418161	0.535945	0.0158936	0.517918	0.510487	0.107346	0.109092	0.118563	0.00373666	0.46084	0.0411509	0.469466	0.405455	0.0128821	0.0128821	0.366241	0.00653919	0.00653919	0.0124806	0.489241	0.332276	0.495785	0.378282	0.518602	0	0.00330244	0.452425	0.45453	0.308661	0.102413	0.429141	0.434213	0.453845	0.00230648	0.403336	0.00725053
hsa-mir-520g	0.245541	0.593247	0.296693	0.602019	0.279753	0.580659	0.585926	0.420729	0.438804	0.554967	0.581355	0.58633	0.582167	0.483403	0.58532	0.201423	0.574792	0.580229	0.193462	0.1947	0.324183	0.00168571	0.527055	0.342094	0.600486	0.40483	0.367315	0.367315	0.503235	0.349534	0.349534	0.276799	0.549994	0.419499	0.578874	0.40071	0.575477	0.00221312	0.00575449	0.620505	0.60034	0.308047	0.0959525	0.428097	0.42873	0.453431	0.00178122	0.512522	0.000300952
hsa-mir-520h	0.270246	0.580411	0.263997	0.585253	0.249188	0.586864	0.573347	0.445154	0.422811	0.56632	0.608692	0.613644	0.566967	0.467674	0.542049	0.440551	0.606577	0.614147	0.263075	0.31982	0.265321	0.00450522	0.608035	0.292435	0.578724	0.406649	0.446049	0.446049	0.400892	0.0125751	0.0125751	0.0196809	0.536522	0.407102	0.590551	0.462405	0.586336	0	0.398092	0.444615	0.450696	0.420798	0.097239	0.419932	0.43051	0.453431	0.00156089	0.397444	0.0164622
hsa-mir-521	0.15499	0.378032	0.172843	0.312106	0.00629829	0.377521	0.377753	0.383592	0.306085	0.30821	0.3111	0.31487	0.388552	0.313098	0.387302	0.00282415	0.395925	0.390768	0.215251	0.217016	0.212333	0.00341253	0.313938	0.00450287	0.31077	0.310263	0.00303061	0.00303061	0.296296	0.00123478	0.00123478	0.00115038	0.39793	0.357672	0.39373	0.380148	0.312313	0	0.000869889	0.649564	0.314055	0.303963	0.152272	0.326102	0.798174	0.311916	0	0.314299	5.28e-05
hsa-mir-521-1	0.15499	0.139713	0.172843	0.00630776	0.00629829	0.139136	0.147813	0.157357	0.00548304	0.00535654	0.00663612	0.00688694	0.159353	0.00644061	0.145975	0.00282415	0.162744	0.16632	0.215251	0.217016	0.212333	0.00341253	0.00259946	0.00450287	0.00479102	0.00442015	0.00303061	0.00303061	0.00617968	0.00123478	0.00123478	0.00115038	0.155765	0.141535	0.162183	0.190571	0.00599598	0	0.000869889	0.659112	0.0030754	0.00181187	0.00360927	0.000192326	1	0	0	0.00158826	5.28e-05
hsa-mir-521-2	0.15499	0.139713	0.172843	0.00630776	0.00629829	0.139136	0.147813	0.157357	0.00548304	0.00535654	0.00663612	0.00688694	0.159353	0.00644061	0.145975	0.00282415	0.162744	0.16632	0.215251	0.217016	0.212333	0.00341253	0.00259946	0.00450287	0.00479102	0.00442015	0.00303061	0.00303061	0.00617968	0.00123478	0.00123478	0.00115038	0.155765	0.141535	0.162183	0.190571	0.00599598	0	0.000869889	0.659112	0.0030754	0.00181187	0.00360927	0.000192326	1	0	0	0.00158826	5.28e-05
hsa-mir-522	0.259834	0.598495	0.333198	0.62025	0.336544	0.597884	0.602722	0.424109	0.427899	0.54819	0.572899	0.575002	0.607573	0.494643	0.596685	0.00696801	0.59122	0.616467	0.282951	0.28526	0.402452	0.000524067	0.458503	0.408087	0.631525	0.396322	0.444211	0.444211	0.430808	0.417598	0.417598	0.330595	0.59073	0.401043	0.593054	0.414998	0.584492	0	0.00537072	0.657974	0.634796	0.305733	0.0955697	0.430178	0.428057	0.448388	0	0.531556	0.000209288
hsa-mir-523	0.00964517	0.338723	0.217623	0.36066	0.189563	0.378371	0.340262	0.395511	0.384158	0.418245	0.376834	0.378407	0.386047	0.372739	0.360235	0.00454499	0.280529	0.247462	0.00879552	0.00874641	0.181032	0.000307029	0.241134	0.00457036	0.253201	0.245133	0.00361888	0.00361888	0.296222	0.000832869	0.000832869	0.00078529	0.269832	0.377994	0.391572	0.25931	0.388933	0.000602129	0.00507733	0.252204	0.246334	0.270511	0.144095	0.275058	0.2357	0.245081	0.00259184	0.245407	5.01e-05
hsa-mir-524	0.229137	0.439893	0.308562	0.467735	0.311708	0.461451	0.445763	0.406605	0.378433	0.401455	0.466474	0.464691	0.479731	0.483231	0.388831	0.00933728	0.414873	0.496952	0.269266	0.271567	0.195619	0.000350788	0.432506	0.145778	0.444365	0.32617	0.0209116	0.0209116	0.391559	0.00988319	0.00988319	0.281925	0.488122	0.441709	0.478905	0.420284	0.493476	0	0.00643225	0.337448	0.32884	0.282391	0.304997	0.336414	0.317322	0.320323	0	0.426429	0.00101827
hsa-mir-525	0.189101	0.401452	0.171292	0.391459	0.151413	0.40155	0.381675	0.373429	0.369622	0.383052	0.40197	0.403129	0.374284	0.471299	0.390924	0.0361647	0.412397	0.442146	0.166864	0.169209	0.326505	0.00349659	0.328385	0.17758	0.393162	0.322948	0.0190043	0.0190043	0.467261	0.392377	0.392377	0.0258276	0.381053	0.374506	0.398258	0.373478	0.427731	0	0.0116405	0.321135	0.488825	0.281153	0.12646	0.330145	0.309605	0.314289	0.00194271	0.453831	0.00784493
hsa-mir-526a	0.0727244	0.441782	0.0847569	0.446853	0.0862593	0.443031	0.438466	0.353006	0.329939	0.442369	0.448819	0.454463	0.441319	0.366504	0.446079	0.0364139	0.445244	0.448462	0.0887193	0.0911632	0.0361638	0.00715285	0.414326	0.0796472	0.443671	0.388783	0.0229816	0.0229816	0.355378	0.0147989	0.0147989	0.0286043	0.439188	0.332257	0.442457	0.339014	0.453713	0	0.0075845	0.420301	0.415808	0.315059	0.100317	0.407247	0.403064	0.403568	0	0.388	0.0170196
hsa-mir-526a-1	0.271521	0.276522	0.333133	0.337237	0.310015	0.27203	0.285003	0.225547	0.2359	0.253831	0.388788	0.390285	0.286131	0.309517	0.289168	0.292862	0.31474	0.29931	0.373341	0.376379	0.406906	0.00173589	0.421367	0.429697	0.39666	0.00224855	0.216246	0.216246	0.62506	0.509121	0.509121	0.289768	0.281719	0.27709	0.313892	0.332364	0.293308	0	0.00972947	0.00743354	0.446739	0.00688262	0.396208	0.0213978	0.00256306	0	0.00261942	0.350421	0.000432602
hsa-mir-526a-2	0.271521	0.276522	0.333133	0.337237	0.310015	0.27203	0.285003	0.225547	0.2359	0.253831	0.388788	0.390285	0.286131	0.309517	0.289168	0.292862	0.31474	0.29931	0.373341	0.376379	0.406906	0.00173589	0.421367	0.429697	0.39666	0.00224855	0.216246	0.216246	0.62506	0.509121	0.509121	0.289768	0.281719	0.27709	0.313892	0.332364	0.293308	0	0.00972947	0.00743354	0.446739	0.00688262	0.396208	0.0213978	0.00256306	0	0.00261942	0.350421	0.000432602
hsa-mir-526b	0.286255	0.618431	0.343214	0.629631	0.323918	0.617746	0.624401	0.449482	0.425262	0.596188	0.675622	0.676066	0.60671	0.530511	0.640643	0.238144	0.629636	0.627105	0.390279	0.393426	0.41745	0.00156591	0.630617	0.446952	0.646926	0.395847	0.341439	0.341439	0.544645	0.412746	0.412746	0.235455	0.577967	0.446738	0.620243	0.475494	0.59858	0	0.0082111	0.446216	0.627565	0.305529	0.250002	0.426679	0.426732	0.457985	0.0140462	0.531305	0.000371548
hsa-mir-527	0.211922	0.535339	0.161263	0.529939	0.162495	0.583091	0.534063	0.394957	0.390815	0.579146	0.562684	0.555749	0.559326	0.415941	0.530879	0.00589971	0.507594	0.572322	0.193127	0.194787	0.198436	0.000239928	0.458571	0.283584	0.572189	0.389883	0.00380023	0.00380023	0.645891	0.595563	0.595563	0.0065019	0.54585	0.381289	0.567652	0.430162	0.546328	0	0.00439555	0.441115	0.706427	0.302629	0.103751	0.419555	0.422285	0.452887	0.00746548	0.700603	0.00050673
hsa-mir-528a	0.00141115	0.00915032	0.00550772	0.00557992	0	0.00768677	0.00631254	0.00520035	0.00619453	0.000290068	0.00662107	0.00662875	0.00169107	0.00574433	0.0127196	0	0.00995616	0.000961643	0.000642243	0.000647527	0.00747053	0	5.17e-05	0.000272764	0.000251085	0	0	0	0.015549	0	0	0	0.00428493	0.00794055	0.00628998	0.0139698	0.0177369	0	0	0	0	0	0	0.00465876	0	0	0.00022312	0	0
hsa-mir-532	0.302892	0.615457	0.341211	0.607041	0.344696	0.612447	0.588141	0.532149	0.463884	0.569552	0.618893	0.615494	0.615912	0.502791	0.565408	0.01806	0.589905	0.591603	0.390428	0.331022	0.297128	0.00312745	0.565874	0.390237	0.698411	0.39686	0.172979	0.172979	0.376392	0.251967	0.251967	0.33388	0.635476	0.4564	0.650813	0.40284	0.581552	0.299567	0.00914582	0.56172	0.543447	0.442796	0.184157	0.420649	0.427234	0.442357	0	0.614219	0.229257
hsa-mir-5338	0.00942544	0.00849014	0.0103497	0.000119751	0.000119427	0.0110099	0.00916308	0.00987543	0.000112203	0.000141817	0.000140976	0.000141139	0.00954368	0.000296216	0.00934749	0	0.0100194	0.0100393	0.0131593	0.0132674	0.0129214	0.000914658	0	0	0	0.00118556	0	0	0	0	0	0	0.00966725	0.0087595	0.0105845	0.0116732	0.000276985	0	0	0.0403382	0.000747897	0	0.000865051	0	0.0625941	0	0	0	0
hsa-mir-539	0.153796	0.586143	0.180396	0.542639	0.162397	0.582297	0.538561	0.443566	0.392315	0.549719	0.574571	0.543523	0.548894	0.414503	0.556927	0.0219063	0.574956	0.630489	0.260085	0.26376	0.192808	0.00197764	0.463423	0.137929	0.50712	0.395941	0.0152671	0.0152671	0.429139	0.334655	0.334655	0.0123409	0.566937	0.420248	0.543862	0.404182	0.61204	5.43e-05	0.0196624	0.445028	0.594612	0.31387	0.0932939	0.423482	0.430993	0.448138	0.00170451	0.503675	0.0118344
hsa-mir-541	0.201483	0.534032	0.224431	0.487926	0.100967	0.53334	0.53968	0.416839	0.342923	0.485084	0.451317	0.45428	0.540873	0.386018	0.539948	0.00402506	0.522715	0.548622	0.278851	0.281118	0.177972	0.00281888	0.44372	0.0159504	0.438631	0.395906	0.0195665	0.0195665	0.290484	0.00153902	0.00153902	0.00145356	0.529345	0.354737	0.547143	0.415682	0.478618	0	0.00111538	0.698227	0.43726	0.300632	0.111132	0.41437	0.819087	0.440774	0	0.386615	5.12e-05
hsa-mir-542	0.495299	0.645029	0.4951	0.672668	0.467321	0.659816	0.67045	0.501342	0.481311	0.591292	0.635993	0.634506	0.692929	0.57425	0.650025	0.132643	0.670216	0.690393	0.508201	0.512661	0.409593	0.190453	0.532079	0.369479	0.672626	0.516191	0.375234	0.375234	0.455848	0.212387	0.212387	0.431366	0.696591	0.544434	0.688767	0.479663	0.685445	0	0.0109117	0.605384	0.593941	0.415037	0.258679	0.422313	0.533971	0.436509	0.000247035	0.605611	0.0075501
hsa-mir-543	0.315295	0.625447	0.2395	0.547489	0.181845	0.581503	0.571041	0.453084	0.365659	0.481305	0.552311	0.55132	0.621786	0.419337	0.581623	0.00690984	0.601818	0.633253	0.226795	0.227646	0.236853	0.0167126	0.531717	0.227101	0.546852	0.394092	0.145445	0.145445	0.32845	0.0054867	0.0054867	0.198458	0.5664	0.418554	0.595005	0.463191	0.570044	0.00641665	0.00385266	0.574778	0.448543	0.307518	0.223134	0.424001	0.614108	0.450864	0.00428847	0.389176	0.000243098
hsa-mir-544	0.0200322	0.125923	0.0253377	0.0254201	0.0253791	0.0213525	0.0209578	0.021657	0.0225069	0.0253846	0.0273553	0.0279325	0.0226456	0.0229511	0.0171779	0.0525108	0.0226419	0.148879	0.0276467	0.0279118	0.0236961	0.00124481	0.351493	0.0276924	0.0259513	0.00161331	0.0391826	0.0391826	0.0479513	0.00343284	0.00343284	0.00320429	0.0201326	0.0189495	0.144882	0.0222982	0.0211437	0	0.00222274	0.0018329	0.00194408	0.00215945	0.00243874	0.000924477	0.00184869	0	0	0.00176628	0.000219258
hsa-mir-544a	0.217156	0.552612	0.20252	0.552524	0.204568	0.572465	0.551604	0.334608	0.348211	0.487269	0.527534	0.524715	0.568775	0.433662	0.537029	0.00588817	0.527694	0.588443	0.114431	0.11546	0.236388	0.000255538	0.547523	0.267355	0.56353	0.397405	0.267432	0.267432	0.364792	0.00774096	0.00774096	0.52606	0.555822	0.378412	0.574963	0.380863	0.557765	0	0.00523638	0.652242	0.45182	0.299725	0.25243	0.435023	0.428556	0.458804	0	0.47894	0.000550814
hsa-mir-544b	0.208881	0.509291	0.15525	0.525716	0.156838	0.544108	0.512077	0.34298	0.307369	0.510649	0.535227	0.538948	0.559225	0.408222	0.513424	0.00715445	0.496906	0.569139	0.179578	0.18111	0.180173	0.000323973	0.602762	0.199023	0.527719	0.400088	0.00822921	0.00822921	0.436334	0.00934833	0.00934833	0.395013	0.543254	0.384412	0.559657	0.427076	0.543712	0	0.00596837	0.442423	0.444419	0.309603	0.368586	0.430923	0.426591	0.449867	0	0.535521	0.000458078
hsa-mir-545	0.302211	0.593317	0.226827	0.567515	0.22846	0.59551	0.571172	0.50159	0.399791	0.611994	0.602538	0.599731	0.590183	0.470112	0.629414	0.0272713	0.650004	0.54574	0.357457	0.273184	0.188988	0.00416632	0.552975	0.230403	0.62694	0.398832	0.161757	0.161757	0.312717	0.0115046	0.0115046	0.0113506	0.584509	0.424538	0.645427	0.44816	0.589569	0.409149	0.0228799	0.443327	0.452455	0.493424	0.0919798	0.422901	0.428458	0.455216	0.00989177	0.574015	0.00550283
hsa-mir-548	0.121147	0.112106	0.0733269	0.0735404	0.0745871	0.117761	0.0653326	0.0737683	0.0524295	0.142307	0.0734091	0.0679987	0.124536	0.0605595	0.0471268	0.0221407	0.055899	0.140316	0.0899096	0.0931359	0.0309385	0.00382922	0.0110001	0.050163	0.0495909	0.00495605	0.0125115	0.0125115	0.281148	0.00957863	0.00957863	0.0182185	0.230934	0.12584	0.124147	0.278062	0.13293	0	0.00434796	0.00631094	0.00886441	0.00760859	0.00762518	0.00493866	0.00580895	0.00481415	0	0.232752	0.0167594
hsa-mir-5481	0.132567	0.120789	0.146982	0.148851	0.148455	0.118948	0.129668	0.135417	0.141681	0.176145	0.1697	0.17003	0.137299	0.135895	0.124194	0.00259388	0.141924	0.142376	0.181945	0.183436	0.174176	0.000348427	0.00238889	0.205888	0.189746	0.000451644	0.34505	0.34505	0.00576376	0.00113316	0.00113316	0.00105558	0.13161	0.119367	0.191841	0.162137	0.127234	0	0.000794724	0.000478277	0.000546152	0.000777907	0.00068166	0.000176971	0.000515126	0	0	0.000573445	4.87e-05
hsa-mir-548a	0.144039	0.547523	0.161531	0.535829	0.163179	0.585572	0.587296	0.384728	0.364495	0.535786	0.576706	0.566909	0.528117	0.411332	0.530727	0.00487647	0.503411	0.547081	0.196469	0.198105	0.20075	0.000221524	0.456003	0.227894	0.545573	0.381438	0.00411602	0.00411602	0.484708	0.62825	0.62825	0.00479975	0.503823	0.342931	0.528374	0.370527	0.508551	0	0.00458001	0.438517	0.720104	0.29994	0.0985963	0.417401	0.419986	0.455323	0	0.596155	0.00016408
hsa-mir-548a-1	0.000696157	0.0980238	0.121373	0.12296	0.122628	6.49e-05	0.103363	7.38e-05	7.69e-05	0	9.66e-05	9.67e-05	7.47e-05	7.48e-05	0	0	0.113921	0	0.00010123	0.000102063	0	0	0	0	0	0	0	0	0	0	0	0	0	0.012176	0	0	6.99e-05	0	0	0	0	0	0	0	0	0	0	0	0
hsa-mir-548a-2	0.000696157	0.0980238	0.121373	0.12296	0.122628	6.49e-05	0.103363	7.38e-05	7.69e-05	0	9.66e-05	9.67e-05	7.47e-05	7.48e-05	0	0	0.113921	0	0.00010123	0.000102063	0	0	0	0	0	0	0	0	0	0	0	0	0	0.012176	0	0	6.99e-05	0	0	0	0	0	0	0	0	0	0	0	0
hsa-mir-548a-3	0.000696157	0.0980238	0.121373	0.12296	0.122628	6.49e-05	0.103363	7.38e-05	7.69e-05	0	9.66e-05	9.67e-05	7.47e-05	7.48e-05	0	0	0.113921	0	0.00010123	0.000102063	0	0	0	0	0	0	0	0	0	0	0	0	0	0.012176	0	0	6.99e-05	0	0	0	0	0	0	0	0	0	0	0	0
hsa-mir-548ac	0.00260991	0.536981	0.000179891	0.452023	0.000181758	0.480162	0.477091	0.314011	0.286087	0.443009	0.478632	0.470298	0.518159	0.333263	0.46051	0	0.494937	0.469968	0.001379	0.00134546	0.000162755	0	0.450857	0.000231885	0.435206	0.38324	0	0	0.272422	0	0	0	0.425583	0.271779	0.518195	0.292074	0.435562	0.000292427	0	0.436019	0.442183	0.29572	0.09139	0.41556	0.423427	0.450338	0	0.377409	7.89e-05
hsa-mir-548an	0.186646	0.564899	0.209911	0.55631	0.212019	0.566617	0.565515	0.408544	0.385394	0.443926	0.604135	0.591176	0.546816	0.427051	0.467556	0.683705	0.523264	0.56218	0.25539	0.257484	0.25414	0.000592793	0.686634	0.296515	0.576168	0.38335	0.496122	0.496122	0.283555	0.0143611	0.0143611	0.00978485	0.520407	0.358069	0.549354	0.405533	0.524088	0	1	0.433724	0.442357	0.580583	0.09623	0.412222	0.417925	0.451215	0	0.383616	9.91e-05
hsa-mir-548b	0.0152482	0.451719	0.0121612	0.444672	0.0123042	0.456061	0.448823	0.343294	0.303373	0.436899	0.449936	0.452415	0.501924	0.359293	0.455103	0.00081484	0.445159	0.461347	0.0145313	0.0116163	0.0131056	0.000498996	0.445866	0.00691362	0.440725	0.399742	0.00197744	0.00197744	0.300544	0.00037876	0.00037876	0.00148219	0.470243	0.305801	0.477778	0.310534	0.443736	0.0140352	4.36e-05	0.438013	0.438771	0.31299	0.0912592	0.425541	0.421648	0.444512	0	0.395533	0.0001436
hsa-mir-548c	0.222767	0.58598	0.248489	0.577956	0.250774	0.58579	0.585579	0.423598	0.402895	0.585144	0.630147	0.615189	0.567519	0.443271	0.560533	0.251899	0.542497	0.50759	0.307202	0.308154	0.10245	0.00326933	0.544818	0.120675	0.597815	0.382949	0.186071	0.186071	0.371019	0.00349238	0.00349238	0.00332298	0.538703	0.368729	0.568586	0.32862	0.535652	0.012219	0.00597245	0.434772	0.440512	0.537189	0.0892537	0.410925	0.420166	0.450946	0	0.615932	0.000278304
hsa-mir-548d	0.101518	0.529028	0.115036	0.511277	0.115964	0.527579	0.528296	0.36673	0.341715	0.50902	0.547149	0.538807	0.506009	0.388982	0.509114	0.362125	0.482117	0.528279	0.139709	0.140839	0.136635	0.00172847	0.584921	0.159611	0.510537	0.385593	0.263904	0.263904	0.41944	0.00412499	0.00412499	0.00393093	0.476813	0.319003	0.509594	0.35085	0.486586	0.000344648	0.00251869	0.437624	0.444445	0.298048	0.0933744	0.418269	0.425925	0.452196	0	0.378746	0.000349058
hsa-mir-548d-1	0.129538	0.219936	0.272202	0.275624	0.274909	0.222888	0.229657	0.134609	0.135927	0.0229359	0.261426	0.171318	0.253251	0.249863	0.0168631	0.428151	0.252131	0.333169	0.326897	0.329569	0.172028	0.000716889	0.299686	0.192611	0.178987	0.000929024	0.313039	0.313039	0.0244556	0.0145594	0.0145594	0.400591	0.313094	0.284202	0.143034	0.244949	0.301038	0	0.623098	0.00634187	0.00467262	0.355818	0.0124397	0.00688661	0.00105126	0	0	0.0204356	0.000228113
hsa-mir-548d-2	0.129538	0.219936	0.272202	0.275624	0.274909	0.222888	0.229657	0.134609	0.135927	0.0229359	0.261426	0.171318	0.253251	0.249863	0.0168631	0.428151	0.252131	0.333169	0.326897	0.329569	0.172028	0.000716889	0.299686	0.192611	0.178987	0.000929024	0.313039	0.313039	0.0244556	0.0145594	0.0145594	0.400591	0.313094	0.284202	0.143034	0.244949	0.301038	0	0.623098	0.00634187	0.00467262	0.355818	0.0124397	0.00688661	0.00105126	0	0	0.0204356	0.000228113
hsa-mir-548f	0.0343909	0.490774	0.0317727	0.469499	0.0385677	0.535856	0.494519	0.328643	0.301436	0.458185	0.497812	0.487379	0.46718	0.350772	0.475181	0.0874598	0.446171	0.484614	0.0233614	0.0320397	0.0162213	0.000635416	0.454847	0.0233916	0.452268	0.382106	0.00249001	0.00249001	0.28787	0.00515633	0.00515633	0.337215	0.441681	0.291791	0.514403	0.354967	0.49184	0	0.000905486	0.438116	0.444779	0.297821	0.0978154	0.416558	0.420105	0.454171	0	0.383386	0.0562697
hsa-mir-548l	0.179245	0.550504	0.200973	0.549538	0.203029	0.550643	0.549638	0.413256	0.386011	0.555764	0.586901	0.584195	0.539954	0.43734	0.540787	0.00625642	0.528571	0.553701	0.24603	0.248067	0.249537	0.000284738	0.45756	0.286428	0.5673	0.392208	0.00489725	0.00489725	0.545237	0.792622	0.792622	0.00615623	0.516612	0.362046	0.547892	0.398649	0.525544	0	0.00588025	0.435502	0.79578	0.30082	0.0967438	0.417457	0.41937	0.44717	0	0.658877	0.000210909
hsa-mir-548p	0.00176759	0.486168	0.000785396	0.4524	0	0.535772	0.534446	0.313562	0.294668	0.443493	0.484531	0.472646	0.510243	0.337724	0.470561	0	0.491236	0.526098	8.9e-05	8.97e-05	0.154774	0	0.454079	0.00276329	0.439893	0.387593	0	0	0.279274	0	0	0	0.437602	0.325011	0.512566	0.354955	0.48522	0	0	0.435875	0.445026	0.30059	0.0895574	0.418314	0.424505	0.452615	1	0.377926	0
hsa-mir-548t	0.149215	0.550027	0.168595	0.53496	0.17009	0.547648	0.549842	0.390465	0.367386	0.537986	0.578999	0.567546	0.527114	0.410282	0.528697	0.546284	0.501836	0.547244	0.206816	0.208547	0.203098	0.00271299	0.645241	0.238137	0.54331	0.380054	0.39718	0.39718	0.490962	0.00646251	0.00646251	0.00615202	0.499645	0.338774	0.53177	0.373686	0.499436	0	0.00395208	0.43626	0.441254	0.298178	0.0963884	0.415791	0.420556	0.449849	0	0.373323	0.000548457
hsa-mir-549	0.00557127	0.00880124	0.0115078	0.0115837	0.0115651	0.00738836	0.00717573	0.00648001	0.00743981	0.0068935	0.00820057	0.00839352	0.00727737	0.00760303	0.0030518	0.00215831	0.00735148	0.00489908	0.0077275	0.00780996	0.00236208	0.000332712	0.00196901	0.00320186	0.00312449	0.000431271	0.00185117	0.00185117	0.00443187	0.000998396	0.000998396	0.00246069	0.00356179	0.00525381	0.00578472	0.00326413	0.00677688	0	0.000699148	0.000470703	0.000524176	0.000692925	0.000648083	0.000193999	0.000487726	0	0	0.000550173	9.15e-05
hsa-mir-550	0.0128783	0.0715239	0.00974193	0.00985921	0.00893924	0.0737989	0.0699395	0.0745989	0.0841486	0.0912686	0.00889006	0.00886558	0.0797648	0.0734139	0.0292074	0.00192167	0.130279	0.00980361	0.00404852	0.00421383	0.00716492	4.53e-05	0.0138885	0.00805481	0.00771325	5.87e-05	0.000287187	0.000287187	0.0176269	0.000350124	0.000350124	0.00292281	0.0770293	0.0744704	0.0141943	0.00596179	0.014967	0	0.000102741	6.22e-05	0.000248476	0.000100135	8.88e-05	0.00116117	6.72e-05	0	0.010984	0.000529166	0.000518691
hsa-mir-550a	0.00480138	0.44735	0.00117535	0.388431	0.00118754	0.388994	0.391473	0.322122	0.291387	0.384105	0.388114	0.392553	0.395282	0.340186	0.455895	0.00130401	0.413103	0.403292	0.00286603	0.000836756	0.188556	0.0394703	0.398151	0.0277297	0.405431	0.377764	0.0120891	0.0120891	0.291745	0	0	0	0.403334	0.293075	0.460582	0.293686	0.395241	0.00915032	0.00195222	0.399412	0.403918	0.297917	0.104602	0.394807	0.38593	0.385751	0	0.37372	0
hsa-mir-550a-1	0.157666	0.146605	0.182323	0.184603	0.18435	0.150546	0.154108	0.228868	0.16621	0.124428	0.208583	0.208891	0.23859	0.164893	0.0888561	0.00937235	0.0994016	0.173896	0.221548	0.225123	0.123098	0.000879526	0.0147915	0.140073	0.222065	0.000488008	0.00587999	0.00587999	0.250857	0.366374	0.366374	0.00765905	0.189716	0.179378	0.163219	0.117314	0.218116	0.000437746	0.00528078	0.000978739	0.322511	0.00440318	0.00174678	0.000852007	0.000553443	0	0	0.255854	0.0128495
hsa-mir-550a-2	0.157666	0.146605	0.182323	0.184603	0.18435	0.150546	0.154108	0.228868	0.16621	0.124428	0.208583	0.208891	0.23859	0.164893	0.0888561	0.00937235	0.0994016	0.173896	0.221548	0.225123	0.123098	0.000879526	0.0147915	0.140073	0.222065	0.000488008	0.00587999	0.00587999	0.250857	0.366374	0.366374	0.00765905	0.189716	0.179378	0.163219	0.117314	0.218116	0.000437746	0.00528078	0.000978739	0.322511	0.00440318	0.00174678	0.000852007	0.000553443	0	0	0.255854	0.0128495
hsa-mir-550a-3	0.135622	0.478696	0.149993	0.496302	0.151522	0.479345	0.480971	0.388236	0.371615	0.502172	0.504676	0.510633	0.54831	0.412654	0.487135	0.00444535	0.486148	0.493799	0.180822	0.182329	0.185043	0.000201842	0.428249	0.209551	0.514743	0.397767	0.00544739	0.00544739	0.477541	0.57528	0.57528	0.00437573	0.479535	0.341197	0.494911	0.37327	0.492696	0	0.00417431	0.423949	0.670836	0.30479	0.0880983	0.409344	0.400259	0.423508	0	0.570346	0.0001495
hsa-mir-550b-1	0.0077564	0.00258722	0.00359608	0.00364322	0.00363338	0.00272436	0.00405899	0.00407272	0.00574377	0.00393836	0.0020773	0.00207971	0.179434	0.00228121	0.00266269	0	0.00303369	0.00706805	0.00206499	0.00208197	0.00139804	0	0	0.00165213	0.00152087	0	0.0028055	0.0028055	2.62e-05	0	0	0	0.00149069	0.00420802	0.00155104	0.00194288	0.00151113	0	0	0	0	0	0	0.000256437	0	0	0	0	0
hsa-mir-550b-2	0.0077564	0.42708	0.00359608	0.424519	0.00363338	0.427424	0.427063	0.332152	0.317977	0.416042	0.426718	0.427675	0.511776	0.35424	0.427286	0	0.42553	0.427004	0.00206499	0.00208197	0.00139804	0	0.429601	0.00165213	0.428476	0.390121	0.0028055	0.0028055	0.284618	0	0	0	0.420767	0.300927	0.430376	0.292772	0.431893	0	0	0.429378	0.428601	0.303304	0.0910467	0.414396	0.412038	0.420419	0	0.387851	0
hsa-mir-551	0.00241798	0.00216016	0.00266895	0.00270396	0.00269665	0.00924722	0.00208837	0.00253027	0.00333595	0.00143322	0.00278181	0.00303151	0.00241217	0.00256946	0.000620487	0.00480923	0.00204466	0.00237318	0.00211656	0.00213397	0.00373889	0	0.00347803	0.0023177	0.00213354	0	0.00354642	0.00354642	0.000198904	0.00118843	0.00118843	0.000565941	0.0024087	0.00194902	0.00243573	0.00241494	0.00216808	0	0.00719482	0.000152152	0.000266702	0.0040982	0.000368731	0.000189772	0	0	0	0.000207013	0
hsa-mir-551a	0.216238	0.382622	0.254085	0.411386	0.256645	0.381002	0.387368	0.324211	0.331812	0.298362	0.34969	0.348603	0.401325	0.405675	0.384443	0.00682429	0.412632	0.403548	0.141568	0.142726	0.303693	0.000313948	0.400945	0.348767	0.441331	0.274721	0.353564	0.353564	0.262665	0.00980643	0.00980643	0.688342	0.404759	0.368167	0.398868	0.320156	0.396143	0	0.0071003	0.562995	0.279331	0.286002	0.295079	0.308052	0.281424	0.283702	0	0.285266	4.04e-05
hsa-mir-551b	0.140564	0.372049	0.167193	0.367347	0.172766	0.389871	0.352213	0.349679	0.342341	0.394892	0.375097	0.373762	0.359559	0.366042	0.347913	0.199273	0.421869	0.391241	0.137612	0.139141	0.136866	0.000657308	0.397018	0.151339	0.35095	0.274943	0.0115297	0.0115297	0.265168	0.00761921	0.00761921	0.299972	0.341955	0.357026	0.33969	0.347644	0.38665	0	0.0112248	0.291257	0.279338	0.288559	0.286687	0.293592	0.281677	0.283702	0	0.286722	0.00214304
hsa-mir-552	0.260334	0.580771	0.355379	0.61113	0.359073	0.581732	0.585744	0.427519	0.453831	0.489984	0.577816	0.581355	0.596352	0.499698	0.517321	0.444268	0.565641	0.610137	0.288416	0.291345	0.335225	0.00383862	0.596691	0.401863	0.612787	0.398799	0.624983	0.624983	0.324344	0.0218674	0.0218674	0.40566	0.586608	0.432309	0.606807	0.385342	0.587549	0	0.634482	0.692507	0.435764	0.480761	0.10385	0.436902	0.414575	0.432722	0	0.390072	0.00789384
hsa-mir-555	0.0037532	0.409714	0.000592036	0.401449	0.000598181	0.410342	0.407147	0.32295	0.318726	0.409151	0.409183	0.407928	0.401461	0.351656	0.414724	0	0.421277	0.41172	0.00453228	0.00456956	0.00248068	0	0.412249	0	0.402469	0.389896	0	0	0.295048	0	0	0	0.40605	0.293343	0.412756	0.31366	0.416717	0	0	0.414375	0.417636	0.313653	0.102087	0.411743	0.400288	0.426027	0	0.390401	0
hsa-mir-556	0.0731462	0.476936	0.0802472	0.463231	0.0810771	0.457164	0.457649	0.412061	0.39004	0.463152	0.471664	0.476614	0.459476	0.387045	0.466634	0.000338812	0.459426	0.427497	0.158261	0.159609	0.00297784	0.00109424	0.426631	0.00283968	0.428098	0.391347	0.00335184	0.00335184	0.286928	0	0	0	0.484762	0.297714	0.428251	0.336432	0.45277	0	0	0.426521	0.429294	0.312062	0.0983904	0.415451	0.415258	0.420545	0	0.378749	0.00048513
hsa-mir-557	0.1784	0.546813	0.306593	0.592257	0.309693	0.555773	0.529003	0.434893	0.412486	0.587627	0.555969	0.557573	0.52556	0.435402	0.527692	0.00555061	0.514085	0.537098	0.229649	0.231557	0.227471	0.0003392	0.444606	0.260901	0.55897	0.386965	0.185548	0.185548	0.423437	0.427113	0.427113	0.00498337	0.505329	0.38616	0.568219	0.394389	0.520624	0	0.00361668	0.433534	0.624717	0.417806	0.0949826	0.4194	0.410527	0.436784	0	0.524176	0.000249627
hsa-mir-558	0.196382	0.484939	0.142204	0.496651	0.143637	0.515911	0.487635	0.384691	0.369041	0.508066	0.509896	0.507731	0.491804	0.406563	0.52332	0.00349246	0.487325	0.502235	0.174633	0.176095	0.165146	0.000344664	0.426573	0.196207	0.515421	0.390465	0.32579	0.32579	0.296325	0.00143969	0.00143969	0.00314254	0.523801	0.378208	0.492493	0.419359	0.522046	0	0.000802982	0.42437	0.428584	0.295638	0.08976	0.403947	0.414498	0.428352	0	0.379418	0.000177264
hsa-mir-5582	0.183935	0.564383	0.212947	0.562457	0.215125	0.563927	0.564694	0.325497	0.38662	0.448562	0.488726	0.476406	0.554293	0.430823	0.541006	0.00368828	0.530455	0.565596	0.0186091	0.0187663	0.255621	0.000145475	0.455992	0.298132	0.576108	0.386424	0.499908	0.499908	0.279514	0.00492458	0.00492458	0.596146	0.524261	0.358858	0.551934	0.29358	0.52313	0	0.00372678	0.832694	0.445194	0.299223	0.0917687	0.433667	0.422514	0.450811	0	0.379245	1.55e-05
hsa-mir-5586	0.00580048	0.451583	0.0164532	0.445014	0.0166647	0.450898	0.44587	0.333284	0.312079	0.430887	0.451585	0.445883	0.441615	0.362272	0.441623	0.00211993	0.437554	0.445239	0.0257056	0.0273741	0.00110549	4.05e-05	0.438864	0.00538084	0.436022	0.397595	0.000334325	0.000334325	0.297285	0.00030834	0.00030834	0.00385777	0.431532	0.29772	0.44143	0.375368	0.438135	0	0.000112519	0.43442	0.430406	0.3105	0.0962531	0.423143	0.427313	0.438377	0	0.388526	0.00455492
hsa-mir-561	0.258417	0.623013	0.157813	0.533684	0.159194	0.621692	0.626832	0.382317	0.363283	0.52282	0.566288	0.554548	0.551284	0.41032	0.496548	0.238117	0.498629	0.540323	0.17557	0.177615	0.111494	0.00126842	0.540114	0.1228	0.494015	0.382698	0.192698	0.192698	0.370853	0.00844387	0.00844387	0.0407146	0.522581	0.417599	0.524389	0.328683	0.499526	0	0.00591292	0.455764	0.444114	0.301884	0.0939184	0.558374	0.420759	0.450393	0.000551935	0.379831	0.00389442
hsa-mir-562	0.149215	0.49252	0.168595	0.506256	0.17009	0.489463	0.490938	0.412607	0.384053	0.511335	0.520217	0.521521	0.497963	0.435279	0.493674	0.546284	0.498448	0.509748	0.206816	0.208547	0.203098	0.00271299	0.622399	0.238137	0.531953	0.397317	0.39718	0.39718	0.5195	0.00646251	0.00646251	0.00615202	0.489826	0.367561	0.508929	0.399601	0.502087	0	0.00395208	0.423458	0.421081	0.316965	0.1122	0.417396	0.419625	0.425748	0	0.384525	0.000548457
hsa-mir-564	0.265056	0.435485	0.199744	0.455043	0.202164	0.433848	0.439553	0.402338	0.413661	0.470723	0.468212	0.467684	0.446385	0.47488	0.441559	0.332644	0.464087	0.497797	0.243201	0.245498	0.357036	0.00176755	0.475998	0.276105	0.486496	0.358605	0.456107	0.456107	0.439147	0.00455056	0.00455056	0.0120769	0.446055	0.374788	0.454383	0.42	0.453084	0	0.00278928	0.360383	0.36151	0.295714	0.0997537	0.358236	0.359028	0.360445	0	0.348432	0.00229125
hsa-mir-565	0.172136	0.00118166	0.000506198	0.000512838	0.000511452	0.0091012	0.00227283	0.00944045	0.00116951	0.0146655	0.000507187	0.000569372	0.000454167	0.00104289	0.161351	0.000140715	0.000241938	0.00316335	0.00288597	0.0029097	0.00385826	0	0.000137087	0.000294441	0.00027104	0	0.000116972	0.000116972	0.000375377	0.000789772	0.000789772	0.000112797	0.00467643	0.0023946	0.00959812	0.00361431	0.000790943	0	0.000210739	2.55e-05	0.000883189	0.0282986	7.45e-05	2.37e-05	0	0.00103283	0	0.00039068	0
hsa-mir-566	0.112567	0.319362	0.097042	0.331473	0.0977504	0.319769	0.314226	0.359141	0.300199	0.296433	0.289723	0.288694	0.328943	0.32452	0.323529	0.0080905	0.336258	0.329267	0.181522	0.183197	0.291272	0.00202595	0.293969	0.0118674	0.291987	0.285305	0.00791517	0.00791517	0.297582	0.00514467	0.00514467	0.00653607	0.337404	0.262577	0.304691	0.344964	0.340715	0	0.00297231	0.29227	0.395526	0.28012	0.113491	0.281064	0.303624	0.553708	0	0.29878	0.00175326
hsa-mir-567	0.236274	0.514526	0.270578	0.542018	0.273193	0.512484	0.516943	0.384203	0.424492	0.46288	0.474019	0.470458	0.530907	0.458109	0.516421	0.34998	0.541823	0.532417	0.145433	0.14666	0.32516	0.00177298	0.533572	0.379736	0.578771	0.378673	0.631518	0.631518	0.419019	0.00783181	0.00783181	0.482457	0.527164	0.390245	0.532608	0.344893	0.517912	0	0.00535555	0.724802	0.400462	0.305136	0.104005	0.417082	0.400956	0.403944	0	0.384819	0.000347135
hsa-mir-568	0.149215	0.536549	0.168595	0.536574	0.17009	0.534268	0.534473	0.389012	0.3736	0.541315	0.564682	0.562551	0.529059	0.414939	0.527616	0.546284	0.505053	0.545419	0.206816	0.208547	0.203098	0.00271299	0.64738	0.238137	0.549462	0.392847	0.39718	0.39718	0.497213	0.00646251	0.00646251	0.00615202	0.503924	0.354898	0.53391	0.383033	0.512024	0	0.00395208	0.438272	0.447919	0.304608	0.0997219	0.42527	0.423972	0.448797	0	0.387565	0.000548457
hsa-mir-569	0.00890247	0.477338	0.00742327	0.428709	0.00773454	0.427208	0.42384	0.383384	0.360956	0.415877	0.42685	0.427146	0.427612	0.378075	0.430837	0.0048065	0.432459	0.432996	0.161736	0.163331	0.00201448	0.000121703	0.42589	0.00541838	0.415174	0.392378	0.000836825	0.000836825	0.291326	0.000964505	0.000964505	0.00543825	0.476889	0.308359	0.429352	0.31303	0.436328	0	0.000214953	0.423811	0.419432	0.305382	0.0874873	0.415183	0.419949	0.424782	0	0.381353	0.00226423
hsa-mir-570	0.341102	0.666176	0.334109	0.625675	0.337305	0.619671	0.624846	0.46058	0.416809	0.597542	0.655617	0.646139	0.634915	0.490368	0.622564	0.214445	0.608217	0.650237	0.399553	0.402775	0.352206	0.00160249	0.610303	0.404554	0.626711	0.38823	0.310881	0.310881	0.481029	0.375986	0.375986	0.211743	0.601869	0.413988	0.635219	0.46621	0.601149	0	0.0104097	0.437213	0.605512	0.30164	0.234307	0.416687	0.424828	0.453218	0	0.504187	0.000542547
hsa-mir-571	0.138537	0.50616	0.227064	0.512839	0.229285	0.494622	0.495165	0.423436	0.418731	0.530002	0.533174	0.536127	0.503103	0.474922	0.505082	0.00470712	0.518152	0.474915	0.280579	0.28124	0.152467	0.00561635	0.413259	0.163732	0.478672	0.39778	0.00389638	0.00389638	0.452966	0.435363	0.435363	0.00459613	0.508326	0.428595	0.464632	0.366621	0.513186	0.0120562	0.00377992	0.402262	0.596846	0.312089	0.110678	0.401205	0.389905	0.40319	0	0.522054	0.000187282
hsa-mir-572	0.0586431	0.320478	0.0174393	0.275963	0.0176786	0.291727	0.267559	0.298161	0.293528	0.300714	0.272769	0.27701	0.301259	0.277759	0.319988	0.00306904	0.296075	0.30061	0.0925321	0.0941092	0.0852013	0.00163365	0.270012	0.0883006	0.308734	0.273694	0.000793481	0.000793481	0.293509	0.003073	0.003073	0.00439584	0.301249	0.336532	0.332569	0.323534	0.309964	0.000115628	0.00072972	0.27146	0.270265	0.266462	0.152507	0.269698	0.268275	0.270784	0	0.288114	0.00335526
hsa-mir-573	0.280984	0.533219	0.246264	0.557206	0.248415	0.530378	0.567225	0.398358	0.369517	0.523072	0.572173	0.577843	0.5456	0.490814	0.568128	0.226177	0.582197	0.586578	0.387803	0.390948	0.386524	0.358315	0.596418	0.337257	0.583203	0.626862	0.167848	0.167848	0.503539	0.392081	0.392081	0.223704	0.608054	0.408692	0.581502	0.475658	0.573457	0	0.00775602	0.432963	0.737964	0.3003	0.3991	0.414964	0.417221	0.43361	0	0.516591	0.000493872
hsa-mir-574	0.380115	0.485132	0.459401	0.505567	0.428515	0.483856	0.505382	0.46895	0.448731	0.438212	0.463736	0.46536	0.518131	0.538434	0.534918	0.127361	0.52836	0.520014	0.413013	0.416309	0.379199	0.193954	0.392072	0.347645	0.480191	0.409323	0.35668	0.35668	0.434382	0.214828	0.214828	0.439469	0.544446	0.496408	0.492281	0.482071	0.501954	1.37e-05	0.00744117	0.477899	0.46165	0.279525	0.353238	0.323794	0.409694	0.29569	0.00618733	0.371383	0.00107068
hsa-mir-575	0.120127	0.496795	0.194783	0.520048	0.196843	0.531885	0.490228	0.41813	0.381816	0.547922	0.482768	0.483103	0.519688	0.406478	0.497137	0.243095	0.487328	0.493777	0.154494	0.157845	0.198095	0.00185851	0.511374	0.114289	0.486918	0.385004	0.176584	0.176584	0.385529	0.0041143	0.0041143	0.101109	0.535065	0.349807	0.544213	0.377572	0.536531	0	0.00197903	0.429887	0.431414	0.307094	0.0973171	0.414854	0.414018	0.424069	0.000143054	0.381756	0.0151612
hsa-mir-576	0.363925	0.532423	0.287605	0.557753	0.290222	0.551353	0.568559	0.413676	0.423259	0.546444	0.523923	0.528036	0.568805	0.507925	0.570526	0.234443	0.589568	0.61568	0.321998	0.324645	0.436702	0.371969	0.504221	0.393695	0.5953	0.627846	0.42469	0.42469	0.581969	0.406134	0.406134	0.32206	0.6054	0.456576	0.610065	0.474097	0.598992	0	0.00672748	0.630995	0.748418	0.300116	0.267483	0.428319	0.409396	0.419271	0	0.60814	0.000583557
hsa-mir-577	0.122675	0.553174	0.207355	0.558717	0.209457	0.553883	0.554971	0.359087	0.297844	0.450891	0.550529	0.54771	0.55095	0.432678	0.542575	0.00640593	0.527009	0.566043	0.248268	0.250309	0.25134	0.000283622	0.603121	0.187318	0.526702	0.387291	0.00785321	0.00785321	0.298476	0.00978503	0.00978503	0.371042	0.527572	0.339701	0.525744	0.406368	0.545589	0	0.00592376	0.442793	0.44635	0.302837	0.350028	0.422373	0.430056	0.448967	0	0.402172	0.000150102
hsa-mir-578	0.149215	0.510103	0.168595	0.517176	0.17009	0.507682	0.511927	0.380807	0.363502	0.522842	0.538622	0.540701	0.509145	0.409749	0.508129	0.546284	0.491725	0.518945	0.206816	0.208547	0.203098	0.00271299	0.630473	0.238137	0.538607	0.382799	0.39718	0.39718	0.493689	0.00646251	0.00646251	0.00615202	0.496899	0.345747	0.517003	0.37241	0.498236	0	0.00395208	0.427347	0.433712	0.296919	0.100628	0.407883	0.406994	0.425874	0	0.376189	0.000548457
hsa-mir-579	0.0896286	0.529831	0.140671	0.474975	0.0481363	0.557568	0.520843	0.46569	0.353101	0.517324	0.486526	0.488081	0.564812	0.362251	0.517722	0.0017451	0.501802	0.52483	0.216633	0.218434	0.255818	0.00186144	0.451389	0.00305019	0.438352	0.402185	0.00180141	0.00180141	0.341468	0.000672854	0.000672854	0.000626992	0.514105	0.324766	0.550373	0.358627	0.493201	0	0.000473889	0.628658	0.446488	0.303834	0.0912249	0.423666	0.715458	0.448267	0	0.390911	0.000322301
hsa-mir-581	0.179245	0.478267	0.200973	0.498956	0.203029	0.478886	0.48159	0.414148	0.380629	0.517944	0.515522	0.517022	0.48919	0.421024	0.4826	0.00625642	0.499808	0.499227	0.24603	0.248067	0.249537	0.000284738	0.403882	0.286428	0.519712	0.378525	0.00489725	0.00489725	0.536702	0.792622	0.792622	0.00615623	0.479137	0.355374	0.494214	0.398342	0.483304	0	0.00588025	0.398804	0.748983	0.295422	0.0900754	0.39825	0.384123	0.400794	0	0.640091	0.000210909
hsa-mir-582	0.298897	0.594465	0.304835	0.561598	0.249658	0.604225	0.575724	0.415437	0.454788	0.525001	0.537309	0.536746	0.5783	0.451215	0.598629	0.00719667	0.570754	0.635419	0.298795	0.301203	0.396811	0.00166157	0.446976	0.381144	0.608565	0.401669	0.436311	0.436311	0.399697	0.342007	0.342007	0.270913	0.573205	0.418952	0.58502	0.417406	0.544668	3.24e-05	0.0048625	0.722212	0.635142	0.30838	0.104636	0.427332	0.612215	0.565135	0	0.505753	0.000182064
hsa-mir-583	0.126031	0.470649	0.114737	0.508145	0.115924	0.471615	0.525486	0.322477	0.34945	0.446122	0.470522	0.464069	0.450641	0.348699	0.466121	0.000508363	0.434545	0.528772	0.16794	0.169314	0.00470315	0	0.458403	0.000418455	0.446017	0.405264	0.000378639	0.000378639	0.284372	0.00068615	0.00068615	9.79e-05	0.499198	0.333335	0.459454	0.309714	0.445554	0	0.000182351	0.445875	0.454301	0.30806	0.0953168	0.425974	0.433273	0.460141	0	0.385816	0
hsa-mir-584	0.224688	0.586152	0.282566	0.574935	0.285029	0.628586	0.552576	0.420803	0.503393	0.559535	0.552892	0.554781	0.58065	0.469966	0.514697	0.186351	0.551853	0.656887	0.15444	0.158144	0.18601	0.00215964	0.499243	0.242506	0.574709	0.394497	0.328241	0.328241	0.476987	0.00956567	0.00956567	0.253517	0.562041	0.437646	0.570417	0.368933	0.587315	0	0.0195347	0.585437	0.436866	0.3126	0.088074	0.434664	0.422669	0.425945	0.00365675	0.459695	0.0122046
hsa-mir-585	0.0905248	0.354398	0.0981351	0.370151	0.0973567	0.356016	0.360469	0.349285	0.326986	0.367044	0.321104	0.324462	0.367973	0.427069	0.417199	0.00179921	0.420209	0.361317	0.119598	0.120577	0.0177766	0.000119829	0.321379	0.013483	0.324298	0.309288	0.0172687	0.0172687	0.290424	0.000563817	0.000563817	0.000544988	0.369159	0.361528	0.368479	0.372328	0.364987	0	0.000428256	0.321437	0.319871	0.306503	0.124818	0.321974	0.323155	0.322557	0.0220115	0.32001	9.45e-06
hsa-mir-586	0.113825	0.510937	0.015441	0.45583	0.0156243	0.461134	0.458726	0.369523	0.290746	0.433239	0.459732	0.45979	0.506704	0.338101	0.504657	0.001403	0.495106	0.517772	0.00628917	0.0068015	0.00115009	0.00199072	0.445835	0.00272287	0.433069	0.390002	0.000342048	0.000342048	0.281092	0.000260597	0.000260597	0.00212281	0.484302	0.320947	0.506981	0.292508	0.492897	0	7.69e-05	0.438829	0.444216	0.294783	0.0900816	0.410038	0.426235	0.447391	0	0.379657	0.002719
hsa-mir-587	0.183935	0.547038	0.212947	0.555014	0.215125	0.54694	0.552042	0.332845	0.39268	0.453377	0.47171	0.469853	0.547056	0.442664	0.540735	0.00368828	0.533386	0.558269	0.0186091	0.0187663	0.255621	0.000145475	0.454475	0.298132	0.582185	0.395472	0.499908	0.499908	0.279906	0.00492458	0.00492458	0.596146	0.539222	0.360499	0.550417	0.300708	0.531374	0	0.00372678	0.832705	0.450159	0.303773	0.089972	0.439053	0.430964	0.447844	0	0.39133	1.55e-05
hsa-mir-589	0.0110795	0.479529	0.0082133	0.453934	0.00835316	0.478561	0.476785	0.311138	0.323572	0.442645	0.477582	0.471168	0.454993	0.343101	0.463148	0.00163042	0.481478	0.468401	0.0823794	0.0831434	0.0784465	3.84e-05	0.452381	0.00264104	0.440145	0.385522	0.000243572	0.000243572	0.280876	0.000296943	0.000296943	0.00248069	0.436186	0.281462	0.455828	0.290497	0.467921	0	8.71e-05	0.436234	0.560286	0.297188	0.0970311	0.4167	0.422566	0.724191	0	0.383029	0.0004399
hsa-mir-590	0.337553	0.680936	0.331348	0.600763	0.293553	0.677311	0.65555	0.474913	0.409293	0.62052	0.587907	0.573673	0.66678	0.469494	0.636876	0.236824	0.650417	0.696264	0.355965	0.296674	0.482829	0.0100252	0.573509	0.390176	0.615671	0.390052	0.278707	0.278707	0.473071	0.252351	0.252351	0.215386	0.630573	0.451468	0.682957	0.523985	0.606417	0.298938	0.00830877	0.647421	0.552201	0.299224	0.0966954	0.505201	0.560387	0.451581	0.198834	0.518706	0.00528347
hsa-mir-591	0.272042	0.54014	0.308278	0.565694	0.311309	0.539756	0.543775	0.416421	0.393962	0.537212	0.596541	0.599925	0.551671	0.473485	0.548869	0.00874033	0.566901	0.479418	0.376774	0.379836	0.137852	0.0022459	0.534141	0.157019	0.611152	0.397776	0.0122767	0.0122767	0.287956	0.0070007	0.0070007	0.296917	0.547647	0.405513	0.559666	0.349075	0.543626	0	0.00947045	0.425224	0.412258	0.594625	0.29845	0.410398	0.409689	0.414691	0	0.668276	8.01e-05
hsa-mir-592	0.315648	0.561346	0.318248	0.588786	0.321316	0.575774	0.612052	0.429147	0.447725	0.598825	0.551426	0.551339	0.593452	0.488066	0.563288	0.184663	0.579512	0.600567	0.289846	0.292229	0.392941	0.00137507	0.50268	0.389311	0.611132	0.394708	0.46193	0.46193	0.523107	0.318341	0.318341	0.253393	0.586634	0.482732	0.601206	0.459014	0.588804	0	0.0058183	0.589313	0.57232	0.311702	0.105031	0.426868	0.419591	0.430991	0	0.560626	0.000595761
hsa-mir-593	0.111256	0.553594	0.281292	0.580045	0.284178	0.553512	0.557875	0.385404	0.367115	0.439273	0.515686	0.516693	0.567128	0.468749	0.447962	0.00678061	0.514683	0.578753	0.214932	0.216793	0.0176656	0.000482723	0.444128	0.011539	0.513785	0.396494	0.00711961	0.00711961	0.290027	0.00735708	0.00735708	0.483803	0.552839	0.408602	0.500509	0.302846	0.551272	0	0.00494467	0.439543	0.442092	0.312244	0.097603	0.428255	0.422069	0.432528	0	0.387336	0.000869585
hsa-mir-595	0.201909	0.527238	0.193991	0.515938	0.195755	0.558468	0.500657	0.379049	0.398954	0.481155	0.530912	0.534958	0.506924	0.431497	0.522395	0.0205505	0.506523	0.566943	0.222837	0.22471	0.223932	0.00153458	0.513735	0.251226	0.540274	0.387438	0.0203472	0.0203472	0.425548	0.384137	0.384137	0.22198	0.545993	0.389766	0.513957	0.438015	0.522627	0	0.0208624	0.425032	0.591707	0.314558	0.251565	0.418696	0.409614	0.415623	0	0.51325	0.000477262
hsa-mir-596	0.0195984	0.420208	0.134681	0.481731	0.136089	0.424837	0.417742	0.372437	0.351009	0.418286	0.422554	0.42006	0.422061	0.337781	0.428776	0.00167882	0.418152	0.431111	0.00748454	0.0076151	0.00442202	2.38e-05	0.419971	0.00308466	0.41545	0.381888	0.000513137	0.000513137	0.301355	0.000575751	0.000575751	0.00225107	0.42779	0.330435	0.428447	0.35269	0.456812	0	6.63e-05	0.418411	0.412446	0.303131	0.0914523	0.408613	0.410208	0.418709	0	0.396058	0.00021832
hsa-mir-597	0.172985	0.508351	0.200504	0.526263	0.202386	0.505826	0.506028	0.356675	0.394591	0.468343	0.476665	0.481465	0.518103	0.441709	0.507604	0.249828	0.52049	0.526695	0.10622	0.107171	0.237466	0.00124789	0.52175	0.275742	0.552246	0.394917	0.456523	0.456523	0.399487	0.00552068	0.00552068	0.345192	0.509113	0.375583	0.52382	0.339526	0.512036	0	0.0037719	0.657491	0.424462	0.313781	0.106301	0.426714	0.417102	0.426412	0	0.387496	0.000556608
hsa-mir-598	0.0149603	0.420506	0.243905	0.442567	0.246387	0.416096	0.39694	0.424544	0.402207	0.427143	0.46031	0.466555	0.405193	0.409865	0.411508	0.0052115	0.339539	0.331969	0.00697064	0.006935	0.00508131	0.000976839	0.33834	0.00567595	0.320893	0.331153	0.0044823	0.0044823	0.286897	0.001143	0.001143	0.00351959	0.395205	0.424548	0.442713	0.29405	0.415462	0.000658016	0.00508718	0.342529	0.330427	0.293113	0.106412	0.338948	0.324358	0.327778	0	0.339832	0.000178456
hsa-mir-599	0.0968296	0.509274	0.106451	0.470585	0.10753	0.47021	0.472835	0.374345	0.347957	0.485626	0.432985	0.438761	0.510283	0.404379	0.47686	0.00201394	0.51553	0.477651	0.132484	0.133546	0.0107725	0.000134172	0.425385	0.0141249	0.42812	0.399624	0.0192536	0.0192536	0.294196	0.000631257	0.000631257	0.000610158	0.459334	0.305964	0.51962	0.356887	0.466985	0.000212817	0.000479497	0.423193	0.425252	0.307574	0.10859	0.424495	0.407087	0.418773	0	0.383092	6.8e-05
hsa-mir-600	0.00877736	0.434949	0.163457	0.514622	0.165148	0.434761	0.430055	0.321797	0.376807	0.416477	0.434498	0.439438	0.432077	0.343328	0.439888	0.000572709	0.432365	0.437825	0.000284233	0.000286571	0.00020471	0	0.437478	0.000241928	0.430571	0.392739	0.000410973	0.000410973	0.288229	0	0	0	0.423671	0.284961	0.437313	0.291478	0.431124	0	0	0.440204	0.433661	0.3061	0.105464	0.420367	0.431761	0.437193	0	0.391383	0
hsa-mir-601	0.290473	0.477319	0.317694	0.497272	0.255139	0.46659	0.516477	0.379819	0.384459	0.374405	0.41644	0.423063	0.489666	0.455547	0.515552	0.00903807	0.525548	0.523876	0.288933	0.291348	0.396088	0.348875	0.457651	0.255239	0.485789	0.587828	0.253805	0.253805	0.29843	0.00809537	0.00809537	0.496683	0.522898	0.416359	0.52576	0.408383	0.489381	0	0.00563247	0.698103	0.519276	0.310673	0.385999	0.391677	0.582197	0.375242	0.000522509	0.350659	0.000854392
hsa-mir-602	0.189601	0.403691	0.195891	0.446018	0.19789	0.404469	0.444183	0.374102	0.38364	0.421103	0.424328	0.430943	0.402701	0.400296	0.408833	0.00424351	0.418927	0.463133	0.255912	0.258013	0.150847	0.000159578	0.363103	0.167719	0.424814	0.351852	0.00328545	0.00328545	0.452745	0.459274	0.459274	0.00352976	0.485534	0.411215	0.416818	0.357109	0.416712	0	0.00342628	0.366337	0.561107	0.313227	0.142199	0.368932	0.358623	0.362274	0	0.504478	0.000118194
hsa-mir-603	0.303372	0.614081	0.332985	0.615115	0.336164	0.616009	0.603552	0.431278	0.438554	0.530794	0.577601	0.572151	0.623456	0.498468	0.55504	0.569199	0.584003	0.659036	0.286146	0.288511	0.395457	0.00187892	0.704483	0.401706	0.629252	0.387883	0.655968	0.655968	0.449315	0.0140227	0.0140227	0.31888	0.609921	0.425764	0.632721	0.443294	0.603249	0	0.517005	0.64034	0.450879	0.448744	0.0966341	0.431858	0.427688	0.4489	0	0.478535	0.000642159
hsa-mir-604	0.179245	0.389427	0.200973	0.418615	0.203029	0.38943	0.390451	0.385408	0.356079	0.430534	0.42587	0.440543	0.40941	0.389588	0.410229	0.00625642	0.422203	0.413708	0.24603	0.248067	0.249537	0.000284738	0.328779	0.286428	0.450501	0.337507	0.00489725	0.00489725	0.547702	0.792622	0.792622	0.00615623	0.422036	0.34654	0.419112	0.38719	0.430657	0	0.00588025	0.333358	0.675955	0.279583	0.0941886	0.322469	0.321922	0.328894	0	0.591323	0.000210909
hsa-mir-605	0.199979	0.595909	0.320048	0.612158	0.323074	0.593653	0.602433	0.431562	0.404984	0.585162	0.650297	0.647403	0.59806	0.486497	0.607249	0.2276	0.577548	0.588161	0.388995	0.392158	0.307123	0.00603366	0.612402	0.305119	0.578818	0.387827	0.326709	0.326709	0.378157	0.0164211	0.0164211	0.225321	0.590117	0.42267	0.553784	0.409975	0.571702	0	0.00547598	0.437947	0.452543	0.307912	0.249653	0.426524	0.417976	0.449821	0	0.391576	0.000630315
hsa-mir-606	0.15499	0.514252	0.172843	0.436724	0.00629829	0.514019	0.515257	0.413961	0.295624	0.434523	0.447376	0.44332	0.513421	0.363416	0.510915	0.00282415	0.508854	0.519139	0.215251	0.217016	0.212333	0.00341253	0.438977	0.00450287	0.434835	0.38639	0.00303061	0.00303061	0.286457	0.00123478	0.00123478	0.00115038	0.495532	0.350768	0.518769	0.393868	0.435041	0	0.000869889	0.758502	0.436307	0.305202	0.105667	0.42778	0.921589	0.438904	0	0.390689	5.28e-05
hsa-mir-6068	0.002081	0.29267	0.001914	0.295554	0.00189721	0.290562	0.288132	0.320525	0.269445	0.294433	0.290601	0.288956	0.295858	0.328211	0.296951	0.000237608	0.303922	0.293341	0.00276889	0.00279165	0.00641639	0.00313225	0.292657	0.00171	0.292902	0.301539	0.000376007	0.000376007	0.298456	0	0	0	0.298495	0.294511	0.299565	0.309058	0.302661	0	0.000355838	0.299289	0.295801	0.3031	0.10747	0.294951	0.293645	0.296968	0	0.311061	0
hsa-mir-6069	0.00133252	0.383774	0.000461342	0.377357	0.000466131	0.384054	0.381936	0.320934	0.295561	0.38265	0.383956	0.384654	0.37676	0.345447	0.390535	0	0.394451	0.389083	0	0	0	0	0.387981	0	0.38664	0.37303	0	0	0.288329	0	0	0	0.384047	0.288031	0.387981	0.286562	0.396201	0	0	0.384665	0.383865	0.292881	0.103425	0.393384	0.375378	0.39308	0	0.368949	0
hsa-mir-6075	0.00699979	0.29674	0.0161602	0.29905	0.0162524	0.297287	0.29277	0.301529	0.274498	0.29097	0.297294	0.304514	0.29857	0.301354	0.301559	0.00741891	0.300273	0.291764	0.00965918	0.00975163	0.0112335	0.000380384	0.301029	0.00827512	0.291301	0.297097	0.00650131	0.00650131	0.266061	0.0452449	0.0452449	0.00635417	0.301907	0.283414	0.302112	0.289485	0.309186	0	0.00777401	0.294754	0.2974	0.280758	0.126104	0.302344	0.292878	0.300016	0	0.294543	5.28e-05
hsa-mir-608	0.332308	0.620466	0.417966	0.656136	0.422012	0.628735	0.627851	0.439298	0.489061	0.562671	0.638486	0.635151	0.635393	0.497204	0.609531	0.188533	0.611556	0.604501	0.261394	0.264071	0.338525	0.00326814	0.519596	0.428071	0.631367	0.387704	0.452443	0.452443	0.498405	0.311717	0.311717	0.261228	0.58067	0.39721	0.589441	0.40784	0.56062	0.000176914	0.00891906	0.593547	0.574665	0.297684	0.102656	0.51964	0.416099	0.449902	0.00375644	0.483273	0.00607384
hsa-mir-610	0.31314	0.508665	0.297165	0.54389	0.300146	0.531219	0.517005	0.398353	0.392296	0.54254	0.560032	0.559635	0.557668	0.451256	0.513468	0.00979557	0.534797	0.566842	0.358589	0.361518	0.357251	0.000577392	0.502465	0.408934	0.57519	0.377606	0.209548	0.209548	0.505306	0.47618	0.47618	0.271111	0.55036	0.406241	0.560642	0.478319	0.552003	0	0.00777526	0.397784	0.602334	0.28638	0.267209	0.388711	0.384996	0.3961	0	0.61055	0.000452605
hsa-mir-611	0.010026	0.389989	0.117515	0.398162	0.118716	0.38877	0.332585	0.321717	0.409714	0.333702	0.335297	0.34398	0.34116	0.33563	0.349027	0.0023398	0.358531	0.401988	0.00466278	0.00473772	0.00272106	0.000144888	0.345304	0.00370637	0.340306	0.339664	0.00358241	0.00358241	0.309741	0.000647354	0.000647354	0.00164051	0.339898	0.294828	0.346675	0.315276	0.350624	0	0.000410194	0.349888	0.343894	0.313945	0.110276	0.344374	0.3391	0.342625	0	0.332981	9.87e-05
hsa-mir-612	0.253729	0.591474	0.315977	0.609873	0.319461	0.592937	0.574331	0.386725	0.419549	0.507542	0.537351	0.534329	0.571201	0.508104	0.567711	0.0245393	0.5434	0.639255	0.190502	0.192334	0.455136	0.000595206	0.456328	0.29363	0.575709	0.392695	0.257244	0.257244	0.419799	0.395233	0.395233	0.311375	0.556578	0.376111	0.553581	0.382249	0.57621	0	0.0104446	0.638664	0.617628	0.308338	0.0955896	0.423283	0.429008	0.449986	0	0.52279	0.00155416
hsa-mir-6126	0.002081	0.455306	0.001914	0.438455	0.00189721	0.453725	0.448298	0.327514	0.290067	0.44391	0.453767	0.452276	0.438692	0.344326	0.450967	0.000237608	0.436015	0.448315	0.00276889	0.00279165	0.00641639	0.00313225	0.445596	0.00171	0.436088	0.388153	0.000376007	0.000376007	0.285044	0	0	0	0.431937	0.284301	0.452504	0.299192	0.433315	0	0.000355838	0.437174	0.443385	0.310232	0.100575	0.426396	0.422402	0.442416	0	0.387688	0
hsa-mir-613	0.199944	0.602011	0.288596	0.559541	0.235982	0.666804	0.583247	0.473095	0.408151	0.594741	0.574545	0.575647	0.606266	0.442311	0.626297	0.18977	0.53438	0.637621	0.281886	0.200403	0.27755	0.00336752	0.597774	0.192683	0.521985	0.386457	0.140254	0.140254	0.36565	0.00546826	0.00546826	0.00599067	0.508574	0.415074	0.546063	0.415338	0.536302	0.383347	0.013982	0.546127	0.440673	0.310951	0.0945599	0.417923	0.594072	0.444518	0.00317533	0.386522	0.000531756
hsa-mir-6133	0.002081	0.469115	0.001914	0.447973	0.00189721	0.467038	0.468553	0.323949	0.289462	0.440841	0.467149	0.465318	0.448143	0.345948	0.460967	0.000237608	0.42571	0.461623	0.00276889	0.00279165	0.00641639	0.00313225	0.45206	0.00171	0.441554	0.391888	0.000376007	0.000376007	0.284859	0	0	0	0.435586	0.286802	0.458969	0.298478	0.440911	0	0.000355838	0.437812	0.446029	0.299439	0.10114	0.418063	0.426632	0.45264	0	0.384532	0
hsa-mir-614	0.122559	0.349915	0.13474	0.322126	0.136087	0.314057	0.315495	0.332748	0.317423	0.335216	0.336477	0.335029	0.356678	0.327712	0.318643	0.00234716	0.36946	0.32639	0.167217	0.16857	0.159045	0.000315182	0.260865	0.188042	0.344366	0.261592	0.314764	0.314764	0.255697	0.00102514	0.00102514	0.000954992	0.321877	0.308925	0.363827	0.307464	0.314498	0.000190755	0.000718922	0.261064	0.25502	0.274792	0.157798	0.269285	0.255909	0.259784	0	0.258508	9.55e-05
hsa-mir-615	0.264611	0.411127	0.220551	0.435562	0.223169	0.412327	0.384537	0.444028	0.417033	0.40654	0.409514	0.414351	0.399089	0.415961	0.420076	0.0312678	0.4395	0.460355	0.187453	0.189255	0.214289	0.000375925	0.33535	0.146769	0.39287	0.339198	0.0249322	0.0249322	0.418403	0.360933	0.360933	0.0268239	0.449683	0.352851	0.457897	0.420499	0.455025	0	0.0225079	0.338419	0.488537	0.308843	0.113848	0.334174	0.327332	0.32921	0	0.442567	0.00144746
[truncated: 159 more rows]
[truncated: 992 more columns]
